# Supplementary material for: Optics of cone photoreceptors in the chicken (Gallus gallus domesticus)
Source: J R Soc Interface. 2015 Oct 6;12(111):20150591. doi: 10.1098/rsif.2015.0591 (PMC4614498; doi:10.1098/rsif.2015.0591)
Supplement: Raw simulation data [file rsif20150591supp2.xlsx]

## Sheet: Morphology & RI Raw Data
Date Collected	Area of Retina	Cone Type	Oil Droplet FWHM	Oil Droplet Peak Phase	Oil Droplet RI	Outer Segment Aperture Diameter	Outer Segment Length	Outer Segment FWHM	Outer Segment Peak Phase	Outer Segment RI	Ellipsoid Length	EllipsoidPeakPhase	Ellipsoid RI
2013-09-04	central	Accessory					28.92	1.11	33.05	1.38459
2013-09-04	central	Accessory				1.27	5.46	1.11	57.62	1.42517
2013-09-04	central	Accessory					7.2	1.12	53.89	1.41821	8.57	68.67	1.38403
2013-09-05	central	Accessory				1.4	17.56	1.1	24.12	1.3702
2013-09-05	central	Accessory				1.86	9.07	1.57	82.8	1.42669
2013-09-05	dorsal	Accessory					13.07	1.25	45.13	1.39619
2013-09-05	dorsal	Accessory				0.97	22.37	0.8	24.68	1.38656
2013-09-10	dorsal	Accessory					32.73	1.3	68.08	1.42601
2013-09-04	dorsal	C	2.19	178.02	1.47903	1.56	2.94	1.41	85.21	1.44079	3.94	119.07	1.38821
2013-09-05	dorsal	C	2.2	171.81	1.47317						4.17
2013-09-09	dorsal	C	2.03	175.32	1.48833	1.72	11.82	1.25	41.8	1.39131	3.56	85.59	1.38283
2013-09-04	central	P	2.23	280.29	1.56043	1.81	13.95	2.05	68.98	1.39169	4.3	213.99	1.45948
2013-09-04	central	P	2.96	187.94	1.4464						4.23	117.13	1.38263
2013-09-04	central	P	2.53	200.16	1.47504	2.08	74.13	1.41	66.78	1.41683	3.12	157.7	1.43289
2013-09-04	central	P	2.97	186.55	1.44515	2.22	1.42	1.73	63.04	1.39681	4.22	155.98	1.42136
2013-09-04	central	P	2.35	200.72	1.48659	2.04	5.46	1.11	56.89	1.42396	4.7	142.58	1.42269
2013-09-04	central	P	3.14	224.08	1.46083	2.35	2.69	1.41	41.86	1.38443	3.78	181.72	1.4361
2013-09-04	central	P	3.13	179.77	1.4353	1.91	10.11	1.56	2.65	1.33311	4.1	161.37	1.41625
2013-09-04	central	P	2.35	160.85	1.45549	1.59	4.16	1.42	63.68	1.41222	3.93	135.21	1.44319
2013-09-04	central	P	2.49	144.53	1.43641	2.82	29.32	1.58	63.95	1.4042	3.13	135.63	1.40207
2013-09-05	central	P	2.19	278.41	1.56307		7.54	1.59	63.31	1.403	3.59	118.22	1.37352
2013-09-05	central	P	2.8	221.87	1.47527	2.04	26.94	1.56	55.2	1.39487	4.91	153.69	1.41167
2013-09-05	central	P	3.14	198.47	1.44588	2.08	6.3	1.75	71.85	1.40527
2013-09-05	central	P	3.27	174.15	1.42764	2.06	14.66	1.74	64.66	1.39813
2013-09-05	central	P				0.97	11.54	1.1	64.87	1.43812
2013-09-05	central	P	2.97	218.95	1.46515
2013-09-04	dorsal	P	3.13	216.28	1.45668	1.87	4.66	1.56	61.29	1.40203	3.09	105.03	1.36987
2013-09-05	dorsal	P	2.98	282.5	1.5038	2.36	20.1	1.4	49.09	1.39428	3.94	147.18	1.39919
2013-09-05	dorsal	P	2.82	276.26	1.5096	1.57	10.01	1.42	76.6	1.4289	46.81	126.68	1.39712
2013-09-05	dorsal	P	2.35	235.83	1.51398	1.73	10.69	0.79	16.87	1.36915	4.01	144.98	1.40088
2013-09-05	dorsal	P	2.37	251.54	1.52458						4.81	129.32	1.37457
2013-09-05	dorsal	P	2.66	256.58	1.50684	1.41	12.21	1.26	59.2	1.41614
2013-09-05	dorsal	P	2.96	322.29	1.52962	2.97	10.07	1.57	56.99	1.39655
2013-09-05	dorsal	P	2.82	293.04	1.52051	2.04	5.86	1.87	65.89	1.3946	3.64	8.72	1.33321
2013-09-05	dorsal	P	2.96	246.77	1.48284	2.34	8.93	1.25	62.72	1.42199	3.91		1.33
2013-09-05	dorsal	P	2.34	274.85	1.54534
2013-09-05	dorsal	P	2.03	346.91	1.6433	1.9	4.54	1.25	78.47	1.44509
2013-09-05	dorsal	P	3.15	196.1	1.44413	1.75	6.94	1.42	67.79	1.41752
2013-09-05	dorsal	P	3.27	207.4	1.44628	1.57	3.12	1.56	96.84	1.44381	2.36	164	1.4069
2013-09-09	dorsal	P	2.5	193.57	1.47195						4.64	91.71	1.36178
2013-09-09	dorsal	P	2.34	202.22	1.48843						4.93	116.91	1.387
2013-09-09	dorsal	P	2.19	207.13	1.5034	1.87	8.14	1.25	53.1	1.40788	2.56
2013-09-09	dorsal	P	2.35	177.99	1.46886						4.08
2013-09-09	dorsal	P	2.5	213.21	1.48635	1.42	1.66	1.56	107.34	1.45615	5.13	138.89	1.40113
2013-09-09	dorsal	P	2.36	176.22	1.46689						4.37	109.6	1.36887
2013-09-09	dorsal	P	2.66	210.5	1.47508						3.45	108.28	1.37902
2013-09-09	dorsal	P	2.03	197.12	1.50802						4.34	113.56	1.37945
2013-09-09	dorsal	P	2.33	255.72	1.53121						4.05	117.25	1.37908
2013-09-09	dorsal	P	2.82	181.76	1.44817						4.8	108.65	1.36992
2013-09-09	dorsal	P	2.51	280.02	1.53453						4.29
2013-09-10	dorsal	P	2.25	118.86	1.42685	1.63	34.07	1.67	55.85	1.39131	4.22	97.36	1.39155
2013-09-10	dorsal	P	2.59	149.47	1.4358	2.61	8.18	2.26	59.19	1.37802	4.79	159.76	1.42068
2013-09-10	dorsal	P	2.55	128.43	1.42234	1.93	8.74	1.63	40.49	1.37554	3.94	51.53	1.35233
2013-09-10	dorsal	P	2.89	186.88	1.44855	2.87	8.16	1.93	82.17	1.40805	5.7
2013-09-10	dorsal	P	3.54	216.83	1.44229		17.31	1.91	102.66	1.42854	4.23
2013-09-10	dorsal	P	3.22	237.03	1.46495
2013-09-10	dorsal	P	3.51	171.7	1.41968						3.1	121.08	1.38298
2013-09-10	dorsal	P	2.88	179.33	1.44416		13.46	1.63	65.16	1.40329	3.67
2013-09-10	dorsal	P	2.9	172.61	1.43912		7.46				5.37	147.71	1.43376
2013-09-04	ventral	P	3.11	225.35	1.46284	2.47	5.66	1.1	64.35	1.43725			1.37372
2013-09-04	ventral	P	2.8	225.7	1.47778
2013-09-09	ventral	P	2.83	200.62	1.45997						6.06	77.36	1.35107
2013-09-09	ventral	P	2.83	301.54	1.52534						3.92
2013-09-09	ventral	P	2.65	300.47	1.53787	2.36	8.01	1.27	49.56	1.40154	3.57	163.58	1.3818
2013-09-09	ventral	P	2.67	224.86	1.4844	2.36	3.71	1.26	38.84	1.38651	5.92
2013-09-09	ventral	P	2.97	300.83	1.5157
2013-09-09	ventral	P	2.98	293.24	1.5104	1.27	6.88				6.3
2013-09-09	ventral	P	2.97	256.95	1.48861						5.29
2013-09-09	ventral	P	3.12	318.83	1.51735
2013-09-09	ventral	P	2.92	292.51	1.51365						5.39
2013-09-09	ventral	P	2.8	213.53	1.46981
2013-09-09	ventral	P	3.27	267.86	1.48018
2013-09-09	ventral	P	3.11	316.13	1.51636	1.24	12.63	1.12	47.01	1.40695	4.64
2013-09-04	central	R	2.23	195.1	1.4904
2013-09-04	central	R	1.88	137.24	1.46383						7.76	109.58	1.43629
2013-09-04	central	R				1.42	3.26				7.22	81.77	1.38636
2013-09-04	central	R									6.46	62.87	1.38239
2013-09-05	central	R	2.02	264.46	1.57002	1.57	6.17	1.27	34.3	1.37951	3.25	102.31	1.3715
2013-09-05	central	R	1.88	190.04	1.51532	1.57	5.27	1.26	73.44	1.43686	3.86	148.83	1.39721
2013-09-05	central	R	1.88	257.79	1.58139						2.66	182.09	1.4488
2013-09-05	central	R	1.73	263.26	1.60898		2.84	1.4	56.34	1.40378	3.61	128.7	1.39591
2013-09-05	central	R	2.36	194.9	1.48141						3.09	115.56	1.4054
2013-09-04	dorsal	R	1.88	266.39	1.58978	1.87	6.38	1.4	68.96	1.4203	5.89	141.35	1.39662
2013-09-04	dorsal	R	1.87	170.54	1.4972	1.74	8.72	1.56	72.24	1.4149	6.35	137.18	1.39482
2013-09-04	dorsal	R	2.19	338.34	1.61324	1.76	6.22	1.09	70.35	1.44833	5.91	146.13	1.39905
2013-09-05	dorsal	R	2.35	339.12	1.59456	1.73	7.27	1.12	37.3	1.39106	5.54	110.09	1.37794
2013-09-05	dorsal	R	1.87	305.57	1.62958	2.03	6.9	1.57	27.02	1.36155	4.99	135.45	1.40525
2013-09-05	dorsal	R	2.34	375.34	1.62407	1.87	3.75	1.44	69.61	1.41862	5.21	121.96	1.38128
2013-09-05	dorsal	R	2.02	292.6	1.59556	1.72	7.33	1.72	47.16	1.38027	4.27	95.38	1.36628
2013-09-09	dorsal	R	1.76	278.57	1.62018						4.84	117.28	1.39214
2013-09-09	dorsal	R	1.87	273.11	1.59775						4.55	101.5	1.33183
2013-09-09	dorsal	R	2.03	311.1	1.61096	1.9	17.68	1.27	39.96	1.38769	5.58	86.52	1.37026
2013-09-09	dorsal	R	1.87	267.27	1.59203		2.47				4.67
2013-09-04	ventral	R	2.35	303.13	1.56648	2.36	4.93	1.1	64.25	1.43708	3.61	121.33	1.38102
2013-09-04	ventral	R	2.19	236.24	1.52777	1.42	3.8				5.39	96.12	1.37687
2013-09-04	ventral	R	2.19	242.27	1.53281	1.57	4.12	0.78	43.39	1.43199	5.97	153.384	1.41127
2013-09-04	ventral	R	2.02	194.76	1.50676	0.79	13.37	1.25	78.37	1.44494	3.9	126.9	1.39763
2013-09-09	ventral	R	2.19	304.17	1.58463						5.77	108.9	1.38132
2013-09-09	ventral	R	1.87	178.85	1.50534	1.21	7.59	0.95	37.99	1.40331	5.97
2013-09-09	ventral	R	1.88	253.24	1.57695						5.28	85.62	1.36592
2013-09-05	dorsal	Rod				1.88	9.57	1.88	65.54	1.39391	3.73	76.29	1.38572
2013-09-05	dorsal	Rod				2.18	11.03	2.21	72.73	1.39033	6.02	86.03	1.38952
2013-09-09	dorsal	Rod				2.37	14.16	2.37	63.4	1.37904	3.4	75.42	1.37418
2013-09-09	dorsal	Rod				2.54	8.5	1.91	57.91	1.38559	3.32	58.33	1.36395
2013-09-04	ventral	Rod				2.18	7.91	2.38	100.86	1.40769	4.42	104.44	1.37372
2013-09-04	ventral	Rod				2.5	7.75	2.53	98.62	1.40146	6.31	124.2	1.38853
2013-09-04	central	T	2.35	167.77	1.46088						3.28	122.44	1.40584
2013-09-04	central	T	3.28	67.13	1.36752	2.22	1.98	1.9	26.93	1.35599
2013-09-05	central	T	2.67	210.27	1.47438
2013-09-04	dorsal	T	2.34	164.1	1.45857	2.03	12.85	1.09	85.4	1.47364	2.34	109.58	1.38627
2013-09-05	dorsal	T	2.51	153.5	1.44212						3.86	86.43	1.36903
2013-09-05	dorsal	T	1.87	183.33	1.50974	1.43	2.01	1.25	46.17	1.39772	3.6	135.48	1.43569
2013-09-09	dorsal	T	2.04	196.51	1.5066						2.94
2013-09-04	central	Unknown	2.54	184.84	1.46341	1.25	3.81	1.57	51.73	1.39041	5.12	97.11	1.4177
2013-09-04	central	Unknown	2.19	183.24	1.4834	2.21	12.39	1.56	40.85	1.37801	5.94	92.91	1.39404
2013-09-04	central	Unknown	2.04	207.51	1.51649	2.21	5.93	1.28	55	1.40878	3.92	130.14	1.43067
2013-09-04	central	Unknown	1.25	87.06	1.45769	1.43	6.35	2.06	25.91	1.35306	5.6	78.6	1.38128
2013-09-04	central	Unknown				1.81	14.83	1.43			3.43
2013-09-04	central	Unknown	1.59	141.48	1.49313	1.74	4.43	0.95	31.41	1.39062	4.57	110.12	1.43682
2013-09-04	central	Unknown	1.41	204.65	1.59609	1.41	3.74	1.11	46.458	1.40673	4.23	136.45	1.43691
2013-09-04	dorsal	Unknown	3.28	217.94	1.45182	2.51	8.34	1.1	80.04	1.4634	3.66	135.46	1.39898
2013-09-05	dorsal	Unknown	2.51	269.07	1.52653						3.91	101.83	1.38674
2013-09-05	dorsal	Unknown	1.89	233.3	1.55631						3.77	110.32	1.39787
2013-09-05	dorsal	Unknown	2.19	362.02	1.63306		3.91	1.88	62.64	1.39109	4.61	142	1.39412
2013-09-05	dorsal	Unknown	1.42	97.23	1.45553						3.31	95.82	1.38836
2013-09-09	dorsal	Unknown	1.73	133.18	1.47113	1.9	3.94	1.1	36.16	1.39027	4.12
2013-09-09	dorsal	Unknown	2.03	195.2	1.50629	1.91	3.8	1.73	29.85	1.36163	3.8	76.78	1.3774
2013-09-09	dorsal	Unknown	2.8	251.73	1.49482						3.28	98.94	1.37651
2013-09-09	dorsal	Unknown	1.88	129.16	1.45595		3.56	1.56	36.36	1.37273	3.18	70.69	1.37364
2013-09-09	dorsal	Unknown	2.19	265.29	1.55208						3.4	96.52	1.37068
2013-09-09	dorsal	Unknown	1.72	258.49	1.60552	1.41	8.99	1.28	56.47	1.41088	5.28	96.63	1.37737
2013-09-09	dorsal	Unknown	2.04	236.4	1.54245
2013-09-09	dorsal	Unknown	2.18	190.25	1.49
2013-09-09	dorsal	Unknown	1.4	190.41	1.57935						5.14	97.42	1.37399
2013-09-09	dorsal	Unknown	2.2	207.23	1.50269		3.26	1.76	49.13	1.38118	3.74	76.69	1.37248
2013-09-10	dorsal	Unknown	2.87	195.66	1.45499	3.24	10.69	1.64	50.63	1.3866	4.72	142.72	1.38867
2013-09-10	dorsal	Unknown	3.2	120.86	1.39924		6.92				5.67	88.66	1.37657
2013-09-10	dorsal	Unknown	2.26	140.76	1.44419	2.87	14.99
2013-09-10	dorsal	Unknown	2.89	164.52	1.43437	1.94	11.82	1.29	50.51	1.40178
2013-09-10	dorsal	Unknown	3.21	158.28	1.4204	2.92	115.47	1.94	38.31	1.3662	6.05	126.34	1.37796
2013-09-10	dorsal	Unknown	2.95	191.67	1.44912	1.95	164.88	1.64	53.1	1.38936	5.12
2013-09-09	ventral	Unknown	2.2	283.35	1.56612						6.59	124.28	1.38612
2013-09-09	ventral	Unknown	2.67	264.69	1.51175						6.15	134.98	1.3792
2013-09-09	ventral	Unknown	2.81	273.62	1.50852						4.73	99.25	1.36847
2013-09-09	ventral	Unknown	1.88	279.35	1.60242	1.57	4.27	0.96	33.85	1.39464	5.96	99.72	1.37514
2013-09-09	ventral	Unknown	2.04	242.73	1.54814						6.13	100.76	1.36947
2013-09-09	ventral	Unknown	2.81	280.87	1.51325	1.88	3.62	1.74	38.87	1.37095	5.6	141.89	1.38692
2013-09-09	ventral	Unknown	2.33	265.48	1.53889	1.88	4.2	1.25	16.28	1.35388	5.57	108.02	1.36961
2013-09-09	ventral	Unknown	3	259.86	1.4888						6.06	185.63	1.38196
2013-09-09	ventral	Unknown	2.66	256.79	1.50699						5.11	96.07	1.37327
2013-09-09	ventral	Unknown	2.2	246.53	1.53544						6.33	100.08	1.37024
2013-09-09	ventral	Unknown	2.49	166.24	1.4524	1.72	7.74	1.11	35.85	1.38921	5.4	99.74	1.36778
2013-09-09	ventral	Unknown	1.56	161.43	1.51971						4.37	102.25	1.39695
2013-09-09	ventral	Unknown	2.02	253.6	1.56017						3.77	105.71	1.38909
2013-09-09	ventral	Unknown
2013-09-09	ventral	Unknown	2.51	363.6	1.59558
2013-09-09	ventral	Unknown	2.5	271.93	1.52942	1.04	3.86	1.43	43.71	1.38604	4.59
2013-09-04	central	Y	3	209.68	1.45814	3.25	13.77	3.87	72.72	1.36445
2013-09-04	central	Y	2.83	240.97	1.48611	1.89	4.08	1.43	65.9	1.41449	4.14	195.91	1.44438
2013-09-04	central	Y	3.13	189.66	1.44109	1.87	4.89	1.46	62.91	1.409	4.33	154.92	1.41232
2013-09-04	central	Y	2.66	267.02	1.51404	2.34	8.91	2.04	104.38	1.42381	4.69	215.95	1.47089
2013-09-04	central	Y	2.2	169.77	1.47148	2.21	6.51	1.57	43.38	1.38066	3.45	138.49	1.43115
2013-09-04	central	Y	2.03	126.73	1.44445	3.06	4.97	1.26	36.65	1.38333	2.63	119.05	1.40552
2013-09-05	central	Y	2.19	227.12	1.52013	1.88	6.04	1.4	39.41	1.38161	4.04	75.45	1.36699
2013-09-05	central	Y	2.5	223.62	1.49399	1.87	12.05	2.06	48.52	1.37318	3.94	131.28	1.36772
2013-09-05	central	Y	2.18	206.7	1.50383	1.74	4.05	1.1	55.19	1.42198	2.78	3.78	1.33232
2013-09-05	central	Y	2.05	225.25	1.53144	1.88	5.41	1.42	50.05	1.39462	3.27	84.39	1.37896
2013-09-05	central	Y	2.03	149.95	1.46542	1.72	5.41	1.09	55.91	1.42404	4.08	112.09	1.38465
2013-09-05	central	Y	1.73	159.79	1.49933	1.57	4.29	1.25	57.5	1.41433	2.98	104.49	1.39472
2013-09-05	central	Y	1.57	178.32	1.53823	1.74	7.38	1.29	59.07	1.41395	3.4	109.4	1.39367
2013-09-05	central	Y	2.03	182.97	1.49524	2.03	8.54	0.94	60.54	1.44807	3.27	109.47	1.39453
2013-09-05	central	Y	2.04	207.34	1.51633	1.11	5.7	1.25	88.69	1.46008	2.85	143.42	1.43517
2013-09-04	dorsal	Y	2.65	315.48	1.54826	2.05	6.2	1.4	77.19	1.43108	3.71	250.8	1.51319
2013-09-05	dorsal	Y	2.65	200.36	1.46861	1.89	8.96	1.25	31.25	1.37583	4.98	99.91	1.375
2013-09-05	dorsal	Y	2.51	196.68	1.47366	1.73	5.31	1.27	46.21	1.39671	3.52	123.03	1.41512
2013-09-05	dorsal	Y	1.12								2.21
2013-09-05	dorsal	Y	2.51	220.59	1.49112						3.71	167.22	1.41938
2013-09-09	dorsal	Y	1.88	154.94	1.48109						2.78	86.86	1.38055
2013-09-09	dorsal	Y	1.56	205.52	1.57153
2013-09-09	dorsal	Y	2.18	260.77	1.5493						2.64	81.07	1.37518
2013-09-09	dorsal	Y	2.19	178.09	1.47909	1.42	6.43	1.27	33.51	1.37837	4.02	94.14	1.3759
2013-09-09	dorsal	Y	2.05	208.58	1.51653	1.74	3.91	1.42	40.12	1.3818	3.18	74.35	1.36625
2013-09-10	dorsal	Y	2.56	135.85	1.42729	1.92	29.62	1.61	28.41	1.36235	1.99	100.8	1.37788
2013-09-09	ventral	Y	2.66	219.24	1.48111	1.54	3.37	1.27	33.59	1.37849	4.25	95.03	1.38513
2013-09-09	ventral	Y	2.19	209.56	1.50543						6.45	75.56	1.36694

## Sheet: Oil Droplet Diameters
	R-type	Y-type	C-type	T-type
	2.88	2.43	3.335	1.664
	2.644	2.638	2.684	1.179
	3.015	2.387	1.735	1.316
	3.571	2.19	2.47	1.842
	3.565	2.323	2.508	1.884
	2.571	2.033	2.664	1.965
	2.126	2.364	2.605	1.601
	2.892	2.354	2.979	2.067
	2.657	2.608	2.705	1.861
	3.101	1.764	3.036	2.019
	3.199	2.43	2.239	2.645
	2.789	2.17	2.843	2.191
	3.202	2.508	2.736	2.292
	2.645	2.835	2.391	1.803
	3.215	2.82	2.253	1.612
	2.589	2.483	2.486	1.612
	2.752	2.55	2.088	2.409
	2.408	2.337	2.323	2.196
	2.879	2.408	2.408	1.698
	3.14	2.332	3.259	2.167
	3.049	2.592	2.702
	2.863	2.657	2.715
	3.268	2.128	2.234
	3.215	1.976	2.888
	2.775	1.983	1.865
	3.056	2.483	2.702
	2.794	1.986	2.686
	3.074	2.354	2.47
	2.914	2.592	2.653
	2.942	2.128	2.419
	3.413	2.401	2.47
	3.01	2.273	2.453
	3.396	2.147	2.654
	3.169	1.718	2.923
	2.879	2.779	2.77
	2.847	2.408	2.645
	3.038	2.645	2.201
	2.92	2.107	2.52
	2.843	2.581	2.637
	3.314	2.55	2.839
	2.958	2.499	2.44
	2.798	3.08	2.328
	3.069	2.645	2.614
	3.729	2.462	2.782
	3.146	2.486	2.653
	2.868	2.748	2.922
	3.386	2.431	2.775
	3.294	2.531	3.152
	3.264	2.587	2.725
	3.01	2.364	2.207
Mean	3.00282	2.4057	2.59582	1.90115
SD	0.302559	0.27075	0.314949	0.361637
n	50	50	50	20
