# Supplementary material for: Optics of cone photoreceptors in the chicken (Gallus gallus domesticus)
Source: J R Soc Interface. 2015 Oct 6;12(111):20150591. doi: 10.1098/rsif.2015.0591 (PMC4614498; doi:10.1098/rsif.2015.0591)
Supplement: Oil droplet morphological and refractive index measurements [file rsif20150591supp3.gz]

Archive with 130 entries (125 files):
- Wilbyetal_data_fluxspectra
- Wilbyetal_data_fluxspectra/blue
- Wilbyetal_data_fluxspectra/green
- Wilbyetal_data_fluxspectra/Notes.rtf
- Wilbyetal_data_fluxspectra/red
- Wilbyetal_data_fluxspectra/violet
- Wilbyetal_data_fluxspectra/violet/angle_full-theta-0-full.dat
- Wilbyetal_data_fluxspectra/violet/angle_full-theta-10-full.dat
- Wilbyetal_data_fluxspectra/violet/angle_full-theta-15-full.dat
- Wilbyetal_data_fluxspectra/violet/angle_full-theta-20-full.dat
- Wilbyetal_data_fluxspectra/violet/angle_full-theta-25-full.dat
- Wilbyetal_data_fluxspectra/violet/angle_full-theta-30-full.dat
- Wilbyetal_data_fluxspectra/violet/angle_full-theta-35-full.dat
- Wilbyetal_data_fluxspectra/violet/angle_full-theta-40-full.dat
- Wilbyetal_data_fluxspectra/violet/angle_full-theta-45-full.dat
- Wilbyetal_data_fluxspectra/violet/angle_full-theta-5-full.dat
- Wilbyetal_data_fluxspectra/violet/angle_full_ref-theta-0-full-ref.dat
- Wilbyetal_data_fluxspectra/violet/angle_noellipsoid-theta-0-noellipsoid.dat
- Wilbyetal_data_fluxspectra/violet/angle_noellipsoid-theta-10-noellipsoid.dat
- Wilbyetal_data_fluxspectra/violet/angle_noellipsoid-theta-15-noellipsoid.dat
- Wilbyetal_data_fluxspectra/violet/angle_noellipsoid-theta-20-noellipsoid.dat
- Wilbyetal_data_fluxspectra/violet/angle_noellipsoid-theta-25-noellipsoid.dat
- Wilbyetal_data_fluxspectra/violet/angle_noellipsoid-theta-30-noellipsoid.dat
- Wilbyetal_data_fluxspectra/violet/angle_noellipsoid-theta-35-noellipsoid.dat
- Wilbyetal_data_fluxspectra/violet/angle_noellipsoid-theta-40-noellipsoid.dat
- Wilbyetal_data_fluxspectra/violet/angle_noellipsoid-theta-45-noellipsoid.dat
- Wilbyetal_data_fluxspectra/violet/angle_noellipsoid-theta-5-noellipsoid.dat
- Wilbyetal_data_fluxspectra/violet/angle_os-theta-0-os.dat
- Wilbyetal_data_fluxspectra/violet/angle_os-theta-10-os.dat
- Wilbyetal_data_fluxspectra/violet/angle_os-theta-15-os.dat
- Wilbyetal_data_fluxspectra/violet/angle_os-theta-20-os.dat
- Wilbyetal_data_fluxspectra/violet/angle_os-theta-25-os.dat
- Wilbyetal_data_fluxspectra/violet/angle_os-theta-30-os.dat
- Wilbyetal_data_fluxspectra/violet/angle_os-theta-35-os.dat
- Wilbyetal_data_fluxspectra/violet/angle_os-theta-40-os.dat
- Wilbyetal_data_fluxspectra/violet/angle_os-theta-45-os.dat
- Wilbyetal_data_fluxspectra/violet/angle_os-theta-5-os.dat
- Wilbyetal_data_fluxspectra/red/angle_full-theta-0-full.dat
- Wilbyetal_data_fluxspectra/red/angle_full-theta-10-full.dat
- Wilbyetal_data_fluxspectra/red/angle_full-theta-15-full.dat
- Wilbyetal_data_fluxspectra/red/angle_full-theta-20-full.dat
- Wilbyetal_data_fluxspectra/red/angle_full-theta-25-full.dat
- Wilbyetal_data_fluxspectra/red/angle_full-theta-30-full.dat
- Wilbyetal_data_fluxspectra/red/angle_full-theta-35-full.dat
- Wilbyetal_data_fluxspectra/red/angle_full-theta-40-full.dat
- Wilbyetal_data_fluxspectra/red/angle_full-theta-45-full.dat
- Wilbyetal_data_fluxspectra/red/angle_full-theta-5-full.dat
- Wilbyetal_data_fluxspectra/red/angle_full_ref-theta-0-full-ref.dat
- Wilbyetal_data_fluxspectra/red/angle_noellipsoid-theta-0-noellipsoid.dat
- Wilbyetal_data_fluxspectra/red/angle_noellipsoid-theta-10-noellipsoid.dat
- Wilbyetal_data_fluxspectra/red/angle_noellipsoid-theta-15-noellipsoid.dat
- Wilbyetal_data_fluxspectra/red/angle_noellipsoid-theta-20-noellipsoid.dat
- Wilbyetal_data_fluxspectra/red/angle_noellipsoid-theta-25-noellipsoid.dat
- Wilbyetal_data_fluxspectra/red/angle_noellipsoid-theta-30-noellipsoid.dat
- Wilbyetal_data_fluxspectra/red/angle_noellipsoid-theta-35-noellipsoid.dat
- Wilbyetal_data_fluxspectra/red/angle_noellipsoid-theta-40-noellipsoid.dat
- Wilbyetal_data_fluxspectra/red/angle_noellipsoid-theta-45-noellipsoid.dat
- Wilbyetal_data_fluxspectra/red/angle_noellipsoid-theta-5-noellipsoid.dat
- Wilbyetal_data_fluxspectra/red/angle_os-theta-0-os.dat
- Wilbyetal_data_fluxspectra/red/angle_os-theta-10-os.dat
- Wilbyetal_data_fluxspectra/red/angle_os-theta-15-os.dat
- Wilbyetal_data_fluxspectra/red/angle_os-theta-20-os.dat
- Wilbyetal_data_fluxspectra/red/angle_os-theta-25-os.dat
- Wilbyetal_data_fluxspectra/red/angle_os-theta-30-os.dat
- Wilbyetal_data_fluxspectra/red/angle_os-theta-35-os.dat
- Wilbyetal_data_fluxspectra/red/angle_os-theta-40-os.dat
- Wilbyetal_data_fluxspectra/red/angle_os-theta-45-os.dat
- Wilbyetal_data_fluxspectra/red/angle_os-theta-5-os.dat
- Wilbyetal_data_fluxspectra/green/angle_full-theta-0-full.dat
- Wilbyetal_data_fluxspectra/green/angle_full-theta-10-full.dat
- Wilbyetal_data_fluxspectra/green/angle_full-theta-15-full.dat
- Wilbyetal_data_fluxspectra/green/angle_full-theta-20-full.dat
- Wilbyetal_data_fluxspectra/green/angle_full-theta-25-full.dat
- Wilbyetal_data_fluxspectra/green/angle_full-theta-30-full.dat
- Wilbyetal_data_fluxspectra/green/angle_full-theta-35-full.dat
- Wilbyetal_data_fluxspectra/green/angle_full-theta-40-full.dat
- Wilbyetal_data_fluxspectra/green/angle_full-theta-45-full.dat
- Wilbyetal_data_fluxspectra/green/angle_full-theta-5-full.dat
- Wilbyetal_data_fluxspectra/green/angle_full_ref-theta-0-full-ref.dat
- Wilbyetal_data_fluxspectra/green/angle_noellipsoid-theta-0-noellipsoid.dat
- Wilbyetal_data_fluxspectra/green/angle_noellipsoid-theta-10-noellipsoid.dat
- Wilbyetal_data_fluxspectra/green/angle_noellipsoid-theta-15-noellipsoid.dat
- Wilbyetal_data_fluxspectra/green/angle_noellipsoid-theta-20-noellipsoid.dat
- Wilbyetal_data_fluxspectra/green/angle_noellipsoid-theta-25-noellipsoid.dat
- Wilbyetal_data_fluxspectra/green/angle_noellipsoid-theta-30-noellipsoid.dat
- Wilbyetal_data_fluxspectra/green/angle_noellipsoid-theta-35-noellipsoid.dat
- Wilbyetal_data_fluxspectra/green/angle_noellipsoid-theta-40-noellipsoid.dat
- Wilbyetal_data_fluxspectra/green/angle_noellipsoid-theta-45-noellipsoid.dat
- Wilbyetal_data_fluxspectra/green/angle_noellipsoid-theta-5-noellipsoid.dat
- Wilbyetal_data_fluxspectra/green/angle_os-theta-0-os.dat
- Wilbyetal_data_fluxspectra/green/angle_os-theta-10-os.dat
- Wilbyetal_data_fluxspectra/green/angle_os-theta-15-os.dat
- Wilbyetal_data_fluxspectra/green/angle_os-theta-20-os.dat
- Wilbyetal_data_fluxspectra/green/angle_os-theta-25-os.dat
- Wilbyetal_data_fluxspectra/green/angle_os-theta-30-os.dat
- Wilbyetal_data_fluxspectra/green/angle_os-theta-35-os.dat
- Wilbyetal_data_fluxspectra/green/angle_os-theta-40-os.dat
- Wilbyetal_data_fluxspectra/green/angle_os-theta-45-os.dat
- Wilbyetal_data_fluxspectra/green/angle_os-theta-5-os.dat
- Wilbyetal_data_fluxspectra/blue/angle_full-theta-0-full.dat
- Wilbyetal_data_fluxspectra/blue/angle_full-theta-10-full.dat
- Wilbyetal_data_fluxspectra/blue/angle_full-theta-15-full.dat
- Wilbyetal_data_fluxspectra/blue/angle_full-theta-20-full.dat
- Wilbyetal_data_fluxspectra/blue/angle_full-theta-25-full.dat
- Wilbyetal_data_fluxspectra/blue/angle_full-theta-30-full.dat
- Wilbyetal_data_fluxspectra/blue/angle_full-theta-35-full.dat
- Wilbyetal_data_fluxspectra/blue/angle_full-theta-40-full.dat
- Wilbyetal_data_fluxspectra/blue/angle_full-theta-45-full.dat
- Wilbyetal_data_fluxspectra/blue/angle_full-theta-5-full.dat
- Wilbyetal_data_fluxspectra/blue/angle_full_ref-theta-0-full-ref.dat
- Wilbyetal_data_fluxspectra/blue/angle_noellipsoid-theta-0-noellipsoid.dat
- Wilbyetal_data_fluxspectra/blue/angle_noellipsoid-theta-10-noellipsoid.dat
- Wilbyetal_data_fluxspectra/blue/angle_noellipsoid-theta-15-noellipsoid.dat
- Wilbyetal_data_fluxspectra/blue/angle_noellipsoid-theta-20-noellipsoid.dat
- Wilbyetal_data_fluxspectra/blue/angle_noellipsoid-theta-25-noellipsoid.dat
- Wilbyetal_data_fluxspectra/blue/angle_noellipsoid-theta-30-noellipsoid.dat
- Wilbyetal_data_fluxspectra/blue/angle_noellipsoid-theta-35-noellipsoid.dat
- Wilbyetal_data_fluxspectra/blue/angle_noellipsoid-theta-40-noellipsoid.dat
- Wilbyetal_data_fluxspectra/blue/angle_noellipsoid-theta-45-noellipsoid.dat
- Wilbyetal_data_fluxspectra/blue/angle_noellipsoid-theta-5-noellipsoid.dat
- Wilbyetal_data_fluxspectra/blue/angle_os-theta-0-os.dat
- Wilbyetal_data_fluxspectra/blue/angle_os-theta-10-os.dat
- Wilbyetal_data_fluxspectra/blue/angle_os-theta-15-os.dat
- Wilbyetal_data_fluxspectra/blue/angle_os-theta-20-os.dat
- Wilbyetal_data_fluxspectra/blue/angle_os-theta-25-os.dat
- Wilbyetal_data_fluxspectra/blue/angle_os-theta-30-os.dat
- Wilbyetal_data_fluxspectra/blue/angle_os-theta-35-os.dat
- Wilbyetal_data_fluxspectra/blue/angle_os-theta-40-os.dat
- Wilbyetal_data_fluxspectra/blue/angle_os-theta-45-os.dat
- Wilbyetal_data_fluxspectra/blue/angle_os-theta-5-os.dat
