# Supplementary material for: Optics of cone photoreceptors in the chicken (Gallus gallus domesticus)
Source: J R Soc Interface. 2015 Oct 6;12(111):20150591. doi: 10.1098/rsif.2015.0591 (PMC4614498; doi:10.1098/rsif.2015.0591)
Supplement: Oil droplet morphological and refractive index measurements [file rsif20150591supp3.gz › Wilbyetal_data_fluxspectra/violet/angle_full-theta-0-full.dat]

flux1:	1.25	0.0300986160607707	-0.00146175132913998
flux1:	1.2605527638191	0.0372486242351857	-0.0019126099397604
flux1:	1.27110552763819	0.0458973613669637	-0.00249563037316021
flux1:	1.28165829145729	0.0563825796870439	-0.00293021669711359
flux1:	1.29221105527638	0.0691869342991399	-0.00320441917438898
flux1:	1.30276381909548	0.0848904099926183	-0.00379601002315005
flux1:	1.31331658291457	0.104082951905527	-0.00501290383412368
flux1:	1.32386934673367	0.127316453737745	-0.00643017485298771
flux1:	1.33442211055276	0.155206377675087	-0.00753912743969374
flux1:	1.34497487437186	0.188653660225274	-0.00875759680669344
flux1:	1.35552763819095	0.228935731679916	-0.0109810268414634
flux1:	1.36608040201005	0.277502368544699	-0.0139796586567088
flux1:	1.37663316582914	0.335681059108541	-0.0166834411235353
flux1:	1.38718592964824	0.404659735690635	-0.0195279899243296
flux1:	1.39773869346734	0.485909131356497	-0.0245241619026945
flux1:	1.40829145728643	0.5818168856941	-0.0317657473122429
flux1:	1.41884422110553	0.695914045593854	-0.0379008430154618
flux1:	1.42939698492462	0.832183756260388	-0.0411520774062905
flux1:	1.43994974874372	0.993924654908107	-0.0460533995357528
flux1:	1.45050251256281	1.18352018136331	-0.0579384267019449
flux1:	1.46105527638191	1.40382756116689	-0.0736487062399419
flux1:	1.471608040201	1.66016010547046	-0.0846353237141103
flux1:	1.4821608040201	1.96086013102087	-0.0909981321653084
flux1:	1.49271356783919	2.31538816333524	-0.103784192424667
flux1:	1.50326633165829	2.73130566193108	-0.12795450405484
flux1:	1.51381909547739	3.21350185083675	-0.153934015844911
flux1:	1.52437185929648	3.7676650916167	-0.175902040123257
flux1:	1.53492462311558	4.40529097703842	-0.207136119033547
flux1:	1.54547738693467	5.1443587864259	-0.259214333497286
flux1:	1.55603015075377	6.00306110907587	-0.314246338934233
flux1:	1.56658291457286	6.99183106504677	-0.348985548258942
flux1:	1.57713567839196	8.11338566783713	-0.38563519445874
flux1:	1.58768844221105	9.37469824031413	-0.473918614428992
flux1:	1.59824120603015	10.8014250813383	-0.607364906551133
flux1:	1.60879396984924	12.4382380437895	-0.709380895738724
flux1:	1.61934673366834	14.3296786323001	-0.744648291031451
flux1:	1.62989949748744	16.4979196853058	-0.793034126668359
flux1:	1.64045226130653	18.9424884965296	-0.939889913220351
flux1:	1.65100502512563	21.6685363546545	-1.13540899104112
flux1:	1.66155778894472	24.7184990181479	-1.26922792256929
flux1:	1.67211055276382	28.1698159379112	-1.36524392465236
flux1:	1.68266331658291	32.0904841864853	-1.55359301099144
flux1:	1.69321608040201	36.4944200539113	-1.82874616547453
flux1:	1.7037688442211	41.3534214667156	-2.03570943294214
flux1:	1.7143216080402	46.6696324928825	-2.18475323543273
flux1:	1.72487437185929	52.5375992173212	-2.54132437806321
flux1:	1.73542713567839	59.1160480945374	-3.19630888723413
flux1:	1.74597989949748	66.5156487840355	-3.7781150040293
flux1:	1.75653266331658	74.7127539183652	-3.959319332375
flux1:	1.76708542713568	83.6012972384891	-4.08286381917878
flux1:	1.77763819095477	93.1619590204689	-4.75533268072668
flux1:	1.78819095477387	103.580320038776	-5.85371311457613
flux1:	1.79874371859296	115.16186871419	-6.5942663675757
flux1:	1.80929648241206	128.095091833343	-6.7501303949289
flux1:	1.81984924623115	142.301012540943	-7.04907972203024
flux1:	1.83040201005025	157.554084562404	-7.94718197729672
flux1:	1.84095477386934	173.783498490463	-8.82548775881079
flux1:	1.85150753768844	191.237076846042	-9.16900904117282
flux1:	1.86206030150753	210.281354974871	-9.74353377814037
flux1:	1.87261306532663	230.996045794163	-11.3577092022366
flux1:	1.88316582914573	253.016662138923	-13.0807317201899
flux1:	1.89371859296482	275.890395452305	-13.4787009189431
flux1:	1.90427135678392	299.644181798332	-13.3845366544135
flux1:	1.91482412060301	324.941870663346	-15.1794259856617
flux1:	1.92537688442211	352.567535333175	-18.8985397974778
flux1:	1.9359296482412	382.68833677016	-21.5593309946004
flux1:	1.9464824120603	414.658092852927	-21.6518269349395
flux1:	1.95703517587939	447.642637765056	-21.7611465051472
flux1:	1.96758793969849	481.490362358433	-24.454542842661
flux1:	1.97814070351758	516.907280949659	-27.9360674737026
flux1:	1.98869346733668	554.640563243372	-29.1549373752744
flux1:	1.99924623115577	594.48673689324	-29.2936689406979
flux1:	2.00979899497487	635.272041175957	-31.6222974240408
flux1:	2.02035175879397	675.969804174475	-35.0281149381426
flux1:	2.03090452261306	716.82186476281	-35.3924287093207
flux1:	2.04145728643216	759.186521223798	-33.6417899480867
flux1:	2.05201005025125	804.099795647626	-35.8286994712208
flux1:	2.06256281407035	850.962172947031	-42.9824169034095
flux1:	2.07311557788944	897.832463225981	-47.8427606860746
flux1:	2.08366834170854	943.240242808585	-46.188666781336
flux1:	2.09422110552764	987.703410956847	-44.6269106761696
flux1:	2.10477386934673	1033.23291090732	-50.3479540282269
flux1:	2.11532663316583	1081.17990103652	-59.0988735204326
flux1:	2.12587939698492	1130.63695036475	-62.1686254168447
flux1:	2.13643216080402	1179.12809976431	-60.8951403972928
flux1:	2.14698492462311	1224.94919515456	-63.488647887643
flux1:	2.15753768844221	1268.71715608531	-69.6367754486553
flux1:	2.16809045226131	1312.37703084924	-70.8111390662733
flux1:	2.1786432160804	1356.588899763	-66.7269617774696
flux1:	2.1891959798995	1399.37197160909	-67.7127837664352
flux1:	2.19974874371859	1437.7517859649	-76.2995950483237
flux1:	2.21030150753769	1470.83963505382	-80.5281185504025
flux1:	2.22085427135678	1500.98669116848	-73.5936988768328
flux1:	2.23140703517588	1531.60080139424	-66.9998308001647
flux1:	2.24195979899497	1563.77116696255	-72.8318988640601
flux1:	2.25251256281407	1595.13057816263	-83.8878588250926
flux1:	2.26306532663317	1622.12221447129	-85.6403651194277
flux1:	2.27361809045226	1643.37980184167	-80.0470720049909
flux1:	2.28417085427136	1660.74227193512	-80.6824765807806
flux1:	2.29472361809045	1676.83795501426	-88.5452381630816
flux1:	2.30527638190955	1691.85099131225	-91.4713375543527
flux1:	2.31582914572864	1703.03980754293	-87.199433966008
flux1:	2.32638190954774	1707.59670425505	-87.4412786013304
flux1:	2.33693467336684	1705.75883947903	-95.2558427296443
flux1:	2.34748743718593	1700.76311125166	-97.4031212284546
flux1:	2.35804020100503	1695.59187922173	-87.2139994971728
flux1:	2.36859296482412	1689.89599384941	-78.0125550933608
flux1:	2.37914572864322	1680.38212173625	-81.9646037790577
flux1:	2.38969849246231	1664.33094205945	-89.7585505730916
flux1:	2.40025125628141	1642.55169814351	-86.2234222947604
flux1:	2.4108040201005	1618.65856776462	-75.1919388303233
flux1:	2.4213567839196	1595.48641704402	-71.7065393648275
flux1:	2.4319095477387	1572.42924279062	-76.8611115915317
flux1:	2.44246231155779	1546.36987824507	-78.5472392986292
flux1:	2.45301507537689	1515.06699691884	-73.824290560034
flux1:	2.46356783919598	1479.40157079963	-72.3935152122238
flux1:	2.47412060301508	1442.20114083251	-76.9704902397378
flux1:	2.48467336683417	1405.04761497786	-77.5510390340729
flux1:	2.49522613065327	1366.63991547129	-70.001492109913
flux1:	2.50577889447237	1324.51777008782	-64.5686237980717
flux1:	2.51633165829146	1278.182844479	-68.1905137570052
flux1:	2.52688442211056	1230.14297701839	-71.9899362297524
flux1:	2.53743718592965	1183.76328453027	-66.0209986837577
flux1:	2.54798994974875	1140.23721341436	-55.5268304575536
flux1:	2.55854271356784	1097.78727394099	-51.6031640278235
flux1:	2.56909547738694	1053.77214818663	-53.5622070375157
flux1:	2.57964824120604	1007.40653390357	-52.3112788869893
flux1:	2.59020100502513	960.31826086753	-46.4303699968457
flux1:	2.60075376884423	914.579301168493	-42.7847980494299
flux1:	2.61130653266332	870.528613492062	-43.1626189917362
flux1:	2.62185929648242	826.743850926504	-41.9756409070947
flux1:	2.63241206030151	781.990829988846	-37.5376637518778
flux1:	2.64296482412061	736.837814541868	-35.1776373062514
flux1:	2.6535175879397	693.18401179099	-37.0718759352885
flux1:	2.6640703517588	652.350753797199	-37.8118267010045
flux1:	2.6746231155779	613.869954079143	-33.5567266018466
flux1:	2.68517587939699	576.198537240693	-28.4042043968988
flux1:	2.69572864321609	538.463616284929	-27.2417875869627
flux1:	2.70628140703518	501.339354520972	-28.0385652737548
flux1:	2.71683417085428	466.239846943202	-26.1827671831187
flux1:	2.72738693467337	433.849675021246	-22.090367282681
flux1:	2.73793969849247	403.579393654585	-19.4127529678982
flux1:	2.74849246231157	374.372401469547	-18.5980923116289
flux1:	2.75904522613066	345.838941086363	-17.1479715679639
flux1:	2.76959798994976	318.503579171316	-14.7115568757333
flux1:	2.78015075376885	293.049239316021	-13.3868342473052
flux1:	2.79070351758795	269.511885534557	-13.4591656460456
flux1:	2.80125628140704	247.301896774111	-12.8287558545284
flux1:	2.81180904522614	225.920510096528	-10.8456135486104
flux1:	2.82236180904524	205.501782291409	-9.35524948781558
flux1:	2.83291457286433	186.612586167079	-9.38606719030823
flux1:	2.84346733668343	169.613405372008	-9.54531834454722
flux1:	2.85402010050252	154.298035620334	-8.52779537653153
flux1:	2.86457286432162	140.131474335282	-7.05878088566429
flux1:	2.87512562814071	126.752099452609	-6.30939125798805
flux1:	2.88567839195981	114.201004430672	-6.02239512112112
flux1:	2.8962311557789	102.708070943261	-5.37137655941111
flux1:	2.906783919598	92.3405426419795	-4.48573347793924
flux1:	2.9173366834171	82.9056398026991	-3.97148918883156
flux1:	2.92788944723619	74.160256424365	-3.72356624138261
flux1:	2.93844221105529	66.0415617998361	-3.236143257801
flux1:	2.94899497487438	58.6621324052292	-2.58946206910311
flux1:	2.95954773869348	52.1156738971742	-2.26348766388152
flux1:	2.97010050251257	46.3331447363898	-2.2625342205628
flux1:	2.98065326633167	41.1298856474588	-2.14699999784895
flux1:	2.99120603015077	36.3604860250251	-1.78489976716876
flux1:	3.00175879396986	32.0055837034063	-1.47679203445408
flux1:	3.01231155778896	28.1180172706828	-1.38578303440537
flux1:	3.02286432160805	24.7119171568305	-1.32838501100529
flux1:	3.03341708542715	21.7192173188469	-1.15599442279743
flux1:	3.04396984924624	19.0423350643872	-0.965327371979049
flux1:	3.05452261306534	16.6258171068192	-0.857970134338786
flux1:	3.06507537688443	14.468439457844	-0.769688992390279
flux1:	3.07562814070353	12.5786250979034	-0.631359339473636
flux1:	3.08618090452263	10.9340372000114	-0.502014787863692
flux1:	3.09673366834172	9.4863459395374	-0.445945907873191
flux1:	3.10728643216082	8.19517170708821	-0.416840806207211
flux1:	3.11783919597991	7.04860076501211	-0.349551202284685
flux1:	3.12839195979901	6.05130207660332	-0.266818622540989
flux1:	3.1389447236181	5.19944953525786	-0.223248086921741
flux1:	3.1494974874372	4.47116111047199	-0.212880443445388
flux1:	3.1600502512563	3.83826409155636	-0.193681152466081
flux1:	3.17060301507539	3.28197508373869	-0.159143977535058
flux1:	3.18115577889449	2.79606211892578	-0.132970925511218
flux1:	3.19170854271358	2.37825179279073	-0.11988993368105
flux1:	3.20226130653268	2.02186276084546	-0.104653360215241
flux1:	3.21281407035177	1.7157999890852	-0.0845511609924319
flux1:	3.22336683417087	1.45032623818218	-0.0705297749296158
flux1:	3.23391959798997	1.2207663019366	-0.0637744202025742
flux1:	3.24447236180906	1.02552467409651	-0.054750355736524
flux1:	3.25502512562816	0.861894314191237	-0.0414475913293586
flux1:	3.26557788944725	0.724642472619885	-0.0313588403669513
flux1:	3.27613065326635	0.608014007068247	-0.0274687973224956
flux1:	3.28668341708544	0.508075125922332	-0.0247335163589653
flux1:	3.29723618090454	0.422994413220964	-0.0198076339465812
flux1:	3.30778894472363	0.351641131704305	-0.0150854298044735
flux1:	3.31834170854273	0.292318331491244	-0.0126954810134667
flux1:	3.32889447236183	0.242755136332524	-0.0112435150445637
flux1:	3.33944723618092	0.200947606330434	-0.00929423220092803
flux1:	3.35000000000002	0.165692376901445	-0.00752679394165922
