# Supplementary material for: Optics of cone photoreceptors in the chicken (Gallus gallus domesticus)
Source: J R Soc Interface. 2015 Oct 6;12(111):20150591. doi: 10.1098/rsif.2015.0591 (PMC4614498; doi:10.1098/rsif.2015.0591)
Supplement: Oil droplet morphological and refractive index measurements [file rsif20150591supp3.gz › Wilbyetal_data_fluxspectra/violet/angle_full-theta-10-full.dat]

flux1:	1.25	0.0269622367426049	-0.00132483258838773
flux1:	1.2605527638191	0.0334198096651463	-0.00166112415802629
flux1:	1.27110552763819	0.041274173431332	-0.00209285811145244
flux1:	1.28165829145729	0.0508424806788774	-0.00253087000775628
flux1:	1.29221105527638	0.0625536993825335	-0.0029859846117918
flux1:	1.30276381909548	0.0768842774944036	-0.00363374098173698
flux1:	1.31331658291457	0.0943029781997109	-0.00458331784274747
flux1:	1.32386934673367	0.115329095454946	-0.00570334053572916
flux1:	1.33442211055276	0.140668278460329	-0.0068658867887191
flux1:	1.34497487437186	0.171294402652692	-0.00825350971014176
flux1:	1.35552763819095	0.208378581280241	-0.0101659015331341
flux1:	1.36608040201005	0.253087819167227	-0.0125593822508059
flux1:	1.37663316582914	0.306481084190638	-0.0151509031987957
flux1:	1.38718592964824	0.369770021757715	-0.0180410259613479
flux1:	1.39773869346734	0.444789908636272	-0.0217485991307266
flux1:	1.40829145728643	0.534118153740692	-0.0264340391216354
flux1:	1.41884422110553	0.640637241317651	-0.031564720411548
flux1:	1.42939698492462	0.76708852824368	-0.036806931464192
flux1:	1.43994974874372	0.916260937954194	-0.0429494789298608
flux1:	1.45050251256281	1.0917888701682	-0.0511798344536991
flux1:	1.46105527638191	1.29877292155072	-0.0614601917337124
flux1:	1.471608040201	1.54327990353389	-0.0725761914275303
flux1:	1.4821608040201	1.83086263145196	-0.0843129839062992
flux1:	1.49271356783919	2.16590688015555	-0.0986825795241655
flux1:	1.50326633165829	2.55332042576113	-0.117742540347504
flux1:	1.51381909547739	3.00116345211915	-0.140698515955307
flux1:	1.52437185929648	3.52105109522694	-0.165140871334521
flux1:	1.53492462311558	4.12555674157507	-0.191801642140863
flux1:	1.54547738693467	4.8256355861415	-0.225350062978623
flux1:	1.55603015075377	5.63156176436793	-0.267503345299152
flux1:	1.56658291457286	6.55713034129456	-0.312750313966654
flux1:	1.57713567839196	7.62221538302521	-0.357164893861697
flux1:	1.58768844221105	8.84881842632377	-0.408503857748392
flux1:	1.59824120603015	10.2533263322678	-0.477221159892363
flux1:	1.60879396984924	11.8451795310721	-0.557692290768172
flux1:	1.61934673366834	13.6370946856244	-0.634301534806261
flux1:	1.62989949748744	15.6570490486564	-0.71188055484442
flux1:	1.64045226130653	17.9469943236522	-0.817408819251402
flux1:	1.65100502512563	20.5475717644458	-0.956611582138717
flux1:	1.66155778894472	23.4861169583127	-1.09869645890286
flux1:	1.67211055276382	26.7842364725438	-1.23269036341786
flux1:	1.68266331658291	30.478492683707	-1.40310114613851
flux1:	1.69321608040201	34.6269194120078	-1.64141532940066
flux1:	1.7037688442211	39.2849218079095	-1.89933022828965
flux1:	1.7143216080402	44.4738870761034	-2.12326479967474
flux1:	1.72487437185929	50.1865212951801	-2.36363131936965
flux1:	1.73542713567839	56.4360817279424	-2.70629329954479
flux1:	1.74597989949748	63.2980736114491	-3.11315121572501
flux1:	1.75653266331658	70.8902094904697	-3.46820220079053
flux1:	1.76708542713568	79.3052014896878	-3.78618356925943
flux1:	1.77763819095477	88.5734438571528	-4.20805801632694
flux1:	1.78819095477387	98.7061249944056	-4.75539873505262
flux1:	1.79874371859296	109.770142421774	-5.28164488374986
flux1:	1.80929648241206	121.890264428961	-5.74546275414389
flux1:	1.81984924623115	135.151189824282	-6.32237762045309
flux1:	1.83040201005025	149.511536428699	-7.10756605306792
flux1:	1.84095477386934	164.85998692644	-7.92417390254769
flux1:	1.85150753768844	181.181823693273	-8.62784645540907
flux1:	1.86206030150753	198.647545544963	-9.39427632726331
flux1:	1.87261306532663	217.500047796196	-10.4412437035893
flux1:	1.88316582914573	237.853883441903	-11.6391098073037
flux1:	1.89371859296482	259.645062782697	-12.7097151628277
flux1:	1.90427135678392	282.803303827857	-13.6867470447665
flux1:	1.91482412060301	307.431399205979	-14.8285353471396
flux1:	1.92537688442211	333.730735003204	-16.1483664130572
flux1:	1.9359296482412	361.721001231232	-17.4123689611985
flux1:	1.9464824120603	391.111576493408	-18.5794667524682
flux1:	1.95703517587939	421.554596740369	-19.8610385897536
flux1:	1.96758793969849	453.03328065706	-21.3320801334069
flux1:	1.97814070351758	485.909354640224	-22.8277652126858
flux1:	1.98869346733668	520.521545861111	-24.2666128785989
flux1:	1.99924623115577	556.785649969303	-25.8015135592716
flux1:	2.00979899497487	594.290920422083	-27.5921246515717
flux1:	2.02035175879397	632.800680991661	-29.6271952239828
flux1:	2.03090452261306	672.526696455273	-31.7792827045038
flux1:	2.04145728643216	713.766922468311	-33.8720059581963
flux1:	2.05201005025125	756.302564962023	-35.8209559666154
flux1:	2.06256281407035	799.355198189652	-37.8331221977842
flux1:	2.07311557788944	842.285639916341	-40.1439432039128
flux1:	2.08366834170854	885.245099612752	-42.5044952071673
flux1:	2.09422110552764	928.927039342575	-44.4459993400154
flux1:	2.10477386934673	973.620036680706	-46.0664422013015
flux1:	2.11532663316583	1018.67391569815	-47.9023419209147
flux1:	2.12587939698492	1063.07290148276	-49.9457402448112
flux1:	2.13643216080402	1106.47692295044	-51.6021226906343
flux1:	2.14698492462311	1149.45261814912	-52.9024170688046
flux1:	2.15753768844221	1192.5392954669	-54.7063716823154
flux1:	2.16809045226131	1235.25688721779	-57.1595806224647
flux1:	2.1786432160804	1276.34196169496	-59.2371368161548
flux1:	2.1891959798995	1315.02933667885	-60.5528532204611
flux1:	2.19974874371859	1351.82512999584	-62.1875435765092
flux1:	2.21030150753769	1387.73593209615	-64.8093145451975
flux1:	2.22085427135678	1422.80804791115	-67.3594077439667
flux1:	2.23140703517588	1455.75677539172	-68.7803170971333
flux1:	2.24195979899497	1485.20348700145	-69.8043221619075
flux1:	2.25251256281407	1511.08256440231	-71.4725080196812
flux1:	2.26306532663317	1534.53544809436	-73.0502059203888
flux1:	2.27361809045226	1556.41534596024	-73.3728025526597
flux1:	2.28417085427136	1576.20369371525	-73.1480898276763
flux1:	2.29472361809045	1592.62624262755	-73.7601884840288
flux1:	2.30527638190955	1605.16022241846	-74.7540785409441
flux1:	2.31582914572864	1614.53093121858	-74.6721385554407
flux1:	2.32638190954774	1621.57833387018	-73.7328351314193
flux1:	2.33693467336684	1625.9371033609	-73.5296584607181
flux1:	2.34748743718593	1626.22886370384	-74.3220626685673
flux1:	2.35804020100503	1621.59185844458	-74.8001753848322
flux1:	2.36859296482412	1612.71648752259	-74.5301639315621
flux1:	2.37914572864322	1601.16386068748	-74.4203490370714
flux1:	2.38969849246231	1587.82020260226	-74.6875091999572
flux1:	2.40025125628141	1572.29638612298	-74.4424736995267
flux1:	2.4108040201005	1553.80915190869	-73.4476732204718
flux1:	2.4213567839196	1532.26848499829	-72.5375595508046
flux1:	2.4319095477387	1508.20809496518	-71.9860691658272
flux1:	2.44246231155779	1481.81415935804	-70.9230304171263
flux1:	2.45301507537689	1452.47453242747	-68.8790898301213
flux1:	2.46356783919598	1419.52810884767	-66.5841567376917
flux1:	2.47412060301508	1383.29080705063	-64.6972658253593
flux1:	2.48467336683417	1345.06272958493	-62.9821050415372
flux1:	2.49522613065327	1306.10025524362	-61.1039246870333
flux1:	2.50577889447237	1266.76929792178	-59.1798398145326
flux1:	2.51633165829146	1226.75022617183	-57.3225922625834
flux1:	2.52688442211056	1185.81317913945	-55.4064645073088
flux1:	2.53743718592965	1144.10970524741	-53.4557442236764
flux1:	2.54798994974875	1101.7511975197	-51.7081064768981
flux1:	2.55854271356784	1058.44528651988	-50.1399183493977
flux1:	2.56909547738694	1013.82433789834	-48.4289664810017
flux1:	2.57964824120604	968.10401026183	-46.4443932034229
flux1:	2.59020100502513	922.2166378822	-44.3106992698215
flux1:	2.60075376884423	877.195485004397	-42.0959997432595
flux1:	2.61130653266332	833.492144371519	-39.8260268003729
flux1:	2.62185929648242	790.941965797983	-37.6259631108713
flux1:	2.63241206030151	749.272022233402	-35.5547795841156
flux1:	2.64296482412061	708.458100848176	-33.4566516970043
flux1:	2.6535175879397	668.575158959058	-31.2233432743447
flux1:	2.6640703517588	629.504424559375	-29.0431771625502
flux1:	2.6746231155779	590.998640252989	-27.1361096576434
flux1:	2.68517587939699	553.060819049407	-25.4563413616792
flux1:	2.69572864321609	516.140591325148	-23.8743021482194
flux1:	2.70628140703518	480.865864620604	-22.3739649621293
flux1:	2.71683417085428	447.587529122705	-20.9264053127045
flux1:	2.72738693467337	416.213735147413	-19.4527447307979
flux1:	2.73793969849247	386.446731236705	-18.0029197042546
flux1:	2.74849246231157	358.094289457949	-16.7263246248286
flux1:	2.75904522613066	331.126892004267	-15.6033993734613
flux1:	2.76959798994976	305.520956550993	-14.4469949897071
flux1:	2.78015075376885	281.168051381395	-13.2085408601018
flux1:	2.79070351758795	257.977463023798	-12.0229053352957
flux1:	2.80125628140704	236.013585575264	-10.9579915724645
flux1:	2.81180904522614	215.467806795035	-9.9719978726955
flux1:	2.82236180904524	196.482022172019	-9.06494650079053
flux1:	2.83291457286433	179.017425852498	-8.26387436782296
flux1:	2.84346733668343	162.894964074612	-7.51821542216838
flux1:	2.85402010050252	147.935758897409	-6.7697026756455
flux1:	2.86457286432162	134.044663430796	-6.0739754414201
flux1:	2.87512562814071	121.18118708433	-5.51350723808663
flux1:	2.88567839195981	109.296936078856	-5.04692288631691
flux1:	2.8962311557789	98.3270592495198	-4.57743674686562
flux1:	2.906783919598	88.2275841359102	-4.10153395604365
flux1:	2.9173366834171	78.991213930782	-3.67463617921426
flux1:	2.92788944723619	70.613910450609	-3.29943582351026
flux1:	2.93844221105529	63.052463301901	-2.94299189143548
flux1:	2.94899497487438	56.2218023041841	-2.61116651647285
flux1:	2.95954773869348	50.0310138467749	-2.32668805457748
flux1:	2.97010050251257	44.4159170047518	-2.07106912969234
flux1:	2.98065326633167	39.3383851868372	-1.81555645054631
flux1:	2.99120603015077	34.7650514103339	-1.57647904810821
flux1:	3.00175879396986	30.6561345088657	-1.38465502611589
flux1:	3.01231155778896	26.9726322567337	-1.23103095485613
flux1:	3.02286432160805	23.6840392464941	-1.08584837979856
flux1:	3.03341708542715	20.7631766666328	-0.945441700660663
flux1:	3.04396984924624	18.1764646820496	-0.825137350503576
flux1:	3.05452261306534	15.8839006358636	-0.725466323498599
flux1:	3.06507537688443	13.848603676444	-0.634794831900261
flux1:	3.07562814070353	12.0439163722131	-0.551783865904335
flux1:	3.08618090452263	10.450869733233	-0.482046208744902
flux1:	3.09673366834172	9.05102395406541	-0.422243527980164
flux1:	3.10728643216082	7.82360836441342	-0.364598402833186
flux1:	3.11783919597991	6.74863880817797	-0.310103216447757
flux1:	3.12839195979901	5.81000461044854	-0.264957305830354
flux1:	3.1389447236181	4.99403563297543	-0.229134253858708
flux1:	3.1494974874372	4.28627866806886	-0.197343354749404
flux1:	3.1600502512563	3.67143969667688	-0.16747954998871
flux1:	3.17060301507539	3.13639036693923	-0.141561560158137
flux1:	3.18115577889449	2.67197019685986	-0.12054058764134
flux1:	3.19170854271358	2.27148175382099	-0.102879761210914
flux1:	3.20226130653268	1.92811700152178	-0.0874064179948872
flux1:	3.21281407035177	1.6342068277691	-0.0743075607522429
flux1:	3.22336683417087	1.38242379949255	-0.0634325632357129
flux1:	3.23391959798997	1.16695376914295	-0.0538446783465201
flux1:	3.24447236180906	0.983276083408387	-0.0451316296236615
flux1:	3.25502512562816	0.827173735704208	-0.0377238716015876
flux1:	3.26557788944725	0.694394343705087	-0.0318209824254554
flux1:	3.27613065326635	0.581241445563398	-0.0268890184722019
flux1:	3.28668341708544	0.485069205328247	-0.0223943860628488
flux1:	3.29723618090454	0.403954183626472	-0.0184064362565529
flux1:	3.30778894472363	0.33602641166615	-0.0151734892350967
flux1:	3.31834170854273	0.279248513776222	-0.0125968123056517
flux1:	3.32889447236183	0.231688715812336	-0.010417897323995
flux1:	3.33944723618092	0.191799673004378	-0.00855944936141231
flux1:	3.35000000000002	0.158416343117966	-0.00705156326783717
