# Supplementary material for: Optics of cone photoreceptors in the chicken (Gallus gallus domesticus)
Source: J R Soc Interface. 2015 Oct 6;12(111):20150591. doi: 10.1098/rsif.2015.0591 (PMC4614498; doi:10.1098/rsif.2015.0591)
Supplement: Oil droplet morphological and refractive index measurements [file rsif20150591supp3.gz › Wilbyetal_data_fluxspectra/violet/angle_full-theta-15-full.dat]

flux1:	1.25	0.0228336852650903	-0.00116803856110567
flux1:	1.2605527638191	0.0283536984312763	-0.00146036364031123
flux1:	1.27110552763819	0.035086839065244	-0.00182549527638207
flux1:	1.28165829145729	0.0433067523989611	-0.00223701739485651
flux1:	1.29221105527638	0.0533782132525782	-0.00272875426305172
flux1:	1.30276381909548	0.0656843914951161	-0.00338153914153044
flux1:	1.31331658291457	0.0805944297474523	-0.00421010459493322
flux1:	1.32386934673367	0.0985608820941892	-0.00516890041331644
flux1:	1.33442211055276	0.120246239092789	-0.00630098014751462
flux1:	1.34497487437186	0.146556781500546	-0.00774012795950564
flux1:	1.35552763819095	0.178545335796106	-0.00952442332961214
flux1:	1.36608040201005	0.21719968952805	-0.0115876193060634
flux1:	1.37663316582914	0.263351284769594	-0.01398680547308
flux1:	1.38718592964824	0.318017455814394	-0.0169020363588434
flux1:	1.39773869346734	0.38290456705931	-0.0203463105961521
flux1:	1.40829145728643	0.460346115723697	-0.0242364046013981
flux1:	1.41884422110553	0.552671908430973	-0.0288206813316146
flux1:	1.42939698492462	0.661899842771842	-0.0344809234271429
flux1:	1.43994974874372	0.790303209742096	-0.0410653807349689
flux1:	1.45050251256281	0.941445294529342	-0.0482602393821353
flux1:	1.46105527638191	1.1206477229446	-0.0567024848877553
flux1:	1.471608040201	1.33383420947825	-0.0675057073750334
flux1:	1.4821608040201	1.58525334884316	-0.0804793884723461
flux1:	1.49271356783919	1.87698029370889	-0.0946508784225031
flux1:	1.50326633165829	2.21205227463406	-0.111056252675321
flux1:	1.51381909547739	2.59817419900491	-0.132145246927175
flux1:	1.52437185929648	3.0472074261342	-0.157240189176245
flux1:	1.53492462311558	3.57061806901267	-0.18306027248728
flux1:	1.54547738693467	4.17627622928539	-0.21118868446303
flux1:	1.55603015075377	4.87126079451246	-0.248374350822297
flux1:	1.56658291457286	5.66918300024061	-0.294826890163931
flux1:	1.57713567839196	6.59335662809127	-0.341239882588708
flux1:	1.58768844221105	7.66784621878035	-0.385662559751039
flux1:	1.59824120603015	8.90290916918558	-0.442017571625879
flux1:	1.60879396984924	10.2941910933688	-0.518119586171713
flux1:	1.61934673366834	11.8428653952077	-0.59947099032556
flux1:	1.62989949748744	13.5765320509353	-0.676572037447539
flux1:	1.64045226130653	15.545278535481	-0.770268030500534
flux1:	1.65100502512563	17.7942885999806	-0.898049165704109
flux1:	1.66155778894472	20.3432152234541	-1.03726314575856
flux1:	1.67211055276382	23.2002622231938	-1.16666671966638
flux1:	1.68266331658291	26.4004283771145	-1.31973545360725
flux1:	1.69321608040201	30.0175244574463	-1.534638429074
flux1:	1.7037688442211	34.1170735185345	-1.77542714725676
flux1:	1.7143216080402	38.6951004046065	-1.98651175451694
flux1:	1.72487437185929	43.688893689835	-2.20361858563975
flux1:	1.73542713567839	49.0723481169579	-2.50090371367008
flux1:	1.74597989949748	54.9375579538229	-2.84766068524768
flux1:	1.75653266331658	61.4611092815805	-3.15658629151357
flux1:	1.76708542713568	68.776820059832	-3.45744488635219
flux1:	1.77763819095477	76.893612480459	-3.85491810149578
flux1:	1.78819095477387	85.7658226005213	-4.32391510526556
flux1:	1.79874371859296	95.4435474977139	-4.74587325977659
flux1:	1.80929648241206	106.097351896108	-5.15531742562202
flux1:	1.81984924623115	117.836763932794	-5.71432303810399
flux1:	1.83040201005025	130.529951497071	-6.41234531727843
flux1:	1.84095477386934	143.900184162143	-7.07060897493068
flux1:	1.85150753768844	157.863829228231	-7.6929473111918
flux1:	1.86206030150753	172.740012022245	-8.4847388157155
flux1:	1.87261306532663	189.044864106683	-9.4544980171322
flux1:	1.88316582914573	207.040253198753	-10.3680219892781
flux1:	1.89371859296482	226.532722463659	-11.2008230630234
flux1:	1.90427135678392	247.185817998816	-12.2227984335671
flux1:	1.91482412060301	268.991458458131	-13.4716710651182
flux1:	1.92537688442211	292.27588682348	-14.6053695554301
flux1:	1.9359296482412	317.157003364575	-15.5238770547733
flux1:	1.9464824120603	343.144993424564	-16.6179464766258
flux1:	1.95703517587939	369.532574531029	-18.0743257833192
flux1:	1.96758793969849	396.26539299111	-19.5196132729248
flux1:	1.97814070351758	424.265382599526	-20.7446319873878
flux1:	1.98869346733668	454.667810847377	-22.1426941587367
flux1:	1.99924623115577	487.67601865624	-23.9639917892284
flux1:	2.00979899497487	522.313495424491	-25.7979597896509
flux1:	2.02035175879397	557.441069009858	-27.3737075464986
flux1:	2.03090452261306	592.893398811855	-29.1841131789378
flux1:	2.04145728643216	629.331156059372	-31.5745083402908
flux1:	2.05201005025125	666.962442195567	-33.951225226251
flux1:	2.06256281407035	704.827864819177	-35.7678104714584
flux1:	2.07311557788944	741.77119917125	-37.4973628798391
flux1:	2.08366834170854	778.06005252714	-39.7144019353363
flux1:	2.09422110552764	815.568365814082	-42.0335432195761
flux1:	2.10477386934673	855.950121955446	-43.8713376783043
flux1:	2.11532663316583	898.672788284083	-45.5024451180822
flux1:	2.12587939698492	941.223057267483	-47.4199828944892
flux1:	2.13643216080402	981.449849110883	-49.3376521132224
flux1:	2.14698492462311	1019.43356063934	-50.8462286601307
flux1:	2.15753768844221	1056.70383661959	-52.3711384996708
flux1:	2.16809045226131	1093.84707367728	-54.4191503063701
flux1:	2.1786432160804	1129.60404887966	-56.6149964623281
flux1:	2.1891959798995	1162.67837396218	-58.4365819784465
flux1:	2.19974874371859	1193.91214165291	-60.107598674905
flux1:	2.21030150753769	1225.8015657987	-61.9757536764062
flux1:	2.22085427135678	1259.54045109677	-63.7952386014695
flux1:	2.23140703517588	1293.02265195094	-65.323174677432
flux1:	2.24195979899497	1322.42730606712	-66.867893339585
flux1:	2.25251256281407	1345.84484929531	-68.5127081095765
flux1:	2.26306532663317	1364.82508281801	-69.6250432757535
flux1:	2.27361809045226	1382.11297729487	-69.9701098609728
flux1:	2.28417085427136	1398.45057071608	-70.3375517464117
flux1:	2.29472361809045	1412.3495077606	-71.2119722946158
flux1:	2.30527638190955	1422.80809240835	-71.9406690949782
flux1:	2.31582914572864	1431.14147090785	-72.0126412861137
flux1:	2.32638190954774	1439.32527292933	-71.9823496756918
flux1:	2.33693467336684	1446.8859486378	-72.3295794126458
flux1:	2.34748743718593	1450.45813795154	-72.5498627898476
flux1:	2.35804020100503	1446.96850311096	-72.2842619796883
flux1:	2.36859296482412	1436.8623909092	-72.2057078601732
flux1:	2.37914572864322	1423.5642504507	-72.6831068715352
flux1:	2.38969849246231	1409.87675243382	-72.775488350537
flux1:	2.40025125628141	1395.65205434076	-71.7823572661307
flux1:	2.4108040201005	1379.21410913049	-70.5420971174966
flux1:	2.4213567839196	1360.17886179807	-69.9629436069568
flux1:	2.4319095477387	1339.82398010473	-69.4371815852725
flux1:	2.44246231155779	1318.72550576755	-67.9640120966109
flux1:	2.45301507537689	1295.10021094241	-65.8981647541856
flux1:	2.46356783919598	1266.35614852934	-64.2011280442585
flux1:	2.47412060301508	1232.14298965234	-62.7200181784139
flux1:	2.48467336683417	1195.16514787103	-60.7444041174147
flux1:	2.49522613065327	1158.70896239715	-58.5402182000052
flux1:	2.50577889447237	1123.79498082385	-56.7970035973496
flux1:	2.51633165829146	1089.12311227823	-55.2553245511271
flux1:	2.52688442211056	1053.37562363043	-53.2240427890414
flux1:	2.53743718592965	1016.72899030262	-50.9011817613891
flux1:	2.54798994974875	979.916052827894	-49.0066599285523
flux1:	2.55854271356784	942.559021138361	-47.4619499250808
flux1:	2.56909547738694	903.273680164152	-45.5752725110754
flux1:	2.57964824120604	861.505543120456	-43.2868117990675
flux1:	2.59020100502513	818.720979073916	-41.136221896473
flux1:	2.60075376884423	777.363332436336	-39.244711225445
flux1:	2.61130653266332	738.728897828207	-37.2545041084323
flux1:	2.62185929648242	702.152550493005	-35.0767585521734
flux1:	2.63241206030151	666.212008169231	-33.0004931476151
flux1:	2.64296482412061	630.304611600777	-31.1281121079771
flux1:	2.6535175879397	594.819455980471	-29.2535382295884
flux1:	2.6640703517588	560.110933177318	-27.3315495467855
flux1:	2.6746231155779	525.874484807778	-25.5744355177771
flux1:	2.68517587939699	491.72101024109	-24.0475591945668
flux1:	2.69572864321609	458.067352739127	-22.584163649495
flux1:	2.70628140703518	426.087534161862	-21.0867213643946
flux1:	2.71683417085428	396.695510855705	-19.629430613163
flux1:	2.72738693467337	369.721886311736	-18.2935964669547
flux1:	2.73793969849247	344.193272313119	-17.0594095484289
flux1:	2.74849246231157	319.32554209026	-15.8613946950443
flux1:	2.75904522613066	295.100276237214	-14.6678160974054
flux1:	2.76959798994976	271.928168446938	-13.4900945671851
flux1:	2.78015075376885	250.009429259479	-12.3688826471063
flux1:	2.79070351758795	229.204708066725	-11.3389102586092
flux1:	2.80125628140704	209.43661901638	-10.3831946346437
flux1:	2.81180904522614	190.974390533889	-9.47044911550903
flux1:	2.82236180904524	174.192002622036	-8.61295086410497
flux1:	2.83291457286433	159.106181548648	-7.8269955659109
flux1:	2.84346733668343	145.273872963812	-7.09457662399942
flux1:	2.85402010050252	132.177929149086	-6.41213742459282
flux1:	2.86457286432162	119.651258030491	-5.8114818346207
flux1:	2.87512562814071	107.884169330733	-5.2910060825714
flux1:	2.88567839195981	97.0868182466033	-4.79194305195438
flux1:	2.8962311557789	87.2496211935713	-4.2889370924096
flux1:	2.906783919598	78.2342121976419	-3.8322467623672
flux1:	2.9173366834171	69.9859923523012	-3.45484093452148
flux1:	2.92788944723619	62.5640385310401	-3.11510173329745
flux1:	2.93844221105529	55.9801308634261	-2.77188344727543
flux1:	2.94899497487438	50.0875523963906	-2.44571481609383
flux1:	2.95954773869348	44.6694203147624	-2.16700215442401
flux1:	2.97010050251257	39.6125393846841	-1.92277665379084
flux1:	2.98065326633167	34.9587826478128	-1.69277081002269
flux1:	2.99120603015077	30.7929266822992	-1.4870436140463
flux1:	3.00175879396986	27.1194864824275	-1.31546872261284
flux1:	3.01231155778896	23.8630802598123	-1.16236024831838
flux1:	3.02286432160805	20.9533620800066	-1.01468867368118
flux1:	3.03341708542715	18.3686861645282	-0.883445869981442
flux1:	3.04396984924624	16.0996499624565	-0.779065299840227
flux1:	3.05452261306534	14.1041956436165	-0.690158669699279
flux1:	3.06507537688443	12.3179594718164	-0.602847505708931
flux1:	3.07562814070353	10.6989645870121	-0.520805870107657
flux1:	3.08618090452263	9.24670393221026	-0.452543345220029
flux1:	3.09673366834172	7.97650086982325	-0.395317864247106
flux1:	3.10728643216082	6.88476338760141	-0.34218970071176
flux1:	3.11783919597991	5.94379810539732	-0.293444094459501
flux1:	3.12839195979901	5.12312186890427	-0.252395557687282
flux1:	3.1389447236181	4.40558424034702	-0.217486744660695
flux1:	3.1494974874372	3.78258056836764	-0.18552532790184
flux1:	3.1600502512563	3.24272880875877	-0.157148110468265
flux1:	3.17060301507539	2.77114867407336	-0.134080712571512
flux1:	3.18115577889449	2.35685545935596	-0.115119657072398
flux1:	3.19170854271358	1.99604239112149	-0.0980289251877617
flux1:	3.20226130653268	1.68773639503996	-0.082644074415257
flux1:	3.21281407035177	1.42811527390562	-0.069877847965541
flux1:	3.22336683417087	1.20937252689966	-0.0594604436970738
flux1:	3.23391959798997	1.02292880774892	-0.0503754271851044
flux1:	3.24447236180906	0.862717153497123	-0.0423257474986025
flux1:	3.25502512562816	0.725355329823731	-0.0355325802292989
flux1:	3.26557788944725	0.608219689269746	-0.0298556179238632
flux1:	3.27613065326635	0.508431645412428	-0.0249206902409562
flux1:	3.28668341708544	0.423466208060305	-0.0206441123086
flux1:	3.29723618090454	0.351660207637716	-0.0171190369484306
flux1:	3.30778894472363	0.291730988745428	-0.0142509612988985
flux1:	3.31834170854273	0.242156321402967	-0.0118093101503065
flux1:	3.32889447236183	0.201125156763265	-0.00969738524177881
flux1:	3.33944723618092	0.166856671518268	-0.00795649502328571
flux1:	3.35000000000002	0.137946009738473	-0.0065691301031579
