# Supplementary material for: Optics of cone photoreceptors in the chicken (Gallus gallus domesticus)
Source: J R Soc Interface. 2015 Oct 6;12(111):20150591. doi: 10.1098/rsif.2015.0591 (PMC4614498; doi:10.1098/rsif.2015.0591)
Supplement: Oil droplet morphological and refractive index measurements [file rsif20150591supp3.gz › Wilbyetal_data_fluxspectra/violet/angle_full-theta-20-full.dat]

flux1:	1.25	0.0171610262644564	-0.00108715786133028
flux1:	1.2605527638191	0.0213304460197776	-0.0013551475822915
flux1:	1.27110552763819	0.0264151954602047	-0.00168529785367066
flux1:	1.28165829145729	0.0326152857458781	-0.00206650891421492
flux1:	1.29221105527638	0.0402067064219419	-0.00253000808271958
flux1:	1.30276381909548	0.0494686686837722	-0.00312727327988007
flux1:	1.31331658291457	0.0606670667848422	-0.00385157126317854
flux1:	1.32386934673367	0.0741491595742541	-0.00467680195392644
flux1:	1.33442211055276	0.090423179103136	-0.00567666551393882
flux1:	1.34497487437186	0.110178593805295	-0.00696524070876533
flux1:	1.35552763819095	0.134250762593337	-0.00852384490413146
flux1:	1.36608040201005	0.163439007661503	-0.0102784381734981
flux1:	1.37663316582914	0.198349834012116	-0.0123544407266342
flux1:	1.38718592964824	0.239665616176672	-0.0149785502773158
flux1:	1.39773869346734	0.288615066642215	-0.0180968713055461
flux1:	1.40829145728643	0.346924375015097	-0.0215196412912584
flux1:	1.41884422110553	0.416314796598069	-0.0255054035000241
flux1:	1.42939698492462	0.498329890131901	-0.0305710480418769
flux1:	1.43994974874372	0.594740193086278	-0.0366135958356871
flux1:	1.45050251256281	0.708233712743711	-0.0431202112310575
flux1:	1.46105527638191	0.842911710758278	-0.0505062558285875
flux1:	1.471608040201	1.00356888473542	-0.0599839717097734
flux1:	1.4821608040201	1.19365059909878	-0.0715997283809215
flux1:	1.49271356783919	1.41447129346903	-0.0841960640655108
flux1:	1.50326633165829	1.66775078752327	-0.098296980712836
flux1:	1.51381909547739	1.9588086030068	-0.116525998228977
flux1:	1.52437185929648	2.29636625715994	-0.139343389484819
flux1:	1.53492462311558	2.6893707933407	-0.163848706821543
flux1:	1.54547738693467	3.14462940716995	-0.189894105856303
flux1:	1.55603015075377	3.668234816928	-0.222704227084692
flux1:	1.56658291457286	4.27069123081462	-0.264659144304429
flux1:	1.57713567839196	4.97000524435166	-0.310346422917797
flux1:	1.58768844221105	5.78500460450996	-0.356980916377504
flux1:	1.59824120603015	6.72289787958239	-0.412628331139028
flux1:	1.60879396984924	7.77809256285269	-0.483163328719183
flux1:	1.61934673366834	8.94892643456678	-0.560115950246872
flux1:	1.62989949748744	10.2550955439609	-0.637632455123165
flux1:	1.64045226130653	11.7356413403021	-0.729806220883467
flux1:	1.65100502512563	13.428793643494	-0.84878295581952
flux1:	1.66155778894472	15.3547030844039	-0.980157983685404
flux1:	1.67211055276382	17.5227793478285	-1.10960745768883
flux1:	1.68266331658291	19.9603471475655	-1.25694282471338
flux1:	1.69321608040201	22.7235906225622	-1.445471048755
flux1:	1.7037688442211	25.859223241055	-1.6569840548944
flux1:	1.7143216080402	29.3533128445004	-1.86673871722656
flux1:	1.72487437185929	33.1429374571437	-2.09993040990338
flux1:	1.73542713567839	37.2005742575477	-2.3882679751374
flux1:	1.74597989949748	41.6059461395534	-2.69865412041139
flux1:	1.75653266331658	46.5201482264466	-2.98961103262456
flux1:	1.76708542713568	52.0754076115967	-3.30607900786688
flux1:	1.77763819095477	58.2913152991595	-3.71316128362914
flux1:	1.78819095477387	65.1205792748503	-4.16893064482107
flux1:	1.79874371859296	72.5821770531513	-4.58870960282767
flux1:	1.80929648241206	80.7989409778779	-5.00821780743469
flux1:	1.81984924623115	89.8460744981466	-5.53579874938589
flux1:	1.83040201005025	99.5880149314634	-6.16027307780708
flux1:	1.84095477386934	109.762667829592	-6.77722933642188
flux1:	1.85150753768844	120.293890757798	-7.40110912834713
flux1:	1.86206030150753	131.501402433491	-8.15430999469877
flux1:	1.87261306532663	143.927025249646	-9.02838166109082
flux1:	1.88316582914573	157.889547140036	-9.87456785626061
flux1:	1.89371859296482	173.221631866879	-10.6851933633581
flux1:	1.90427135678392	189.512393854579	-11.6542861848075
flux1:	1.91482412060301	206.600221254596	-12.8530428658135
flux1:	1.92537688442211	224.690403185023	-14.0656867880075
flux1:	1.9359296482412	243.903899647228	-15.1177221725145
flux1:	1.9464824120603	263.854581859414	-16.1822696115729
flux1:	1.95703517587939	283.929907257629	-17.5197353881537
flux1:	1.96758793969849	304.101733482846	-19.0497221027883
flux1:	1.97814070351758	325.328778887504	-20.4905973121932
flux1:	1.98869346733668	348.897476937435	-21.8384416529477
flux1:	1.99924623115577	375.193956030169	-23.3466768104576
flux1:	2.00979899497487	403.20182397069	-25.0552685032535
flux1:	2.02035175879397	431.404128323003	-26.7308561268152
flux1:	2.03090452261306	459.167332776972	-28.3317797260194
flux1:	2.04145728643216	487.004660613222	-30.115763148691
flux1:	2.05201005025125	515.44172327302	-32.1216609637225
flux1:	2.06256281407035	544.011962647934	-33.9893654766486
flux1:	2.07311557788944	571.822971697316	-35.5688714826498
flux1:	2.08366834170854	599.132556274869	-37.247574689479
flux1:	2.09422110552764	627.879625772125	-39.2966835061158
flux1:	2.10477386934673	660.054061389619	-41.331750363924
flux1:	2.11532663316583	695.341615541017	-42.9063785861658
flux1:	2.12587939698492	730.756225050847	-44.2734791551168
flux1:	2.13643216080402	763.074761725653	-45.9489981583946
flux1:	2.14698492462311	791.611851732981	-47.801664331561
flux1:	2.15753768844221	818.249658247687	-49.3199383180664
flux1:	2.16809045226131	844.820783368347	-50.5735899300554
flux1:	2.1786432160804	871.126484486256	-52.0531064495218
flux1:	2.1891959798995	895.994385341608	-53.6904768165536
flux1:	2.19974874371859	919.858799470407	-54.9645235886282
flux1:	2.21030150753769	945.226962836505	-55.9507590249357
flux1:	2.22085427135678	973.827575831672	-57.2719610301829
flux1:	2.23140703517588	1003.55741997429	-58.8847500573179
flux1:	2.24195979899497	1029.26316264812	-60.0265204545521
flux1:	2.25251256281407	1047.21358207567	-60.605395975751
flux1:	2.26306532663317	1058.51493698498	-61.398667179682
flux1:	2.27361809045226	1067.60703155621	-62.6102296666139
flux1:	2.28417085427136	1077.6630372189	-63.5311942973725
flux1:	2.29472361809045	1088.22063687464	-63.8782133368917
flux1:	2.30527638190955	1097.35914270386	-64.2291017919215
flux1:	2.31582914572864	1105.08821577787	-64.8374656942465
flux1:	2.32638190954774	1113.32900415117	-65.1826280884907
flux1:	2.33693467336684	1122.42183837054	-65.0912601269727
flux1:	2.34748743718593	1128.82836957356	-65.1008879201533
flux1:	2.35804020100503	1127.61314954665	-65.3080671845782
flux1:	2.36859296482412	1117.41631278553	-65.1549218821347
flux1:	2.37914572864322	1102.20657529561	-64.5685716229832
flux1:	2.38969849246231	1087.65688100827	-64.0371276188429
flux1:	2.40025125628141	1076.21574433616	-63.6017134048946
flux1:	2.4108040201005	1066.13552319931	-62.8738696108428
flux1:	2.4213567839196	1054.71567351363	-61.900699243725
flux1:	2.4319095477387	1041.30296153729	-61.0170896834907
flux1:	2.44246231155779	1026.65677487343	-59.9832512790442
flux1:	2.45301507537689	1010.2291162533	-58.4042595720891
flux1:	2.46356783919598	989.464453636178	-56.7303855339435
flux1:	2.47412060301508	962.447358649482	-55.5052892003531
flux1:	2.48467336683417	930.756394328426	-54.2422303224302
flux1:	2.49522613065327	898.868035700778	-52.3461078365155
flux1:	2.50577889447237	870.508134902289	-50.2561920939415
flux1:	2.51633165829146	845.847552035272	-48.6054867881799
flux1:	2.52688442211056	822.223693090089	-47.0996474041869
flux1:	2.53743718592965	797.040449068545	-45.1884614275101
flux1:	2.54798994974875	769.575477763805	-43.1722521964258
flux1:	2.55854271356784	740.328495532754	-41.5574671008325
flux1:	2.56909547738694	709.49262055619	-39.9849479842364
flux1:	2.57964824120604	676.731733882981	-37.9821602131247
flux1:	2.59020100502513	642.401306606943	-35.9632265708826
flux1:	2.60075376884423	608.354261218987	-34.4328742408965
flux1:	2.61130653266332	576.952321859142	-33.0403743604678
flux1:	2.62185929648242	549.158195145242	-31.248277199368
flux1:	2.63241206030151	523.75823970908	-29.2852438299018
flux1:	2.64296482412061	498.504961512785	-27.6918880723764
flux1:	2.6535175879397	471.938532050721	-26.3680217884157
flux1:	2.6640703517588	444.159244209741	-24.8605758457806
flux1:	2.6746231155779	416.144024115918	-23.2156455007099
flux1:	2.68517587939699	388.679729280833	-21.7738057779692
flux1:	2.69572864321609	362.084887038083	-20.5076054509071
flux1:	2.70628140703518	336.705342468831	-19.1784242132658
flux1:	2.71683417085428	313.203323661664	-17.823041790603
flux1:	2.72738693467337	292.0711966476	-16.6364044273455
flux1:	2.73793969849247	272.963349930117	-15.5755094878336
flux1:	2.74849246231157	254.774425943358	-14.4526752802129
flux1:	2.75904522613066	236.495249924251	-13.2979688672162
flux1:	2.76959798994976	217.961137560661	-12.2813212611678
flux1:	2.78015075376885	199.778432352263	-11.3978943837853
flux1:	2.79070351758795	182.648413151334	-10.5134231889691
flux1:	2.80125628140704	166.863886682311	-9.59781102556347
flux1:	2.81180904522614	152.386271672317	-8.73478300948248
flux1:	2.82236180904524	139.17633501322	-7.97401446990805
flux1:	2.83291457286433	127.257363025112	-7.28044568199774
flux1:	2.84346733668343	116.487850589108	-6.61475442978551
flux1:	2.85402010050252	106.4658315197	-5.98065446757074
flux1:	2.86457286432162	96.7826554670976	-5.39349135596203
flux1:	2.87512562814071	87.3425157365661	-4.8609978373637
flux1:	2.88567839195981	78.3781339181493	-4.38016662060979
flux1:	2.8962311557789	70.1798115845525	-3.94024278868355
flux1:	2.906783919598	62.8580027357679	-3.53938000581357
flux1:	2.9173366834171	56.3429447081624	-3.17701335391489
flux1:	2.92788944723619	50.5227205253571	-2.84165473959979
flux1:	2.93844221105529	45.3158869204592	-2.52833177141499
flux1:	2.94899497487438	40.6312711796959	-2.24773122191139
flux1:	2.95954773869348	36.3351391282388	-2.00677041708871
flux1:	2.97010050251257	32.3103382363804	-1.79184366444859
flux1:	2.98065326633167	28.5366694812715	-1.58508630122847
flux1:	2.99120603015077	25.082370899639	-1.39067897623341
flux1:	3.00175879396986	22.0164211358866	-1.22322963400094
flux1:	3.01231155778896	19.3440286286487	-1.08139779713339
flux1:	3.02286432160805	17.0170927554798	-0.953455000776758
flux1:	3.03341708542715	14.9772274383503	-0.835124402907389
flux1:	3.04396984924624	13.1764010052802	-0.729399216097793
flux1:	3.05452261306534	11.5719379890898	-0.637159934420671
flux1:	3.06507537688443	10.123598998132	-0.555671030194801
flux1:	3.07562814070353	8.80463145662354	-0.48388096385859
flux1:	3.08618090452263	7.61170791447672	-0.422140357147006
flux1:	3.09673366834172	6.55674466214065	-0.36796047405536
flux1:	3.10728643216082	5.64630808513202	-0.318295069507145
flux1:	3.11783919597991	4.86988275927228	-0.273563160128757
flux1:	3.12839195979901	4.20573560098507	-0.23543312594544
flux1:	3.1389447236181	3.63229741274187	-0.203263104013122
flux1:	3.1494974874372	3.13259984843359	-0.174889183727332
flux1:	3.1600502512563	2.69330441003264	-0.149282393399435
flux1:	3.17060301507539	2.30458435541676	-0.126812231833785
flux1:	3.18115577889449	1.96102520654049	-0.107613631442316
flux1:	3.19170854271358	1.66081577076242	-0.0912000996438496
flux1:	3.20226130653268	1.40321187957512	-0.0772152243858144
flux1:	3.21281407035177	1.18599258885161	-0.0653777846090706
flux1:	3.22336683417087	1.00428862995506	-0.0551721219881081
flux1:	3.23391959798997	0.851465541026213	-0.0462471748654951
flux1:	3.24447236180906	0.721243011306886	-0.0386750570027371
flux1:	3.25502512562816	0.609085976264502	-0.0324973966890608
flux1:	3.26557788944725	0.512107372742161	-0.0273634754075344
flux1:	3.27613065326635	0.42844459996682	-0.022884950853789
flux1:	3.28668341708544	0.356836746175288	-0.0190187783322004
flux1:	3.29723618090454	0.296260232299782	-0.0158219060845287
flux1:	3.30778894472363	0.245629794955334	-0.0131665120381314
flux1:	3.31834170854273	0.203744292384278	-0.0108976390364585
flux1:	3.32889447236183	0.169292180380746	-0.00899440054816451
flux1:	3.33944723618092	0.140817140168901	-0.00744758145437668
flux1:	3.35000000000002	0.116911215023305	-0.00615311518083383
