# Supplementary material for: Optics of cone photoreceptors in the chicken (Gallus gallus domesticus)
Source: J R Soc Interface. 2015 Oct 6;12(111):20150591. doi: 10.1098/rsif.2015.0591 (PMC4614498; doi:10.1098/rsif.2015.0591)
Supplement: Oil droplet morphological and refractive index measurements [file rsif20150591supp3.gz › Wilbyetal_data_fluxspectra/violet/angle_full-theta-25-full.dat]

flux1:	1.25	0.010836080411841	-0.0011034686171056
flux1:	1.2605527638191	0.0134538875353282	-0.00137348885980188
flux1:	1.27110552763819	0.0166397626828948	-0.00170077291931765
flux1:	1.28165829145729	0.020509983746429	-0.00209074336426359
flux1:	1.29221105527638	0.025233034542865	-0.00257028319292316
flux1:	1.30276381909548	0.0309826948776637	-0.00316387512059149
flux1:	1.31331658291457	0.0379282079672442	-0.00386474430987642
flux1:	1.32386934673367	0.0462904399781028	-0.00468074840459787
flux1:	1.33442211055276	0.0563764076561086	-0.00568485331019101
flux1:	1.34497487437186	0.0685940317066635	-0.00693537978385115
flux1:	1.35552763819095	0.0834643843320752	-0.00838930073606685
flux1:	1.36608040201005	0.101517354284898	-0.0100233233751084
flux1:	1.37663316582914	0.123142229502993	-0.01198917528948
flux1:	1.38718592964824	0.148706923472069	-0.0144562342831607
flux1:	1.39773869346734	0.178866830570009	-0.0173450875443956
flux1:	1.40829145728643	0.214598637048427	-0.0205149487034187
flux1:	1.41884422110553	0.256967208849395	-0.0241849064502727
flux1:	1.42939698492462	0.307042872380377	-0.0287482215585477
flux1:	1.43994974874372	0.366022987746489	-0.0341817168709984
flux1:	1.45050251256281	0.43547437707496	-0.0402084421182574
flux1:	1.46105527638191	0.517691403187897	-0.0471112029581212
flux1:	1.471608040201	0.615547383969278	-0.0556212033129995
flux1:	1.4821608040201	0.731363976077595	-0.0657977393648417
flux1:	1.49271356783919	0.866151235371887	-0.0770749295685261
flux1:	1.50326633165829	1.02075836745652	-0.0898657884618397
flux1:	1.51381909547739	1.1977505167746	-0.105730981879953
flux1:	1.52437185929648	1.40177827234693	-0.12511928271518
flux1:	1.53492462311558	1.63843340113652	-0.146692133053787
flux1:	1.54547738693467	1.91296947925786	-0.170270815055365
flux1:	1.55603015075377	2.23006679394679	-0.198313804204951
flux1:	1.56658291457286	2.59563668382147	-0.232477646193046
flux1:	1.57713567839196	3.01899705375936	-0.271269286405984
flux1:	1.58768844221105	3.51066750037215	-0.313905826857297
flux1:	1.59824120603015	4.07601245789582	-0.36343839382614
flux1:	1.60879396984924	4.71336953881243	-0.422020230381298
flux1:	1.61934673366834	5.42160898597246	-0.487044866407847
flux1:	1.62989949748744	6.20971371400358	-0.557789891772912
flux1:	1.64045226130653	7.09846465762895	-0.640650346867626
flux1:	1.65100502512563	8.11281639940299	-0.739876437504268
flux1:	1.66155778894472	9.27157178390552	-0.849527464207522
flux1:	1.67211055276382	10.5851007242168	-0.964678598020596
flux1:	1.68266331658291	12.065985813632	-1.09333378883386
flux1:	1.69321608040201	13.7381721917269	-1.24470163486759
flux1:	1.7037688442211	15.6247196493002	-1.41361098730501
flux1:	1.7143216080402	17.7242061430204	-1.59192074561489
flux1:	1.72487437185929	20.0112511859338	-1.78656334415416
flux1:	1.73542713567839	22.4721048548248	-2.0073853794449
flux1:	1.74597989949748	25.1423783750712	-2.24679082839023
flux1:	1.75653266331658	28.1070068260931	-2.4947647669964
flux1:	1.76708542713568	31.4553421764501	-2.76468101894845
flux1:	1.77763819095477	35.2283062938358	-3.07699929222481
flux1:	1.78819095477387	39.4137183379456	-3.42460362653434
flux1:	1.79874371859296	43.9987409779827	-3.78284086287893
flux1:	1.80929648241206	49.0081030990392	-4.15191770307045
flux1:	1.81984924623115	54.4644621448483	-4.56422138145355
flux1:	1.83040201005025	60.3216469138266	-5.0419604300441
flux1:	1.84095477386934	66.4815960336306	-5.56412546664082
flux1:	1.85150753768844	72.9118194105348	-6.09845059362086
flux1:	1.86206030150753	79.749320511914	-6.66091219490265
flux1:	1.87261306532663	87.2631751307884	-7.2999123731937
flux1:	1.88316582914573	95.6711853130729	-8.01379419763224
flux1:	1.89371859296482	104.968174649596	-8.7497891138283
flux1:	1.90427135678392	114.951467434283	-9.51251156104767
flux1:	1.91482412060301	125.426170499574	-10.3851571463503
flux1:	1.92537688442211	136.347245826277	-11.3758457388895
flux1:	1.9359296482412	147.733155929808	-12.3622483972778
flux1:	1.9464824120603	159.499756296498	-13.3180662484641
flux1:	1.95703517587939	171.487285505371	-14.4239175237045
flux1:	1.96758793969849	183.71328781836	-15.7502947669587
flux1:	1.97814070351758	196.569266615911	-17.0632868224772
flux1:	1.98869346733668	210.650660746746	-18.2183182569728
flux1:	1.99924623115577	226.256387452898	-19.4661204976881
flux1:	2.00979899497487	243.022079702609	-21.0190682057757
flux1:	2.02035175879397	260.13346888252	-22.6142971504948
flux1:	2.03090452261306	276.965036360524	-23.961613593622
flux1:	2.04145728643216	293.473757302746	-25.3121216589429
flux1:	2.05201005025125	309.958139277397	-26.9909253498666
flux1:	2.06256281407035	326.561120936913	-28.7144578285814
flux1:	2.07311557788944	343.183917947383	-30.1030773563461
flux1:	2.08366834170854	359.931552352392	-31.4745687585732
flux1:	2.09422110552764	377.469842762727	-33.2765842508575
flux1:	2.10477386934673	396.625579302778	-35.1375522295055
flux1:	2.11532663316583	417.414852326285	-36.4556780710945
flux1:	2.12587939698492	438.562583202498	-37.5737717516789
flux1:	2.13643216080402	458.277302530423	-39.2357158066419
flux1:	2.14698492462311	475.657700108956	-41.1657484064285
flux1:	2.15753768844221	491.279270710971	-42.4947582299218
flux1:	2.16809045226131	506.383531796015	-43.3479067037291
flux1:	2.1786432160804	521.662592559861	-44.5921078350041
flux1:	2.1891959798995	537.002769284256	-46.2240602618529
flux1:	2.19974874371859	552.304544382049	-47.4470040142074
flux1:	2.21030150753769	568.117688356808	-48.2219070693573
flux1:	2.22085427135678	585.005899760575	-49.3004023927333
flux1:	2.23140703517588	602.234880258588	-50.7056146905165
flux1:	2.24195979899497	617.554476233591	-51.6876697097686
flux1:	2.25251256281407	628.803491129277	-52.279751628001
flux1:	2.26306532663317	635.837209252699	-53.2948833036384
flux1:	2.27361809045226	640.672956796573	-54.7072298536255
flux1:	2.28417085427136	645.669176411894	-55.6342976935026
flux1:	2.29472361809045	651.697366645444	-55.9554364077872
flux1:	2.30527638190955	658.099557141569	-56.4905873345842
flux1:	2.31582914572864	664.063423844258	-57.4794081994745
flux1:	2.32638190954774	669.494258096258	-58.1952607772556
flux1:	2.33693467336684	674.319631612448	-58.3137837916677
flux1:	2.34748743718593	677.353652609377	-58.3768732749066
flux1:	2.35804020100503	676.592804552929	-58.5930244050843
flux1:	2.36859296482412	671.03988513151	-58.5180337192724
flux1:	2.37914572864322	662.058870761824	-58.1076564570146
flux1:	2.38969849246231	652.580584824808	-57.8063904468343
flux1:	2.40025125628141	644.852605837679	-57.5899236708968
flux1:	2.4108040201005	638.962125640961	-56.965139237155
flux1:	2.4213567839196	633.373926845856	-55.8944600093511
flux1:	2.4319095477387	626.559099023581	-54.9066000267537
flux1:	2.44246231155779	617.900691823609	-54.1840328188775
flux1:	2.45301507537689	607.242672416419	-53.2965189280958
flux1:	2.46356783919598	594.148126052549	-52.0131949413366
flux1:	2.47412060301508	578.118501445488	-50.5807881093885
flux1:	2.48467336683417	559.582219781086	-49.1519743590715
flux1:	2.49522613065327	540.298439372261	-47.6569545478536
flux1:	2.50577889447237	522.405714203049	-46.1065880477492
flux1:	2.51633165829146	506.894206295111	-44.5569443275811
flux1:	2.52688442211056	492.946494154781	-42.9471995963338
flux1:	2.53743718592965	478.722669182147	-41.1965586339111
flux1:	2.54798994974875	462.785692453288	-39.3705693170832
flux1:	2.55854271356784	444.878202293894	-37.6178371589388
flux1:	2.56909547738694	425.574095897167	-35.9869599925661
flux1:	2.57964824120604	405.500674436834	-34.4218418907469
flux1:	2.59020100502513	385.073552705459	-32.8473825261996
flux1:	2.60075376884423	364.833149740942	-31.2099471375858
flux1:	2.61130653266332	345.652169474773	-29.5602223636504
flux1:	2.62185929648242	328.293247119763	-28.0330457202842
flux1:	2.63241206030151	312.696375828848	-26.6526132671686
flux1:	2.64296482412061	297.832379237241	-25.2970246921566
flux1:	2.6535175879397	282.422622462615	-23.8960396613024
flux1:	2.6640703517588	265.897316942499	-22.5115827068249
flux1:	2.6746231155779	248.694398938282	-21.1933612693199
flux1:	2.68517587939699	231.708474011445	-19.9042009150479
flux1:	2.69572864321609	215.568726958898	-18.6395052229744
flux1:	2.70628140703518	200.454383070538	-17.4650301621658
flux1:	2.71683417085428	186.402372947061	-16.3739398291102
flux1:	2.72738693467337	173.52209466292	-15.2636347315356
flux1:	2.73793969849247	161.816374689901	-14.1107101922601
flux1:	2.74849246231157	150.927535534521	-13.0296774692907
flux1:	2.75904522613066	140.253197291119	-12.0987918405961
flux1:	2.76959798994976	129.397355174154	-11.2383295333934
flux1:	2.78015075376885	118.483864524757	-10.342381543884
flux1:	2.79070351758795	108.003192408971	-9.44164722258286
flux1:	2.80125628140704	98.3846579550098	-8.63268552359289
flux1:	2.81180904522614	89.7403222342429	-7.9205723717785
flux1:	2.82236180904524	81.9524526395335	-7.23816681587252
flux1:	2.83291457286433	74.8799884809246	-6.56917282473666
flux1:	2.84346733668343	68.4223398076455	-5.95565714773909
flux1:	2.85402010050252	62.4508624014703	-5.40482406601975
flux1:	2.86457286432162	56.7892833500395	-4.87787617269135
flux1:	2.87512562814071	51.3118349066386	-4.37266018142489
flux1:	2.88567839195981	46.0425616592364	-3.92936303299964
flux1:	2.8962311557789	41.1299628950083	-3.54860109376291
flux1:	2.906783919598	36.7191820651759	-3.18502263115118
flux1:	2.9173366834171	32.8489648235374	-2.82497281399269
flux1:	2.92788944723619	29.4522850035073	-2.50416081909155
flux1:	2.93844221105529	26.4238943816389	-2.24123041364233
flux1:	2.94899497487438	23.6750351394913	-2.00700756344106
flux1:	2.95954773869348	21.1455154692825	-1.77633904019079
flux1:	2.97010050251257	18.7976611857202	-1.56352141108753
flux1:	2.98065326633167	16.6160339166943	-1.38524226475072
flux1:	2.99120603015077	14.6091249823288	-1.23042855095522
flux1:	3.00175879396986	12.8005669591962	-1.08493662083905
flux1:	3.01231155778896	11.2102345517918	-0.953059475442725
flux1:	3.02286432160805	9.83702768244342	-0.840844554543791
flux1:	3.03341708542715	8.65422487545908	-0.741172434328155
flux1:	3.04396984924624	7.61951862758914	-0.647201098349318
flux1:	3.05452261306534	6.69256075570155	-0.563669097687322
flux1:	3.06507537688443	5.84861993704682	-0.494441713266064
flux1:	3.07562814070353	5.08062265122937	-0.433459603936761
flux1:	3.08618090452263	4.39102300695904	-0.375529846140991
flux1:	3.09673366834172	3.7821254311835	-0.323420550500129
flux1:	3.10728643216082	3.25212908538701	-0.28000996745337
flux1:	3.11783919597991	2.79634296270275	-0.242859505634078
flux1:	3.12839195979901	2.40823341093672	-0.209019816901367
flux1:	3.1389447236181	2.07830063521703	-0.178872428028479
flux1:	3.1494974874372	1.79405887595094	-0.153206410232852
flux1:	3.1600502512563	1.54355650852352	-0.130988071020701
flux1:	3.17060301507539	1.31968262400914	-0.111436619319463
flux1:	3.18115577889449	1.12087797707914	-0.0947898398455482
flux1:	3.19170854271358	0.9479013887257	-0.0807047901854102
flux1:	3.20226130653268	0.800324672196614	-0.068340503638158
flux1:	3.21281407035177	0.675715821412791	-0.0575078211710799
flux1:	3.22336683417087	0.570884733013364	-0.0484073792798545
flux1:	3.23391959798997	0.482858298217524	-0.0408221807212447
flux1:	3.24447236180906	0.408759076078518	-0.0342863836187769
flux1:	3.25502512562816	0.345625935523548	-0.0286523966344507
flux1:	3.26557788944725	0.290950480585856	-0.0239302111963077
flux1:	3.27613065326635	0.243312827966016	-0.0199485975369586
flux1:	3.28668341708544	0.202261478507695	-0.0165593049048042
flux1:	3.29723618090454	0.167592964101203	-0.0137491117001627
flux1:	3.30778894472363	0.138806710675592	-0.0114388229498423
flux1:	3.31834170854273	0.115084693986889	-0.00948073533727545
flux1:	3.32889447236183	0.0955321438493778	-0.00780815136081837
flux1:	3.33944723618092	0.0793437490177249	-0.00643067834551105
flux1:	3.35000000000002	0.0658357864869388	-0.00531758714521456
