# Supplementary material for: Optics of cone photoreceptors in the chicken (Gallus gallus domesticus)
Source: J R Soc Interface. 2015 Oct 6;12(111):20150591. doi: 10.1098/rsif.2015.0591 (PMC4614498; doi:10.1098/rsif.2015.0591)
Supplement: Oil droplet morphological and refractive index measurements [file rsif20150591supp3.gz › Wilbyetal_data_fluxspectra/violet/angle_full-theta-30-full.dat]

flux1:	1.25	0.00554130100241824	-8.38061659205163e-4
flux1:	1.2605527638191	0.00685587700839094	-0.00105131901167043
flux1:	1.27110552763819	0.00845168480415956	-0.00130171203436712
flux1:	1.28165829145729	0.0103802813757324	-0.00160364692751087
flux1:	1.29221105527638	0.0127168348596676	-0.00198990669232292
flux1:	1.30276381909548	0.0155473339790608	-0.00247404964808706
flux1:	1.31331658291457	0.0189616049785213	-0.00304150133412435
flux1:	1.32386934673367	0.0230678311889657	-0.00370478188020507
flux1:	1.33442211055276	0.0280048760279135	-0.00452761590531068
flux1:	1.34497487437186	0.033951137331803	-0.0055497013251824
flux1:	1.35552763819095	0.0411350398593234	-0.00673624451291505
flux1:	1.36608040201005	0.049803911620971	-0.00808081755870336
flux1:	1.37663316582914	0.0601589385990199	-0.00970360795442545
flux1:	1.38718592964824	0.0723693902291577	-0.0117284677148876
flux1:	1.39773869346734	0.0866859440374442	-0.0141159810040072
flux1:	1.40829145728643	0.103507583864936	-0.016777024871676
flux1:	1.41884422110553	0.123342733976905	-0.0198269806190725
flux1:	1.42939698492462	0.146761238231273	-0.0235424439156096
flux1:	1.43994974874372	0.174381970809421	-0.0280595657247172
flux1:	1.45050251256281	0.206907120403741	-0.0333298322353828
flux1:	1.46105527638191	0.245246420303631	-0.0394178260430464
flux1:	1.471608040201	0.290562954924419	-0.0466171591611553
flux1:	1.4821608040201	0.34398198322146	-0.0551811657897248
flux1:	1.49271356783919	0.406235785408802	-0.0651801357416314
flux1:	1.50326633165829	0.477844926586318	-0.076822971088225
flux1:	1.51381909547739	0.559768698837256	-0.0906964865616364
flux1:	1.52437185929648	0.65384135822436	-0.107355003939262
flux1:	1.53492462311558	0.762669711152884	-0.12679532706834
flux1:	1.54547738693467	0.889163427762093	-0.148818035096366
flux1:	1.55603015075377	1.03604150363233	-0.174050269136013
flux1:	1.56658291457286	1.20589618544778	-0.204037951400641
flux1:	1.57713567839196	1.40190684532668	-0.239830064735645
flux1:	1.58768844221105	1.6279610249481	-0.281067118141169
flux1:	1.59824120603015	1.88731033405665	-0.327433758903903
flux1:	1.60879396984924	2.18136141970292	-0.380473641217038
flux1:	1.61934673366834	2.51073861232558	-0.442300588540706
flux1:	1.62989949748744	2.87807486699345	-0.512982660664935
flux1:	1.64045226130653	3.29007183555329	-0.591829472561052
flux1:	1.65100502512563	3.75704720466831	-0.680853207464475
flux1:	1.66155778894472	4.28981834524015	-0.78310718076221
flux1:	1.67211055276382	4.89615877788227	-0.897535158314827
flux1:	1.68266331658291	5.58055865690405	-1.02071970567101
flux1:	1.69321608040201	6.34743862423196	-1.15517078830204
flux1:	1.7037688442211	7.20266467328877	-1.30880225727908
flux1:	1.7143216080402	8.150497327146	-1.48237436435991
flux1:	1.72487437185929	9.19080881594676	-1.66728860351638
flux1:	1.73542713567839	10.3224806989795	-1.86278743370566
flux1:	1.74597989949748	11.5518631626065	-2.08186712202077
flux1:	1.75653266331658	12.8991264284364	-2.33006628561131
flux1:	1.76708542713568	14.3950333935075	-2.5957276635922
flux1:	1.77763819095477	16.067206722634	-2.87421883339875
flux1:	1.78819095477387	17.9264760745419	-3.18126511260477
flux1:	1.79874371859296	19.966931665964	-3.52551541004389
flux1:	1.80929648241206	22.1784834492932	-3.89137330020713
flux1:	1.81984924623115	24.5562880005529	-4.27229325541396
flux1:	1.83040201005025	27.0989468899965	-4.69222766697827
flux1:	1.84095477386934	29.8047158961851	-5.16171868929709
flux1:	1.85150753768844	32.6772198720687	-5.6524778740784
flux1:	1.86206030150753	35.7393880907348	-6.15769393437389
flux1:	1.87261306532663	39.0412606030833	-6.72311175673196
flux1:	1.88316582914573	42.6449724643595	-7.36752664874681
flux1:	1.89371859296482	46.5879970989632	-8.04092119034633
flux1:	1.90427135678392	50.8540468720788	-8.72158433222847
flux1:	1.91482412060301	55.3824472534761	-9.47490022741294
flux1:	1.92537688442211	60.109102504351	-10.3412449955154
flux1:	1.9359296482412	65.0009504324949	-11.2570521407053
flux1:	1.9464824120603	70.0597745850491	-12.1792432582955
flux1:	1.95703517587939	75.3070357399579	-13.1768017962175
flux1:	1.96758793969849	80.7762044233493	-14.2890373359931
flux1:	1.97814070351758	86.5215664034701	-15.4303060839047
flux1:	1.98869346733668	92.6202443667612	-16.5589975756894
flux1:	1.99924623115577	99.1347518083627	-17.7765620400351
flux1:	2.00979899497487	106.04559235012	-19.1220012609324
flux1:	2.02035175879397	113.218422469908	-20.4558305398657
flux1:	2.03090452261306	120.457238801589	-21.6992381808062
flux1:	2.04145728643216	127.61198495957	-22.9817917969207
flux1:	2.05201005025125	134.65260971039	-24.3924007316857
flux1:	2.06256281407035	141.656501091014	-25.8064225761888
flux1:	2.07311557788944	148.73840419081	-27.1161881920506
flux1:	2.08366834170854	155.99503168164	-28.3995878627271
flux1:	2.09422110552764	163.498900011313	-29.7136334214044
flux1:	2.10477386934673	171.298673802399	-30.9656163919576
flux1:	2.11532663316583	179.367073175195	-32.1331047199171
flux1:	2.12587939698492	187.524484066423	-33.3509472092175
flux1:	2.13643216080402	195.449118119788	-34.6369636617611
flux1:	2.14698492462311	202.827999092551	-35.8086315067457
flux1:	2.15753768844221	209.549039452352	-36.7936358719447
flux1:	2.16809045226131	215.767093538655	-37.7498968977617
flux1:	2.1786432160804	221.784919882793	-38.8061171899891
flux1:	2.1891959798995	227.859275254114	-39.9139790653751
flux1:	2.19974874371859	234.092287297468	-40.9652522892255
flux1:	2.21030150753769	240.450536098096	-41.8867719384078
flux1:	2.22085427135678	246.812180677607	-42.6668437105178
flux1:	2.23140703517588	252.953427944065	-43.4059328738452
flux1:	2.24195979899497	258.530299782656	-44.2386728400202
flux1:	2.25251256281407	263.178347461273	-45.1218677275204
flux1:	2.26306532663317	266.724369893461	-45.8788649549397
flux1:	2.27361809045226	269.334607524731	-46.4891054580257
flux1:	2.28417085427136	271.439181836188	-47.0624997985964
flux1:	2.29472361809045	273.473395587452	-47.5733916959771
flux1:	2.30527638190955	275.640682245705	-47.9754077349739
flux1:	2.31582914572864	277.855668459619	-48.4409014611051
flux1:	2.32638190954774	279.841067874098	-49.0534773705615
flux1:	2.33693467336684	281.247163023428	-49.480557085919
flux1:	2.34748743718593	281.729672186538	-49.470328768876
flux1:	2.35804020100503	281.027253495133	-49.3715928276163
flux1:	2.36859296482412	279.069533558896	-49.5526563531279
flux1:	2.37914572864322	276.055642387668	-49.7123965568684
flux1:	2.38969849246231	272.415116208529	-49.4309752579236
flux1:	2.40025125628141	268.638279610623	-48.9045277785157
flux1:	2.4108040201005	265.056511027089	-48.4576400761042
flux1:	2.4213567839196	261.687197993485	-47.8747524183407
flux1:	2.4319095477387	258.227623687384	-46.9125185685029
flux1:	2.44246231155779	254.209443523807	-45.902137037675
flux1:	2.45301507537689	249.236772732135	-45.1035371517293
flux1:	2.46356783919598	243.173186385838	-44.09386807441
flux1:	2.47412060301508	236.173889835842	-42.5571778598002
flux1:	2.48467336683417	228.576956705587	-40.9716212869912
flux1:	2.49522613065327	220.76670977994	-39.7838072400732
flux1:	2.50577889447237	213.092975101533	-38.6285476123786
flux1:	2.51633165829146	205.815717912584	-37.0476952667492
flux1:	2.52688442211056	199.012437113128	-35.3159162292807
flux1:	2.53743718592965	192.491445697231	-33.8824671470722
flux1:	2.54798994974875	185.840887617714	-32.57683105665
flux1:	2.55854271356784	178.654639160081	-31.0484986589695
flux1:	2.56909547738694	170.788368045746	-29.4609696727134
flux1:	2.57964824120604	162.437921049734	-28.1039843612246
flux1:	2.59020100502513	153.987679313828	-26.8205360651646
flux1:	2.60075376884423	145.783848174562	-25.370171867129
flux1:	2.61130653266332	138.019767441086	-23.9160508303564
flux1:	2.62185929648242	130.759498504918	-22.7013953231906
flux1:	2.63241206030151	123.982134559808	-21.6013422708403
flux1:	2.64296482412061	117.569825976518	-20.3788511047413
flux1:	2.6535175879397	111.300333143622	-19.1000161394958
flux1:	2.6640703517588	104.933228753857	-17.9648466522876
flux1:	2.6746231155779	98.3589235520511	-16.9649737253694
flux1:	2.68517587939699	91.6788533543676	-15.9666871014277
flux1:	2.69572864321609	85.1382866140287	-14.9433408474686
flux1:	2.70628140703518	78.9742397819733	-13.9563909659129
flux1:	2.71683417085428	73.3060426632946	-13.0295136545518
flux1:	2.72738693467337	68.1279294860228	-12.1432373726342
flux1:	2.73793969849247	63.360105666637	-11.2913304614083
flux1:	2.74849246231157	58.8924647557706	-10.4800100068836
flux1:	2.75904522613066	54.608926686034	-9.70544699657765
flux1:	2.76959798994976	50.417501305753	-8.96040782250508
flux1:	2.78015075376885	46.2881491889422	-8.24011325858291
flux1:	2.79070351758795	42.2679400215573	-7.55051779578294
flux1:	2.80125628140704	38.4538466925493	-6.91380985273189
flux1:	2.81180904522614	34.9404548088037	-6.33398163375631
flux1:	2.82236180904524	31.7765533860702	-5.77994953642055
flux1:	2.83291457286433	28.9508022480325	-5.23396748148628
flux1:	2.84346733668343	26.4051810172545	-4.72120430557742
flux1:	2.85402010050252	24.0634136353944	-4.26647569781363
flux1:	2.86457286432162	21.8603871923943	-3.85528771505106
flux1:	2.87512562814071	19.7617121788334	-3.46471991456871
flux1:	2.88567839195981	17.7672381078151	-3.10057641681663
flux1:	2.8962311557789	15.8995572969682	-2.7742366617244
flux1:	2.906783919598	14.1863557729175	-2.47795544028331
flux1:	2.9173366834171	12.6467583787794	-2.20545654587436
flux1:	2.92788944723619	11.2848402135304	-1.96318235336878
flux1:	2.93844221105529	10.0877063445772	-1.75069991227196
flux1:	2.94899497487438	9.02761512166889	-1.55624502254437
flux1:	2.95954773869348	8.07039756177973	-1.37569078261129
flux1:	2.97010050251257	7.18807186233353	-1.21594710096945
flux1:	2.98065326633167	6.36765910701978	-1.07771113246101
flux1:	2.99120603015077	5.61029883195009	-0.953224750884655
flux1:	3.00175879396986	4.92306689495748	-0.839947196439752
flux1:	3.01231155778896	4.31086356901493	-0.740135021310805
flux1:	3.02286432160805	3.77319544399534	-0.651862148959524
flux1:	3.03341708542715	3.30502599537948	-0.571776710067437
flux1:	3.04396984924624	2.89830481019944	-0.500641431631126
flux1:	3.05452261306534	2.54278248603717	-0.439559858380081
flux1:	3.06507537688443	2.22742276697557	-0.385660129885915
flux1:	3.07562814070353	1.94319764927418	-0.336072223002634
flux1:	3.08618090452263	1.68547494567133	-0.291856982540031
flux1:	3.09673366834172	1.45377612623816	-0.254197329993448
flux1:	3.10728643216082	1.24919250241403	-0.22126279263624
flux1:	3.11783919597991	1.07180803854857	-0.191310814614745
flux1:	3.12839195979901	0.919819961033954	-0.164711309838383
flux1:	3.1389447236181	0.790123658139393	-0.141853056458644
flux1:	3.1494974874372	0.67921270172893	-0.12192816503105
flux1:	3.1600502512563	0.583701177216401	-0.104216041155202
flux1:	3.17060301507539	0.500567396200747	-0.0887999083294907
flux1:	3.18115577889449	0.427448695010992	-0.0756495363714695
flux1:	3.19170854271358	0.362938414811946	-0.064245356723944
flux1:	3.20226130653268	0.306517040307739	-0.0542763508060829
flux1:	3.21281407035177	0.258020068857421	-0.0457654718985225
flux1:	3.22336683417087	0.217051096239352	-0.03860223509241
flux1:	3.23391959798997	0.182780549508755	-0.0325010241185442
flux1:	3.24447236180906	0.154129460928321	-0.0272547008833796
flux1:	3.25502512562816	0.130034869836841	-0.0227867946959243
flux1:	3.26557788944725	0.109595138997704	-0.0190317461883656
flux1:	3.27613065326635	0.0921059293978294	-0.0158838823789073
flux1:	3.28668341708544	0.0770581616878037	-0.0132361032418453
flux1:	3.29723618090454	0.0641222238326311	-0.0109982586643496
flux1:	3.30778894472363	0.0531039931704387	-0.00910913560119153
flux1:	3.31834170854273	0.0438639528520753	-0.00753462894774052
flux1:	3.32889447236183	0.0362315195043171	-0.00623109980062031
flux1:	3.33944723618092	0.029972355896971	-0.00514489223489782
flux1:	3.35000000000002	0.0248249064381316	-0.00423889068674562
