# Supplementary material for: Optics of cone photoreceptors in the chicken (Gallus gallus domesticus)
Source: J R Soc Interface. 2015 Oct 6;12(111):20150591. doi: 10.1098/rsif.2015.0591 (PMC4614498; doi:10.1098/rsif.2015.0591)
Supplement: Oil droplet morphological and refractive index measurements [file rsif20150591supp3.gz › Wilbyetal_data_fluxspectra/violet/angle_full-theta-35-full.dat]

flux1:	1.25	0.00240516756887981	-4.6778115916355e-4
flux1:	1.2605527638191	0.00295480650912706	-5.96414121552554e-4
flux1:	1.27110552763819	0.00361892030802503	-7.46116510959092e-4
flux1:	1.28165829145729	0.00441678248967346	-9.26376760519159e-4
flux1:	1.29221105527638	0.00537403726294923	-0.00115622238918217
flux1:	1.30276381909548	0.00652458504740738	-0.00144269559134435
flux1:	1.31331658291457	0.00790790362046582	-0.0017807121773105
flux1:	1.32386934673367	0.00956795635396844	-0.00218040263056554
flux1:	1.33442211055276	0.0115575449274777	-0.00267015185040056
flux1:	1.34497487437186	0.0139423059548545	-0.00325975457010033
flux1:	1.35552763819095	0.0168009567777957	-0.00393208366238645
flux1:	1.36608040201005	0.0202238734730258	-0.00469419588161373
flux1:	1.37663316582914	0.0243078060491935	-0.00560598194142636
flux1:	1.38718592964824	0.0291513149018728	-0.0067208112877421
flux1:	1.39773869346734	0.034869355158727	-0.00802461062189413
flux1:	1.40829145728643	0.0416238964470337	-0.00948337138294037
flux1:	1.41884422110553	0.0496356516965232	-0.0111345289163965
flux1:	1.42939698492462	0.0591673470710204	-0.0130871356280263
flux1:	1.43994974874372	0.0705103732905179	-0.015429508489948
flux1:	1.45050251256281	0.0839888799267769	-0.0181800373299445
flux1:	1.46105527638191	0.0999693129972696	-0.0213658497009769
flux1:	1.471608040201	0.118872521565743	-0.0251039298744017
flux1:	1.4821608040201	0.141167800241466	-0.0295296671131837
flux1:	1.49271356783919	0.167322029204957	-0.0346778034797362
flux1:	1.50326633165829	0.197769218111146	-0.0406004691882429
flux1:	1.51381909547739	0.233000292498377	-0.0476472336135371
flux1:	1.52437185929648	0.273714272461841	-0.0563060185687046
flux1:	1.53492462311558	0.320868258253292	-0.0666042951688644
flux1:	1.54547738693467	0.37559139576024	-0.078197957358179
flux1:	1.55603015075377	0.43904766924702	-0.0914260602223434
flux1:	1.56658291457286	0.512330727866935	-0.107535019867993
flux1:	1.57713567839196	0.596482982796255	-0.127139861616811
flux1:	1.58768844221105	0.692625963411654	-0.149489940464447
flux1:	1.59824120603015	0.801960569905265	-0.174523451660766
flux1:	1.60879396984924	0.925542354123336	-0.204247533391155
flux1:	1.61934673366834	1.06421962658105	-0.239979263671841
flux1:	1.62989949748744	1.21907127814193	-0.280074171124382
flux1:	1.64045226130653	1.39202448150367	-0.32371536107303
flux1:	1.65100502512563	1.58604928482241	-0.374489914379971
flux1:	1.66155778894472	1.80470865008847	-0.435307757742826
flux1:	1.67211055276382	2.05134341536177	-0.502894736765975
flux1:	1.68266331658291	2.3285047433272	-0.574017349287843
flux1:	1.69321608040201	2.63809641298488	-0.653548118494219
flux1:	1.7037688442211	2.98188827961032	-0.747239956883964
flux1:	1.7143216080402	3.36171230157684	-0.850430160677764
flux1:	1.72487437185929	3.77952709163432	-0.95630931454586
flux1:	1.73542713567839	4.23805925023831	-1.07063584371128
flux1:	1.74597989949748	4.74173163216473	-1.20227286056835
flux1:	1.75653266331658	5.29685285571998	-1.34568314733345
flux1:	1.76708542713568	5.91089330045499	-1.49195133827665
flux1:	1.77763819095477	6.59151652108308	-1.64832265998717
flux1:	1.78819095477387	7.34566863719704	-1.82488667854326
flux1:	1.79874371859296	8.1784387066599	-2.01435847315787
flux1:	1.80929648241206	9.09156187866076	-2.21101736920868
flux1:	1.81984924623115	10.082524812399	-2.43111654237659
flux1:	1.83040201005025	11.1463668721415	-2.68366794442283
flux1:	1.84095477386934	12.2808297122997	-2.9495022332956
flux1:	1.85150753768844	13.4912866961793	-3.22480140672841
flux1:	1.86206030150753	14.7904102525984	-3.54351780555757
flux1:	1.87261306532663	16.1922974238742	-3.91588677123474
flux1:	1.88316582914573	17.7061379239137	-4.30113501074592
flux1:	1.89371859296482	19.3338856157603	-4.68976216401135
flux1:	1.90427135678392	21.0715257897939	-5.14036305346767
flux1:	1.91482412060301	22.9101785950863	-5.67276600774791
flux1:	1.92537688442211	24.8347050733613	-6.21701990206437
flux1:	1.9359296482412	26.8231222199653	-6.74785466855882
flux1:	1.9464824120603	28.8535788795791	-7.35158145449687
flux1:	1.95703517587939	30.9192659744509	-8.06466703691478
flux1:	1.96758793969849	33.039950378723	-8.79221501707385
flux1:	1.97814070351758	35.2566934781506	-9.49251758987301
flux1:	1.98869346733668	37.6087679171327	-10.2731856175564
flux1:	1.99924623115577	40.1075572191232	-11.1830997999179
flux1:	2.00979899497487	42.7273129045927	-12.0928601291431
flux1:	2.02035175879397	45.4206521879421	-12.9269989260909
flux1:	2.03090452261306	48.1448347132842	-13.8136676196564
flux1:	2.04145728643216	50.8756907255433	-14.833306328674
flux1:	2.05201005025125	53.6039136318361	-15.8452822792382
flux1:	2.06256281407035	56.3321326703398	-16.7427347268918
flux1:	2.07311557788944	59.0869306079341	-17.6306661014888
flux1:	2.08366834170854	61.9308266189602	-18.5857699544311
flux1:	2.09422110552764	64.94426845443	-19.4995561918228
flux1:	2.10477386934673	68.1721146217989	-20.3103557341676
flux1:	2.11532663316583	71.5727600885708	-21.1267962778787
flux1:	2.12587939698492	75.0216961035925	-21.982414404324
flux1:	2.13643216080402	78.3776126028768	-22.7458792972229
flux1:	2.14698492462311	81.5567716806996	-23.3882303125557
flux1:	2.15753768844221	84.5535722447771	-24.042048640398
flux1:	2.16809045226131	87.4054006247492	-24.7348172075217
flux1:	2.1786432160804	90.1552029788556	-25.3632469595428
flux1:	2.1891959798995	92.8503510732845	-25.9243574551975
flux1:	2.19974874371859	95.5551752764824	-26.4877661757281
flux1:	2.21030150753769	98.3250902362209	-27.0073803059073
flux1:	2.22085427135678	101.13461842428	-27.4381370674562
flux1:	2.23140703517588	103.826981224636	-27.9105955373634
flux1:	2.24195979899497	106.164302049727	-28.4933047511645
flux1:	2.25251256281407	107.96596100852	-29.00199483441
flux1:	2.26306532663317	109.220172068353	-29.3550738825095
flux1:	2.27361809045226	110.069303922409	-29.7717092819473
flux1:	2.28417085427136	110.695442391079	-30.3371791102039
flux1:	2.29472361809045	111.222678758688	-30.8295008603376
flux1:	2.30527638190955	111.707150722715	-31.1888195030192
flux1:	2.31582914572864	112.171854516186	-31.6387264780688
flux1:	2.32638190954774	112.602145228433	-32.1749084338895
flux1:	2.33693467336684	112.895603879261	-32.5005984518351
flux1:	2.34748743718593	112.853626085782	-32.6346918430818
flux1:	2.35804020100503	112.280599660752	-32.9280266764952
flux1:	2.36859296482412	111.129896780854	-33.3319726022872
flux1:	2.37914572864322	109.559229849167	-33.4239643030025
flux1:	2.38969849246231	107.835775714031	-33.2195626614301
flux1:	2.40025125628141	106.176868179358	-33.124270156607
flux1:	2.4108040201005	104.659554170785	-33.1242523976785
flux1:	2.4213567839196	103.242928398991	-32.8475035222527
flux1:	2.4319095477387	101.835588267869	-32.3275766019976
flux1:	2.44246231155779	100.326576936101	-31.9036259842136
flux1:	2.45301507537689	98.5796002384501	-31.4848003936503
flux1:	2.46356783919598	96.4565895054553	-30.731170053151
flux1:	2.47412060301508	93.898416499689	-29.7871415228387
flux1:	2.48467336683417	90.9947020756492	-29.0255855868678
flux1:	2.49522613065327	87.9548367948838	-28.3312198598596
flux1:	2.50577889447237	84.9883097617154	-27.3642655199278
flux1:	2.51633165829146	82.1963241127152	-26.214832465397
flux1:	2.52688442211056	79.5538067575138	-25.1839516255175
flux1:	2.53743718592965	76.9628730477978	-24.2289340883776
flux1:	2.54798994974875	74.3097781188783	-23.1607216464321
flux1:	2.55854271356784	71.4943259864773	-22.0790494362541
flux1:	2.56909547738694	68.450795643814	-21.1276751384773
flux1:	2.57964824120604	65.17764387458	-20.1704720401655
flux1:	2.59020100502513	61.757428122068	-19.101291834095
flux1:	2.60075376884423	58.3365376379004	-18.0865578463836
flux1:	2.61130653266332	55.0651874930856	-17.2393084927577
flux1:	2.62185929648242	52.033955611738	-16.4184198546569
flux1:	2.63241206030151	49.2441516207366	-15.5173793653529
flux1:	2.64296482412061	46.6219572079154	-14.6412419321866
flux1:	2.6535175879397	44.0625300600477	-13.8652816299368
flux1:	2.6640703517588	41.481425223391	-13.1015410876848
flux1:	2.6746231155779	38.8495507219022	-12.3140549923432
flux1:	2.68517587939699	36.1964286907696	-11.5892646919772
flux1:	2.69572864321609	33.5873134000101	-10.9373090284389
flux1:	2.70628140703518	31.0950957976577	-10.2710620562178
flux1:	2.71683417085428	28.7808444628991	-9.58043655229518
flux1:	2.72738693467337	26.6801540702082	-8.93955803148301
flux1:	2.73793969849247	24.790614774295	-8.36508349026811
flux1:	2.74849246231157	23.067904743423	-7.80312607490747
flux1:	2.75904522613066	21.4420672169688	-7.235993465721
flux1:	2.76959798994976	19.8511150864635	-6.6936412212021
flux1:	2.78015075376885	18.2709561328475	-6.18366900571183
flux1:	2.79070351758795	16.7202690553472	-5.69408347850406
flux1:	2.80125628140704	15.2396187937032	-5.22835501435186
flux1:	2.81180904522614	13.8650708177085	-4.78992163195952
flux1:	2.82236180904524	12.6155762417742	-4.37124805058656
flux1:	2.83291457286433	11.4942071093412	-3.97253647282909
flux1:	2.84346733668343	10.4911241736354	-3.60227060526021
flux1:	2.85402010050252	9.5835632522957	-3.25952083024031
flux1:	2.86457286432162	8.73979395872814	-2.93730223853595
flux1:	2.87512562814071	7.93156860376724	-2.63925226544299
flux1:	2.88567839195981	7.14756249675912	-2.37033546218817
flux1:	2.8962311557789	6.39640349979322	-2.12222886847759
flux1:	2.906783919598	5.69719595285201	-1.88954525137622
flux1:	2.9173366834171	5.06619497658063	-1.68036114223119
flux1:	2.92788944723619	4.50919022699905	-1.49745938953935
flux1:	2.93844221105529	4.021745496033	-1.33151944455072
flux1:	2.94899497487438	3.59313598933017	-1.17754827620541
flux1:	2.95954773869348	3.21006106162659	-1.04030391251229
flux1:	2.97010050251257	2.85977652381564	-0.921548811114349
flux1:	2.98065326633167	2.53338861837443	-0.815476225622133
flux1:	2.99120603015077	2.22816183998809	-0.718902672981449
flux1:	3.00175879396986	1.94691198509021	-0.633946423911542
flux1:	3.01231155778896	1.6946356538695	-0.559977911724252
flux1:	3.02286432160805	1.47471041317527	-0.493343218898315
flux1:	3.03341708542715	1.2868181396987	-0.433248006841958
flux1:	3.04396984924624	1.12708336698034	-0.380793019493199
flux1:	3.05452261306534	0.989662268139891	-0.334969261871551
flux1:	3.06507537688443	0.868677531972768	-0.293723262704311
flux1:	3.07562814070353	0.759658449167871	-0.256650823379906
flux1:	3.08618090452263	0.660165832191873	-0.224048943865441
flux1:	3.09673366834172	0.569650420463086	-0.195249838817196
flux1:	3.10728643216082	0.488710565102092	-0.169579792181382
flux1:	3.11783919597991	0.418081365369808	-0.147069976647227
flux1:	3.12839195979901	0.357859671407052	-0.127453976560864
flux1:	3.1389447236181	0.307262190886935	-0.110015427678142
flux1:	3.1494974874372	0.264792679614233	-0.0944724315576625
flux1:	3.1600502512563	0.228596452598292	-0.0809706378724925
flux1:	3.17060301507539	0.196927581935364	-0.0693745866755268
flux1:	3.18115577889449	0.168598041996956	-0.0592562898210121
flux1:	3.19170854271358	0.14313887510697	-0.0503847532950004
flux1:	3.20226130653268	0.120576779656219	-0.0427150086616357
flux1:	3.21281407035177	0.101053814053914	-0.0361220371791
flux1:	3.22336683417087	0.0845654203940008	-0.0304485808053825
flux1:	3.23391959798997	0.0708893111432615	-0.0255971447822996
flux1:	3.24447236180906	0.0596330149672277	-0.0214740634704767
flux1:	3.25502512562816	0.0503220875100051	-0.0179728469903313
flux1:	3.26557788944725	0.042487563774725	-0.0150044665629968
flux1:	3.27613065326635	0.0357424455488705	-0.0124915168240193
flux1:	3.28668341708544	0.0298410558181939	-0.010366409162687
flux1:	3.29723618090454	0.0246891724638001	-0.00858828559272773
flux1:	3.30778894472363	0.0202820882510621	-0.00711916391783292
flux1:	3.31834170854273	0.0166134023287451	-0.00589362054293896
flux1:	3.32889447236183	0.0136259390627828	-0.00485495221825529
flux1:	3.33944723618092	0.0112203613354353	-0.00398909795424089
flux1:	3.35000000000002	0.00928261568736153	-0.0032856976795129
