# Supplementary material for: Optics of cone photoreceptors in the chicken (Gallus gallus domesticus)
Source: J R Soc Interface. 2015 Oct 6;12(111):20150591. doi: 10.1098/rsif.2015.0591 (PMC4614498; doi:10.1098/rsif.2015.0591)
Supplement: Oil droplet morphological and refractive index measurements [file rsif20150591supp3.gz › Wilbyetal_data_fluxspectra/violet/angle_full-theta-40-full.dat]

flux1:	1.25	0.00115358619926718	-1.79586651255835e-4
flux1:	1.2605527638191	0.00141242642191606	-2.32997100670779e-4
flux1:	1.27110552763819	0.00172725581311478	-2.97227406440278e-4
flux1:	1.28165829145729	0.00211053362984456	-3.73504046911812e-4
flux1:	1.29221105527638	0.00257749471571586	-4.68246995763301e-4
flux1:	1.30276381909548	0.00314676828480453	-5.86785136598558e-4
flux1:	1.31331658291457	0.00384075790193744	-7.29081535564521e-4
flux1:	1.32386934673367	0.00468709209998449	-8.95742511990846e-4
flux1:	1.33442211055276	0.00572117010035531	-0.0010942191568274
flux1:	1.34497487437186	0.00698681725112247	-0.00133193500153275
flux1:	1.35552763819095	0.00853428269823036	-0.00160454783607042
flux1:	1.36608040201005	0.0104188080568912	-0.00190307515830759
flux1:	1.37663316582914	0.0127022380644899	-0.00223688926311549
flux1:	1.38718592964824	0.0154579489992979	-0.00263367741313124
flux1:	1.39773869346734	0.0187770736475867	-0.003100953956401
flux1:	1.40829145728643	0.0227699631833401	-0.00360534281076857
flux1:	1.41884422110553	0.0275601483639457	-0.0041269618345397
flux1:	1.42939698492462	0.0332803367794832	-0.00471679002805822
flux1:	1.43994974874372	0.0400812535837057	-0.00543573744320426
flux1:	1.45050251256281	0.0481480889442282	-0.00625479959650988
flux1:	1.46105527638191	0.057705460940819	-0.00712342077121725
flux1:	1.471608040201	0.0689933133651861	-0.00813499225617675
flux1:	1.4821608040201	0.0822205751754048	-0.00945759103735178
flux1:	1.49271356783919	0.0975460434114833	-0.011072973154158
flux1:	1.50326633165829	0.115136126577113	-0.012848676442768
flux1:	1.51381909547739	0.135262823896899	-0.0149635892300037
flux1:	1.52437185929648	0.15833407689507	-0.0178632651197785
flux1:	1.53492462311558	0.184817233209578	-0.021588753104363
flux1:	1.54547738693467	0.215150492133778	-0.0257304778454389
flux1:	1.55603015075377	0.249764322339455	-0.0304276150074212
flux1:	1.56658291457286	0.289216889821917	-0.0366409204536956
flux1:	1.57713567839196	0.334280202965996	-0.0447827025280928
flux1:	1.58768844221105	0.385782032997891	-0.0539906397159983
flux1:	1.59824120603015	0.444286050118199	-0.0637915215352939
flux1:	1.60879396984924	0.510043384665231	-0.0754544048345118
flux1:	1.61934673366834	0.583474424694956	-0.0902291322139929
flux1:	1.62989949748744	0.665754314882094	-0.107454203969799
flux1:	1.64045226130653	0.758806979111257	-0.126263572977381
flux1:	1.65100502512563	0.864654865906492	-0.147651319747742
flux1:	1.66155778894472	0.984844925478014	-0.172603538312541
flux1:	1.67211055276382	1.1206201422486	-0.200040578143616
flux1:	1.68266331658291	1.2736290289626	-0.229265359731238
flux1:	1.69321608040201	1.44611871890152	-0.262156461097618
flux1:	1.7037688442211	1.63988890788198	-0.299812755834713
flux1:	1.7143216080402	1.85496479266928	-0.339932197093274
flux1:	1.72487437185929	2.08998519019236	-0.380777798545112
flux1:	1.73542713567839	2.34465455179143	-0.423487248377691
flux1:	1.74597989949748	2.62186201438711	-0.467523969879003
flux1:	1.75653266331658	2.92694479130353	-0.510684231180869
flux1:	1.76708542713568	3.26450443416173	-0.556084019605292
flux1:	1.77763819095477	3.63578996686072	-0.608717395619305
flux1:	1.78819095477387	4.0392200268362	-0.66275809694516
flux1:	1.79874371859296	4.4733716647008	-0.707133872604743
flux1:	1.80929648241206	4.9385963638185	-0.747047214918009
flux1:	1.81984924623115	5.43452277489956	-0.7998288171705
flux1:	1.83040201005025	5.95642851729064	-0.864752398134135
flux1:	1.84095477386934	6.49678024978704	-0.924267065702513
flux1:	1.85150753768844	7.05299430705207	-0.980345341419181
flux1:	1.86206030150753	7.63394608708288	-1.05367408514892
flux1:	1.87261306532663	8.25697481805814	-1.14199418805255
flux1:	1.88316582914573	8.93616240352996	-1.22391491658585
flux1:	1.89371859296482	9.67233230708396	-1.30987574037778
flux1:	1.90427135678392	10.4550927329777	-1.43637152454932
flux1:	1.91482412060301	11.2754749861097	-1.6004006492176
flux1:	1.92537688442211	12.1354301630224	-1.76060881986894
flux1:	1.9359296482412	13.0434162477539	-1.91525470672832
flux1:	1.9464824120603	14.0028655683604	-2.11070463052953
flux1:	1.95703517587939	15.0104453480555	-2.36125006560949
flux1:	1.96758793969849	16.0685985468975	-2.63306069812951
flux1:	1.97814070351758	17.1968570510511	-2.9159414574874
flux1:	1.98869346733668	18.4247052715695	-3.23554216925684
flux1:	1.99924623115577	19.7684732801028	-3.58823699880975
flux1:	2.00979899497487	21.213837228496	-3.9425537581642
flux1:	2.02035175879397	22.7223135139786	-4.30680070676176
flux1:	2.03090452261306	24.2562376421733	-4.71216340699517
flux1:	2.04145728643216	25.7976150611002	-5.13860447745077
flux1:	2.05201005025125	27.344637880218	-5.54232631667174
flux1:	2.06256281407035	28.895809863149	-5.92970885569317
flux1:	2.07311557788944	30.4432300485631	-6.32469210011922
flux1:	2.08366834170854	31.9812758924375	-6.70615384319333
flux1:	2.09422110552764	33.5161630201476	-7.0485991611819
flux1:	2.10477386934673	35.0595783082769	-7.37145316971509
flux1:	2.11532663316583	36.6065350392223	-7.68178872058924
flux1:	2.12587939698492	38.1174658720423	-7.93494172100043
flux1:	2.13643216080402	39.527793770301	-8.11928655921964
flux1:	2.14698492462311	40.7854264347341	-8.28927747837513
flux1:	2.15753768844221	41.8856684541956	-8.45559940847872
flux1:	2.16809045226131	42.8703402127879	-8.56306949043502
flux1:	2.1786432160804	43.7930800365744	-8.60723992865972
flux1:	2.1891959798995	44.6872371731102	-8.63793729673612
flux1:	2.19974874371859	45.5649889962741	-8.65894654792305
flux1:	2.21030150753769	46.4365206376407	-8.65495295238166
flux1:	2.22085427135678	47.3156034168255	-8.66912975432191
flux1:	2.23140703517588	48.1997505629144	-8.71989991562938
flux1:	2.24195979899497	49.0515954871028	-8.72207035599783
flux1:	2.25251256281407	49.8136314443386	-8.6497771851336
flux1:	2.26306532663317	50.4504042974255	-8.64612580511839
flux1:	2.27361809045226	50.9765052189368	-8.78227071426914
flux1:	2.28417085427136	51.4419872268805	-8.9071893609027
flux1:	2.29472361809045	51.893445788257	-8.93393634888974
flux1:	2.30527638190955	52.3497238373008	-9.01355480820181
flux1:	2.31582914572864	52.8038710666876	-9.22665952249514
flux1:	2.32638190954774	53.2302032580949	-9.40554495618146
flux1:	2.33693467336684	53.5808543492429	-9.4797110870362
flux1:	2.34748743718593	53.7854467673444	-9.65424266308586
flux1:	2.35804020100503	53.7735444671657	-9.99802831828877
flux1:	2.36859296482412	53.5111460355234	-10.2478025537811
flux1:	2.37914572864322	53.0189536071911	-10.2725583031632
flux1:	2.38969849246231	52.3561985418971	-10.3080348043259
flux1:	2.40025125628141	51.5894472060519	-10.5064343942485
flux1:	2.4108040201005	50.7727797512488	-10.668859779311
flux1:	2.4213567839196	49.938286793713	-10.6288616356136
flux1:	2.4319095477387	49.0811054706894	-10.5227389555044
flux1:	2.44246231155779	48.1470667457646	-10.4720579408584
flux1:	2.45301507537689	47.0523705421526	-10.352914202334
flux1:	2.46356783919598	45.7385270791746	-10.0842006667988
flux1:	2.47412060301508	44.2197309462219	-9.80215765466315
flux1:	2.48467336683417	42.5787910838742	-9.58748213386543
flux1:	2.49522613065327	40.918191713332	-9.32946782936666
flux1:	2.50577889447237	39.3130891341584	-8.95773217547383
flux1:	2.51633165829146	37.798647569554	-8.5549448770833
flux1:	2.52688442211056	36.381061111633	-8.1858363011548
flux1:	2.53743718592965	35.0438564605194	-7.81538692280719
flux1:	2.54798994974875	33.743249630129	-7.42668070011261
flux1:	2.55854271356784	32.4136422923442	-7.04916862955516
flux1:	2.56909547738694	30.9990427713088	-6.6732516009411
flux1:	2.57964824120604	29.4930071514178	-6.27683335008229
flux1:	2.59020100502513	27.9503222410182	-5.88899586655045
flux1:	2.60075376884423	26.4554392506884	-5.53662828812153
flux1:	2.61130653266332	25.0729145558218	-5.20229020086752
flux1:	2.62185929648242	23.8186219398133	-4.87912125583747
flux1:	2.63241206030151	22.6654941936318	-4.58973783790215
flux1:	2.64296482412061	21.5665200788732	-4.32641086885163
flux1:	2.6535175879397	20.4733840961663	-4.05591750629386
flux1:	2.6640703517588	19.3470810637138	-3.79719704683683
flux1:	2.6746231155779	18.1686007268176	-3.59219622408392
flux1:	2.68517587939699	16.9499148814591	-3.41527998755331
flux1:	2.69572864321609	15.7337859712036	-3.22084033853696
flux1:	2.70628140703518	14.5754638228266	-3.02789664289527
flux1:	2.71683417085428	13.5161513706595	-2.86762193938287
flux1:	2.72738693467337	12.5658664874236	-2.71607769596595
flux1:	2.73793969849247	11.703956155528	-2.54553566923182
flux1:	2.74849246231157	10.8927290355405	-2.38128130188421
flux1:	2.75904522613066	10.0957181834218	-2.24749655750177
flux1:	2.76959798994976	9.29331980306617	-2.11309913226824
flux1:	2.78015075376885	8.48926306244667	-1.95269027995775
flux1:	2.79070351758795	7.70493318426968	-1.79670669430844
flux1:	2.80125628140704	6.96649698064435	-1.66937250477099
flux1:	2.81180904522614	6.29400463380006	-1.5465947918398
flux1:	2.82236180904524	5.69690708729384	-1.40892910644158
flux1:	2.83291457286433	5.17360337143359	-1.27530002970226
flux1:	2.84346733668343	4.71217412304049	-1.161921838768
flux1:	2.85402010050252	4.29344709636293	-1.05518795527087
flux1:	2.86457286432162	3.89821563009734	-0.944445083167124
flux1:	2.87512562814071	3.51585122597589	-0.841756496865442
flux1:	2.88567839195981	3.14796030448099	-0.754356590998686
flux1:	2.8962311557789	2.804015002707	-0.672697982301484
flux1:	2.906783919598	2.49318926506028	-0.592549606700525
flux1:	2.9173366834171	2.21931963472729	-0.521457525473773
flux1:	2.92788944723619	1.98112492128932	-0.462048350869755
flux1:	2.93844221105529	1.77437170414381	-0.407934918254114
flux1:	2.94899497487438	1.59298527313986	-0.356532192660791
flux1:	2.95954773869348	1.42971594825659	-0.311793169135906
flux1:	2.97010050251257	1.27794786247058	-0.27446152008819
flux1:	2.98065326633167	1.13406440179213	-0.241259912609917
flux1:	2.99120603015077	0.998350354395342	-0.2114261972795
flux1:	3.00175879396986	0.873587567715475	-0.185931211349473
flux1:	3.01231155778896	0.762548358367013	-0.163845120969316
flux1:	3.02286432160805	0.666247435188637	-0.143774074558558
flux1:	3.03341708542715	0.583724212725984	-0.126097217529276
flux1:	3.04396984924624	0.512751983839669	-0.111484799684295
flux1:	3.05452261306534	0.450634577250924	-0.0989269879922753
flux1:	3.06507537688443	0.39488389227895	-0.0871655318980464
flux1:	3.07562814070353	0.343830998129672	-0.0764412447886391
flux1:	3.08618090452263	0.296921871642712	-0.0672883293758967
flux1:	3.09673366834172	0.254446692797563	-0.0593399207318145
flux1:	3.10728643216082	0.216929199591642	-0.0520902997189515
flux1:	3.11783919597991	0.184639017998715	-0.045542227186684
flux1:	3.12839195979901	0.157416010967346	-0.0397956069225487
flux1:	3.1389447236181	0.134701465074276	-0.034673653343069
flux1:	3.1494974874372	0.115665284705356	-0.0299987296225324
flux1:	3.1600502512563	0.0994031502464446	-0.0258410816424451
flux1:	3.17060301507539	0.0851619644541887	-0.0222685387961206
flux1:	3.18115577889449	0.0724950634051827	-0.0191572939312128
flux1:	3.19170854271358	0.061260437483145	-0.0163614870180586
flux1:	3.20226130653268	0.0514742819499474	-0.0138630642522156
flux1:	3.21281407035177	0.0431396183390463	-0.0117069132216919
flux1:	3.22336683417087	0.0361688388415094	-0.00988277035828395
flux1:	3.23391959798997	0.0304040120906682	-0.00831967393681413
flux1:	3.24447236180906	0.0256543831633633	-0.00695894235435882
flux1:	3.25502512562816	0.0217103056040283	-0.00578361205799721
flux1:	3.26557788944725	0.0183639485958902	-0.0047907731622262
flux1:	3.27613065326635	0.0154546070286613	-0.0039631031345225
flux1:	3.28668341708544	0.0129009033032314	-0.00326964543634946
flux1:	3.29723618090454	0.0106848407243369	-0.00268627124808071
flux1:	3.30778894472363	0.00880629259315797	-0.00220199752237465
flux1:	3.31834170854273	0.00724980138376981	-0.00180461894981455
flux1:	3.32889447236183	0.00597879853783688	-0.00147619301186036
flux1:	3.33944723618092	0.00494461084329932	-0.00120364584988579
flux1:	3.35000000000002	0.00409692387730034	-9.81507424098847e-4
