# Supplementary material for: Optics of cone photoreceptors in the chicken (Gallus gallus domesticus)
Source: J R Soc Interface. 2015 Oct 6;12(111):20150591. doi: 10.1098/rsif.2015.0591 (PMC4614498; doi:10.1098/rsif.2015.0591)
Supplement: Oil droplet morphological and refractive index measurements [file rsif20150591supp3.gz › Wilbyetal_data_fluxspectra/violet/angle_full-theta-45-full.dat]

flux1:	1.25	8.18461189440638e-4	-8.02838361120439e-5
flux1:	1.2605527638191	0.00101696153545145	-1.08822180140551e-4
flux1:	1.27110552763819	0.00126269156988326	-1.46355145265024e-4
flux1:	1.28165829145729	0.00156710540388333	-1.93540915593468e-4
flux1:	1.29221105527638	0.00194367158837596	-2.51262423643386e-4
flux1:	1.30276381909548	0.00240736812450384	-3.22508496034535e-4
flux1:	1.31331658291457	0.00297517780768747	-4.10914338475138e-4
flux1:	1.32386934673367	0.00366717117192057	-5.17380572622578e-4
flux1:	1.33442211055276	0.00450914909421009	-6.41134060799565e-4
flux1:	1.34497487437186	0.00553503573782111	-7.84787856460136e-4
flux1:	1.35552763819095	0.00678356978202632	-9.53519512643826e-4
flux1:	1.36608040201005	0.00829065433364038	-0.00114641265105274
flux1:	1.37663316582914	0.0100870382940289	-0.00135626244072313
flux1:	1.38718592964824	0.0122055242235968	-0.00158295428831054
flux1:	1.39773869346734	0.0146917700013365	-0.00183452727841249
flux1:	1.40829145728643	0.0176099325904752	-0.00210564869051185
flux1:	1.41884422110553	0.0210358251282677	-0.0023735059782907
flux1:	1.42939698492462	0.0250417988593982	-0.00263293631820002
flux1:	1.43994974874372	0.0296967560294932	-0.00290919393127078
flux1:	1.45050251256281	0.0350937040477221	-0.0032059791532726
flux1:	1.46105527638191	0.0413724190552016	-0.00347833428046423
flux1:	1.471608040201	0.0486961788699159	-0.0037047440956499
flux1:	1.4821608040201	0.0571976605093468	-0.00394151056149877
flux1:	1.49271356783919	0.0669563318370791	-0.00423742978834572
flux1:	1.50326633165829	0.0780485881422377	-0.00455416966038584
flux1:	1.51381909547739	0.0906424542920673	-0.00488216208685953
flux1:	1.52437185929648	0.105045266757152	-0.00536239019420786
flux1:	1.53492462311558	0.12163642267279	-0.00612622529321334
flux1:	1.54547738693467	0.140753884923735	-0.00709880010168541
flux1:	1.55603015075377	0.162685458535423	-0.00820244772477564
flux1:	1.56658291457286	0.187780810777387	-0.00969779038786755
flux1:	1.57713567839196	0.216518075657869	-0.0120190264502723
flux1:	1.58768844221105	0.249405558083932	-0.0152667220305466
flux1:	1.59824120603015	0.286806708730759	-0.0191994097275771
flux1:	1.60879396984924	0.328886239476595	-0.023786757287453
flux1:	1.61934673366834	0.375793897535851	-0.0294377751506693
flux1:	1.62989949748744	0.427965975066863	-0.0366226712168767
flux1:	1.64045226130653	0.486217287656252	-0.0455594654092277
flux1:	1.65100502512563	0.551460788897569	-0.0562362675418431
flux1:	1.66155778894472	0.624350016525555	-0.0684957672432038
flux1:	1.67211055276382	0.705236262664459	-0.0822426916271189
flux1:	1.68266331658291	0.79438791552943	-0.0976991523800769
flux1:	1.69321608040201	0.892106638084361	-0.11513012105312
flux1:	1.7037688442211	0.998565878025193	-0.134315622513393
flux1:	1.7143216080402	1.11355281695838	-0.154919555448868
flux1:	1.72487437185929	1.23653918308363	-0.177171926137416
flux1:	1.73542713567839	1.36739039133761	-0.200909103576069
flux1:	1.74597989949748	1.5072613831979	-0.224322939409661
flux1:	1.75653266331658	1.65860329800013	-0.245939796592921
flux1:	1.76708542713568	1.82402024381665	-0.267454442405564
flux1:	1.77763819095477	2.00522650318512	-0.291154202112108
flux1:	1.78819095477387	2.20330147017114	-0.314726744939427
flux1:	1.79874371859296	2.41974184414045	-0.333360095286637
flux1:	1.80929648241206	2.6568264500077	-0.347206028909322
flux1:	1.81984924623115	2.91675677940521	-0.360801420426651
flux1:	1.83040201005025	3.20069493078254	-0.374596913868216
flux1:	1.84095477386934	3.50928949009909	-0.384473846966
flux1:	1.85150753768844	3.84464493267351	-0.390743776144193
flux1:	1.86206030150753	4.21142443385751	-0.39893067117499
flux1:	1.87261306532663	4.61519316267363	-0.409799312387629
flux1:	1.88316582914573	5.05959956607729	-0.418568531556648
flux1:	1.89371859296482	5.54575813732697	-0.426716310123087
flux1:	1.90427135678392	6.0740412424855	-0.443349695292582
flux1:	1.91482412060301	6.64481511117594	-0.471476644309394
flux1:	1.92537688442211	7.25620263730617	-0.505357896230395
flux1:	1.9359296482412	7.90172058449554	-0.545076184533099
flux1:	1.9464824120603	8.57189141391949	-0.60012852496966
flux1:	1.95703517587939	9.25977780613611	-0.674555040930589
flux1:	1.96758793969849	9.96556271159374	-0.761878385480543
flux1:	1.97814070351758	10.6951541829405	-0.859041119924013
flux1:	1.98869346733668	11.4531278588874	-0.972771138235208
flux1:	1.99924623115577	12.2363253055517	-1.10668647709853
flux1:	2.00979899497487	13.034376857039	-1.25395182196063
flux1:	2.02035175879397	13.8362190016621	-1.40978269852172
flux1:	2.03090452261306	14.6351035397067	-1.57941099755869
flux1:	2.04145728643216	15.4269560919812	-1.76497698578815
flux1:	2.05201005025125	16.2059953559962	-1.95423353362396
flux1:	2.06256281407035	16.9663036574161	-2.13170730781607
flux1:	2.07311557788944	17.7118782467143	-2.29783801983908
flux1:	2.08366834170854	18.4658475132428	-2.46735237369173
flux1:	2.09422110552764	19.2646709993692	-2.64283485966918
flux1:	2.10477386934673	20.1345536729124	-2.80010331566983
flux1:	2.11532663316583	21.0684756065714	-2.91506209338857
flux1:	2.12587939698492	22.0288956522668	-2.99720591404986
flux1:	2.13643216080402	22.9774270230887	-3.07263980193962
flux1:	2.14698492462311	23.9016544385919	-3.13652689058927
flux1:	2.15753768844221	24.8117608973559	-3.15926007796538
flux1:	2.16809045226131	25.7161731582491	-3.14608122269522
flux1:	2.1786432160804	26.6098391468633	-3.13695123069842
flux1:	2.1891959798995	27.4904467231971	-3.13033992118468
flux1:	2.19974874371859	28.3795462715242	-3.07567548648072
flux1:	2.21030150753769	29.3121196601543	-2.9702496163323
flux1:	2.22085427135678	30.290100654677	-2.88578393410227
flux1:	2.23140703517588	31.245244814927	-2.85511801112596
flux1:	2.24195979899497	32.0637010211795	-2.81518551526496
flux1:	2.25251256281407	32.663484207091	-2.72133265293662
flux1:	2.26306532663317	33.0516180914725	-2.62982549501741
flux1:	2.27361809045226	33.3048254618447	-2.59518039626491
flux1:	2.28417085427136	33.5001668515787	-2.57829858050351
flux1:	2.29472361809045	33.6694258775363	-2.53691283942671
flux1:	2.30527638190955	33.8121662296073	-2.51717662204721
flux1:	2.31582914572864	33.9306959282957	-2.56713013505497
flux1:	2.32638190954774	34.0297617014498	-2.63824267540748
flux1:	2.33693467336684	34.0780254778558	-2.6686043118359
flux1:	2.34748743718593	33.9922808560363	-2.69618660047028
flux1:	2.35804020100503	33.6905111438233	-2.79058693169044
flux1:	2.36859296482412	33.1722785831544	-2.9319061531852
flux1:	2.37914572864322	32.538100283282	-3.04990326980479
flux1:	2.38969849246231	31.92206024431	-3.13304870244221
flux1:	2.40025125628141	31.4048638188209	-3.2184622489045
flux1:	2.4108040201005	30.9843147823546	-3.31020864768981
flux1:	2.4213567839196	30.6095093310484	-3.37933615729666
flux1:	2.4319095477387	30.2260437670873	-3.42293840886397
flux1:	2.44246231155779	29.7892729769451	-3.4586911793487
flux1:	2.45301507537689	29.254639283341	-3.47654235235958
flux1:	2.46356783919598	28.5825873609712	-3.44808194593212
flux1:	2.47412060301508	27.7681296161378	-3.37219660515137
flux1:	2.48467336683417	26.8613537535075	-3.27775367214061
flux1:	2.49522613065327	25.9471976091639	-3.18223508651049
flux1:	2.50577889447237	25.0974314439907	-3.06843962606722
flux1:	2.51633165829146	24.3339097230847	-2.91649076282524
flux1:	2.52688442211056	23.6241413902613	-2.74016480600803
flux1:	2.53743718592965	22.9030044600337	-2.56736567378161
flux1:	2.54798994974875	22.1058134260248	-2.40160190055057
flux1:	2.55854271356784	21.1981068348722	-2.22666085615227
flux1:	2.56909547738694	20.1879491999014	-2.04277868856435
flux1:	2.57964824120604	19.1156251580579	-1.87346156628373
flux1:	2.59020100502513	18.031390018175	-1.72704184432037
flux1:	2.60075376884423	16.9777593752161	-1.58304358659004
flux1:	2.61130653266332	15.9829432747899	-1.4350104845281
flux1:	2.62185929648242	15.059562449746	-1.30755081290288
flux1:	2.63241206030151	14.2019764765704	-1.21178441171694
flux1:	2.64296482412061	13.3855720158188	-1.12343019075725
flux1:	2.6535175879397	12.5769401138886	-1.02525524907452
flux1:	2.6640703517588	11.7538872611769	-0.937883744775166
flux1:	2.6746231155779	10.919806669547	-0.883237510955611
flux1:	2.68517587939699	10.0992599795238	-0.845385269751871
flux1:	2.69572864321609	9.32021559890759	-0.797927021671754
flux1:	2.70628140703518	8.59981213498576	-0.745403829153726
flux1:	2.71683417085428	7.94229632760239	-0.707171429159408
flux1:	2.72738693467337	7.34391062105115	-0.681562164392503
flux1:	2.73793969849247	6.79665576413329	-0.65367607116873
flux1:	2.74849246231157	6.28932932039883	-0.622595512084759
flux1:	2.75904522613066	5.80900991579495	-0.596315314788907
flux1:	2.76959798994976	5.34497827602802	-0.57147198255017
flux1:	2.78015075376885	4.89332662229115	-0.539444907135067
flux1:	2.79070351758795	4.45854977636169	-0.503369762126727
flux1:	2.80125628140704	4.05020562940901	-0.472168894833447
flux1:	2.81180904522614	3.67678024074223	-0.444829273464981
flux1:	2.82236180904524	3.34110103509332	-0.413436245906181
flux1:	2.83291457286433	3.03978419501927	-0.376976878376687
flux1:	2.84346733668343	2.76575642516092	-0.341424064546682
flux1:	2.85402010050252	2.51148013170997	-0.309279319563806
flux1:	2.86457286432162	2.27137032915103	-0.278481366739832
flux1:	2.87512562814071	2.0429593464257	-0.24876299490181
flux1:	2.88567839195981	1.82679915998256	-0.221430493617842
flux1:	2.8962311557789	1.62539525409258	-0.195719366682059
flux1:	2.906783919598	1.44172857127366	-0.17051889015311
flux1:	2.9173366834171	1.27787890902023	-0.147308093836159
flux1:	2.92788944723619	1.13407370685017	-0.128031198757372
flux1:	2.93844221105529	1.00837854769821	-0.111816895527669
flux1:	2.94899497487438	0.897171901011557	-0.0965328613044356
flux1:	2.95954773869348	0.796393579808455	-0.0821785907218959
flux1:	2.97010050251257	0.703149959379238	-0.0701591507866395
flux1:	2.98065326633167	0.616701309496187	-0.0605076043970964
flux1:	2.99120603015077	0.537995131397663	-0.0521286864520436
flux1:	3.00175879396986	0.468171716421238	-0.0447257762757672
flux1:	3.01231155778896	0.407480473689014	-0.0387069746215056
flux1:	3.02286432160805	0.355335501976977	-0.03389491307469
flux1:	3.03341708542715	0.310800024899447	-0.0296105851224187
flux1:	3.04396984924624	0.27267560319827	-0.0256940318085259
flux1:	3.05452261306534	0.239421992778896	-0.0225303463730879
flux1:	3.06507537688443	0.20949879661955	-0.0201546154419998
flux1:	3.07562814070353	0.181985121369402	-0.0180526566072454
flux1:	3.08618090452263	0.156820237127903	-0.0159075601246431
flux1:	3.09673366834172	0.134426414200501	-0.0139414193264364
flux1:	3.10728643216082	0.115121531702934	-0.0123886873781399
flux1:	3.11783919597991	0.0988216514443068	-0.0110962928730837
flux1:	3.12839195979901	0.085128813360546	-0.00980768617801878
flux1:	3.1389447236181	0.0735417813038661	-0.00852891005242557
flux1:	3.1494974874372	0.0635673010307579	-0.00741888607533411
flux1:	3.1600502512563	0.0547680351777147	-0.00649585503413761
flux1:	3.17060301507539	0.0468481473062702	-0.00564940657923193
flux1:	3.18115577889449	0.0397158713025718	-0.00484486164978706
flux1:	3.19170854271358	0.0334184995943752	-0.00413849166177597
flux1:	3.20226130653268	0.0280063070419498	-0.0035403079105165
flux1:	3.21281407035177	0.0234588944700297	-0.00300065341956515
flux1:	3.22336683417087	0.0196934569591	-0.00250684123636523
flux1:	3.23391959798997	0.016588894164855	-0.00209106366034494
flux1:	3.24447236180906	0.014004103205232	-0.00175631656940809
flux1:	3.25502512562816	0.0118072906330363	-0.00146610624094677
flux1:	3.26557788944725	0.00990537759035061	-0.00120037519626549
flux1:	3.27613065326635	0.00825017249117908	-9.72259541299895e-4
flux1:	3.28668341708544	0.00682362630864768	-7.91904668057161e-4
flux1:	3.29723618090454	0.00561768875083552	-6.48044790406356e-4
flux1:	3.30778894472363	0.00461867262838814	-5.26427323619872e-4
flux1:	3.31834170854273	0.00380241567748749	-4.23467449340959e-4
flux1:	3.32889447236183	0.00313954656949993	-3.39460970252165e-4
flux1:	3.33944723618092	0.00260102707147259	-2.72054247575488e-4
flux1:	3.35000000000002	0.00215920047506284	-2.18156264076451e-4
