# Supplementary material for: Optics of cone photoreceptors in the chicken (Gallus gallus domesticus)
Source: J R Soc Interface. 2015 Oct 6;12(111):20150591. doi: 10.1098/rsif.2015.0591 (PMC4614498; doi:10.1098/rsif.2015.0591)
Supplement: Oil droplet morphological and refractive index measurements [file rsif20150591supp3.gz › Wilbyetal_data_fluxspectra/violet/angle_full-theta-5-full.dat]

flux1:	1.25	0.0294644167825607	-0.00138388895178883
flux1:	1.2605527638191	0.0364792358366019	-0.00178353119601824
flux1:	1.27110552763819	0.0449791863036923	-0.00230479129152902
flux1:	1.28165829145729	0.0553003878433274	-0.00273765124591307
flux1:	1.29221105527638	0.0679148130776862	-0.00307392865100785
flux1:	1.30276381909548	0.0833750417716211	-0.00367941840127725
flux1:	1.31331658291457	0.102237585740468	-0.00479871879032683
flux1:	1.32386934673367	0.125053292099208	-0.0061191411031231
flux1:	1.33442211055276	0.152480578878943	-0.00726314732448183
flux1:	1.34497487437186	0.185457255005015	-0.00856353154661255
flux1:	1.35552763819095	0.22523657257162	-0.010723376083981
flux1:	1.36608040201005	0.273186817600208	-0.013602559755033
flux1:	1.37663316582914	0.330564704459564	-0.0163900253286027
flux1:	1.38718592964824	0.398597490288646	-0.0193577271630168
flux1:	1.39773869346734	0.478924731444023	-0.0240138394066425
flux1:	1.40829145728643	0.574050318007204	-0.0305783458237103
flux1:	1.41884422110553	0.687333940278829	-0.0367432622767393
flux1:	1.42939698492462	0.822388258766844	-0.0411391991282699
flux1:	1.43994974874372	0.982410267081359	-0.0468759438570788
flux1:	1.45050251256281	1.1703058815935	-0.0579377605269238
flux1:	1.46105527638191	1.38979888148151	-0.0724761101269673
flux1:	1.471608040201	1.64654372918365	-0.0845175295068455
flux1:	1.4821608040201	1.9479998181234	-0.0938266966479781
flux1:	1.49271356783919	2.30198903381344	-0.108236537105799
flux1:	1.50326633165829	2.71534284312329	-0.131997501166554
flux1:	1.51381909547739	3.19432238982255	-0.158708811233069
flux1:	1.52437185929648	3.74700009173545	-0.183202577772012
flux1:	1.53492462311558	4.38556248852198	-0.213894759114645
flux1:	1.54547738693467	5.12579854172425	-0.260630435608951
flux1:	1.55603015075377	5.98335513192762	-0.313670121770143
flux1:	1.56658291457286	6.97010805119889	-0.35548173965253
flux1:	1.57713567839196	8.09521200363707	-0.396234038486848
flux1:	1.58768844221105	9.37157863079305	-0.469379482303065
flux1:	1.59824120603015	10.8224167448802	-0.577743520008661
flux1:	1.60879396984924	12.4806225596746	-0.674656771714666
flux1:	1.61934673366834	14.3797485451427	-0.730473191004453
flux1:	1.62989949748744	16.5442930053159	-0.790840807591902
flux1:	1.64045226130653	18.9899444176118	-0.917252818148076
flux1:	1.65100502512563	21.736514061481	-1.08718072623559
flux1:	1.66155778894472	24.8226824661172	-1.22576822630135
flux1:	1.67211055276382	28.30540163829	-1.33863301185565
flux1:	1.68266331658291	32.2387877683818	-1.51644947913456
flux1:	1.69321608040201	36.6510256578893	-1.77422618059624
flux1:	1.7037688442211	41.5474379685028	-2.00797751394752
flux1:	1.7143216080402	46.9453227402249	-2.19235227487728
flux1:	1.72487437185929	52.9089493569801	-2.48649341921257
flux1:	1.73542713567839	59.5425309730821	-2.98741966033623
flux1:	1.74597989949748	66.9359591919961	-3.4962457281687
flux1:	1.75653266331658	75.1138160552704	-3.7807600138044
flux1:	1.76708542713568	84.0516529261872	-4.00260993535533
flux1:	1.77763819095477	93.7620080991944	-4.5403987403533
flux1:	1.78819095477387	104.366420538541	-5.36905417587347
flux1:	1.79874371859296	116.06083901616	-6.02794079172024
flux1:	1.80929648241206	128.985285125526	-6.35382379609514
flux1:	1.81984924623115	143.12548961318	-6.78911450349955
flux1:	1.83040201005025	158.366392461223	-7.64813703940548
flux1:	1.84095477386934	174.666630590153	-8.55183871551959
flux1:	1.85150753768844	192.172814969169	-9.12054698433317
flux1:	1.86206030150753	211.121108236329	-9.79160764396977
flux1:	1.87261306532663	231.598650995981	-11.1475864053125
flux1:	1.88316582914573	253.434772801634	-12.7346118554616
flux1:	1.89371859296482	276.397744109912	-13.6339234069817
flux1:	1.90427135678392	300.528926740486	-14.1537620801792
flux1:	1.91482412060301	326.235614388728	-15.6377137442471
flux1:	1.92537688442211	353.97705744452	-18.258576083216
flux1:	1.9359296482412	383.824848430693	-20.4243964754849
flux1:	1.9464824120603	415.367895369748	-21.2000824883517
flux1:	1.95703517587939	448.11289282431	-21.9262302678936
flux1:	1.96758793969849	481.990713127446	-24.0779764690722
flux1:	1.97814070351758	517.401799313659	-26.7531698618036
flux1:	1.98869346733668	554.697153185881	-28.2071319105572
flux1:	1.99924623115577	593.654577812332	-28.9782892783964
flux1:	2.00979899497487	633.589018652608	-31.003417625824
flux1:	2.02035175879397	674.046964838308	-33.9956622947283
flux1:	2.03090452261306	715.328463522018	-35.6685223071988
flux1:	2.04145728643216	758.196427151251	-35.960295760951
flux1:	2.05201005025125	802.998003722087	-37.8042667563726
flux1:	2.06256281407035	849.115267969297	-42.289347728397
flux1:	2.07311557788944	895.39579525462	-46.239360317029
flux1:	2.08366834170854	941.182688010059	-47.1165075421531
flux1:	2.09422110552764	986.85129602678	-47.4602232370649
flux1:	2.10477386934673	1033.2366485648	-50.9004651672783
flux1:	2.11532663316583	1080.55909206792	-56.0381380479703
flux1:	2.12587939698492	1128.03193982739	-58.6927408628294
flux1:	2.13643216080402	1174.57561240802	-58.8835855110272
flux1:	2.14698492462311	1219.83476200431	-60.5563329022534
flux1:	2.15753768844221	1264.35995631394	-64.4671596454585
flux1:	2.16809045226131	1308.71785558693	-66.7631181578209
flux1:	2.1786432160804	1352.4868818953	-66.0855839926231
flux1:	2.1891959798995	1394.29953418385	-66.5761471500112
flux1:	2.19974874371859	1432.98489461697	-70.7546033869692
flux1:	2.21030150753769	1468.60353347387	-74.5799478322458
flux1:	2.22085427135678	1502.24155108927	-74.0574597587728
flux1:	2.23140703517588	1534.80197016788	-72.3975476685204
flux1:	2.24195979899497	1566.0849582422	-75.0240934762233
flux1:	2.25251256281407	1595.03578416163	-80.4704025721995
flux1:	2.26306532663317	1620.77538628859	-82.6854586716473
flux1:	2.27361809045226	1643.29751361093	-81.0788138275934
flux1:	2.28417085427136	1663.14923022466	-81.1634334890116
flux1:	2.29472361809045	1680.50307381226	-84.7767247921555
flux1:	2.30527638190955	1694.67784827936	-87.0678459776212
flux1:	2.31582914572864	1704.66013862485	-85.330695229572
flux1:	2.32638190954774	1710.05398859326	-83.7716952777969
flux1:	2.33693467336684	1711.43497261224	-85.7966001243181
flux1:	2.34748743718593	1709.77361224723	-87.684573701897
flux1:	2.35804020100503	1705.5530893368	-85.093523342165
flux1:	2.36859296482412	1698.44135284016	-81.0334267256657
flux1:	2.37914572864322	1687.78788634818	-81.0168357040699
flux1:	2.38969849246231	1673.40852386932	-83.6460606832354
flux1:	2.40025125628141	1655.8404814452	-83.0922889936647
flux1:	2.4108040201005	1635.81568894249	-79.0520956789104
flux1:	2.4213567839196	1613.550592595	-76.9367223534915
flux1:	2.4319095477387	1588.61333411728	-78.4334645166966
flux1:	2.44246231155779	1560.45282190269	-78.9621854659751
flux1:	2.45301507537689	1529.00282511282	-75.9190994340931
flux1:	2.46356783919598	1494.7839202674	-72.8946461705561
flux1:	2.47412060301508	1458.4617426301	-72.8321579603642
flux1:	2.48467336683417	1420.34377190807	-72.8198909482126
flux1:	2.49522613065327	1380.35427818351	-69.5706251814193
flux1:	2.50577889447237	1338.4997747035	-65.27200297848
flux1:	2.51633165829146	1295.2449318183	-63.5665927665133
flux1:	2.52688442211056	1251.31623087221	-63.2700192518169
flux1:	2.53743718592965	1207.16070339911	-60.7729120924302
flux1:	2.54798994974875	1162.68675169263	-56.3894969947943
flux1:	2.55854271356784	1117.53860078913	-53.5143183295103
flux1:	2.56909547738694	1071.56710125069	-52.6849780976687
flux1:	2.57964824120604	1025.03080857578	-51.1142546301697
flux1:	2.59020100502513	978.402389020116	-47.7804956655464
flux1:	2.60075376884423	932.0489868132	-44.8573438993681
flux1:	2.61130653266332	886.130635848582	-43.6418454664214
flux1:	2.62185929648242	840.760968453149	-42.4774554460041
flux1:	2.63241206030151	796.156461639996	-39.8489476375478
flux1:	2.64296482412061	752.568095447201	-36.8462619027393
flux1:	2.6535175879397	710.11793801746	-34.9968851410571
flux1:	2.6640703517588	668.771098122769	-33.714317849927
flux1:	2.6746231155779	628.460379784927	-31.604069752685
flux1:	2.68517587939699	589.205567592718	-28.8587863592155
flux1:	2.69572864321609	551.130119635011	-26.7077629711259
flux1:	2.70628140703518	514.406559155919	-25.3044508828932
flux1:	2.71683417085428	479.194827456078	-23.6853823472998
flux1:	2.72738693467337	445.602813469726	-21.5530979366718
flux1:	2.73793969849247	413.66624370646	-19.6961751041368
flux1:	2.74849246231157	383.344003145843	-18.5294546958509
flux1:	2.75904522613066	354.543845074523	-17.4398601439659
flux1:	2.76959798994976	327.182052320895	-15.9116473737906
flux1:	2.78015075376885	301.230841484414	-14.3404381062217
flux1:	2.79070351758795	276.703972758621	-13.2637635327701
flux1:	2.80125628140704	253.606594629723	-12.4702151110975
flux1:	2.81180904522614	231.919891950077	-11.442605540758
flux1:	2.82236180904524	211.631307689715	-10.2232651622321
flux1:	2.83291457286433	192.751430784764	-9.22955950855642
flux1:	2.84346733668343	175.281327101969	-8.50739174493395
flux1:	2.85402010050252	159.165360241073	-7.74397609276855
flux1:	2.86457286432162	144.286545048705	-6.86569153068826
flux1:	2.87512562814071	130.515831366307	-6.12018508086612
flux1:	2.88567839195981	117.768301748044	-5.59546746132879
flux1:	2.8962311557789	106.010656569002	-5.08272166867207
flux1:	2.906783919598	95.2195562458231	-4.47238232229166
flux1:	2.9173366834171	85.3462493513731	-3.92927602685175
flux1:	2.92788944723619	76.3264362068722	-3.57374235087345
flux1:	2.93844221105529	68.1101193415083	-3.28045196916187
flux1:	2.94899497487438	60.665465610965	-2.91291401688024
flux1:	2.95954773869348	53.9541788839709	-2.53240063243444
flux1:	2.97010050251257	47.9138106654109	-2.25001894457409
flux1:	2.98065326633167	42.4684724026829	-2.03702636440953
flux1:	2.99120603015077	37.5535027214442	-1.80607370802167
flux1:	3.00175879396986	33.1271638054917	-1.56504695722975
flux1:	3.01231155778896	29.1603887784798	-1.37367241922755
flux1:	3.02286432160805	25.6198879096715	-1.22504321300449
flux1:	3.03341708542715	22.4641658344713	-1.0706988750938
flux1:	3.04396984924624	19.6532894980933	-0.913018743895684
flux1:	3.05452261306534	17.1567142890114	-0.79128484904242
flux1:	3.06507537688443	14.9497146916832	-0.70607904990681
flux1:	3.07562814070353	13.0055742974176	-0.622031963753515
flux1:	3.08618090452263	11.2940278431496	-0.52923582039917
flux1:	3.09673366834172	9.78627489503871	-0.45056216691578
flux1:	3.10728643216082	8.45958897168924	-0.39581719299143
flux1:	3.11783919597991	7.2968755098842	-0.349027626721047
flux1:	3.12839195979901	6.28264481766002	-0.299413479320856
flux1:	3.1389447236181	5.40014905823385	-0.254408600938386
flux1:	3.1494974874372	4.6323941958701	-0.219926384143172
flux1:	3.1600502512563	3.96488765221605	-0.190117643374818
flux1:	3.17060301507539	3.38633925735175	-0.160291976042375
flux1:	3.18115577889449	2.8869324774372	-0.134246288782418
flux1:	3.19170854271358	2.45686064703258	-0.11506200788095
flux1:	3.20226130653268	2.0866315615844	-0.0991765738001324
flux1:	3.21281407035177	1.76808613329306	-0.0830235290652393
flux1:	3.22336683417087	1.49473572965527	-0.0682730214777317
flux1:	3.23391959798997	1.26120857159309	-0.0573797025875285
flux1:	3.24447236180906	1.06245440871415	-0.0492242557409729
flux1:	3.25502512562816	0.893476791478247	-0.0416228178699357
flux1:	3.26557788944725	0.74975722342762	-0.0345056148629421
flux1:	3.27613065326635	0.627691257516729	-0.028788275136836
flux1:	3.28668341708544	0.524423473473915	-0.0243020307683483
flux1:	3.29723618090454	0.437382287563755	-0.0202999749095889
flux1:	3.30778894472363	0.364125861732998	-0.0167407915054659
flux1:	3.31834170854273	0.302500549843221	-0.0139339391812224
flux1:	3.32889447236183	0.250740385477439	-0.0117057694765641
flux1:	3.33944723618092	0.20740000211246	-0.00966656432900598
flux1:	3.35000000000002	0.171240239409104	-0.00780379041301235
