# Supplementary material for: Optics of cone photoreceptors in the chicken (Gallus gallus domesticus)
Source: J R Soc Interface. 2015 Oct 6;12(111):20150591. doi: 10.1098/rsif.2015.0591 (PMC4614498; doi:10.1098/rsif.2015.0591)
Supplement: Oil droplet morphological and refractive index measurements [file rsif20150591supp3.gz › Wilbyetal_data_fluxspectra/violet/angle_full_ref-theta-0-full-ref.dat]

flux1:	1.25	0.0141511196016341	-0.00149846104950345
flux1:	1.2605527638191	0.0176144926439448	-0.00185489492872498
flux1:	1.27110552763819	0.0218765677893	-0.00229027821271171
flux1:	1.28165829145729	0.0271093820850459	-0.00282073629974409
flux1:	1.29221105527638	0.0335192216738003	-0.00346534338176558
flux1:	1.30276381909548	0.0413527313693431	-0.00424668354549982
flux1:	1.31331658291457	0.0509040026665481	-0.00519152325549378
flux1:	1.32386934673367	0.0625228958591202	-0.00633140503504149
flux1:	1.33442211055276	0.0766245085867586	-0.00770332399285793
flux1:	1.34497487437186	0.0936999227087982	-0.00935079148476602
flux1:	1.35552763819095	0.11432867849434	-0.011325031727643
flux1:	1.36608040201005	0.139192986036272	-0.0136859281135609
flux1:	1.37663316582914	0.169093600697801	-0.0165032106430158
flux1:	1.38718592964824	0.204967907558475	-0.0198584408599673
flux1:	1.39773869346734	0.247910497276194	-0.0238470233493811
flux1:	1.40829145728643	0.299195945248745	-0.0285795837744872
flux1:	1.41884422110553	0.360304196344765	-0.0341840232030292
flux1:	1.42939698492462	0.432949224778932	-0.0408090839798381
flux1:	1.43994974874372	0.519110630954173	-0.0486274131008997
flux1:	1.45050251256281	0.621068127293537	-0.0578372563304787
flux1:	1.46105527638191	0.741439873341802	-0.0686659168821543
flux1:	1.471608040201	0.883224601060542	-0.0813757815742629
flux1:	1.4821608040201	1.04984683208034	-0.0962682429676044
flux1:	1.49271356783919	1.24520602853831	-0.113685097651202
flux1:	1.50326633165829	1.47373023040835	-0.134014209511337
flux1:	1.51381909547739	1.74043294772003	-0.157698903495275
flux1:	1.52437185929648	2.05097337304261	-0.185241379070363
flux1:	1.53492462311558	2.41172112723883	-0.217202372322139
flux1:	1.54547738693467	2.82982430244448	-0.254210362356303
flux1:	1.55603015075377	3.3132794800306	-0.296974830569319
flux1:	1.56658291457286	3.87100508750093	-0.346285527643561
flux1:	1.57713567839196	4.51291762392352	-0.403008177145557
flux1:	1.58768844221105	5.25000792575157	-0.468099873020816
flux1:	1.59824120603015	6.09441789422499	-0.542625544416984
flux1:	1.60879396984924	7.05951851858906	-0.627746004918401
flux1:	1.61934673366834	8.15998558878553	-0.724707875320939
flux1:	1.62989949748744	9.41187130204017	-0.834870637979111
flux1:	1.64045226130653	10.8326736229211	-0.959723222420818
flux1:	1.65100502512563	12.4414005190673	-1.10084965620101
flux1:	1.66155778894472	14.2586244058853	-1.25991493901738
flux1:	1.67211055276382	16.3065282874585	-1.43871390792618
flux1:	1.68266331658291	18.6089430544456	-1.63918004356263
flux1:	1.69321608040201	21.1913691867166	-1.86331397193756
flux1:	1.7037688442211	24.0809818654397	-2.11317600903147
flux1:	1.7143216080402	27.3066219183627	-2.39097226766707
flux1:	1.72487437185929	30.8987662151977	-2.69903848043894
flux1:	1.73542713567839	34.8894724079166	-3.03971565321843
flux1:	1.74597989949748	39.3123021756865	-3.41537575509605
flux1:	1.75653266331658	44.2022202623852	-3.82856195034599
flux1:	1.76708542713568	49.5954604240271	-4.28191379036916
flux1:	1.77763819095477	55.5293612204376	-4.77797925327492
flux1:	1.78819095477387	62.0421750244592	-5.31932130350732
flux1:	1.79874371859296	69.172840693737	-5.90871882743186
flux1:	1.80929648241206	76.9607183415576	-6.54897508524463
flux1:	1.81984924623115	85.4452953863888	-7.24267138281743
flux1:	1.83040201005025	94.6658588496653	-7.99242395123323
flux1:	1.84095477386934	104.661126514225	-8.80112110804641
flux1:	1.85150753768844	115.468848237861	-9.67152992975706
flux1:	1.86206030150753	127.125381877407	-10.606031420904
flux1:	1.87261306532663	139.665233146657	-11.6071103853364
flux1:	1.88316582914573	153.120566956914	-12.6775479224881
flux1:	1.89371859296482	167.520705732669	-13.8197280795919
flux1:	1.90427135678392	182.891607244888	-15.0354546844148
flux1:	1.91482412060301	199.255320952649	-16.326748629111
flux1:	1.92537688442211	216.6294452338	-17.6958390198415
flux1:	1.9359296482412	235.026589048871	-19.1440980672803
flux1:	1.9464824120603	254.453828490595	-20.6721244519014
flux1:	1.95703517587939	274.912178319977	-22.2808766675712
flux1:	1.96758793969849	296.396097177641	-23.9712316849537
flux1:	1.97814070351758	318.893014870866	-25.7425687002792
flux1:	1.98869346733668	342.382889829324	-27.5933923624759
flux1:	1.99924623115577	366.837826820438	-29.5227319615572
flux1:	2.00979899497487	392.221751461368	-31.528997236592
flux1:	2.02035175879397	418.490133409572	-33.6083976634809
flux1:	2.03090452261306	445.589788136555	-35.7564236300905
flux1:	2.04145728643216	473.458769516508	-37.9692830924255
flux1:	2.05201005025125	502.026333641828	-40.2418189700737
flux1:	2.06256281407035	531.212989448221	-42.5661615462556
flux1:	2.07311557788944	560.930663222027	-44.9343218021145
flux1:	2.08366834170854	591.082957594592	-47.3392398883617
flux1:	2.09422110552764	621.56549709132	-49.7716698057674
flux1:	2.10477386934673	652.266391632697	-52.2196487736707
flux1:	2.11532663316583	683.066811133784	-54.672234491352
flux1:	2.12587939698492	713.841640826603	-57.1195662223817
flux1:	2.13643216080402	744.460236823039	-59.548880048505
flux1:	2.14698492462311	774.787293667957	-61.9454465855183
flux1:	2.15753768844221	804.683783172425	-64.2971097824939
flux1:	2.16809045226131	834.007957703214	-66.5927125042192
flux1:	2.1786432160804	862.616443260668	-68.81774715474
flux1:	2.1891959798995	890.365390020338	-70.9572780008626
flux1:	2.19974874371859	917.111642988215	-73.0005060713328
flux1:	2.21030150753769	942.713955614392	-74.9370906076661
flux1:	2.22085427135678	967.034238327712	-76.7532789262272
flux1:	2.23140703517588	989.938785842329	-78.4369630824854
flux1:	2.24195979899497	1011.29948396805	-79.9811716041577
flux1:	2.25251256281407	1030.99501445821	-81.378268668182
flux1:	2.26306532663317	1048.91200745809	-82.6176089094916
flux1:	2.27361809045226	1064.94611023108	-83.6923354340099
flux1:	2.28417085427136	1079.00300211918	-84.600662222354
flux1:	2.29472361809045	1090.99933476575	-85.3385718479162
flux1:	2.30527638190955	1100.86354367083	-85.8999600535241
flux1:	2.31582914572864	1108.53654900164	-86.2842044482205
flux1:	2.32638190954774	1113.97236171076	-86.4944499639952
flux1:	2.33693467336684	1117.13854362541	-86.530040773101
flux1:	2.34748743718593	1118.01651220023	-86.3896779497225
flux1:	2.35804020100503	1116.6017298654	-86.078375467492
flux1:	2.36859296482412	1112.90375460308	-85.602649653704
flux1:	2.37914572864322	1106.94611863174	-84.9642448955994
flux1:	2.38969849246231	1098.76607507307	-84.1660905220842
flux1:	2.40025125628141	1088.41422780291	-83.2172024482691
flux1:	2.4108040201005	1075.95400617045	-82.1255058435261
flux1:	2.4213567839196	1061.46100465148	-80.8942518316701
flux1:	2.4319095477387	1045.02223303915	-79.5297502463974
flux1:	2.44246231155779	1026.73525553338	-78.0431622689575
flux1:	2.45301507537689	1006.70721265722	-76.4423649172124
flux1:	2.46356783919598	985.053781224368	-74.7318015343624
flux1:	2.47412060301508	961.898081412873	-72.9203980147119
flux1:	2.48467336683417	937.369506898562	-71.0199528126971
flux1:	2.49522613065327	911.60251949084	-69.0377252242238
flux1:	2.50577889447237	884.735447858544	-66.9795306338904
flux1:	2.51633165829146	856.90926640581	-64.8561752370991
flux1:	2.52688442211056	828.266366222818	-62.6790458566157
flux1:	2.53743718592965	798.949372829905	-60.4548561821356
flux1:	2.54798994974875	769.100005749828	-58.1909338484673
flux1:	2.55854271356784	738.857962370663	-55.8989890566195
flux1:	2.56909547738694	708.359871495992	-53.5892136438358
flux1:	2.57964824120604	677.738338621617	-51.2679364647206
flux1:	2.59020100502513	647.121052357473	-48.9435735702507
flux1:	2.60075376884423	616.629967875634	-46.6273946914452
flux1:	2.61130653266332	586.380606912677	-44.3276970468001
flux1:	2.62185929648242	556.481453086093	-42.0502616048021
flux1:	2.63241206030151	527.033425532147	-39.803498960983
flux1:	2.64296482412061	498.129466232777	-37.5967519007448
flux1:	2.6535175879397	469.854242257361	-35.4358398873237
flux1:	2.6640703517588	442.283927919262	-33.3254889575031
flux1:	2.6746231155779	415.486079003866	-31.2727214634538
flux1:	2.68517587939699	389.519618716075	-29.2838000632032
flux1:	2.69572864321609	364.434904098691	-27.3617923610057
flux1:	2.70628140703518	340.27385760854	-25.5098059206656
flux1:	2.71683417085428	317.070185972808	-23.7323851773891
flux1:	2.72738693467337	294.849673125917	-22.0322978331645
flux1:	2.73793969849247	273.630515550659	-20.4100396240442
flux1:	2.74849246231157	253.423709293253	-18.8668039223857
flux1:	2.75904522613066	234.233493800493	-17.4042704306798
flux1:	2.76959798994976	216.057821722295	-16.0221172901
flux1:	2.78015075376885	198.888845744808	-14.7188592850716
flux1:	2.79070351758795	182.713435917673	-13.493894740204
flux1:	2.80125628140704	167.513710121385	-12.3463973402074
flux1:	2.81180904522614	153.267556161538	-11.2739220230046
flux1:	2.82236180904524	139.949155391678	-10.2737928213276
flux1:	2.83291457286433	127.529506965101	-9.34407205497788
flux1:	2.84346733668343	115.976929880649	-8.48226061467599
flux1:	2.85402010050252	105.257542409115	-7.68489787023056
flux1:	2.86457286432162	95.3357288126401	-6.9488562279214
flux1:	2.87512562814071	86.1745791833308	-6.27146119118629
flux1:	2.88567839195981	77.7362924716347	-5.64947078071801
flux1:	2.8962311557789	69.9825541933681	-5.07930661661716
flux1:	2.906783919598	62.874887276132	-4.55791700351727
flux1:	2.9173366834171	56.3749629423922	-4.08243884634583
flux1:	2.92788944723619	50.4448774578491	-3.64962707946241
flux1:	2.93844221105529	45.0474029732709	-3.25632006892807
flux1:	2.94899497487438	40.1462034985436	-2.8998284849338
flux1:	2.95954773869348	35.7060143215458	-2.57749129545903
flux1:	2.97010050251257	31.6927960308708	-2.28649623323821
flux1:	2.98065326633167	28.0738622577981	-2.02430073286735
flux1:	2.99120603015077	24.8179751795142	-1.78868222373753
flux1:	3.00175879396986	21.8954165768544	-1.57739593018631
flux1:	3.01231155778896	19.2780405396878	-1.38822475870721
flux1:	3.02286432160805	16.939302732374	-1.21923787290654
flux1:	3.03341708542715	14.8542681607013	-1.06868198914851
flux1:	3.04396984924624	12.9996060272769	-0.934800079878432
flux1:	3.05452261306534	11.3535708657005	-0.81595589485015
flux1:	3.06507537688443	9.89596764404147	-0.710734746953171
flux1:	3.07562814070353	8.60810736752146	-0.617810791487518
flux1:	3.08618090452263	7.47275665553973	-0.535892870568576
flux1:	3.09673366834172	6.47407821058895	-0.463830067956574
flux1:	3.10728643216082	5.59756457014758	-0.400614521523536
flux1:	3.11783919597991	4.829970387945	-0.345288512805665
flux1:	3.12839195979901	4.15924207297578	-0.296955376643202
flux1:	3.1389447236181	3.57444380396107	-0.254835919604636
flux1:	3.1494974874372	3.06568408385885	-0.218234192884232
flux1:	3.1600502512563	2.62404412006979	-0.18649328407469
flux1:	3.17060301507539	2.2415058971082	-0.159022247788531
flux1:	3.18115577889449	1.91088157036917	-0.135311763782869
flux1:	3.19170854271358	1.62574672479151	-0.114900120029506
flux1:	3.20226130653268	1.38037612955614	-0.0973613683207909
flux1:	3.21281407035177	1.16968139416116	-0.082324634026878
flux1:	3.22336683417087	0.989152694445591	-0.0694690460676193
flux1:	3.23391959798997	0.834804609745949	-0.0585028969383871
flux1:	3.24447236180906	0.70312455766139	-0.0491653856755538
flux1:	3.25502512562816	0.591024673168927	-0.0412340899893179
flux1:	3.26557788944725	0.495798085378237	-0.0345149505542978
flux1:	3.27613065326635	0.415078385876292	-0.0288334181642275
flux1:	3.28668341708544	0.346801876947305	-0.0240383044325156
flux1:	3.29723618090454	0.289173568967817	-0.0200017054274679
flux1:	3.30778894472363	0.240636541904906	-0.0166114006991041
flux1:	3.31834170854273	0.199843689613106	-0.0137685755272063
flux1:	3.32889447236183	0.165632233287802	-0.0113897695170077
flux1:	3.33944723618092	0.137001251400417	-0.00940426380931007
flux1:	3.35000000000002	0.113091380693025	-0.00775016127330741
