# Supplementary material for: Optics of cone photoreceptors in the chicken (Gallus gallus domesticus)
Source: J R Soc Interface. 2015 Oct 6;12(111):20150591. doi: 10.1098/rsif.2015.0591 (PMC4614498; doi:10.1098/rsif.2015.0591)
Supplement: Oil droplet morphological and refractive index measurements [file rsif20150591supp3.gz › Wilbyetal_data_fluxspectra/violet/angle_noellipsoid-theta-0-noellipsoid.dat]

flux1:	1.25	0.0225864491233929	-0.00180634099981583
flux1:	1.2605527638191	0.0279528544162114	-0.00217510244713834
flux1:	1.27110552763819	0.0345232772314259	-0.00261756064589698
flux1:	1.28165829145729	0.0425431576137876	-0.00318820655410053
flux1:	1.29221105527638	0.0523013180162732	-0.00395373439424081
flux1:	1.30276381909548	0.0641412961497339	-0.00496705381828525
flux1:	1.31331658291457	0.0784789521165763	-0.00624253836411243
flux1:	1.32386934673367	0.0958226166331586	-0.00775445070173803
flux1:	1.33442211055276	0.116791067417488	-0.00947153674634026
flux1:	1.34497487437186	0.142128099339662	-0.0114154866473648
flux1:	1.35552763819095	0.172709348023939	-0.0137057465444209
flux1:	1.36608040201005	0.20954049177095	-0.0165496736176453
flux1:	1.37663316582914	0.2537517257252	-0.0201633084757129
flux1:	1.38718592964824	0.306592654545655	-0.0246530133457562
flux1:	1.39773869346734	0.369446469014476	-0.0299321134746933
flux1:	1.40829145728643	0.443890131766728	-0.0357596847097418
flux1:	1.41884422110553	0.531802574980799	-0.0419384274790048
flux1:	1.42939698492462	0.635502293888083	-0.0485933539794164
flux1:	1.43994974874372	0.757876595986355	-0.0563447046637621
flux1:	1.45050251256281	0.902450985207175	-0.0662029628648143
flux1:	1.46105527638191	1.07337945866414	-0.079175401885759
flux1:	1.471608040201	1.2753527521436	-0.0957798555651143
flux1:	1.4821608040201	1.51341502586543	-0.115781567209476
flux1:	1.49271356783919	1.79274662312242	-0.138416830811748
flux1:	1.50326633165829	2.11854795922298	-0.163132905117288
flux1:	1.51381909547739	2.49618884616814	-0.190503850819944
flux1:	1.52437185929648	2.93175303428064	-0.222650532769757
flux1:	1.53492462311558	3.43286079095379	-0.262577610654597
flux1:	1.54547738693467	4.00939073581951	-0.312538775370423
flux1:	1.55603015075377	4.67380448220021	-0.372402224133732
flux1:	1.56658291457286	5.44095856789158	-0.439257734702368
flux1:	1.57713567839196	6.32735694302105	-0.508945897495881
flux1:	1.58768844221105	7.34991439565384	-0.579123956689272
flux1:	1.59824120603015	8.52443856386658	-0.652317486413108
flux1:	1.60879396984924	9.86444700897684	-0.736700967590791
flux1:	1.61934673366834	11.3815763308423	-0.84301099631422
flux1:	1.62989949748744	13.0884266024274	-0.978623443363264
flux1:	1.64045226130653	15.0028949269612	-1.14292285079729
flux1:	1.65100502512563	17.1516692272051	-1.32807395255568
flux1:	1.66155778894472	19.5709751984236	-1.52530072103394
flux1:	1.67211055276382	22.3043851138333	-1.73280090365315
flux1:	1.68266331658291	25.3985732311932	-1.96050986288788
flux1:	1.69321608040201	28.8974194503205	-2.22814939784354
flux1:	1.7037688442211	32.8349166688079	-2.55560560034055
flux1:	1.7143216080402	37.2295133603011	-2.94942168256887
flux1:	1.72487437185929	42.0848616296479	-3.39455418431446
flux1:	1.73542713567839	47.4009154736388	-3.86025596503582
flux1:	1.74597989949748	53.1926024740433	-4.31866976081078
flux1:	1.75653266331658	59.5056610609981	-4.76335928976046
flux1:	1.76708542713568	66.4207353636709	-5.21595505556681
flux1:	1.77763819095477	74.0455331333094	-5.7186541153595
flux1:	1.78819095477387	82.4986663203042	-6.31603583703155
flux1:	1.79874371859296	91.8871455350886	-7.03250013569604
flux1:	1.80929648241206	102.27973508221	-7.85703707035457
flux1:	1.81984924623115	113.682908418485	-8.7489256792026
flux1:	1.83040201005025	126.035059276556	-9.66659770890334
flux1:	1.84095477386934	139.236587296355	-10.6016210518171
flux1:	1.85150753768844	153.211701015223	-11.5932442384183
flux1:	1.86206030150753	167.9682441525	-12.715467942791
flux1:	1.87261306532663	183.621330983912	-14.0431653039716
flux1:	1.88316582914573	200.374336794922	-15.6055154154637
flux1:	1.89371859296482	218.471719654577	-17.3468087089798
flux1:	1.90427135678392	238.136276492929	-19.130580175637
flux1:	1.91482412060301	259.495733794499	-20.8054408476288
flux1:	1.92537688442211	282.512020209024	-22.3002680858605
flux1:	1.9359296482412	306.953181383556	-23.6809595149293
flux1:	1.9464824120603	332.460020745135	-25.1248503048537
flux1:	1.95703517587939	358.707567329526	-26.8305515787156
flux1:	1.96758793969849	385.568158331085	-28.9098307913761
flux1:	1.97814070351758	413.168264417797	-31.3059345646734
flux1:	1.98869346733668	441.829091870386	-33.7988514537601
flux1:	1.99924623115577	471.953829525772	-36.1386143001578
flux1:	2.00979899497487	503.898951867764	-38.2411948823993
flux1:	2.02035175879397	537.831989160485	-40.2950603642642
flux1:	2.03090452261306	573.591358522018	-42.6741055152281
flux1:	2.04145728643216	610.618651878022	-45.7021717585165
flux1:	2.05201005025125	648.082966139136	-49.4260612076908
flux1:	2.06256281407035	685.215967128943	-53.5271427306893
flux1:	2.07311557788944	721.651034178203	-57.4240286550816
flux1:	2.08366834170854	757.531764935061	-60.5712144727179
flux1:	2.09422110552764	793.386468768549	-62.8267200803239
flux1:	2.10477386934673	829.908898535583	-64.6048591698526
flux1:	2.11532663316583	867.722144237143	-66.6339301767951
flux1:	2.12587939698492	907.132121870037	-69.4653131601895
flux1:	2.13643216080402	947.88729161355	-73.0881705023256
flux1:	2.14698492462311	989.050995800001	-76.9168143650239
flux1:	2.15753768844221	1029.18922518926	-80.1447992549735
flux1:	2.16809045226131	1066.92214197731	-82.2595568469283
flux1:	2.1786432160804	1101.51452676879	-83.4552566394921
flux1:	2.1891959798995	1133.10168488706	-84.6408630794475
flux1:	2.19974874371859	1162.50399846208	-86.8875953367906
flux1:	2.21030150753769	1190.85771414289	-90.6423536411319
flux1:	2.22085427135678	1219.22463602189	-95.3366005805973
flux1:	2.23140703517588	1248.21874713513	-99.7111176363743
flux1:	2.24195979899497	1277.67013318778	-102.603365484782
flux1:	2.25251256281407	1306.437146398	-103.63973900902
flux1:	2.26306532663317	1332.64435865008	-103.422803544404
flux1:	2.27361809045226	1354.4771513676	-103.164429276846
flux1:	2.28417085427136	1371.06223401363	-103.942079571459
flux1:	2.29472361809045	1382.75075787654	-105.94695521219
flux1:	2.30527638190955	1390.74471868564	-108.289181653702
flux1:	2.31582914572864	1396.52469984805	-109.621064187364
flux1:	2.32638190954774	1401.37176217296	-109.113982787565
flux1:	2.33693467336684	1406.00334604883	-107.033666594084
flux1:	2.34748743718593	1410.27223331378	-104.54856840913
flux1:	2.35804020100503	1412.98811300193	-102.994881552983
flux1:	2.36859296482412	1412.22179482818	-103.108391197983
flux1:	2.37914572864322	1406.27085357089	-104.587603775958
flux1:	2.38969849246231	1394.61637613136	-106.199606905563
flux1:	2.40025125628141	1378.05890156781	-106.527243340561
flux1:	2.4108040201005	1358.15805120168	-104.934960413825
flux1:	2.4213567839196	1336.59185693	-101.956323546093
flux1:	2.4319095477387	1314.68919228937	-98.8223224056255
flux1:	2.44246231155779	1293.10754285678	-96.5935788474717
flux1:	2.45301507537689	1271.59428790821	-95.5310638438405
flux1:	2.46356783919598	1248.90783653408	-95.0161910854787
flux1:	2.47412060301508	1223.26418564953	-93.9429299009709
flux1:	2.48467336683417	1193.33720947657	-91.397684875038
flux1:	2.49522613065327	1159.02870688657	-87.3326964605974
flux1:	2.50577889447237	1121.40075438037	-82.6775680461209
flux1:	2.51633165829146	1082.09980942572	-78.67124294845
flux1:	2.52688442211056	1042.78331568046	-76.0022576993625
flux1:	2.53743718592965	1004.68422979875	-74.4568792352854
flux1:	2.54798994974875	968.340540633857	-73.1958992636675
flux1:	2.55854271356784	933.455214810425	-71.3312301190503
flux1:	2.56909547738694	898.908259741757	-68.421099415459
flux1:	2.57964824120604	863.209674614307	-64.6930568924995
flux1:	2.59020100502513	825.359394164763	-60.9021646819858
flux1:	2.60075376884423	785.415870978233	-57.7996752027819
flux1:	2.61130653266332	744.342441645754	-55.569603371502
flux1:	2.62185929648242	703.474296696491	-53.7552211996275
flux1:	2.63241206030151	664.028465841203	-51.6788940249879
flux1:	2.64296482412061	626.792300141376	-48.9164970766319
flux1:	2.6535175879397	592.005669255194	-45.5107187960779
flux1:	2.6640703517588	559.334321136252	-41.8877527329373
flux1:	2.6746231155779	527.932676484479	-38.5963091780678
flux1:	2.68517587939699	496.816906264677	-35.9961358799645
flux1:	2.69572864321609	465.438448016834	-34.0334750179395
flux1:	2.70628140703518	433.939687906823	-32.3041637794259
flux1:	2.71683417085428	402.938561774793	-30.3959647214355
flux1:	2.72738693467337	373.172321421352	-28.1774190127525
flux1:	2.73793969849247	345.233623973938	-25.8088360236538
flux1:	2.74849246231157	319.434220921821	-23.5703791930634
flux1:	2.75904522613066	295.778147461058	-21.6768109033132
flux1:	2.76959798994976	273.966925703801	-20.1683197451267
flux1:	2.78015075376885	253.466742696214	-18.899305629343
flux1:	2.79070351758795	233.750555920077	-17.6306826659566
flux1:	2.80125628140704	214.571310631694	-16.2006840870714
flux1:	2.81180904522614	196.008682324389	-14.6384186627787
flux1:	2.82236180904524	178.325234760251	-13.1059038532118
flux1:	2.83291457286433	161.813014901668	-11.7545803921565
flux1:	2.84346733668343	146.683050988996	-10.6398301874568
flux1:	2.85402010050252	133.006993953638	-9.7201294136623
flux1:	2.86457286432162	120.714623719147	-8.90145937338124
flux1:	2.87512562814071	109.608049989647	-8.09475032268081
flux1:	2.88567839195981	99.4086947373978	-7.26636973903389
flux1:	2.8962311557789	89.868375945069	-6.45467153920869
flux1:	2.906783919598	80.8641910143311	-5.72895063008456
flux1:	2.9173366834171	72.3994644733883	-5.12614444197931
flux1:	2.92788944723619	64.5480735109239	-4.63033158065141
flux1:	2.93844221105529	57.3939289429154	-4.19828126699233
flux1:	2.94899497487438	50.9823702742361	-3.78983473578026
flux1:	2.95954773869348	45.3021785908332	-3.38417539615908
flux1:	2.97010050251257	40.2927641520869	-2.98429068565088
flux1:	2.98065326633167	35.8540406440136	-2.61085979337211
flux1:	2.99120603015077	31.8675804308196	-2.285754922824
flux1:	3.00175879396986	28.2342864561796	-2.014660971938
flux1:	3.01231155778896	24.8997522668904	-1.78510747773269
flux1:	3.02286432160805	21.8510910092926	-1.5800098141955
flux1:	3.03341708542715	19.0976502080748	-1.38919842177538
flux1:	3.04396984924624	16.6489720928768	-1.21067863664652
flux1:	3.05452261306534	14.5004794005911	-1.04751567583289
flux1:	3.06507537688443	12.6322893634608	-0.904480782383197
flux1:	3.07562814070353	11.0132324019108	-0.78430407378008
flux1:	3.08618090452263	9.6039407059845	-0.684894219244389
flux1:	3.09673366834172	8.36341169964495	-0.600133575436463
flux1:	3.10728643216082	7.25884805551076	-0.523967736690904
flux1:	3.11783919597991	6.2710428549177	-0.453622176822507
flux1:	3.12839195979901	5.39212045863675	-0.389243884207029
flux1:	3.1389447236181	4.61908945546141	-0.331960795064861
flux1:	3.1494974874372	3.94800303492983	-0.282659168981156
flux1:	3.1600502512563	3.37165170978345	-0.241353185629879
flux1:	3.17060301507539	2.88015711765643	-0.206889960717675
flux1:	3.18115577889449	2.46196005477701	-0.177387222227706
flux1:	3.19170854271358	2.10454152755464	-0.151235371203568
flux1:	3.20226130653268	1.79595279382316	-0.127795639754986
flux1:	3.21281407035177	1.52696947696634	-0.107205058827334
flux1:	3.22336683417087	1.29204498645241	-0.0897061837635782
flux1:	3.23391959798997	1.08824570224415	-0.0752475255659417
flux1:	3.24447236180906	0.913452480061476	-0.0634528108334402
flux1:	3.25502512562816	0.765259056323831	-0.0537239618111492
flux1:	3.26557788944725	0.640748859045055	-0.0454329315350735
flux1:	3.27613065326635	0.536707098738285	-0.0381528101863379
flux1:	3.28668341708544	0.449851561121055	-0.0317506597349638
flux1:	3.29723618090454	0.376972530706726	-0.0262664926546617
flux1:	3.30778894472363	0.315223084543798	-0.0217202120584759
flux1:	3.31834170854273	0.262510459578535	-0.0180228262366535
flux1:	3.32889447236183	0.217542622410931	-0.015007687789093
flux1:	3.33944723618092	0.179488648811774	-0.0124958841611601
flux1:	3.35000000000002	0.147638736447642	-0.0103471823305336
