# Supplementary material for: Optics of cone photoreceptors in the chicken (Gallus gallus domesticus)
Source: J R Soc Interface. 2015 Oct 6;12(111):20150591. doi: 10.1098/rsif.2015.0591 (PMC4614498; doi:10.1098/rsif.2015.0591)
Supplement: Oil droplet morphological and refractive index measurements [file rsif20150591supp3.gz › Wilbyetal_data_fluxspectra/violet/angle_noellipsoid-theta-10-noellipsoid.dat]

flux1:	1.25	0.0223894968606273	-0.00137355736120108
flux1:	1.2605527638191	0.0277143270756152	-0.00165839957306134
flux1:	1.27110552763819	0.0342341561305899	-0.00199804345447724
flux1:	1.28165829145729	0.042192090483597	-0.00243467308108054
flux1:	1.29221105527638	0.0518730004036097	-0.00302327388820847
flux1:	1.30276381909548	0.0636149419907459	-0.00381124360308128
flux1:	1.31331658291457	0.0778261528345381	-0.00481567814789853
flux1:	1.32386934673367	0.0950048410430013	-0.00601695696030201
flux1:	1.33442211055276	0.115759081238563	-0.00738292425583895
flux1:	1.34497487437186	0.140821684763282	-0.0089180073326766
flux1:	1.35552763819095	0.171056566764103	-0.0107082968361737
flux1:	1.36608040201005	0.207457676244277	-0.0129243652518949
flux1:	1.37663316582914	0.251140292994955	-0.0157609023904743
flux1:	1.38718592964824	0.303332164478604	-0.0193297902169168
flux1:	1.39773869346734	0.365387158254732	-0.0235682335787362
flux1:	1.40829145728643	0.438843838087176	-0.0282509805357161
flux1:	1.41884422110553	0.525538075515363	-0.033159212455133
flux1:	1.42939698492462	0.627750275253878	-0.0383441069879589
flux1:	1.43994974874372	0.748333713054878	-0.0443038761165572
flux1:	1.45050251256281	0.890778922853294	-0.0518973066760954
flux1:	1.46105527638191	1.05919964883569	-0.0619770289642107
flux1:	1.471608040201	1.25822924475733	-0.0749289470403825
flux1:	1.4821608040201	1.49283455919434	-0.0904249780894847
flux1:	1.49271356783919	1.76810680642395	-0.107652896620709
flux1:	1.50326633165829	2.08915213242912	-0.12604332351968
flux1:	1.51381909547739	2.46126529607224	-0.14611987579581
flux1:	1.52437185929648	2.8904909390417	-0.169792027342208
flux1:	1.53492462311558	3.3844054061715	-0.19960585170063
flux1:	1.54547738693467	3.95277500910014	-0.237229674134943
flux1:	1.55603015075377	4.60783161815604	-0.28216353408344
flux1:	1.56658291457286	5.36406655302391	-0.331693203522067
flux1:	1.57713567839196	6.23754392378924	-0.382460862271452
flux1:	1.58768844221105	7.24477627179517	-0.433067566333987
flux1:	1.59824120603015	8.4013284862876	-0.486222081454513
flux1:	1.60879396984924	9.72076500773834	-0.548644906935934
flux1:	1.61934673366834	11.2150179956848	-0.627968155239551
flux1:	1.62989949748744	12.8968690356959	-0.728250908730822
flux1:	1.64045226130653	14.7838400746967	-0.847579676485301
flux1:	1.65100502512563	16.9015153169219	-0.98005548764261
flux1:	1.66155778894472	19.2845229386554	-1.12094701312278
flux1:	1.67211055276382	21.9748275555132	-1.27153493990229
flux1:	1.68266331658291	25.0178347954152	-1.44064069240598
flux1:	1.69321608040201	28.4566319837451	-1.64149781108507
flux1:	1.7037688442211	32.3250444245205	-1.88473445352122
flux1:	1.7143216080402	36.6419765800989	-2.17107830486068
flux1:	1.72487437185929	41.4117223213874	-2.48940927413428
flux1:	1.73542713567839	46.6343686157084	-2.82316153548065
flux1:	1.74597989949748	52.3240059499178	-3.16078454333573
flux1:	1.75653266331658	58.5247969647085	-3.50226552567605
flux1:	1.76708542713568	65.3157039604254	-3.85892615478092
flux1:	1.77763819095477	72.8027666371539	-4.24957006468352
flux1:	1.78819095477387	81.1026239235148	-4.69489973751528
flux1:	1.79874371859296	90.3200517038783	-5.20995623821909
flux1:	1.80929648241206	100.521766043824	-5.79728252737239
flux1:	1.81984924623115	111.713090502843	-6.44655662566976
flux1:	1.83040201005025	123.8330891535	-7.1426122659227
flux1:	1.84095477386934	136.785234811646	-7.87631993252516
flux1:	1.85150753768844	150.498792510674	-8.6529522986774
flux1:	1.86206030150753	164.986332083862	-9.49793924418655
flux1:	1.87261306532663	180.36340914024	-10.4547943096861
flux1:	1.88316582914573	196.827185467966	-11.5635291496706
flux1:	1.89371859296482	214.610710794896	-12.8241998478232
flux1:	1.90427135678392	233.923772152036	-14.1753663543996
flux1:	1.91482412060301	254.883523109701	-15.5146674576257
flux1:	1.92537688442211	277.447936176509	-16.7559617295913
flux1:	1.9359296482412	301.391167771519	-17.8872752612142
flux1:	1.9464824120603	326.370682649721	-18.9940218956899
flux1:	1.95703517587939	352.082207326331	-20.2317444259539
flux1:	1.96758793969849	378.410363370394	-21.7471051233293
flux1:	1.97814070351758	405.478018385243	-23.5738202563631
flux1:	1.98869346733668	433.590625019112	-25.5795209424044
flux1:	1.99924623115577	463.13151359185	-27.5350521241055
flux1:	2.00979899497487	494.439242442223	-29.2809219281559
flux1:	2.02035175879397	527.66973672674	-30.8700520656152
flux1:	2.03090452261306	562.660542725611	-32.5707916681293
flux1:	2.04145728643216	598.86764551096	-34.7120826627998
flux1:	2.05201005025125	635.487437684644	-37.4590851199967
flux1:	2.06256281407035	671.777829517792	-40.6512816907297
flux1:	2.07311557788944	707.384884721805	-43.8217188896775
flux1:	2.08366834170854	742.451879511628	-46.4440753322964
flux1:	2.09422110552764	777.498908906127	-48.2866984680681
flux1:	2.10477386934673	813.204880657937	-49.6063382389542
flux1:	2.11532663316583	850.171889379114	-50.9997605315818
flux1:	2.12587939698492	888.682430206727	-53.0036557621996
flux1:	2.13643216080402	928.467058502053	-55.725787877856
flux1:	2.14698492462311	968.583303687996	-58.756478532407
flux1:	2.15753768844221	1007.60469363773	-61.4121576920895
flux1:	2.16809045226131	1044.17569164166	-63.169363695366
flux1:	2.1786432160804	1077.60261821767	-64.0526906813423
flux1:	2.1891959798995	1108.05938090842	-64.7086144338915
flux1:	2.19974874371859	1136.37426185119	-66.0198288860757
flux1:	2.21030150753769	1163.65704701308	-68.480640411698
flux1:	2.22085427135678	1190.93090566916	-71.8164311366277
flux1:	2.23140703517588	1218.78603512132	-75.138196554008
flux1:	2.24195979899497	1247.05859025138	-77.4965917685851
flux1:	2.25251256281407	1274.64228241976	-78.4448036707349
flux1:	2.26306532663317	1299.71781486704	-78.2847428459688
flux1:	2.27361809045226	1320.52625074976	-77.8995481675066
flux1:	2.28417085427136	1336.21004587705	-78.226908796457
flux1:	2.29472361809045	1347.07503364837	-79.6078766681819
flux1:	2.30527638190955	1354.25068006062	-81.4952041502007
flux1:	2.31582914572864	1359.17618489015	-82.8366122803042
flux1:	2.32638190954774	1363.15093001905	-82.8383799402087
flux1:	2.33693467336684	1366.9593216794	-81.5032682614036
flux1:	2.34748743718593	1370.54445257704	-79.6018114987557
flux1:	2.35804020100503	1372.80411118452	-78.1838808646158
flux1:	2.36859296482412	1371.85416040544	-77.9714482588509
flux1:	2.37914572864322	1365.94635844572	-78.917341778189
flux1:	2.38969849246231	1354.4317850748	-80.1663402064554
flux1:	2.40025125628141	1337.97716000012	-80.5854397007101
flux1:	2.4108040201005	1318.08352233152	-79.561932390724
flux1:	2.4213567839196	1296.45977981566	-77.3910491757485
flux1:	2.4319095477387	1274.52057572716	-74.9712671498865
flux1:	2.44246231155779	1253.03004646824	-73.1525743515364
flux1:	2.45301507537689	1231.85112496978	-72.2283056562534
flux1:	2.46356783919598	1209.83593103324	-71.8198997287085
flux1:	2.47412060301508	1185.19586432732	-71.1235546867139
flux1:	2.48467336683417	1156.46941487608	-69.3985681919006
flux1:	2.49522613065327	1123.37913892779	-66.4965067817476
flux1:	2.50577889447237	1086.87196824669	-63.0138867916608
flux1:	2.51633165829146	1048.55845483211	-59.8514356157835
flux1:	2.52688442211056	1010.10128647691	-57.5795459500319
flux1:	2.53743718592965	972.762389606522	-56.1404215408914
flux1:	2.54798994974875	937.136633337003	-54.9956074002792
flux1:	2.55854271356784	903.016934491869	-53.5068339461456
flux1:	2.56909547738694	869.391701480069	-51.3007658513516
flux1:	2.57964824120604	834.848488891969	-48.4736281401049
flux1:	2.59020100502513	798.381139559869	-45.5381998969763
flux1:	2.60075376884423	759.950537209072	-43.0609193780654
flux1:	2.61130653266332	720.374150432819	-41.2338750952575
flux1:	2.62185929648242	680.858694825907	-39.7814974108385
flux1:	2.63241206030151	642.560693726173	-38.2339795870512
flux1:	2.64296482412061	606.280002153099	-36.2611925997514
flux1:	2.6535175879397	572.314348835379	-33.8418886066176
flux1:	2.6640703517588	540.417651851899	-31.236416472064
flux1:	2.6746231155779	509.858387114669	-28.8219567138682
flux1:	2.68517587939699	479.747831608884	-26.866504329913
flux1:	2.69572864321609	449.540381206683	-25.3563682034737
flux1:	2.70628140703518	419.277077528979	-24.0300264696294
flux1:	2.71683417085428	389.445899100921	-22.6091720797818
flux1:	2.72738693467337	360.706379444551	-20.9967192302142
flux1:	2.73793969849247	333.641306066369	-19.2872878683314
flux1:	2.74849246231157	308.588281290659	-17.6578640634046
flux1:	2.75904522613066	285.587874526367	-16.2520394585626
flux1:	2.76959798994976	264.392189765271	-15.105733879681
flux1:	2.78015075376885	244.530539124954	-14.1328610154409
flux1:	2.79070351758795	225.514793587265	-13.1835985342531
flux1:	2.80125628140704	207.078753007047	-12.152106523712
flux1:	2.81180904522614	189.244404567237	-11.0475925099274
flux1:	2.82236180904524	172.225612819944	-9.96153131521199
flux1:	2.83291457286433	156.295886671115	-8.98146611142959
flux1:	2.84346733668343	141.669045300363	-8.14149355004673
flux1:	2.85402010050252	128.427306603455	-7.42335023854137
flux1:	2.86457286432162	116.513523530305	-6.77875694172482
flux1:	2.87512562814071	105.748329799742	-6.15877894275516
flux1:	2.88567839195981	95.8768380145216	-5.5413101262822
flux1:	2.8962311557789	86.6675812389962	-4.94174895338123
flux1:	2.906783919598	77.9961459406629	-4.39551168431829
flux1:	2.9173366834171	69.8502858006678	-3.92496296608631
flux1:	2.92788944723619	62.2876713647247	-3.52454837284448
flux1:	2.93844221105529	55.3846861022603	-3.17330394439715
flux1:	2.94899497487438	49.18805393545	-2.85094035198921
flux1:	2.95954773869348	43.6914220587401	-2.54470369623701
flux1:	2.97010050251257	38.8394358197702	-2.25174662649436
flux1:	2.98065326633167	34.5395362515608	-1.97821259567857
flux1:	2.99120603015077	30.6832363003872	-1.73380868664519
flux1:	3.00175879396986	27.1783079689227	-1.52348307358877
flux1:	3.01231155778896	23.9694056805276	-1.34287605333334
flux1:	3.02286432160805	21.0371334570574	-1.18329614028894
flux1:	3.03341708542715	18.3854283195572	-1.03883252510976
flux1:	3.04396984924624	16.0233002606437	-0.9071068952509
flux1:	3.05452261306534	13.9485215160421	-0.787506309621571
flux1:	3.06507537688443	12.1432165374846	-0.680763586331546
flux1:	3.07562814070353	10.5780114363553	-0.588169780693828
flux1:	3.08618090452263	9.21668588594008	-0.509842435588877
flux1:	3.09673366834172	8.02179033574705	-0.443503044000127
flux1:	3.10728643216082	6.96178131996907	-0.385637029901816
flux1:	3.11783919597991	6.01572899396424	-0.333932839580049
flux1:	3.12839195979901	5.17337880622453	-0.287641272385118
flux1:	3.1389447236181	4.43103515843383	-0.24645377318059
flux1:	3.1494974874372	3.78560379919686	-0.210246707169086
flux1:	3.1600502512563	3.23086149546871	-0.179108373547544
flux1:	3.17060301507539	2.75751469413002	-0.152858808166458
flux1:	3.18115577889449	2.35467896509695	-0.130710539910526
flux1:	3.19170854271358	2.01091143352337	-0.111578148509769
flux1:	3.20226130653268	1.71523450715336	-0.0947252579740799
flux1:	3.21281407035177	1.45855886498662	-0.0799293525201394
flux1:	3.22336683417087	1.23473338391662	-0.0671175246749604
flux1:	3.23391959798997	1.04031380308767	-0.056190125591382
flux1:	3.24447236180906	0.873201534994911	-0.047056416761906
flux1:	3.25502512562816	0.731275676779627	-0.0395397731510674
flux1:	3.26557788944725	0.611873925839684	-0.0333090208713454
flux1:	3.27613065326635	0.511991508741236	-0.0280033782108041
flux1:	3.28668341708544	0.428598573595135	-0.0233977044917532
flux1:	3.29723618090454	0.358785488627581	-0.0194240732664513
flux1:	3.30778894472363	0.299905335157598	-0.0160621727812792
flux1:	3.31834170854273	0.24984395363505	-0.0132659168222062
flux1:	3.32889447236183	0.207179263496708	-0.0109721311319229
flux1:	3.33944723618092	0.171020774384995	-0.00910137983017753
flux1:	3.35000000000002	0.140693479983205	-0.00755285441863631
