# Supplementary material for: Optics of cone photoreceptors in the chicken (Gallus gallus domesticus)
Source: J R Soc Interface. 2015 Oct 6;12(111):20150591. doi: 10.1098/rsif.2015.0591 (PMC4614498; doi:10.1098/rsif.2015.0591)
Supplement: Oil droplet morphological and refractive index measurements [file rsif20150591supp3.gz › Wilbyetal_data_fluxspectra/violet/angle_noellipsoid-theta-15-noellipsoid.dat]

flux1:	1.25	0.0222931114776835	-0.00111387295880048
flux1:	1.2605527638191	0.0276042868107001	-0.00135224225250256
flux1:	1.27110552763819	0.0341096331825656	-0.00163975430376827
flux1:	1.28165829145729	0.042051094744744	-0.0020070561556662
flux1:	1.29221105527638	0.0517120434985931	-0.00249367993493095
flux1:	1.30276381909548	0.0634293789492521	-0.00313496012642625
flux1:	1.31331658291457	0.0776102057076402	-0.00394683239928387
flux1:	1.32386934673367	0.094753024730224	-0.00492072252710221
flux1:	1.33442211055276	0.11546760030252	-0.00603908432808035
flux1:	1.34497487437186	0.140488020441252	-0.00730840036265652
flux1:	1.35552763819095	0.170679963763844	-0.008789963976688
flux1:	1.36608040201005	0.207039107949719	-0.010602754275181
flux1:	1.37663316582914	0.250680428805674	-0.0128844246188893
flux1:	1.38718592964824	0.302831241977988	-0.0157212955833612
flux1:	1.39773869346734	0.364843982659136	-0.0190864283202083
flux1:	1.40829145728643	0.438250908037831	-0.0228437438122527
flux1:	1.41884422110553	0.524876266628141	-0.0268577639273109
flux1:	1.42939698492462	0.626978652577968	-0.0311756365869094
flux1:	1.43994974874372	0.747374994877375	-0.0361626247355253
flux1:	1.45050251256281	0.889512345394302	-0.0424612070646031
flux1:	1.46105527638191	1.05745930971042	-0.0507447455891704
flux1:	1.471608040201	1.25580783945919	-0.0613822721627384
flux1:	1.4821608040201	1.48950149154024	-0.074226192608478
flux1:	1.49271356783919	1.76362525264111	-0.0887235165276635
flux1:	1.50326633165829	2.08327779281387	-0.104409533142446
flux1:	1.51381909547739	2.4537233545076	-0.121578306787925
flux1:	1.52437185929648	2.88091939684428	-0.141644906582316
flux1:	1.53492462311558	3.37229318884367	-0.166721140299606
flux1:	1.54547738693467	3.93745112304351	-0.198440388722735
flux1:	1.55603015075377	4.58849749196638	-0.23675637300868
flux1:	1.56658291457286	5.33985079718957	-0.279669987240228
flux1:	1.57713567839196	6.20758080734784	-0.324382406941341
flux1:	1.58768844221105	7.20826425297373	-0.369510536822908
flux1:	1.59824120603015	8.35755093501486	-0.417138569599014
flux1:	1.60879396984924	9.66909815464613	-0.473076751330199
flux1:	1.61934673366834	11.154913514696	-0.544379863992626
flux1:	1.62989949748744	12.8278692158903	-0.635204043316106
flux1:	1.64045226130653	14.7056922583425	-0.744088877690696
flux1:	1.65100502512563	16.8142502678323	-0.865238815638459
flux1:	1.66155778894472	19.1883852959253	-0.99324703650257
flux1:	1.67211055276382	21.8701155993446	-1.12813891049582
flux1:	1.68266331658291	24.9046764957849	-1.27754932857059
flux1:	1.69321608040201	28.3348042411122	-1.45426151480646
flux1:	1.7037688442211	32.1940073683132	-1.66940488506975
flux1:	1.7143216080402	36.5011031750421	-1.92451683467737
flux1:	1.72487437185929	41.2607092638322	-2.20823009534619
flux1:	1.73542713567839	46.4736831877512	-2.50193804729525
flux1:	1.74597989949748	52.1547636999706	-2.79184468825846
flux1:	1.75653266331658	58.3477966932289	-3.07872077529342
flux1:	1.76708542713568	65.1301095871279	-3.37896711858814
flux1:	1.77763819095477	72.6049402885624	-3.71753033875865
flux1:	1.78819095477387	80.8854700128897	-4.11656476330986
flux1:	1.79874371859296	90.0730616654112	-4.58422726660182
flux1:	1.80929648241206	100.231610383974	-5.10962727039364
flux1:	1.81984924623115	111.365034819624	-5.6698433311419
flux1:	1.83040201005025	123.413576656874	-6.24769019236148
flux1:	1.84095477386934	136.284460832898	-6.8476290851703
flux1:	1.85150753768844	149.911331032185	-7.49647618992173
flux1:	1.86206030150753	164.30905072133	-8.23032117518658
flux1:	1.87261306532663	179.591652854772	-9.07841527221212
flux1:	1.88316582914573	195.9514459065	-10.0479891610301
flux1:	1.89371859296482	213.615277071899	-11.111999107443
flux1:	1.90427135678392	232.787222399703	-12.2113369938055
flux1:	1.91482412060301	253.58141916862	-13.2813345440824
flux1:	1.92537688442211	275.958648368334	-14.291581553871
flux1:	1.9359296482412	299.703432694	-15.2703039307439
flux1:	1.9464824120603	324.488612742688	-16.2943694532869
flux1:	1.95703517587939	350.023160346747	-17.4536493886341
flux1:	1.96758793969849	376.195514124432	-18.807078769842
flux1:	1.97814070351758	403.121776921275	-20.3419963119267
flux1:	1.98869346733668	431.094589807051	-21.9630124679286
flux1:	1.99924623115577	460.48314236523	-23.5426956798107
flux1:	2.00979899497487	491.614207802251	-25.0177884917936
flux1:	2.02035175879397	524.637994642188	-26.4568781731149
flux1:	2.03090452261306	559.395216346432	-28.033053576257
flux1:	2.04145728643216	595.354250628529	-29.9100196215409
flux1:	2.05201005025125	631.727888704432	-32.1225193899568
flux1:	2.06256281407035	667.784530360981	-34.527514483227
flux1:	2.07311557788944	703.169153719544	-36.8485873722036
flux1:	2.08366834170854	738.015049004767	-38.8084800000502
flux1:	2.09422110552764	772.829633397413	-40.3046098294288
flux1:	2.10477386934673	808.283244056466	-41.5042559841297
flux1:	2.11532663316583	844.97840585667	-42.7525369707013
flux1:	2.12587939698492	883.206918771091	-44.339273980622
flux1:	2.13643216080402	922.713945613428	-46.2989238704906
flux1:	2.14698492462311	962.570442614574	-48.3909172115115
flux1:	2.15753768844221	1001.3545088296	-50.2553694821883
flux1:	2.16809045226131	1037.70545381085	-51.6283015115441
flux1:	2.1786432160804	1070.9192271324	-52.5222207497892
flux1:	2.1891959798995	1101.15585511068	-53.2816708445596
flux1:	2.19974874371859	1129.22987453851	-54.4022421652629
flux1:	2.21030150753769	1156.24559438578	-56.1741052544726
flux1:	2.22085427135678	1183.23109656865	-58.4370500869096
flux1:	2.23140703517588	1210.78610261486	-60.6659302015044
flux1:	2.24195979899497	1238.75407153717	-62.3126255042255
flux1:	2.25251256281407	1266.03064181436	-63.1312271897915
flux1:	2.26306532663317	1290.79785833699	-63.2830410410274
flux1:	2.27361809045226	1311.30138387424	-63.2345769792352
flux1:	2.28417085427136	1326.68192209107	-63.5169311735123
flux1:	2.29472361809045	1337.2298852761	-64.3868748639682
flux1:	2.30527638190955	1344.057155107	-65.6001840571911
flux1:	2.31582914572864	1348.59626776138	-66.5640634099354
flux1:	2.32638190954774	1352.14998378327	-66.781926001194
flux1:	2.33693467336684	1355.50975385732	-66.2053467524179
flux1:	2.34748743718593	1358.62931662138	-65.2339946964557
flux1:	2.35804020100503	1360.43299464527	-64.4364087500108
flux1:	2.36859296482412	1359.08778634304	-64.2425512619367
flux1:	2.37914572864322	1352.89600366298	-64.7222989121021
flux1:	2.38969849246231	1341.21579252615	-65.4738119754078
flux1:	2.40025125628141	1324.66984566982	-65.8024602893985
flux1:	2.4108040201005	1304.69797030413	-65.2034849568259
flux1:	2.4213567839196	1282.96645445882	-63.7246910607818
flux1:	2.4319095477387	1260.87915339702	-61.8774748256424
flux1:	2.44246231155779	1239.21750526262	-60.2415403416001
flux1:	2.45301507537689	1217.89177982465	-59.1139386103141
flux1:	2.46356783919598	1195.8387815301	-58.3954860531197
flux1:	2.47412060301508	1171.36109242116	-57.6624735699726
flux1:	2.48467336683417	1143.02258482304	-56.3827796550818
flux1:	2.49522613065327	1110.46968165441	-54.2907242195589
flux1:	2.50577889447237	1074.51744376939	-51.6487006072967
flux1:	2.51633165829146	1036.66643537047	-49.0653892212562
flux1:	2.52688442211056	998.53742338082	-47.0369221614502
flux1:	2.53743718592965	961.41474710927	-45.645085248281
flux1:	2.54798994974875	925.951619910983	-44.5864457573332
flux1:	2.55854271356784	892.020568134873	-43.4080552160513
flux1:	2.56909547738694	858.700980370069	-41.7606685176136
flux1:	2.57964824120604	824.64123925089	-39.5880579812447
flux1:	2.59020100502513	788.816857789906	-37.1890171172436
flux1:	2.60075376884423	751.093246189004	-35.0235256703296
flux1:	2.61130653266332	712.17106000164	-33.3544680590242
flux1:	2.62185929648242	673.181582223437	-32.0729629440292
flux1:	2.63241206030151	635.272730293898	-30.8435732503467
flux1:	2.64296482412061	599.282551509886	-29.3681826761916
flux1:	2.6535175879397	565.563423722333	-27.5546382682621
flux1:	2.6640703517588	533.925871628157	-25.5352791084956
flux1:	2.6746231155779	503.683023097655	-23.5808541160503
flux1:	2.68517587939699	473.960423666946	-21.9456288701409
flux1:	2.69572864321609	444.192308483724	-20.6938697510955
flux1:	2.70628140703518	414.375926770481	-19.6568261997108
flux1:	2.71683417085428	384.949422416501	-18.5888812808793
flux1:	2.72738693467337	356.540537629273	-17.3584403076515
flux1:	2.73793969849247	329.732671204889	-16.0026092468151
flux1:	2.74849246231157	304.88543828467	-14.6572325858495
flux1:	2.75904522613066	282.063721425013	-13.4571246920874
flux1:	2.76959798994976	261.041342229773	-12.4640288530386
flux1:	2.78015075376885	241.370673695751	-11.6371133434605
flux1:	2.79070351758795	222.582950818524	-10.8611196803343
flux1:	2.80125628140704	204.411534985294	-10.0317717303047
flux1:	2.81180904522614	186.850889211151	-9.1323566949507
flux1:	2.82236180904524	170.0777462268	-8.22891151341707
flux1:	2.83291457286433	154.345250030977	-7.40277822186056
flux1:	2.84346733668343	139.870372677134	-6.69542016150937
flux1:	2.85402010050252	126.748432870466	-6.09884247018515
flux1:	2.86457286432162	114.935366684915	-5.57349119947789
flux1:	2.87512562814071	104.268235393145	-5.07353318160444
flux1:	2.88567839195981	94.5121089735819	-4.57228610655234
flux1:	2.8962311557789	85.4455473499231	-4.0770065763456
flux1:	2.906783919598	76.933509024706	-3.61881816914297
flux1:	2.9173366834171	68.9404262792605	-3.22319256322785
flux1:	2.92788944723619	61.5052186887234	-2.89038370011509
flux1:	2.93844221105529	54.6992343854091	-2.60216026896021
flux1:	2.94899497487438	48.5745777339034	-2.33867394636125
flux1:	2.95954773869348	43.1324206676912	-2.08773079670465
flux1:	2.97010050251257	38.3238313518301	-1.84678079299727
flux1:	2.98065326633167	34.0641988580711	-1.62161844665015
flux1:	2.99120603015077	30.253676121584	-1.42131947733834
flux1:	3.00175879396986	26.8030128423825	-1.25053551043362
flux1:	3.01231155778896	23.6517071348372	-1.10533498317011
flux1:	3.02286432160805	20.7720415037103	-0.977201768435306
flux1:	3.03341708542715	18.1625443504787	-0.860003844910489
flux1:	3.04396984924624	15.831885586527	-0.752017740038872
flux1:	3.05452261306534	13.7805647907331	-0.65379660101997
flux1:	3.06507537688443	11.9932426364227	-0.56650305418426
flux1:	3.07562814070353	10.442190343952	-0.491059789864916
flux1:	3.08618090452263	9.09334457924074	-0.427046094778913
flux1:	3.09673366834172	7.9117466428975	-0.372231262359291
flux1:	3.10728643216082	6.86678482645671	-0.323765141044481
flux1:	3.11783919597991	5.9361948575154	-0.279990440360598
flux1:	3.12839195979901	5.10749841471513	-0.24074391280706
flux1:	3.1389447236181	4.37578575806655	-0.206207288706063
flux1:	3.1494974874372	3.73831730684551	-0.176240838005659
flux1:	3.1600502512563	3.18975448498352	-0.150534806173398
flux1:	3.17060301507539	2.72128178320963	-0.128634592492658
flux1:	3.18115577889449	2.32231312584209	-0.109851227347571
flux1:	3.19170854271358	1.98195411389843	-0.0934881328354222
flux1:	3.20226130653268	1.68982157456198	-0.0791513290545577
flux1:	3.21281407035177	1.43701083725803	-0.0667291313978831
flux1:	3.22336683417087	1.2170054589168	-0.0561277110018229
flux1:	3.23391959798997	1.02582428816154	-0.0471440819281341
flux1:	3.24447236180906	0.861183776702757	-0.0395556089396996
flux1:	3.25502512562816	0.721146285106757	-0.033176300287805
flux1:	3.26557788944725	0.60323336405912	-0.0278091459131486
flux1:	3.27613065326635	0.504504878754818	-0.0232578040504667
flux1:	3.28668341708544	0.42201195606476	-0.0193865671979379
flux1:	3.29723618090454	0.352991561698653	-0.0161111262472616
flux1:	3.30778894472363	0.294934000442138	-0.0133586049507873
flux1:	3.31834170854273	0.245747513242553	-0.0110555261098309
flux1:	3.32889447236183	0.203900467689216	-0.00913551674356662
flux1:	3.33944723618092	0.168397213598085	-0.0075449850222406
flux1:	3.35000000000002	0.13856359355096	-0.00623042070871961
