# Supplementary material for: Optics of cone photoreceptors in the chicken (Gallus gallus domesticus)
Source: J R Soc Interface. 2015 Oct 6;12(111):20150591. doi: 10.1098/rsif.2015.0591 (PMC4614498; doi:10.1098/rsif.2015.0591)
Supplement: Oil droplet morphological and refractive index measurements [file rsif20150591supp3.gz › Wilbyetal_data_fluxspectra/violet/angle_noellipsoid-theta-20-noellipsoid.dat]

flux1:	1.25	0.02210326509777	-9.63403629547722e-4
flux1:	1.2605527638191	0.0273848810854888	-0.00117430823918501
flux1:	1.27110552763819	0.0338574246236943	-0.00143389197583769
flux1:	1.28165829145729	0.0417621176507244	-0.00176636122130759
flux1:	1.29221105527638	0.0513816350341213	-0.00219944337864407
flux1:	1.30276381909548	0.0630522741091598	-0.00275577560662165
flux1:	1.31331658291457	0.0771817887288611	-0.00344480683835458
flux1:	1.32386934673367	0.0942701192724821	-0.00426185130845047
flux1:	1.33442211055276	0.114928492821401	-0.0051991138573183
flux1:	1.34497487437186	0.13989318080377	-0.00626575122026519
flux1:	1.35552763819095	0.170031723070918	-0.00750514299117074
flux1:	1.36608040201005	0.206340526833675	-0.00899546806842523
flux1:	1.37663316582914	0.249934978452706	-0.0108272294759036
flux1:	1.38718592964824	0.30204016161542	-0.0130640305843494
flux1:	1.39773869346734	0.364001599921795	-0.0157055467094161
flux1:	1.40829145728643	0.43734114515351	-0.018682643209268
flux1:	1.41884422110553	0.523868515718509	-0.0219145914910415
flux1:	1.42939698492462	0.625825398159977	-0.0254253822116647
flux1:	1.43994974874372	0.746014529407435	-0.0294537717502261
flux1:	1.45050251256281	0.887871180201708	-0.0344585908768898
flux1:	1.46105527638191	1.05545569484808	-0.0409702761635176
flux1:	1.471608040201	1.2533594192718	-0.0493449468062306
flux1:	1.4821608040201	1.48652890707584	-0.0595627831684238
flux1:	1.49271356783919	1.76005351084431	-0.0712305533816022
flux1:	1.50326633165829	2.07904155850072	-0.0838856341880082
flux1:	1.51381909547739	2.44877161882783	-0.0975286147087428
flux1:	1.52437185929648	2.87522582498941	-0.11304917152069
flux1:	1.53492462311558	3.36586881487114	-0.132085998843846
flux1:	1.54547738693467	3.93033403148102	-0.156182983184852
flux1:	1.55603015075377	4.58072692731951	-0.185724515515435
flux1:	1.56658291457286	5.33144507449861	-0.219463437923612
flux1:	1.57713567839196	6.19852050043372	-0.255178821893186
flux1:	1.58768844221105	7.19851107588098	-0.291334804301212
flux1:	1.59824120603015	8.34712141004994	-0.32892030308279
flux1:	1.60879396984924	9.65815326624945	-0.37221807808186
flux1:	1.61934673366834	11.1438104227687	-0.427438535425026
flux1:	1.62989949748744	12.8170859296652	-0.499378459518847
flux1:	1.64045226130653	14.6955786068352	-0.588150885488815
flux1:	1.65100502512563	16.8047511424441	-0.688747658118496
flux1:	1.66155778894472	19.1788915645622	-0.794403129142974
flux1:	1.67211055276382	21.8594290069644	-0.901893852437724
flux1:	1.68266331658291	24.8910712602203	-1.01544138252996
flux1:	1.69321608040201	28.3161774999442	-1.14633348257246
flux1:	1.7037688442211	32.1680673308765	-1.30720737804057
flux1:	1.7143216080402	36.4656270355202	-1.50303178493838
flux1:	1.72487437185929	41.2138127887405	-1.72457064332084
flux1:	1.73542713567839	46.4139794116173	-1.95122708690405
flux1:	1.74597989949748	52.0815311376504	-2.16431270800278
flux1:	1.75653266331658	58.2611273153285	-2.36188594738362
flux1:	1.76708542713568	65.0307501760957	-2.56355397479244
flux1:	1.77763819095477	72.4938475493212	-2.80149978474861
flux1:	1.78819095477387	80.7633279328006	-3.10306518246848
flux1:	1.79874371859296	89.9400043189134	-3.47416611299486
flux1:	1.80929648241206	100.087390451134	-3.8933349041122
flux1:	1.81984924623115	111.209611177937	-4.32346635727563
flux1:	1.83040201005025	123.247864905761	-4.73873499186185
flux1:	1.84095477386934	136.111116157103	-5.14925158954936
flux1:	1.85150753768844	149.73511265393	-5.60132707693836
flux1:	1.86206030150753	164.135706604834	-6.1498815211841
flux1:	1.87261306532663	179.425324689253	-6.82318032312581
flux1:	1.88316582914573	195.791884301695	-7.60191076379198
flux1:	1.89371859296482	213.45588561552	-8.42255053540827
flux1:	1.90427135678392	232.614520327143	-9.20650857029739
flux1:	1.91482412060301	253.375373812581	-9.90699073087788
flux1:	1.92537688442211	275.693054816553	-10.5489789858693
flux1:	1.9359296482412	299.346992213367	-11.227668352851
flux1:	1.9464824120603	324.007407833433	-12.0516361278995
flux1:	1.95703517587939	349.384387467374	-13.0681992053705
flux1:	1.96758793969849	375.37056098959	-14.2330156653448
flux1:	1.97814070351758	402.086358102424	-15.4424655387985
flux1:	1.98869346733668	429.826672690758	-16.5971190706946
flux1:	1.99924623115577	458.960299907811	-17.6630234101585
flux1:	2.00979899497487	489.811462170406	-18.7056846760606
flux1:	2.02035175879397	522.526831835981	-19.8671816220611
flux1:	2.03090452261306	556.945892879255	-21.2759414903246
flux1:	2.04145728643216	592.544707176578	-22.9379026484102
flux1:	2.05201005025125	628.556360628229	-24.704495151868
flux1:	2.06256281407035	664.276194005517	-26.3601119673397
flux1:	2.07311557788944	699.367543269098	-27.7501696542324
flux1:	2.08366834170854	733.961764590252	-28.8519793221684
flux1:	2.09422110552764	768.548286967587	-29.7773409308097
flux1:	2.10477386934673	803.77402005859	-30.7213512798273
flux1:	2.11532663316583	840.221425995041	-31.8548261394631
flux1:	2.12587939698492	878.17337232699	-33.2021437099282
flux1:	2.13643216080402	917.384427360138	-34.6048902610033
flux1:	2.14698492462311	956.960975415094	-35.8356074050653
flux1:	2.15753768844221	995.533148676429	-36.7816971153079
flux1:	2.16809045226131	1031.77418071777	-37.5238995375026
flux1:	2.1786432160804	1064.96530858702	-38.2593999282922
flux1:	2.1891959798995	1095.20693777982	-39.1868649129131
flux1:	2.19974874371859	1123.24336102155	-40.4159204459185
flux1:	2.21030150753769	1150.12658279409	-41.8878000616479
flux1:	2.22085427135678	1176.86228282525	-43.3658750107044
flux1:	2.23140703517588	1204.06250970877	-44.5663746913613
flux1:	2.24195979899497	1231.61808140578	-45.3576682412115
flux1:	2.25251256281407	1258.50506336919	-45.8381829826585
flux1:	2.26306532663317	1282.98730893874	-46.2068138486382
flux1:	2.27361809045226	1303.34106922465	-46.601606832784
flux1:	2.28417085427136	1318.67072707161	-47.0870214802637
flux1:	2.29472361809045	1329.19156439301	-47.6760522960967
flux1:	2.30527638190955	1335.94737512685	-48.2798659233909
flux1:	2.31582914572864	1340.33432133634	-48.7227495109847
flux1:	2.32638190954774	1343.64994469769	-48.8894720789159
flux1:	2.33693467336684	1346.70533035591	-48.8415947647599
flux1:	2.34748743718593	1349.49221236172	-48.7518760154658
flux1:	2.35804020100503	1350.99304166876	-48.7424841249844
flux1:	2.36859296482412	1349.43058781174	-48.8432909067453
flux1:	2.37914572864322	1343.12248593309	-49.0586533520505
flux1:	2.38969849246231	1331.3946205	-49.3227296492789
flux1:	2.40025125628141	1314.80587596753	-49.4166647967628
flux1:	2.4108040201005	1294.74379733589	-49.0919917969308
flux1:	2.4213567839196	1272.86427400122	-48.2881871047861
flux1:	2.4319095477387	1250.59806678085	-47.1695621448674
flux1:	2.44246231155779	1228.77263891984	-45.9692047772102
flux1:	2.45301507537689	1207.33910977618	-44.8450414274739
flux1:	2.46356783919598	1185.26232232393	-43.862995731537
flux1:	2.47412060301508	1160.85497738872	-42.9906453096672
flux1:	2.48467336683417	1132.67479363445	-42.0331814032999
flux1:	2.49522613065327	1100.34669063819	-40.7300858506639
flux1:	2.50577889447237	1064.63277716157	-39.0345907173853
flux1:	2.51633165829146	1026.97774591155	-37.2046657999764
flux1:	2.52688442211056	988.982871768474	-35.5817428267651
flux1:	2.53743718592965	951.955586752704	-34.3341069647233
flux1:	2.54798994974875	916.593610654793	-33.3910415403985
flux1:	2.55854271356784	882.80400861968	-32.5307179843666
flux1:	2.56909547738694	849.694195169816	-31.4859619931815
flux1:	2.57964824120604	815.947826202447	-30.0666316764839
flux1:	2.59020100502513	780.568530398734	-28.3297284585919
flux1:	2.60075376884423	743.395076201077	-26.5883584582148
flux1:	2.61130653266332	705.033095331669	-25.1504644028246
flux1:	2.62185929648242	666.520327431674	-24.0718032569272
flux1:	2.63241206030151	628.968332469601	-23.1638819728876
flux1:	2.64296482412061	593.233820752649	-22.1764880428033
flux1:	2.6535175879397	559.710482690463	-20.9613611757307
flux1:	2.6640703517588	528.252108173331	-19.532925862995
flux1:	2.6746231155779	498.22881414976	-18.054067032788
flux1:	2.68517587939699	468.820992480499	-16.7547151700901
flux1:	2.69572864321609	439.468855202121	-15.7697960592599
flux1:	2.70628140703518	410.109813937174	-15.0274009141224
flux1:	2.71683417085428	381.095364854634	-14.3220354265242
flux1:	2.72738693467337	353.00024683848	-13.4876797112192
flux1:	2.73793969849247	326.407155436942	-12.4990672544958
flux1:	2.74849246231157	301.706716709712	-11.4488736544349
flux1:	2.75904522613066	279.00058683461	-10.4656727205226
flux1:	2.76959798994976	258.099594715103	-9.64034532850608
flux1:	2.78015075376885	238.593716463877	-8.97933616928001
flux1:	2.79070351758795	220.027851866625	-8.39877053037734
flux1:	2.80125628140704	202.112674559707	-7.78855330440667
flux1:	2.81180904522614	184.802770545439	-7.10085392076949
flux1:	2.82236180904524	168.238574818194	-6.37670251604598
flux1:	2.83291457286433	152.657751651025	-5.69738293411817
flux1:	2.84346733668343	138.285298353878	-5.12048350963125
flux1:	2.85402010050252	125.235473989472	-4.65303289269902
flux1:	2.86457286432162	113.481633351646	-4.26159970843042
flux1:	2.87512562814071	102.876537741048	-3.89714303951347
flux1:	2.88567839195981	93.2016918752239	-3.52334813414439
flux1:	2.8962311557789	84.2446308251063	-3.13833648727791
flux1:	2.906783919598	75.8647638780059	-2.77043989394392
flux1:	2.9173366834171	68.0084004723599	-2.45134392018918
flux1:	2.92788944723619	60.6923254598216	-2.19101296838887
flux1:	2.93844221105529	53.9768543132309	-1.97536630267302
flux1:	2.94899497487438	47.9170220765098	-1.7821735141908
flux1:	2.95954773869348	42.5224006391195	-1.59547707863301
flux1:	2.97010050251257	37.7520177326365	-1.41062012840195
flux1:	2.98065326633167	33.5290644463623	-1.23328894791972
flux1:	2.99120603015077	29.7616256517208	-1.07456633829311
flux1:	3.00175879396986	26.3641382047688	-0.942200719733548
flux1:	3.01231155778896	23.2732814536262	-0.834545975714937
flux1:	3.02286432160805	20.4531914000822	-0.742608314949909
flux1:	3.03341708542715	17.8935320800008	-0.65776464727895
flux1:	3.04396984924624	15.6002133363121	-0.576802286661746
flux1:	3.05452261306534	13.5762181822195	-0.500930400718983
flux1:	3.06507537688443	11.8096503284278	-0.432805685066924
flux1:	3.07562814070353	10.2753434560896	-0.374551069159026
flux1:	3.08618090452263	8.94153371455738	-0.326397803446147
flux1:	3.09673366834172	7.77584234193229	-0.286094203398058
flux1:	3.10728643216082	6.74891189818829	-0.25037809596335
flux1:	3.11783919597991	5.83752281038605	-0.217127234758133
flux1:	3.12839195979901	5.02645270887139	-0.18621915370462
flux1:	3.1389447236181	4.3085816325587	-0.158577552396432
flux1:	3.1494974874372	3.68123514078078	-0.134847969329987
flux1:	3.1600502512563	3.1401900221872	-0.115005497145327
flux1:	3.17060301507539	2.67752333965694	-0.0985142441322948
flux1:	3.18115577889449	2.28316696582605	-0.0844962401576176
flux1:	3.19170854271358	1.94693162776595	-0.0720877185442772
flux1:	3.20226130653268	1.65922811397888	-0.0609115329198075
flux1:	3.21281407035177	1.41128694337365	-0.0510535290609604
flux1:	3.22336683417087	1.1961113517535	-0.042694874871498
flux1:	3.23391959798997	1.00901547928637	-0.0358058118890957
flux1:	3.24447236180906	0.847432748223075	-0.0301436622751941
flux1:	3.25502512562816	0.70962455027942	-0.0254188481948418
flux1:	3.26557788944725	0.593383179715732	-0.0213863957825514
flux1:	3.27613065326635	0.495932837410634	-0.0178762859514633
flux1:	3.28668341708544	0.414444527348893	-0.014831594036049
flux1:	3.29723618090454	0.346343554911964	-0.0122632196407656
flux1:	3.30778894472363	0.289248803630145	-0.0101505986548922
flux1:	3.31834170854273	0.241060735652672	-0.00842762090425177
flux1:	3.32889447236183	0.20015214012687	-0.00700682805474115
flux1:	3.33944723618092	0.165412762111161	-0.00581441174926382
flux1:	3.35000000000002	0.136146768242997	-0.00480432552818094
