# Supplementary material for: Optics of cone photoreceptors in the chicken (Gallus gallus domesticus)
Source: J R Soc Interface. 2015 Oct 6;12(111):20150591. doi: 10.1098/rsif.2015.0591 (PMC4614498; doi:10.1098/rsif.2015.0591)
Supplement: Oil droplet morphological and refractive index measurements [file rsif20150591supp3.gz › Wilbyetal_data_fluxspectra/violet/angle_noellipsoid-theta-25-noellipsoid.dat]

flux1:	1.25	0.0216440464576994	-4.81559438483396e-4
flux1:	1.2605527638191	0.0268381487887522	-6.01216189675239e-4
flux1:	1.27110552763819	0.0332064772002908	-7.55267236845787e-4
flux1:	1.28165829145729	0.040985797005096	-9.55447725987627e-4
flux1:	1.29221105527638	0.050454427728211	-0.00121287017591898
flux1:	1.30276381909548	0.061944342629533	-0.00153616638757004
flux1:	1.31331658291457	0.0758587120551828	-0.00193040560932133
flux1:	1.32386934673367	0.0926935696285418	-0.0023976040730937
flux1:	1.33442211055276	0.113055842283701	-0.00293959231223575
flux1:	1.34497487437186	0.137675725529937	-0.00356311161198228
flux1:	1.35552763819095	0.167413349419016	-0.00428491310348042
flux1:	1.36608040201005	0.203254596183309	-0.00513298872155657
flux1:	1.37663316582914	0.246299995618373	-0.0061422031870918
flux1:	1.38718592964824	0.297758000858245	-0.00734356671182265
flux1:	1.39773869346734	0.358957084100365	-0.00874850988491778
flux1:	1.40829145728643	0.431404633273973	-0.0103391589627514
flux1:	1.41884422110553	0.51690449085272	-0.0120865759880751
flux1:	1.42939698492462	0.61769982654485	-0.0140101906399735
flux1:	1.43994974874372	0.736595852204352	-0.0162471054965132
flux1:	1.45050251256281	0.877026264235241	-0.0190645283087128
flux1:	1.46105527638191	1.04303655543228	-0.0227753450522787
flux1:	1.471608040201	1.23918394534257	-0.0275848671832405
flux1:	1.4821608040201	1.47036637553025	-0.0334569325559259
flux1:	1.49271356783919	1.74161535313801	-0.0401045945562502
flux1:	1.50326633165829	2.05798404044343	-0.0471816192529421
flux1:	1.51381909547739	2.42472103130029	-0.0546497165882656
flux1:	1.52437185929648	2.84780812014696	-0.0630949477520641
flux1:	1.53492462311558	3.33471843718284	-0.0736451507227319
flux1:	1.54547738693467	3.89507014424445	-0.0873596800806328
flux1:	1.55603015075377	4.54088210817221	-0.104442683022762
flux1:	1.56658291457286	5.28635970807822	-0.123913310859464
flux1:	1.57713567839196	6.14723683606367	-0.144148140834214
flux1:	1.58768844221105	7.13966974615598	-0.164184708825436
flux1:	1.59824120603015	8.27888340554675	-0.185130864533568
flux1:	1.60879396984924	9.57821760786406	-0.210650150679435
flux1:	1.61934673366834	11.0495757287183	-0.245618374444468
flux1:	1.62989949748744	12.7059688645515	-0.293129820536695
flux1:	1.64045226130653	14.5654011061835	-0.351821005828828
flux1:	1.65100502512563	16.6539663084247	-0.416089226612307
flux1:	1.66155778894472	19.0065285331768	-0.479790013456787
flux1:	1.67211055276382	21.6648618069182	-0.541132409812198
flux1:	1.68266331658291	24.6737194432988	-0.605375880624107
flux1:	1.69321608040201	28.0752573153817	-0.68300912045464
flux1:	1.7037688442211	31.9025790788127	-0.783446505042266
flux1:	1.7143216080402	36.1746604931883	-0.907258440654501
flux1:	1.72487437185929	40.8971995140172	-1.04260703918414
flux1:	1.73542713567839	46.073037164023	-1.17088620862899
flux1:	1.74597989949748	51.7191283376287	-1.2799716422193
flux1:	1.75653266331658	57.8807109312791	-1.3755296495235
flux1:	1.76708542713568	64.6348819464991	-1.48088988794766
flux1:	1.77763819095477	72.0829136341026	-1.62479999301469
flux1:	1.78819095477387	80.334860866236	-1.824571969932
flux1:	1.79874371859296	89.4887838993977	-2.07434370302814
flux1:	1.80929648241206	99.6061975289335	-2.34619037756116
flux1:	1.81984924623115	110.690538139542	-2.60661401782049
flux1:	1.83040201005025	122.683763760193	-2.84173091556971
flux1:	1.84095477386934	135.496001647703	-3.0739149165622
flux1:	1.85150753768844	149.062939788422	-3.35264997988761
flux1:	1.86206030150753	163.398680188688	-3.72186070882683
flux1:	1.87261306532663	178.612780890056	-4.18776340031465
flux1:	1.88316582914573	194.889805649276	-4.71045436902284
flux1:	1.89371859296482	212.447039047795	-5.22419529706745
flux1:	1.90427135678392	231.479056016473	-5.67593583820387
flux1:	1.91482412060301	252.092643545646	-6.06304913454602
flux1:	1.92537688442211	274.245373956627	-6.44668588998896
flux1:	1.9359296482412	297.723777963506	-6.92328194939775
flux1:	1.9464824120603	322.207460626268	-7.56354760321972
flux1:	1.95703517587939	347.414766984318	-8.36318097106711
flux1:	1.96758793969849	373.242588093493	-9.24764633853374
flux1:	1.97814070351758	399.811085857085	-10.124025900251
flux1:	1.98869346733668	427.411172376631	-10.9380266935023
flux1:	1.99924623115577	456.405709264275	-11.7061550012729
flux1:	2.00979899497487	487.113179453369	-12.5116577175253
flux1:	2.02035175879397	519.677166224781	-13.459498154562
flux1:	2.03090452261306	553.938045106134	-14.6020040397553
flux1:	2.04145728643216	589.373057261387	-15.8787201096975
flux1:	2.05201005025125	625.210012357279	-17.1294513199579
flux1:	2.06256281407035	660.729501940505	-18.1898267387305
flux1:	2.07311557788944	695.576825615774	-18.9945848817975
flux1:	2.08366834170854	729.871303468271	-19.6084256973304
flux1:	2.09422110552764	764.097908528323	-20.1815805566174
flux1:	2.10477386934673	798.905670691503	-20.86907368428
flux1:	2.11532663316583	834.88539571358	-21.7430301600845
flux1:	2.12587939698492	872.334037328489	-22.7367689033434
flux1:	2.13643216080402	911.027440775019	-23.673838964894
flux1:	2.14698492462311	950.098678029832	-24.3954355243223
flux1:	2.15753768844221	988.207363316961	-24.8979700853158
flux1:	2.16809045226131	1024.05505594587	-25.340988435205
flux1:	2.1786432160804	1056.93827105033	-25.9167291572652
flux1:	2.1891959798995	1086.94868175544	-26.7252625582456
flux1:	2.19974874371859	1114.79951523528	-27.7361329806067
flux1:	2.21030150753769	1141.50847269498	-28.800568264437
flux1:	2.22085427135678	1168.05893901609	-29.7050929317172
flux1:	2.23140703517588	1195.05265348246	-30.2863693580548
flux1:	2.24195979899497	1222.38429406815	-30.553722490361
flux1:	2.25251256281407	1249.05400494645	-30.6967926353745
flux1:	2.26306532663317	1273.37702793154	-30.9305590030066
flux1:	2.27361809045226	1293.6915617839	-31.3302174343477
flux1:	2.28417085427136	1309.12503850575	-31.8322785117361
flux1:	2.29472361809045	1319.85567450873	-32.3346518143233
flux1:	2.30527638190955	1326.85888814645	-32.7438925444268
flux1:	2.31582914572864	1331.47518517424	-32.9972977414768
flux1:	2.32638190954774	1334.97122497748	-33.1199476531218
flux1:	2.33693467336684	1338.1319596983	-33.2417838344224
flux1:	2.34748743718593	1340.92089968762	-33.4974873994548
flux1:	2.35804020100503	1342.31109535691	-33.8865806016583
flux1:	2.36859296482412	1340.57657565057	-34.2771566646891
flux1:	2.37914572864322	1334.13672104214	-34.5555762191305
flux1:	2.38969849246231	1322.38274542372	-34.6828901085518
flux1:	2.40025125628141	1305.85859771181	-34.6098731427091
flux1:	2.4108040201005	1285.8900837657	-34.268812354456
flux1:	2.4213567839196	1264.08031139548	-33.669396436382
flux1:	2.4319095477387	1241.83254023594	-32.9190725602098
flux1:	2.44246231155779	1219.94850325179	-32.1299495097483
flux1:	2.45301507537689	1198.35938662536	-31.3441316793703
flux1:	2.46356783919598	1176.06202066936	-30.5644291560504
flux1:	2.47412060301508	1151.48861515339	-29.7922565372847
flux1:	2.48467336683417	1123.32958445516	-28.9760605913007
flux1:	2.49522613065327	1091.22892402857	-28.0101275145845
flux1:	2.50577889447237	1055.8478013721	-26.8728707601909
flux1:	2.51633165829146	1018.49598598683	-25.6994046815066
flux1:	2.52688442211056	980.689641809915	-24.6621718012737
flux1:	2.53743718592965	943.718715598438	-23.8216944263739
flux1:	2.54798994974875	908.302790171716	-23.107001804168
flux1:	2.55854271356784	874.409426189462	-22.3970012660881
flux1:	2.56909547738694	841.248216538772	-21.5806119096885
flux1:	2.57964824120604	807.607195434018	-20.5766975801094
flux1:	2.59020100502513	772.523183216893	-19.3999178038045
flux1:	2.60075376884423	735.777450340183	-18.2078708005599
flux1:	2.61130653266332	697.877724163992	-17.1880182935543
flux1:	2.62185929648242	659.769913727905	-16.3907696809566
flux1:	2.63241206030151	622.519764842577	-15.7106158336454
flux1:	2.64296482412061	586.988088540763	-15.0017956298485
flux1:	2.6535175879397	553.597628210814	-14.1851857393828
flux1:	2.6640703517588	522.250690457175	-13.2718594422142
flux1:	2.6746231155779	492.378852662763	-12.3398497191028
flux1:	2.68517587939699	463.214245838075	-11.5049449912222
flux1:	2.69572864321609	434.209331610866	-10.8527312132343
flux1:	2.70628140703518	405.263622295274	-10.3559023046026
flux1:	2.71683417085428	376.65915700861	-9.88848510673316
flux1:	2.72738693467337	348.906031802348	-9.33611313227808
flux1:	2.73793969849247	322.566154069411	-8.67654903788569
flux1:	2.74849246231157	298.0492664593	-7.9678169748085
flux1:	2.75904522613066	275.487367899346	-7.2889762237364
flux1:	2.76959798994976	254.724959952527	-6.69497521316806
flux1:	2.78015075376885	235.388844199801	-6.1990545396816
flux1:	2.79070351758795	217.052707019667	-5.76710173895449
flux1:	2.80125628140704	199.425278733102	-5.3353195308524
flux1:	2.81180904522614	182.421128588437	-4.8611310810607
flux1:	2.82236180904524	166.127915031624	-4.35958447033423
flux1:	2.83291457286433	150.750128909888	-3.88278565863295
flux1:	2.84346733668343	136.515875286178	-3.47303422239176
flux1:	2.85402010050252	123.563879191995	-3.13909147807406
flux1:	2.86457286432162	111.890974353051	-2.86283692470487
flux1:	2.87512562814071	101.368089201308	-2.61517603548907
flux1:	2.88567839195981	91.7906085385775	-2.36882633578472
flux1:	2.8962311557789	82.9529809077405	-2.11224651670966
flux1:	2.906783919598	74.7104888708965	-1.85844214725968
flux1:	2.9173366834171	66.993568882302	-1.63255508835015
flux1:	2.92788944723619	59.7996670407693	-1.44831665237998
flux1:	2.93844221105529	53.1776268215962	-1.29965787449742
flux1:	2.94899497487438	47.1857648155613	-1.1708327093094
flux1:	2.95954773869348	41.8434265127106	-1.04879668215963
flux1:	2.97010050251257	37.1165631190011	-0.927851965528277
flux1:	2.98065326633167	32.933934109918	-0.809401219870104
flux1:	2.99120603015077	29.2097824985172	-0.700678404459659
flux1:	3.00175879396986	25.8633588186364	-0.609929552911944
flux1:	3.01231155778896	22.8307637496118	-0.539068926696695
flux1:	3.02286432160805	20.0696632489361	-0.482070715531816
flux1:	3.03341708542715	17.5621717790408	-0.430858943843049
flux1:	3.04396984924624	15.3102982357424	-0.381048578534657
flux1:	3.05452261306534	13.3186478611444	-0.332577800452925
flux1:	3.06507537688443	11.5783654776848	-0.287442944128324
flux1:	3.07562814070353	10.0662586889746	-0.247999083109494
flux1:	3.08618090452263	8.75266122865617	-0.215772930176301
flux1:	3.09673366834172	7.60706534195717	-0.190008559630258
flux1:	3.10728643216082	6.60107492079747	-0.167854948627368
flux1:	3.11783919597991	5.71101126201678	-0.146745623112992
flux1:	3.12839195979901	4.91998256934962	-0.12611463910808
flux1:	3.1389447236181	4.21889164586105	-0.106908917052332
flux1:	3.1494974874372	3.60439145926528	-0.0901976605325235
flux1:	3.1600502512563	3.07331931260796	-0.076410529772888
flux1:	3.17060301507539	2.61876556986617	-0.0653552176846868
flux1:	3.18115577889449	2.23121756948491	-0.0563353616516443
flux1:	3.19170854271358	1.90105518335791	-0.0484228076992449
flux1:	3.20226130653268	1.61916998621154	-0.0410568766635458
flux1:	3.21281407035177	1.37709868271886	-0.0342896237560247
flux1:	3.22336683417087	1.1677001980834	-0.0284419939492952
flux1:	3.23391959798997	0.985780689002022	-0.0236898268305588
flux1:	3.24447236180906	0.82828743806272	-0.0199240886086893
flux1:	3.25502512562816	0.693519826348955	-0.0168844719381677
flux1:	3.26557788944725	0.579631441513444	-0.0143146731373749
flux1:	3.27613065326635	0.484064771588675	-0.0120212348847637
flux1:	3.28668341708544	0.404145775566026	-0.00994025775934807
flux1:	3.29723618090454	0.33745007814598	-0.00813205972632242
flux1:	3.30778894472363	0.281696498203418	-0.00665825976287203
flux1:	3.31834170854273	0.234811578894184	-0.00550314283739932
flux1:	3.32889447236183	0.195112205995206	-0.0045901592752329
flux1:	3.33944723618092	0.1613885019371	-0.00383431613902401
flux1:	3.35000000000002	0.132887125097298	-0.00318247746839631
