# Supplementary material for: Optics of cone photoreceptors in the chicken (Gallus gallus domesticus)
Source: J R Soc Interface. 2015 Oct 6;12(111):20150591. doi: 10.1098/rsif.2015.0591 (PMC4614498; doi:10.1098/rsif.2015.0591)
Supplement: Oil droplet morphological and refractive index measurements [file rsif20150591supp3.gz › Wilbyetal_data_fluxspectra/violet/angle_noellipsoid-theta-30-noellipsoid.dat]

flux1:	1.25	0.0204525937354047	-1.48847435444616e-4
flux1:	1.2605527638191	0.0253845412531318	-1.89979804839919e-4
flux1:	1.27110552763819	0.0314344320373681	-2.4318279131426e-4
flux1:	1.28165829145729	0.0388272901850783	-3.11516540997223e-4
flux1:	1.29221105527638	0.0478275412363948	-3.97932414146504e-4
flux1:	1.30276381909548	0.0587526935052922	-5.05059601017588e-4
flux1:	1.31331658291457	0.0719922632378471	-6.3456561941547e-4
flux1:	1.32386934673367	0.0880272263187498	-7.85975497311017e-4
flux1:	1.33442211055276	0.107447901557697	-9.56093328298294e-4
flux1:	1.34497487437186	0.13096528650548	-0.00114049561863031
flux1:	1.35552763819095	0.159412748303171	-0.00133694190168666
flux1:	1.36608040201005	0.193741131418848	-0.00154907924674668
flux1:	1.37663316582914	0.235008140845541	-0.00178760044421476
flux1:	1.38718592964824	0.284370501667579	-0.00206619514585303
flux1:	1.39773869346734	0.343103201819813	-0.0023919817755824
flux1:	1.40829145728643	0.412665732218634	-0.00275591847553213
flux1:	1.41884422110553	0.49481657872086	-0.00313624914430497
flux1:	1.42939698492462	0.591751482195675	-0.0035228111660046
flux1:	1.43994974874372	0.70621510564902	-0.00394921079086192
flux1:	1.45050251256281	0.841546276778199	-0.00450362550370509
flux1:	1.46105527638191	1.00164837545437	-0.00529762782804874
flux1:	1.471608040201	1.1908803375664	-0.00640345984080986
flux1:	1.4821608040201	1.41387502931941	-0.00779642003394476
flux1:	1.49271356783919	1.67534942279731	-0.00934875810834052
flux1:	1.50326633165829	1.98003777309159	-0.0109116506921245
flux1:	1.51381909547739	2.33291230151867	-0.0124718581967647
flux1:	1.52437185929648	2.73976821597945	-0.0142823892047732
flux1:	1.53492462311558	3.20798870724401	-0.0168164687488866
flux1:	1.54547738693467	3.74712400876998	-0.0204988952068306
flux1:	1.55603015075377	4.3690496745745	-0.0253877357524476
flux1:	1.56658291457286	5.08766689735291	-0.031081354922397
flux1:	1.57713567839196	5.91816309350143	-0.0370004731615998
flux1:	1.58768844221105	6.87591303173134	-0.0429409424923931
flux1:	1.59824120603015	7.97525195571221	-0.0495650632083834
flux1:	1.60879396984924	9.2287187788777	-0.0584120212055008
flux1:	1.61934673366834	10.6477905823614	-0.0711672298529088
flux1:	1.62989949748744	12.2456226045225	-0.0884657018600875
flux1:	1.64045226130653	14.0407474170982	-0.109137626458349
flux1:	1.65100502512563	16.0597218743558	-0.130738635742476
flux1:	1.66155778894472	18.3373441028497	-0.151199282853217
flux1:	1.67211055276382	20.9144309514142	-0.170422055261572
flux1:	1.68266331658291	23.8338483716005	-0.190619138496265
flux1:	1.69321608040201	27.1351617469632	-0.214975269220982
flux1:	1.7037688442211	30.8484472409971	-0.245226984815497
flux1:	1.7143216080402	34.9897416127088	-0.279615299660527
flux1:	1.72487437185929	39.5626104941199	-0.312934997029579
flux1:	1.73542713567839	44.5689643462472	-0.339414075494582
flux1:	1.74597989949748	50.0259484945062	-0.356893325631306
flux1:	1.75653266331658	55.9793190542063	-0.369098818169614
flux1:	1.76708542713568	62.5056388792577	-0.383953380560827
flux1:	1.77763819095477	69.7038276422956	-0.408924183568023
flux1:	1.78819095477387	77.6800322894966	-0.446408661116843
flux1:	1.79874371859296	86.5276853840695	-0.491996727613472
flux1:	1.80929648241206	96.3046197580286	-0.536836826446586
flux1:	1.81984924623115	107.013737572419	-0.573179478768042
flux1:	1.83040201005025	118.601365471023	-0.600110949544059
flux1:	1.84095477386934	130.987340462798	-0.62557054139138
flux1:	1.85150753768844	144.119614484451	-0.662497904552312
flux1:	1.86206030150753	158.021096670156	-0.721121862632412
flux1:	1.87261306532663	172.801838305241	-0.802587864810566
flux1:	1.88316582914573	188.637982767128	-0.898190229438956
flux1:	1.89371859296482	205.732324740952	-0.994646302670052
flux1:	1.90427135678392	224.263686559589	-1.08254201823424
flux1:	1.91482412060301	244.326979408132	-1.16375812913588
flux1:	1.92537688442211	265.876282309739	-1.25428141567303
flux1:	1.9359296482412	288.706006613851	-1.38019680672532
flux1:	1.9464824120603	312.512406609715	-1.56607934459375
flux1:	1.95703517587939	337.02932558736	-1.81948934270484
flux1:	1.96758793969849	362.157604212224	-2.12245938979655
flux1:	1.97814070351758	388.006356193785	-2.43952784387224
flux1:	1.98869346733668	414.84401124438	-2.73844055605018
flux1:	1.99924623115577	443.005789011325	-3.00981257392424
flux1:	2.00979899497487	472.783299385542	-3.27412900971995
flux1:	2.02035175879397	504.3011959463	-3.57060525354067
flux1:	2.03090452261306	537.400837600681	-3.9294878246503
flux1:	2.04145728643216	571.593158531552	-4.34005712083106
flux1:	2.05201005025125	606.171023821281	-4.73977430099892
flux1:	2.06256281407035	640.485341487235	-5.04635184370793
flux1:	2.07311557788944	674.22117153048	-5.21518499836516
flux1:	2.08366834170854	707.491772822952	-5.27213725483427
flux1:	2.09422110552764	740.743413431441	-5.29682337626503
flux1:	2.10477386934673	774.575785993031	-5.37450633552819
flux1:	2.11532663316583	809.535372132388	-5.54523502155322
flux1:	2.12587939698492	845.892207082346	-5.77414004864705
flux1:	2.13643216080402	883.430125021921	-5.96383362892611
flux1:	2.14698492462311	921.341347754482	-6.01667021466978
flux1:	2.15753768844221	958.382640919765	-5.91553571039829
flux1:	2.16809045226131	993.336487340195	-5.75001801334172
flux1:	2.1786432160804	1025.51199599766	-5.6507261554471
flux1:	2.1891959798995	1054.94458310825	-5.6934421359269
flux1:	2.19974874371859	1082.26092014189	-5.8539803469075
flux1:	2.21030150753769	1108.39505438732	-6.02654453280701
flux1:	2.22085427135678	1134.26401835654	-6.08400360835975
flux1:	2.23140703517588	1160.42992351885	-5.95830422769298
flux1:	2.24195979899497	1186.79334216322	-5.70153575582034
flux1:	2.25251256281407	1212.43129558875	-5.47199280704803
flux1:	2.26306532663317	1235.80206329075	-5.42417787280812
flux1:	2.27361809045226	1255.38950341793	-5.58879637917957
flux1:	2.28417085427136	1270.39192157664	-5.86938632730227
flux1:	2.29472361809045	1280.9606194778	-6.14154156464334
flux1:	2.30527638190955	1287.98173971626	-6.33526788068982
flux1:	2.31582914572864	1292.69722700232	-6.45902413826268
flux1:	2.32638190954774	1296.30174486741	-6.59015942263457
flux1:	2.33693467336684	1299.54525561126	-6.8313494982213
flux1:	2.34748743718593	1302.40491063047	-7.23133416182536
flux1:	2.35804020100503	1303.93269772497	-7.71975643124984
flux1:	2.36859296482412	1302.51854627264	-8.14245886796851
flux1:	2.37914572864322	1296.65646081293	-8.38924837204239
flux1:	2.38969849246231	1285.71495023792	-8.46469692125575
flux1:	2.40025125628141	1270.13034337215	-8.43484379611221
flux1:	2.4108040201005	1251.10065325388	-8.35939510985482
flux1:	2.4213567839196	1230.14897167823	-8.27581803154458
flux1:	2.4319095477387	1208.66708139511	-8.19291400153663
flux1:	2.44246231155779	1187.49319654776	-8.07916432689814
flux1:	2.45301507537689	1166.61848028302	-7.88100592532548
flux1:	2.46356783919598	1145.09622961883	-7.58410760118099
flux1:	2.47412060301508	1121.39053275817	-7.24663251949395
flux1:	2.48467336683417	1094.20348240069	-6.93417679979331
flux1:	2.49522613065327	1063.16792600569	-6.64752579242555
flux1:	2.50577889447237	1028.89088874225	-6.35269756957707
flux1:	2.51633165829146	992.601682244423	-6.0400251904303
flux1:	2.52688442211056	955.760582858582	-5.72214414984517
flux1:	2.53743718592965	919.645809430097	-5.40700863475303
flux1:	2.54798994974875	884.985255075607	-5.09570382448683
flux1:	2.55854271356784	851.753742293096	-4.79412591087213
flux1:	2.56909547738694	819.191404344845	-4.50211267840229
flux1:	2.57964824120604	786.18241663609	-4.19671298721456
flux1:	2.59020100502513	751.891396003221	-3.86372089343118
flux1:	2.60075376884423	716.148257874738	-3.53734240704473
flux1:	2.61130653266332	679.382490596018	-3.27134307022347
flux1:	2.62185929648242	642.409777659207	-3.08293091387446
flux1:	2.63241206030151	606.20585030542	-2.94513365569471
flux1:	2.64296482412061	571.601880458819	-2.81990353633875
flux1:	2.6535175879397	539.019269615521	-2.68628281068399
flux1:	2.6640703517588	508.367112442473	-2.54379228898928
flux1:	2.6746231155779	479.114794846393	-2.40678767992558
flux1:	2.68517587939699	450.579204724517	-2.29988162343254
flux1:	2.69572864321609	422.293251064088	-2.2383090558497
flux1:	2.70628140703518	394.162885355524	-2.20483642780606
flux1:	2.71683417085428	366.403337288507	-2.15861923882323
flux1:	2.72738693467337	339.445864013027	-2.06886524737418
flux1:	2.73793969849247	313.811160453375	-1.93578257935434
flux1:	2.74849246231157	289.906768636623	-1.78361424838381
flux1:	2.75904522613066	267.87168383504	-1.63994022822968
flux1:	2.76959798994976	247.556311667609	-1.52027952892656
flux1:	2.78015075376885	228.618409643984	-1.42269532879342
flux1:	2.79070351758795	210.693772681148	-1.33102145185999
flux1:	2.80125628140704	193.538714457546	-1.22727140614701
flux1:	2.81180904522614	177.059682900588	-1.1060623230295
flux1:	2.82236180904524	161.292293134202	-0.978780735053764
flux1:	2.83291457286433	146.388574617537	-0.863739780831899
flux1:	2.84346733668343	132.5553464622	-0.771810741050141
flux1:	2.85402010050252	119.937308704387	-0.700660365305829
flux1:	2.86457286432162	108.542630216621	-0.639821270382334
flux1:	2.87512562814071	98.2568048722969	-0.57921215189174
flux1:	2.88567839195981	88.9029713919527	-0.514310667429004
flux1:	2.8962311557789	80.3043968829609	-0.446515736402385
flux1:	2.906783919598	72.3243681874809	-0.381619686977714
flux1:	2.9173366834171	64.8785687646048	-0.326657812671411
flux1:	2.92788944723619	57.940081709136	-0.28464322972806
flux1:	2.93844221105529	51.5389475988079	-0.252505187586018
flux1:	2.94899497487438	45.7299200953699	-0.22475459971147
flux1:	2.95954773869348	40.5388619981925	-0.197900240773331
flux1:	2.97010050251257	35.9379863613784	-0.171656778650844
flux1:	2.98065326633167	31.8626102823825	-0.147471062180899
flux1:	2.99120603015077	28.2365397600525	-0.127050616032379
flux1:	3.00175879396986	24.9869142105628	-0.111785826409236
flux1:	3.01231155778896	22.0522615318438	-0.101613470306064
flux1:	3.02286432160805	19.3873540703054	-0.0943607809673146
flux1:	3.03341708542715	16.9676847351769	-0.0873450832489316
flux1:	3.04396984924624	14.7901937035756	-0.0793191564147942
flux1:	3.05452261306534	12.8600247055348	-0.0706212748046719
flux1:	3.06507537688443	11.1712726726033	-0.0621412032155289
flux1:	3.07562814070353	9.70278021892071	-0.0545719640294279
flux1:	3.08618090452263	8.42736454877973	-0.0483219168377169
flux1:	3.09673366834172	7.31763887131896	-0.0433625705430477
flux1:	3.10728643216082	6.34691048626035	-0.0390407688876155
flux1:	3.11783919597991	5.49136718611781	-0.0345943148223057
flux1:	3.12839195979901	4.73266146655713	-0.0298563721242564
flux1:	3.1389447236181	4.05962823028494	-0.0252240494861243
flux1:	3.1494974874372	3.46800452384221	-0.0211514788710131
flux1:	3.1600502512563	2.95547491734525	-0.0178390371909097
flux1:	3.17060301507539	2.51629373424122	-0.0152556810918776
flux1:	3.18115577889449	2.14170564278408	-0.013219456529261
flux1:	3.19170854271358	1.82285627065388	-0.0114382333067124
flux1:	3.20226130653268	1.55130388958411	-0.00968198707185957
flux1:	3.21281407035177	1.31890777833818	-0.00795538915042297
flux1:	3.22336683417087	1.11859075840375	-0.00641745224905137
flux1:	3.23391959798997	0.94487127192197	-0.00518739814927426
flux1:	3.24447236180906	0.794232584116449	-0.0042616807288927
flux1:	3.25502512562816	0.664905151199494	-0.00355659568661679
flux1:	3.26557788944725	0.555373197414522	-0.00297974413894781
flux1:	3.27613065326635	0.463361400371628	-0.00246017510953737
flux1:	3.28668341708544	0.386369394745393	-0.00196884339283516
flux1:	3.29723618090454	0.322176173157057	-0.00153153498970558
flux1:	3.30778894472363	0.268676120919668	-0.00118960424918369
flux1:	3.31834170854273	0.223879674876057	-9.52616915966172e-4
flux1:	3.32889447236183	0.186099714861362	-7.94533135141441e-4
flux1:	3.33944723618092	0.154043063515747	-6.77477234085294e-4
flux1:	3.35000000000002	0.126884564586772	-5.75006092039866e-4
