# Supplementary material for: Optics of cone photoreceptors in the chicken (Gallus gallus domesticus)
Source: J R Soc Interface. 2015 Oct 6;12(111):20150591. doi: 10.1098/rsif.2015.0591 (PMC4614498; doi:10.1098/rsif.2015.0591)
Supplement: Oil droplet morphological and refractive index measurements [file rsif20150591supp3.gz › Wilbyetal_data_fluxspectra/violet/angle_noellipsoid-theta-35-noellipsoid.dat]

flux1:	1.25	0.0179364169464306	-8.48414496876626e-5
flux1:	1.2605527638191	0.0222771422894556	-1.15325611964743e-4
flux1:	1.27110552763819	0.0276060829364759	-1.54368223163206e-4
flux1:	1.28165829145729	0.0341222172326171	-2.03348364968702e-4
flux1:	1.29221105527638	0.0420604064114607	-2.63617017225994e-4
flux1:	1.30276381909548	0.0517037698521561	-3.36577835537378e-4
flux1:	1.31331658291457	0.0634013582296518	-4.23550214454946e-4
flux1:	1.32386934673367	0.0775865080528248	-5.25209377941334e-4
flux1:	1.33442211055276	0.0947910316595173	-6.40912679746971e-4
flux1:	1.34497487437186	0.115654143221706	-7.68473016045265e-4
flux1:	1.35552763819095	0.140922649270194	-9.04814227498309e-4
flux1:	1.36608040201005	0.171442244805916	-0.00104705028588063
flux1:	1.37663316582914	0.208146376345358	-0.00119298184860414
flux1:	1.38718592964824	0.252050095984036	-0.00134030098955018
flux1:	1.39773869346734	0.304269688585897	-0.00148418723528002
flux1:	1.40829145728643	0.366092539833092	-0.00161464023071144
flux1:	1.41884422110553	0.43909106991439	-0.00171654358768037
flux1:	1.42939698492462	0.525249741667363	-0.00177517571339169
flux1:	1.43994974874372	0.627063400611112	-0.00178649831979322
flux1:	1.45050251256281	0.747566743937692	-0.00176548728495036
flux1:	1.46105527638191	0.890287981735119	-0.0017445974369698
flux1:	1.471608040201	1.05913323820479	-0.00176037347852752
flux1:	1.4821608040201	1.25820886913512	-0.0018347248378577
flux1:	1.49271356783919	1.49165259670055	-0.0019644147776794
flux1:	1.50326633165829	1.76361420189748	-0.00213095296708621
flux1:	1.51381909547739	2.07852985627032	-0.00233308179953279
flux1:	1.52437185929648	2.44172269612233	-0.00262701128176356
flux1:	1.53492462311558	2.86011081490353	-0.00314363478362303
flux1:	1.54547738693467	3.34267260944964	-0.00405949593632542
flux1:	1.55603015075377	3.90048615555922	-0.00553184956016341
flux1:	1.56658291457286	4.54634300046143	-0.00764331054916105
flux1:	1.57713567839196	5.29397980652948	-0.0104052373769331
flux1:	1.58768844221105	6.15700464294876	-0.0138298755757168
flux1:	1.59824120603015	7.14774654059679	-0.0180286458987666
flux1:	1.60879396984924	8.27666060111716	-0.023262639759757
flux1:	1.61934673366834	9.55323490083267	-0.0298909949546054
flux1:	1.62989949748744	10.9887634046995	-0.0382318969172831
flux1:	1.64045226130653	12.5999155396582	-0.0484173831154838
flux1:	1.65100502512563	14.4111117724151	-0.0603373983078148
flux1:	1.66155778894472	16.4544299260163	-0.0737101422992171
flux1:	1.67211055276382	18.7672434211127	-0.0882221497358491
flux1:	1.68266331658291	21.3882934300417	-0.103627309225332
flux1:	1.69321608040201	24.3525908283544	-0.119723385687129
flux1:	1.7037688442211	27.6859018631798	-0.136236737573297
flux1:	1.7143216080402	31.4011565195468	-0.152743553428314
flux1:	1.72487437185929	35.5008465240979	-0.168708038742292
flux1:	1.73542713567839	39.987962467636	-0.183561672918812
flux1:	1.74597989949748	44.881577482203	-0.196718120027176
flux1:	1.75653266331658	50.2279278373032	-0.207591823589086
flux1:	1.76708542713568	56.1008047169052	-0.215735666373281
flux1:	1.77763819095477	62.5924814601791	-0.221012994181577
flux1:	1.78819095477387	69.799254945561	-0.223641296563749
flux1:	1.79874371859296	77.8034134024074	-0.224093244797627
flux1:	1.80929648241206	86.6529044589088	-0.222918336655409
flux1:	1.81984924623115	96.3448796919587	-0.220437581497585
flux1:	1.83040201005025	106.826199194665	-0.21632171082328
flux1:	1.84095477386934	118.02249605239	-0.20960242924499
flux1:	1.85150753768844	129.888245726086	-0.199828566206378
flux1:	1.86206030150753	142.448063629556	-0.188821578980918
flux1:	1.87261306532663	155.804807492112	-0.181175948522468
flux1:	1.88316582914573	170.117603816776	-0.182537922487367
flux1:	1.89371859296482	185.564800211559	-0.196814750885522
flux1:	1.90427135678392	202.298151499136	-0.224222108801344
flux1:	1.91482412060301	220.390593470106	-0.26140790866892
flux1:	1.92537688442211	239.789659427605	-0.304088116886288
flux1:	1.9359296482412	260.307520644887	-0.351636655046181
flux1:	1.9464824120603	281.683204092546	-0.410846390330357
flux1:	1.95703517587939	303.705519918897	-0.494250950287787
flux1:	1.96758793969849	326.320103276484	-0.612056340269569
flux1:	1.97814070351758	349.652788823404	-0.76406879082129
flux1:	1.98869346733668	373.95719341534	-0.93879216600203
flux1:	1.99924623115577	399.531430531881	-1.12005316275951
flux1:	2.00979899497487	426.623093466119	-1.29627292763618
flux1:	2.02035175879397	455.322579500286	-1.46705647072937
flux1:	2.03090452261306	485.462831812673	-1.64312764096402
flux1:	2.04145728643216	516.583708701661	-1.83753638991502
flux1:	2.05201005025125	548.041143680538	-2.05122096940543
flux1:	2.06256281407035	579.259929015499	-2.26460201769196
flux1:	2.07311557788944	609.976724622475	-2.44613809969997
flux1:	2.08366834170854	640.310245402524	-2.57192394627722
flux1:	2.09422110552764	670.663160045101	-2.63886359839766
flux1:	2.10477386934673	701.556922069824	-2.66291456347352
flux1:	2.11532663316583	733.446379360116	-2.66667591373928
flux1:	2.12587939698492	766.520627725681	-2.66414697700053
flux1:	2.13643216080402	800.523743040941	-2.65015777110393
flux1:	2.14698492462311	834.687614522768	-2.60183326009607
flux1:	2.15753768844221	867.91400177785	-2.49615136120551
flux1:	2.16809045226131	899.206589445058	-2.33329391768599
flux1:	2.1786432160804	928.078520578954	-2.14235729462842
flux1:	2.1891959798995	954.658157736747	-1.9619926754491
flux1:	2.19974874371859	979.529872027384	-1.81599237023889
flux1:	2.21030150753769	1003.49331342162	-1.70307010323435
flux1:	2.22085427135678	1027.2989062687	-1.60266538482649
flux1:	2.23140703517588	1051.35908049306	-1.4908895632735
flux1:	2.24195979899497	1075.49186670233	-1.35949810593423
flux1:	2.25251256281407	1098.81606509395	-1.22777358871072
flux1:	2.26306532663317	1119.97762253024	-1.13486061641026
flux1:	2.27361809045226	1137.72302946648	-1.11318240580787
flux1:	2.28417085427136	1151.4476936574	-1.16753617655524
flux1:	2.29472361809045	1161.33614553495	-1.27960321687279
flux1:	2.30527638190955	1168.15643850318	-1.42624613613556
flux1:	2.31582914572864	1172.95390490485	-1.591996369502
flux1:	2.32638190954774	1176.7080774973	-1.772400072744
flux1:	2.33693467336684	1179.97276657546	-1.97198529525737
flux1:	2.34748743718593	1182.59641946171	-2.19768431364998
flux1:	2.35804020100503	1183.6587408099	-2.44879230167369
flux1:	2.36859296482412	1181.80028810001	-2.71078617569394
flux1:	2.37914572864322	1175.89288466526	-2.96101046036308
flux1:	2.38969849246231	1165.57771287699	-3.17993933455183
flux1:	2.40025125628141	1151.31464090418	-3.35479424815701
flux1:	2.4108040201005	1134.12153022689	-3.47625585874189
flux1:	2.4213567839196	1115.26041457276	-3.53782507323959
flux1:	2.4319095477387	1095.87303840102	-3.53941551716436
flux1:	2.44246231155779	1076.60206068176	-3.48946409027039
flux1:	2.45301507537689	1057.35494730208	-3.40209018051685
flux1:	2.46356783919598	1037.32731333889	-3.29019442574479
flux1:	2.47412060301508	1015.36205934293	-3.15782600093566
flux1:	2.48467336683417	990.535120052462	-2.99897342551742
flux1:	2.49522613065327	962.577354375236	-2.80619417324425
flux1:	2.50577889447237	931.90581550886	-2.58046798953942
flux1:	2.51633165829146	899.442630512701	-2.33421943158464
flux1:	2.52688442211056	866.367035572418	-2.08768102146716
flux1:	2.53743718592965	833.759748497579	-1.86006349213066
flux1:	2.54798994974875	802.237164584829	-1.65967772531009
flux1:	2.55854271356784	771.773865903516	-1.47951206024977
flux1:	2.56909547738694	741.785402203288	-1.30371328754903
flux1:	2.57964824120604	711.458007311911	-1.12413941958403
flux1:	2.59020100502513	680.182451578582	-0.950187961007878
flux1:	2.60075376884423	647.805299412999	-0.799610355032751
flux1:	2.61130653266332	614.611507680966	-0.684687409717839
flux1:	2.62185929648242	581.217414468257	-0.607459013357852
flux1:	2.63241206030151	548.425344542235	-0.560553019546194
flux1:	2.64296482412061	516.960554418509	-0.531271941998905
flux1:	2.6535175879397	487.199896693732	-0.508873477478945
flux1:	2.6640703517588	459.08368863813	-0.49131596152742
flux1:	2.6746231155779	432.229051919939	-0.485371121444989
flux1:	2.68517587939699	406.155140206685	-0.496816011811828
flux1:	2.69572864321609	380.507349438561	-0.521819983193502
flux1:	2.70628140703518	355.161878918158	-0.550634046270359
flux1:	2.71683417085428	330.217232215036	-0.574757912986122
flux1:	2.72738693467337	305.968979770056	-0.588920172851318
flux1:	2.73793969849247	282.839744636244	-0.59161436608287
flux1:	2.74849246231157	261.20035548188	-0.585476569635712
flux1:	2.75904522613066	241.197814223967	-0.575177469173912
flux1:	2.76959798994976	222.732031407924	-0.562747849891346
flux1:	2.78015075376885	205.548063699007	-0.544926975833861
flux1:	2.79070351758795	189.35462681457	-0.517803217916372
flux1:	2.80125628140704	173.925981482012	-0.482367885335561
flux1:	2.81180904522614	159.147718656002	-0.442576400862771
flux1:	2.82236180904524	145.013956832384	-0.401358147315352
flux1:	2.83291457286433	131.624483950433	-0.360447219710177
flux1:	2.84346733668343	119.151855787906	-0.321138696091945
flux1:	2.85402010050252	107.738372550162	-0.28400676472163
flux1:	2.86457286432162	97.4081486698591	-0.248682332965324
flux1:	2.87512562814071	88.0768179227633	-0.214768240220258
flux1:	2.88567839195981	79.6086667667716	-0.183014824780895
flux1:	2.8962311557789	71.8582287427623	-0.154486458597481
flux1:	2.906783919598	64.6993953176258	-0.12910723316735
flux1:	2.9173366834171	58.043840633723	-0.106246358733163
flux1:	2.92788944723619	51.8482694435597	-0.0858635342445395
flux1:	2.93844221105529	46.1214214863805	-0.068385231146722
flux1:	2.94899497487438	40.9082892131892	-0.0540918818361836
flux1:	2.95954773869348	36.2390930688903	-0.0429270114857693
flux1:	2.97010050251257	32.096171179762	-0.0346340134914909
flux1:	2.98065326633167	28.4289353654353	-0.028701901205283
flux1:	2.99120603015077	25.1760027064185	-0.0243051388041429
flux1:	3.00175879396986	22.2724357618507	-0.0207791949835195
flux1:	3.01231155778896	19.6587149921188	-0.0180208148922833
flux1:	3.02286432160805	17.2897615674374	-0.0161789676246777
flux1:	3.03341708542715	15.1379430463198	-0.0152011840725166
flux1:	3.04396984924624	13.1957386713367	-0.0147690708500126
flux1:	3.05452261306534	11.4684972555515	-0.0144955529877004
flux1:	3.06507537688443	9.9546072504866	-0.01409812237219
flux1:	3.07562814070353	8.63733901675559	-0.01344393243952
flux1:	3.08618090452263	7.4938919423427	-0.0125643670985353
flux1:	3.09673366834172	6.50119643163275	-0.0116194834658413
flux1:	3.10728643216082	5.63552740866316	-0.0107479571599845
flux1:	3.11783919597991	4.87502108222548	-0.00995828276792148
flux1:	3.12839195979901	4.20233045103953	-0.00916709683448914
flux1:	3.1389447236181	3.60559061676468	-0.00830053346844844
flux1:	3.1494974874372	3.07958969157893	-0.00735840815408022
flux1:	3.1600502512563	2.62272286867762	-0.00640057517241428
flux1:	3.17060301507539	2.23088000247951	-0.00549739005651247
flux1:	3.18115577889449	1.89667425044548	-0.00469481439750271
flux1:	3.19170854271358	1.61252670086186	-0.00399906932207798
flux1:	3.20226130653268	1.37117580708804	-0.00338668882440928
flux1:	3.21281407035177	1.16527203338096	-0.00282996216267615
flux1:	3.22336683417087	0.988346767184329	-0.00231593583060485
flux1:	3.23391959798997	0.835288636665023	-0.00185265919025003
flux1:	3.24447236180906	0.702487736126454	-0.00145752411931456
flux1:	3.25502512562816	0.588112250560602	-0.00113884508327049
flux1:	3.26557788944725	0.491029059777232	-8.89355430626972e-4
flux1:	3.27613065326635	0.409428613676518	-6.92261321245195e-4
flux1:	3.28668341708544	0.341111277682471	-5.32834704492816e-4
flux1:	3.29723618090454	0.284149930174575	-4.03749734806216e-4
flux1:	3.30778894472363	0.236736728892663	-3.01109545151934e-4
flux1:	3.31834170854273	0.197123364462655	-2.22168100049347e-4
flux1:	3.32889447236183	0.163829448976934	-1.65072126095648e-4
flux1:	3.33944723618092	0.13565991654979	-1.26378720278985e-4
flux1:	3.35000000000002	0.11177059506343	-1.00544279806468e-4
