# Supplementary material for: Optics of cone photoreceptors in the chicken (Gallus gallus domesticus)
Source: J R Soc Interface. 2015 Oct 6;12(111):20150591. doi: 10.1098/rsif.2015.0591 (PMC4614498; doi:10.1098/rsif.2015.0591)
Supplement: Oil droplet morphological and refractive index measurements [file rsif20150591supp3.gz › Wilbyetal_data_fluxspectra/violet/angle_noellipsoid-theta-40-noellipsoid.dat]

flux1:	1.25	0.0140254364878123	-7.05567128874565e-5
flux1:	1.2605527638191	0.0174079965712093	-9.56484158951496e-5
flux1:	1.27110552763819	0.0215574419243324	-1.2710065067803e-4
flux1:	1.28165829145729	0.0266277152810363	-1.65824986115078e-4
flux1:	1.29221105527638	0.0327997907352016	-2.12868534792069e-4
flux1:	1.30276381909548	0.0402926647868932	-2.69470153216199e-4
flux1:	1.31331658291457	0.0493749939396846	-3.36975823252374e-4
flux1:	1.32386934673367	0.0603783211054971	-4.16473329617761e-4
flux1:	1.33442211055276	0.0737103228925986	-5.08122351081653e-4
flux1:	1.34497487437186	0.08985889085217	-6.10428049910837e-4
flux1:	1.35552763819095	0.109391417654501	-7.20009352925822e-4
flux1:	1.36608040201005	0.132952225007716	-8.32301455336708e-4
flux1:	1.37663316582914	0.161251307178455	-9.43059693265423e-4
flux1:	1.38718592964824	0.19506086608214	-0.00104979316208729
flux1:	1.39773869346734	0.235238762998308	-0.00115183730395365
flux1:	1.40829145728643	0.282780209931414	-0.00124848172325266
flux1:	1.41884422110553	0.338906052549356	-0.00133603834695264
flux1:	1.42939698492462	0.405165146844779	-0.00140597846540023
flux1:	1.43994974874372	0.48349786889809	-0.00144630253634564
flux1:	1.45050251256281	0.576252886387459	-0.00144649303847586
flux1:	1.46105527638191	0.686156368039707	-0.00140408625900373
flux1:	1.471608040201	0.816212557099796	-0.00132929794527632
flux1:	1.4821608040201	0.96956507107514	-0.00124449597822513
flux1:	1.49271356783919	1.14937246206165	-0.00117897234340235
flux1:	1.50326633165829	1.35877626491895	-0.00116404469539718
flux1:	1.51381909547739	1.60110539514266	-0.00123473140805087
flux1:	1.52437185929648	1.88034637364146	-0.00143876009420105
flux1:	1.53492462311558	2.20168032173374	-0.00184541536870547
flux1:	1.54547738693467	2.57184732306495	-0.00254587370282222
flux1:	1.55603015075377	2.99919568748635	-0.00364327603007276
flux1:	1.56658291457286	3.49337986246891	-0.00523801163625273
flux1:	1.57713567839196	4.06476403774716	-0.00741897464855282
flux1:	1.58768844221105	4.7235933558469	-0.0102724545233945
flux1:	1.59824120603015	5.47907840690354	-0.0139104387981926
flux1:	1.60879396984924	6.33892118866742	-0.0184943266672684
flux1:	1.61934673366834	7.31007350611615	-0.0242121002222835
flux1:	1.62989949748744	8.40097932769143	-0.0312014647210846
flux1:	1.64045226130653	9.62440397184628	-0.0394805564255664
flux1:	1.65100502512563	10.9992949615845	-0.0489569473502729
flux1:	1.66155778894472	12.5506827862996	-0.0595052528027498
flux1:	1.67211055276382	14.3078189841037	-0.0710395096133218
flux1:	1.68266331658291	16.3011883235014	-0.0835263363183852
flux1:	1.69321608040201	18.5585567120439	-0.0969248798348458
flux1:	1.7037688442211	21.1004373449128	-0.111061628966483
flux1:	1.7143216080402	23.9368902763734	-0.125497602985491
flux1:	1.72487437185929	27.0688456261431	-0.139528968039435
flux1:	1.73542713567839	30.4961053040752	-0.152433563699728
flux1:	1.74597989949748	34.2295978392826	-0.163803879880846
flux1:	1.75653266331658	38.3007157962881	-0.173591247313159
flux1:	1.76708542713568	42.762360207655	-0.181741315336998
flux1:	1.77763819095477	47.6825710812096	-0.187751574298231
flux1:	1.78819095477387	53.1336483160908	-0.190551934209578
flux1:	1.79874371859296	59.1780628467298	-0.1888345886217
flux1:	1.80929648241206	65.8527162035367	-0.181718814233906
flux1:	1.81984924623115	73.1560242058539	-0.169502914546404
flux1:	1.83040201005025	81.0475614811785	-0.154059564412932
flux1:	1.84095477386934	89.4700075894248	-0.13831386717045
flux1:	1.85150753768844	98.3877065340979	-0.12482480863224
flux1:	1.86206030150753	107.818849561012	-0.114598586593757
flux1:	1.87261306532663	117.842927320826	-0.10733780517503
flux1:	1.88316582914573	128.585001588079	-0.102930611245622
flux1:	1.89371859296482	140.187796884939	-0.102880488112612
flux1:	1.90427135678392	152.776974876366	-0.110640738182766
flux1:	1.91482412060301	166.420256058861	-0.130668999143571
flux1:	1.92537688442211	181.088233518604	-0.166672765252077
flux1:	1.9359296482412	196.640641231525	-0.219956093314681
flux1:	1.9464824120603	212.867334537778	-0.289109136874784
flux1:	1.95703517587939	229.58151083007	-0.371770945381607
flux1:	1.96758793969849	246.710412187156	-0.46726588886358
flux1:	1.97814070351758	264.325001482066	-0.577575270363913
flux1:	1.98869346733668	282.606180181784	-0.705570737363629
flux1:	1.99924623115577	301.781074349141	-0.852013543527677
flux1:	2.00979899497487	322.047204280709	-1.01360117637583
flux1:	2.02035175879397	343.487679271339	-1.18330018425668
flux1:	2.03090452261306	365.992205346246	-1.35277291619853
flux1:	2.04145728643216	389.225907452059	-1.51560650109221
flux1:	2.05201005025125	412.706332143108	-1.6694276483726
flux1:	2.06256281407035	435.99314521471	-1.81508769764044
flux1:	2.07311557788944	458.878641031478	-1.95284533075189
flux1:	2.08366834170854	481.450475063989	-2.07835622653897
flux1:	2.09422110552764	504.022217330687	-2.1819574043192
flux1:	2.10477386934673	527.008661207025	-2.25191779106426
flux1:	2.11532663316583	550.784798832703	-2.27926580499926
flux1:	2.12587939698492	575.53382857041	-2.26117689195652
flux1:	2.13643216080402	601.107116455366	-2.20131000404265
flux1:	2.14698492462311	626.955592421645	-2.10754424745637
flux1:	2.15753768844221	652.235104379154	-1.9888384048688
flux1:	2.16809045226131	676.118804132233	-1.85268898948474
flux1:	2.1786432160804	698.138088735771	-1.70399213827885
flux1:	2.1891959798995	718.316084953425	-1.54579578034096
flux1:	2.19974874371859	737.072286790819	-1.38130247846628
flux1:	2.21030150753769	755.028051411266	-1.21531712504328
flux1:	2.22085427135678	772.782542793482	-1.05436779049989
flux1:	2.23140703517588	790.67754236227	-0.906458641724542
flux1:	2.24195979899497	808.596124248964	-0.781549398354165
flux1:	2.25251256281407	825.882749097903	-0.691897293562824
flux1:	2.26306532663317	841.515562462115	-0.64891624182488
flux1:	2.27361809045226	854.542678376747	-0.656610394943202
flux1:	2.28417085427136	864.507666489925	-0.708776051055167
flux1:	2.29472361809045	871.565833633902	-0.794048570793502
flux1:	2.30527638190955	876.324230680217	-0.903096017532395
flux1:	2.31582914572864	879.601159377717	-1.0321797021434
flux1:	2.32638190954774	882.162930174458	-1.18289989346648
flux1:	2.33693467336684	884.448461391089	-1.35917556956017
flux1:	2.34748743718593	886.363598402411	-1.56206445160115
flux1:	2.35804020100503	887.237877233761	-1.7840073585646
flux1:	2.36859296482412	886.047173330154	-2.00771310076079
flux1:	2.37914572864322	881.892359250804	-2.21458743967063
flux1:	2.38969849246231	874.427399152934	-2.39559111455022
flux1:	2.40025125628141	863.94096359314	-2.55222149789992
flux1:	2.4108040201005	851.179062861138	-2.68884306215879
flux1:	2.4213567839196	837.103165721259	-2.80553765329288
flux1:	2.4319095477387	822.594070861599	-2.89485146692467
flux1:	2.44246231155779	808.136227561251	-2.94245407394127
flux1:	2.45301507537689	793.624307686534	-2.93249504033101
flux1:	2.46356783919598	778.398020837252	-2.85825670095889
flux1:	2.47412060301508	761.56144386709	-2.73157200840142
flux1:	2.48467336683417	742.466466366767	-2.57718372847691
flux1:	2.49522613065327	721.008378926847	-2.41420122631365
flux1:	2.50577889447237	697.579461574603	-2.24602621263596
flux1:	2.51633165829146	672.901035594649	-2.06607655571445
flux1:	2.52688442211056	647.862594197892	-1.86748562644195
flux1:	2.53743718592965	623.274780924973	-1.64941373887637
flux1:	2.54798994974875	599.583666378114	-1.4198379601062
flux1:	2.55854271356784	576.728658377102	-1.19501355437292
flux1:	2.56909547738694	554.222500073839	-0.994301954094033
flux1:	2.57964824120604	531.432440833029	-0.829841905662871
flux1:	2.59020100502513	507.920761804079	-0.699834646262234
flux1:	2.60075376884423	483.606642445381	-0.594259888109554
flux1:	2.61130653266332	458.715891564405	-0.50506225643285
flux1:	2.62185929648242	433.70111448666	-0.429614631207464
flux1:	2.63241206030151	409.159847496889	-0.368904564181162
flux1:	2.64296482412061	385.643192280221	-0.325112637998848
flux1:	2.6535175879397	363.428757311287	-0.299475006622766
flux1:	2.6640703517588	342.437746835712	-0.290710441492625
flux1:	2.6746231155779	322.339397682974	-0.294836446447977
flux1:	2.68517587939699	302.760275231835	-0.307112500033145
flux1:	2.69572864321609	283.466053087554	-0.324410271551731
flux1:	2.70628140703518	264.408353686058	-0.345142615148108
flux1:	2.71683417085428	245.680028213196	-0.36761509870367
flux1:	2.72738693467337	227.494083315662	-0.389448392255206
flux1:	2.73793969849247	210.157994126458	-0.408165630415217
flux1:	2.74849246231157	193.952082496478	-0.421741919722491
flux1:	2.75904522613066	178.985531510315	-0.428760460940466
flux1:	2.76959798994976	165.173860988362	-0.428500278877704
flux1:	2.78015075376885	152.32672422359	-0.421072155485455
flux1:	2.79070351758795	140.241531161278	-0.407292571994078
flux1:	2.80125628140704	128.761460596299	-0.38821694184867
flux1:	2.81180904522614	117.798911988297	-0.36476936143672
flux1:	2.82236180904524	107.335385315607	-0.33784525065045
flux1:	2.83291457286433	97.4264322340803	-0.308539588854938
flux1:	2.84346733668343	88.1905005624478	-0.278001824311624
flux1:	2.85402010050252	79.7346685675036	-0.24715025038101
flux1:	2.86457286432162	72.076032435773	-0.216606154572071
flux1:	2.87512562814071	65.1488065416478	-0.186905427019686
flux1:	2.88567839195981	58.8580176368687	-0.158801466294983
flux1:	2.8962311557789	53.1057028640589	-0.133126093952767
flux1:	2.906783919598	47.8025336874569	-0.110342595001256
flux1:	2.9173366834171	42.8826970598022	-0.0905125045706289
flux1:	2.92788944723619	38.3095347007965	-0.0735016397849283
flux1:	2.93844221105529	34.0809862346199	-0.0590296227227498
flux1:	2.94899497487438	30.2259273910954	-0.0467604122789372
flux1:	2.95954773869348	26.7674755806981	-0.0364699718414643
flux1:	2.97010050251257	23.692135533981	-0.0281444854298789
flux1:	2.98065326633167	20.9641116045582	-0.021848492128358
flux1:	2.99120603015077	18.5455418795354	-0.0173852575217393
flux1:	3.00175879396986	16.3943747715887	-0.014273647256038
flux1:	3.01231155778896	14.4665860275289	-0.0120905512411418
flux1:	3.02286432160805	12.7264791442387	-0.0105845682965807
flux1:	3.03341708542715	11.1497659186961	-0.00956282461940575
flux1:	3.04396984924624	9.72622600687908	-0.00887651170410188
flux1:	3.05452261306534	8.45783855648297	-0.00844041404212321
flux1:	3.06507537688443	7.34326408210626	-0.0082023489390599
flux1:	3.07562814070353	6.36975143119326	-0.00808389425067633
flux1:	3.08618090452263	5.52201294866155	-0.0079570773616142
flux1:	3.09673366834172	4.78634669681689	-0.00772822797901047
flux1:	3.10728643216082	4.14681899777006	-0.00739557463489523
flux1:	3.11783919597991	3.58705580083588	-0.00698948680518618
flux1:	3.12839195979901	3.09375127744914	-0.00652674401151079
flux1:	3.1389447236181	2.65699720541945	-0.00602149636643214
flux1:	3.1494974874372	2.27161184925915	-0.00548931150273272
flux1:	3.1600502512563	1.93593733804306	-0.0049396637444731
flux1:	3.17060301507539	1.64680109178643	-0.00437746803592649
flux1:	3.18115577889449	1.39886991790007	-0.00381850879082009
flux1:	3.19170854271358	1.1875371353326	-0.00329031181240714
flux1:	3.20226130653268	1.00845505922014	-0.00280792446604184
flux1:	3.21281407035177	0.856328795762528	-0.00236868816863533
flux1:	3.22336683417087	0.726178747218609	-0.00196976196714647
flux1:	3.23391959798997	0.614085092378311	-0.00161339373654753
flux1:	3.24447236180906	0.517058327892582	-0.00130173032866833
flux1:	3.25502512562816	0.433398701386626	-0.00103421284354064
flux1:	3.26557788944725	0.362127927603596	-8.09102282066577e-4
flux1:	3.27613065326635	0.301901909988915	-6.25910048288564e-4
flux1:	3.28668341708544	0.251252729547908	-4.81793738211324e-4
flux1:	3.29723618090454	0.209029594904111	-3.68696855013264e-4
flux1:	3.30778894472363	0.174012517756076	-2.7880664914404e-4
flux1:	3.31834170854273	0.144852428301287	-2.08358497636632e-4
flux1:	3.32889447236183	0.120422203417067	-1.55038293472992e-4
flux1:	3.33944723618092	0.0998248522505465	-1.15817232383568e-4
flux1:	3.35000000000002	0.0823716495519119	-8.73008755386157e-5
