# Supplementary material for: Optics of cone photoreceptors in the chicken (Gallus gallus domesticus)
Source: J R Soc Interface. 2015 Oct 6;12(111):20150591. doi: 10.1098/rsif.2015.0591 (PMC4614498; doi:10.1098/rsif.2015.0591)
Supplement: Oil droplet morphological and refractive index measurements [file rsif20150591supp3.gz › Wilbyetal_data_fluxspectra/violet/angle_noellipsoid-theta-45-noellipsoid.dat]

flux1:	1.25	0.00951605870875096	-5.17417705572514e-5
flux1:	1.2605527638191	0.0117667686926736	-7.20804534587885e-5
flux1:	1.27110552763819	0.0145157568449234	-9.89843008203873e-5
flux1:	1.28165829145729	0.0178621393929273	-1.33647383043423e-4
flux1:	1.29221105527638	0.0219242716101286	-1.76815568513694e-4
flux1:	1.30276381909548	0.0268445245318662	-2.28673743012289e-4
flux1:	1.31331658291457	0.0327958483341227	-2.8906371059078e-4
flux1:	1.32386934673367	0.0399910969536029	-3.57949946288562e-4
flux1:	1.33442211055276	0.0486879351150959	-4.35884692175418e-4
flux1:	1.34497487437186	0.059191760257443	-5.24079330465073e-4
flux1:	1.35552763819095	0.0718590742007407	-6.23831517276198e-4
flux1:	1.36608040201005	0.0870945917620478	-7.35430099300989e-4
flux1:	1.37663316582914	0.105348466850637	-8.57014091260218e-4
flux1:	1.38718592964824	0.127120114536767	-9.84221317221461e-4
flux1:	1.39773869346734	0.152966778074942	-0.00111108052774074
flux1:	1.40829145728643	0.183529525037156	-0.00123163942882811
flux1:	1.41884422110553	0.219579058186132	-0.00134118102840257
flux1:	1.42939698492462	0.262061208787636	-0.0014360021303043
flux1:	1.43994974874372	0.312132384078429	-0.00151215456137491
flux1:	1.45050251256281	0.371176227207592	-0.00156469092287292
flux1:	1.46105527638191	0.440788275988738	-0.00158880190644909
flux1:	1.471608040201	0.522732409060423	-0.00158359517013226
flux1:	1.4821608040201	0.61887887623124	-0.00155724241857077
flux1:	1.49271356783919	0.731140517117144	-0.00152989535487182
flux1:	1.50326633165829	0.861456119982993	-0.00153051897957899
flux1:	1.51381909547739	1.01189105611823	-0.00158778780973983
flux1:	1.52437185929648	1.18487180716536	-0.00172326925425586
flux1:	1.53492462311558	1.38346731408007	-0.00195693124732158
flux1:	1.54547738693467	1.61160375790884	-0.00232466425204371
flux1:	1.55603015075377	1.87413505125977	-0.00289616297230698
flux1:	1.56658291457286	2.1767318705446	-0.00378070808834573
flux1:	1.57713567839196	2.52562828930193	-0.0051164482305984
flux1:	1.58768844221105	2.9272407873125	-0.00704607748269243
flux1:	1.59824120603015	3.38765563275517	-0.00968855954712376
flux1:	1.60879396984924	3.91224140413452	-0.0131265295449229
flux1:	1.61934673366834	4.50579049098043	-0.0174270530404611
flux1:	1.62989949748744	5.17337293061626	-0.0226823257284431
flux1:	1.64045226130653	5.92172321963471	-0.029018994896102
flux1:	1.65100502512563	6.76045644452879	-0.0365420313773758
flux1:	1.66155778894472	7.70236788036518	-0.045253110215654
flux1:	1.67211055276382	8.76281837786459	-0.0550189811070413
flux1:	1.68266331658291	9.9584233371423	-0.0656230661456742
flux1:	1.69321608040201	11.3049977136619	-0.0768731817694598
flux1:	1.7037688442211	12.8150784695467	-0.0887018782266487
flux1:	1.7143216080402	14.4958446758683	-0.101183091414491
flux1:	1.72487437185929	16.3489028006145	-0.114398617138037
flux1:	1.73542713567839	18.3737087395086	-0.128170928120224
flux1:	1.74597989949748	20.5740874499666	-0.141848241436315
flux1:	1.75653266331658	22.9642415493168	-0.154384851282096
flux1:	1.76708542713568	25.5710629069294	-0.164736243877859
flux1:	1.77763819095477	28.4322998558817	-0.172304790285162
flux1:	1.78819095477387	31.5916539506729	-0.177149234746611
flux1:	1.79874371859296	35.0916089984233	-0.179867469909304
flux1:	1.80929648241206	38.9640930523794	-0.181235161545581
flux1:	1.81984924623115	43.2201245680784	-0.181755581225248
flux1:	1.83040201005025	47.8434758985689	-0.181330073415324
flux1:	1.84095477386934	52.7963130873955	-0.179320763860924
flux1:	1.85150753768844	58.0393384194896	-0.17512268788706
flux1:	1.86206030150753	63.5563615145927	-0.168877155483952
flux1:	1.87261306532663	69.36845455729	-0.161705850957134
flux1:	1.88316582914573	75.5324088923326	-0.155309118283883
flux1:	1.89371859296482	82.1279021180958	-0.151402910572132
flux1:	1.90427135678392	89.2378996693924	-0.151525519929518
flux1:	1.91482412060301	96.9237487538667	-0.157291619797177
flux1:	1.92537688442211	105.197165647389	-0.170710418291875
flux1:	1.9359296482412	113.999427332067	-0.194112958755146
flux1:	1.9464824120603	123.208343240619	-0.229664870060749
flux1:	1.95703517587939	132.684754879766	-0.278888425246191
flux1:	1.96758793969849	142.336941061172	-0.342439554381407
flux1:	1.97814070351758	152.161655150698	-0.420022452107531
flux1:	1.98869346733668	162.243721126474	-0.510495155424652
flux1:	1.99924623115577	172.727457543768	-0.612329974069434
flux1:	2.00979899497487	183.774304057159	-0.724135956126263
flux1:	2.02035175879397	195.510341268432	-0.844676215324168
flux1:	2.03090452261306	207.966090949864	-0.972290019047353
flux1:	2.04145728643216	221.021670921476	-1.10447275281521
flux1:	2.05201005025125	234.400395108963	-1.23836330208992
flux1:	2.06256281407035	247.756154721978	-1.371445453263
flux1:	2.07311557788944	260.820791971139	-1.50110381495539
flux1:	2.08366834170854	273.5089110331	-1.62346114949933
flux1:	2.09422110552764	285.925285019775	-1.73317727413941
flux1:	2.10477386934673	298.30270165021	-1.82449500284982
flux1:	2.11532663316583	310.91210490929	-1.89261837458504
flux1:	2.12587939698492	323.966254404612	-1.9350362537697
flux1:	2.13643216080402	337.524356687636	-1.95276390261668
flux1:	2.14698492462311	351.409030541588	-1.95047836827761
flux1:	2.15753768844221	365.192952550931	-1.93360512514259
flux1:	2.16809045226131	378.328803609563	-1.90328910377453
flux1:	2.1786432160804	390.382026616034	-1.85471545694283
flux1:	2.1891959798995	401.206673568012	-1.78147683316045
flux1:	2.19974874371859	410.966232905607	-1.68140328354976
flux1:	2.21030150753769	420.03838905344	-1.55912307553254
flux1:	2.22085427135678	428.872203391114	-1.42529236105983
flux1:	2.23140703517588	437.837587156709	-1.29385366271443
flux1:	2.24195979899497	447.088708220281	-1.17783978738878
flux1:	2.25251256281407	456.449518316139	-1.08429932297426
flux1:	2.26306532663317	465.386331822894	-1.01179192208502
flux1:	2.27361809045226	473.17887836982	-0.955064817139158
flux1:	2.28417085427136	479.242670489811	-0.913530205417871
flux1:	2.29472361809045	483.373414565218	-0.893819340236853
flux1:	2.30527638190955	485.776087776454	-0.904517285541036
flux1:	2.31582914572864	486.932723376136	-0.949787750524048
flux1:	2.32638190954774	487.402688112614	-1.02641319994244
flux1:	2.33693467336684	487.625170616958	-1.12444464824225
flux1:	2.34748743718593	487.770218197152	-1.23080905571276
flux1:	2.35804020100503	487.650262257448	-1.3355749682132
flux1:	2.36859296482412	486.747868436849	-1.43815199917126
flux1:	2.37914572864322	484.434422409766	-1.54635183748185
flux1:	2.38969849246231	480.281974667205	-1.66666029233836
flux1:	2.40025125628141	474.253080750682	-1.7958044393001
flux1:	2.4108040201005	466.697168960158	-1.92146696835979
flux1:	2.4213567839196	458.213399717512	-2.02861369446589
flux1:	2.4319095477387	449.433250893182	-2.10554577763712
flux1:	2.44246231155779	440.804787790475	-2.14751596237241
flux1:	2.45301507537689	432.456964246163	-2.15758267580248
flux1:	2.46356783919598	424.148353216728	-2.14406753456348
flux1:	2.47412060301508	415.345661053837	-2.11442651126023
flux1:	2.48467336683417	405.478599710963	-2.06985790974384
flux1:	2.49522613065327	394.219953560397	-2.00624003806067
flux1:	2.50577889447237	381.604801327099	-1.91950053355882
flux1:	2.51633165829146	368.001905514446	-1.809289289816
flux1:	2.52688442211056	353.990782623405	-1.67927604854621
flux1:	2.53743718592965	340.151454963953	-1.53584162245216
flux1:	2.54798994974875	326.859637407503	-1.3865321912809
flux1:	2.55854271356784	314.180475560919	-1.23894753750193
flux1:	2.56909547738694	301.868870843305	-1.0997535604353
flux1:	2.57964824120604	289.507955867391	-0.973188548075415
flux1:	2.59020100502513	276.747858511613	-0.860206163298957
flux1:	2.60075376884423	263.456142861137	-0.759749660007699
flux1:	2.61130653266332	249.717674017535	-0.670765161546755
flux1:	2.62185929648242	235.804441491904	-0.59279898171062
flux1:	2.63241206030151	222.120486607977	-0.525669060702676
flux1:	2.64296482412061	209.056198800771	-0.469322757229685
flux1:	2.6535175879397	196.83836990781	-0.423628640815254
flux1:	2.6640703517588	185.470546047025	-0.387765600062803
flux1:	2.6746231155779	174.75262203448	-0.359807535930628
flux1:	2.68517587939699	164.388868905881	-0.33766278073164
flux1:	2.69572864321609	154.149007719357	-0.320679219374856
flux1:	2.70628140703518	143.945068663368	-0.309437047828815
flux1:	2.71683417085428	133.809113547043	-0.304079225535074
flux1:	2.72738693467337	123.878792066078	-0.303643604576518
flux1:	2.73793969849247	114.372747526886	-0.306414148607419
flux1:	2.74849246231157	105.494242920909	-0.3101581800874
flux1:	2.75904522613066	97.3378767074753	-0.312068133032354
flux1:	2.76959798994976	89.8711995837854	-0.309094928711053
flux1:	2.78015075376885	82.9670173988839	-0.299737035372935
flux1:	2.79070351758795	76.4700158992275	-0.285577577688593
flux1:	2.80125628140704	70.2695001347788	-0.269697382059213
flux1:	2.81180904522614	64.3159047441847	-0.253930875485834
flux1:	2.82236180904524	58.6017134245024	-0.238404562640568
flux1:	2.83291457286433	53.1681263556606	-0.222558649045346
flux1:	2.84346733668343	48.1011843804167	-0.205816620386525
flux1:	2.85402010050252	43.4766796941678	-0.187836989557281
flux1:	2.86457286432162	39.3131658341196	-0.168672899049875
flux1:	2.87512562814071	35.5750805935309	-0.14898701198787
flux1:	2.88567839195981	32.1950186508063	-0.12995737157217
flux1:	2.8962311557789	29.0992777621999	-0.112586484996828
flux1:	2.906783919598	26.2328369097374	-0.0971946280828077
flux1:	2.9173366834171	23.5620066492104	-0.0836279538892202
flux1:	2.92788944723619	21.0672870511955	-0.0716486802971031
flux1:	2.93844221105529	18.7516908487585	-0.0610800690940029
flux1:	2.94899497487438	16.6394201043043	-0.0518038659769197
flux1:	2.95954773869348	14.7483550501926	-0.0437466006740382
flux1:	2.97010050251257	13.0724969408516	-0.0368252014594471
flux1:	2.98065326633167	11.5899814824612	-0.0308746247939942
flux1:	2.99120603015077	10.2735355974223	-0.0257252329497577
flux1:	3.00175879396986	9.09648120606066	-0.0213363180916088
flux1:	3.01231155778896	8.03759970674355	-0.0177406283930032
flux1:	3.02286432160805	7.07963845110874	-0.014916910639103
flux1:	3.03341708542715	6.20865220357673	-0.0127723681067949
flux1:	3.04396984924624	5.42019898581487	-0.0111745517330811
flux1:	3.05452261306534	4.71783426966979	-0.00998340682621427
flux1:	3.06507537688443	4.10164309509946	-0.00906584841793253
flux1:	3.07562814070353	3.56440047872016	-0.00828444265262036
flux1:	3.08618090452263	3.0965888191832	-0.00753169486356741
flux1:	3.09673366834172	2.68888734163428	-0.00678625154959271
flux1:	3.10728643216082	2.33259957596084	-0.0060866028847701
flux1:	3.11783919597991	2.02040971854737	-0.00545916847577259
flux1:	3.12839195979901	1.74538713715144	-0.00489714968835095
flux1:	3.1389447236181	1.50144792358251	-0.00438408901607425
flux1:	3.1494974874372	1.28593882942063	-0.00391145726424919
flux1:	3.1600502512563	1.09840800739522	-0.00347756740223052
flux1:	3.17060301507539	0.936973332286731	-0.00307892718062818
flux1:	3.18115577889449	0.798308293738449	-0.00270505930790908
flux1:	3.19170854271358	0.679420100084934	-0.00234658006830777
flux1:	3.20226130653268	0.577746602977707	-0.00200698004805168
flux1:	3.21281407035177	0.490905182202376	-0.00169718357435952
flux1:	3.22336683417087	0.416692614462632	-0.00142282460146178
flux1:	3.23391959798997	0.352853088233307	-0.00118412260512083
flux1:	3.24447236180906	0.297539210714374	-9.80273180404828e-4
flux1:	3.25502512562816	0.249889466706281	-8.08916073029483e-4
flux1:	3.26557788944725	0.209396286493188	-6.65580182426642e-4
flux1:	3.27613065326635	0.17519294203713	-5.44864831214767e-4
flux1:	3.28668341708544	0.146317139017395	-4.42061708020702e-4
flux1:	3.29723618090454	0.122018134572965	-3.54678862510992e-4
flux1:	3.30778894472363	0.101654982399687	-2.81976052021993e-4
flux1:	3.31834170854273	0.0846430394779768	-2.23058773672337e-4
flux1:	3.32889447236183	0.0704283287066588	-1.76238262076343e-4
flux1:	3.33944723618092	0.0584570275376942	-1.39580858048733e-4
flux1:	3.35000000000002	0.0483153141924777	-1.11113889389016e-4
