# Supplementary material for: Optics of cone photoreceptors in the chicken (Gallus gallus domesticus)
Source: J R Soc Interface. 2015 Oct 6;12(111):20150591. doi: 10.1098/rsif.2015.0591 (PMC4614498; doi:10.1098/rsif.2015.0591)
Supplement: Oil droplet morphological and refractive index measurements [file rsif20150591supp3.gz › Wilbyetal_data_fluxspectra/violet/angle_noellipsoid-theta-5-noellipsoid.dat]

flux1:	1.25	0.0224613031826437	-0.00162066139061678
flux1:	1.2605527638191	0.027797888900139	-0.00194480561042438
flux1:	1.27110552763819	0.0343314793045243	-0.00233092241802931
flux1:	1.28165829145729	0.0423060590734369	-0.00282956422057086
flux1:	1.29221105527638	0.0520082716868003	-0.00350457714301959
flux1:	1.30276381909548	0.0637787649808176	-0.00440821174522963
flux1:	1.31331658291457	0.0780291989538475	-0.0055563365913895
flux1:	1.32386934673367	0.095262098213006	-0.00692513390546258
flux1:	1.33442211055276	0.116089759949765	-0.00848322859238133
flux1:	1.34497487437186	0.141248750006037	-0.0102487994587387
flux1:	1.35552763819095	0.171606888890157	-0.0123358578478965
flux1:	1.36608040201005	0.208162030796406	-0.0149485595659216
flux1:	1.37663316582914	0.252034527488683	-0.0183055682198283
flux1:	1.38718592964824	0.30446077307979	-0.0225211227128498
flux1:	1.39773869346734	0.366806889434559	-0.0275158653821307
flux1:	1.40829145728643	0.440627045321272	-0.0330491958363016
flux1:	1.41884422110553	0.527775537307927	-0.0389172428995357
flux1:	1.42939698492462	0.630550123433252	-0.0452370253253268
flux1:	1.43994974874372	0.751819844078999	-0.0526211263213203
flux1:	1.45050251256281	0.895093736970423	-0.0620639753151642
flux1:	1.46105527638191	1.06450714954428	-0.0745343046159533
flux1:	1.471608040201	1.26471834084747	-0.0904842828244714
flux1:	1.4821608040201	1.50072385113637	-0.109602670022601
flux1:	1.49271356783919	1.77764298498351	-0.131077153701534
flux1:	1.50326633165829	2.10060399242336	-0.154370473869172
flux1:	1.51381909547739	2.47492204899974	-0.18011546788331
flux1:	1.52437185929648	2.9066632549752	-0.210432118031288
flux1:	1.53492462311558	3.40344091526471	-0.248156079852509
flux1:	1.54547738693467	3.97509969286031	-0.295231561635661
flux1:	1.55603015075377	4.63399247779225	-0.351277089063986
flux1:	1.56658291457286	5.39475769255571	-0.413415093472924
flux1:	1.57713567839196	6.27361436688486	-0.477833201816621
flux1:	1.58768844221105	7.28719420892313	-0.542567504645606
flux1:	1.59824120603015	8.45110286913147	-0.610030215509181
flux1:	1.60879396984924	9.77886141599108	-0.687370935288086
flux1:	1.61934673366834	11.2822925083341	-0.78359561426841
flux1:	1.62989949748744	12.9740862478821	-0.904680010687902
flux1:	1.64045226130653	14.8718261014717	-1.0501224120898
flux1:	1.65100502512563	17.0013410849832	-1.21387796710021
flux1:	1.66155778894472	19.3976079871304	-1.38937594533567
flux1:	1.67211055276382	22.1029649184426	-1.57553798667776
flux1:	1.68266331658291	25.1631294195321	-1.78029558023687
flux1:	1.69321608040201	28.6213866476066	-2.01907754754815
flux1:	1.7037688442211	32.5116227625793	-2.30763743128758
flux1:	1.7143216080402	36.8525142579838	-2.65204958215648
flux1:	1.72487437185929	41.6477285223173	-3.04246110088429
flux1:	1.73542713567839	46.8965736377707	-3.45679949683372
flux1:	1.74597989949748	52.6126688112661	-3.87342692541437
flux1:	1.75653266331658	58.840433482896	-4.28427970602334
flux1:	1.76708542713568	65.660007873604	-4.7011108659419
flux1:	1.77763819095477	73.1793318257729	-5.15323427377875
flux1:	1.78819095477387	81.5173709574957	-5.67724380724132
flux1:	1.79874371859296	90.7813808795196	-6.30045286537211
flux1:	1.80929648241206	101.039926263947	-7.02544403880483
flux1:	1.81984924623115	112.298412695889	-7.82760437945723
flux1:	1.83040201005025	124.493725437665	-8.67155079468869
flux1:	1.84095477386934	137.525750817626	-9.53757141091143
flux1:	1.85150753768844	151.32099096108	-10.4414790492115
flux1:	1.86206030150753	165.892207417353	-11.4375439270514
flux1:	1.87261306532663	181.358263331295	-12.5994551253901
flux1:	1.88316582914573	197.921498639968	-13.9773456199047
flux1:	1.89371859296482	215.820597630474	-15.5485801296125
flux1:	1.90427135678392	235.269616132887	-17.2026859850972
flux1:	1.91482412060301	256.387023468822	-18.7885185746381
flux1:	1.92537688442211	279.128958931492	-20.2044693350085
flux1:	1.9359296482412	303.265390227855	-21.4723789731297
flux1:	1.9464824120603	328.448306723482	-22.7425492388916
flux1:	1.95703517587939	354.36716892135	-24.222407735073
flux1:	1.96758793969849	380.899661441811	-26.059218127443
flux1:	1.97814070351758	408.163113613328	-28.23201867213
flux1:	1.98869346733668	436.461705229642	-30.5328411834385
flux1:	1.99924623115577	466.181420653694	-32.6887756947044
flux1:	2.00979899497487	497.665244921804	-34.5664889249942
flux1:	2.02035175879397	531.074344502019	-36.3090832271918
flux1:	2.03090452261306	566.251515326142	-38.2850055205593
flux1:	2.04145728643216	602.656119081509	-40.862985023537
flux1:	2.05201005025125	639.482071653619	-44.1542216140863
flux1:	2.06256281407035	675.97559661062	-47.8813881736225
flux1:	2.07311557788944	711.767374697954	-51.4673861787336
flux1:	2.08366834170854	746.99300965081	-54.3452830293302
flux1:	2.09422110552764	782.176619671323	-56.3390072809008
flux1:	2.10477386934673	818.009786509419	-57.8299843749549
flux1:	2.11532663316583	855.114183968934	-59.5319577803173
flux1:	2.12587939698492	893.797804950356	-62.0077131854386
flux1:	2.13643216080402	933.818712060387	-65.2725475945918
flux1:	2.14698492462311	974.25199113298	-68.7648332121573
flux1:	2.15753768844221	1013.66229270869	-71.696612370063
flux1:	2.16809045226131	1050.66112503662	-73.5629461877583
flux1:	2.1786432160804	1084.52420640807	-74.5297203790759
flux1:	2.1891959798995	1115.41681540774	-75.4352503723018
flux1:	2.19974874371859	1144.17777472522	-77.2862283105741
flux1:	2.21030150753769	1171.93534771293	-80.5358127320725
flux1:	2.22085427135678	1199.72854519665	-84.7095472925786
flux1:	2.23140703517588	1228.15159764957	-88.6812533764499
flux1:	2.24195979899497	1257.02372898784	-91.3805480746012
flux1:	2.25251256281407	1285.19638372604	-92.4263086094843
flux1:	2.26306532663317	1310.80316353732	-92.3096003077289
flux1:	2.27361809045226	1332.07144975186	-92.0900106309946
flux1:	2.28417085427136	1348.17329641973	-92.7559402751228
flux1:	2.29472361809045	1359.45946262323	-94.5382319098616
flux1:	2.30527638190955	1367.09031392904	-96.6835325934247
flux1:	2.31582914572864	1372.50772951484	-97.9744754576292
flux1:	2.32638190954774	1376.98271442821	-97.6107404900413
flux1:	2.33693467336684	1381.24451106055	-95.7607631940087
flux1:	2.34748743718593	1385.16270305231	-93.4291480283703
flux1:	2.35804020100503	1387.57330323326	-91.8203538438151
flux1:	2.36859296482412	1386.59206289209	-91.6510617758045
flux1:	2.37914572864322	1380.54290222881	-92.7341736509806
flux1:	2.38969849246231	1368.8701633327	-94.0268245078771
flux1:	2.40025125628141	1352.30312253822	-94.2652326663919
flux1:	2.4108040201005	1332.36144500381	-92.8390331312982
flux1:	2.4213567839196	1310.73472800871	-90.1714555885997
flux1:	2.4319095477387	1288.79117386216	-87.3235396098074
flux1:	2.44246231155779	1267.23665060898	-85.2329958013569
flux1:	2.45301507537689	1245.88074697468	-84.157340425811
flux1:	2.46356783919598	1223.54253963317	-83.5994492149046
flux1:	2.47412060301508	1198.43000467946	-82.628775229908
flux1:	2.48467336683417	1169.11340957452	-80.4301094471775
flux1:	2.49522613065327	1135.38565287827	-76.8862478507489
flux1:	2.50577889447237	1098.28466855939	-72.7365409910656
flux1:	2.51633165829146	1059.49084606348	-69.048802986495
flux1:	2.52688442211056	1020.68657244259	-66.4739739617922
flux1:	2.53743718592965	983.108773517638	-64.9091534756582
flux1:	2.54798994974875	947.30190007918	-63.6910145436484
flux1:	2.55854271356784	912.990322172101	-62.0561632143177
flux1:	2.56909547738694	879.077449075962	-59.5629546972849
flux1:	2.57964824120604	844.081944775389	-56.3287024081436
flux1:	2.59020100502513	807.004590233044	-52.9761826466964
flux1:	2.60075376884423	767.901491530528	-50.1924098233404
flux1:	2.61130653266332	727.708531499743	-48.1977490512499
flux1:	2.62185929648242	687.704425527612	-46.6361980282336
flux1:	2.63241206030151	649.056977716243	-44.9166298987952
flux1:	2.64296482412061	612.540449191635	-42.6265985669053
flux1:	2.6535175879397	578.413834865204	-39.7457484296681
flux1:	2.6640703517588	546.379192410883	-36.6121753552324
flux1:	2.6746231155779	515.633044842773	-33.7166768890963
flux1:	2.68517587939699	485.226347371389	-31.4117964123392
flux1:	2.69572864321609	454.616293932885	-29.6783919493666
flux1:	2.70628140703518	423.907315254931	-28.1699071064821
flux1:	2.71683417085428	393.656212630903	-26.5200174727873
flux1:	2.72738693467337	364.558042480815	-24.6003044928397
flux1:	2.73793969849247	337.199310270232	-22.5377307553784
flux1:	2.74849246231157	311.906441214375	-20.5750036780473
flux1:	2.75904522613066	288.705147412093	-18.910763922722
flux1:	2.76959798994976	267.327827821314	-17.5927913927806
flux1:	2.78015075376885	247.277393535457	-16.4954636794275
flux1:	2.79070351758795	228.044694378212	-15.4046887334606
flux1:	2.80125628140704	209.362909662885	-14.1763851064316
flux1:	2.81180904522614	191.27342555388	-12.8323750190662
flux1:	2.82236180904524	174.015724677661	-11.5072622260223
flux1:	2.83291457286433	157.880466687784	-10.3289312937992
flux1:	2.84346733668343	143.084586879659	-9.34738520747748
flux1:	2.85402010050252	129.704945743998	-8.53152520035339
flux1:	2.86457286432162	117.677804303864	-7.8032655820227
flux1:	2.87512562814071	106.816681308252	-7.08717840697056
flux1:	2.88567839195981	96.8567993996076	-6.35636077566904
flux1:	2.8962311557789	87.5560218679687	-5.64384504844635
flux1:	2.906783919598	78.7858638821643	-5.00576663069429
flux1:	2.9173366834171	70.5411341009816	-4.47162760297289
flux1:	2.92788944723619	62.8909414247764	-4.02912769144387
flux1:	2.93844221105529	55.9167000566567	-3.64405444183759
flux1:	2.94899497487438	49.6624854900006	-3.28389096978465
flux1:	2.95954773869348	44.1178933549519	-2.93071748795624
flux1:	2.97010050251257	39.225313490452	-2.5857073653315
flux1:	2.98065326633167	34.890086492556	-2.26432055571073
flux1:	2.99120603015077	31.0001671843682	-1.9827808407717
flux1:	3.00175879396986	27.4601092023371	-1.74526302079204
flux1:	3.01231155778896	24.21522345283	-1.5425922477706
flux1:	3.02286432160805	21.2502427012796	-1.36194257952952
flux1:	3.03341708542715	18.5719570428583	-1.19543178117221
flux1:	3.04396984924624	16.1886676426225	-1.04101003248241
flux1:	3.05452261306534	14.0962322972668	-0.900300597501065
flux1:	3.06507537688443	12.2757389473358	-0.776536411896865
flux1:	3.07562814070353	10.6971244017445	-0.671748307807919
flux1:	3.08618090452263	9.32296697227601	-0.584527829411301
flux1:	3.09673366834172	8.11469253201208	-0.510433882691634
flux1:	3.10728643216082	7.0409504491279	-0.444779055463629
flux1:	3.11783919597991	6.08227842950444	-0.385087398143466
flux1:	3.12839195979901	5.22965993401543	-0.330974287222549
flux1:	3.1389447236181	4.47945974661159	-0.282797236208009
flux1:	3.1494974874372	3.82794715966576	-0.24099534564457
flux1:	3.1600502512563	3.2682959917811	-0.205665459196008
flux1:	3.17060301507539	2.79082148252379	-0.176090950680287
flux1:	3.18115577889449	2.38429259707744	-0.15089426227582
flux1:	3.19170854271358	2.0368663084491	-0.128765368846181
flux1:	3.20226130653268	1.73734209256948	-0.109055810871478
flux1:	3.21281407035177	1.47682758385454	-0.0917126613501774
flux1:	3.22336683417087	1.24959524647768	-0.076815997709201
flux1:	3.23391959798997	1.05247792594768	-0.0643400730988119
flux1:	3.24447236180906	0.883377501894968	-0.054108679538335
flux1:	3.25502512562816	0.739992779059103	-0.0457310087011613
flux1:	3.26557788944725	0.619469839940222	-0.0386868304060182
flux1:	3.27613065326635	0.518686619327721	-0.0325608772675445
flux1:	3.28668341708544	0.434504489632203	-0.0271765396078448
flux1:	3.29723618090454	0.363887847875167	-0.0225304663545719
flux1:	3.30778894472363	0.304145277725344	-0.0186376770503867
flux1:	3.31834170854273	0.253236435461779	-0.0154488660739759
flux1:	3.32889447236183	0.209847479109057	-0.0128576127962186
flux1:	3.33944723618092	0.173143022770465	-0.010722729581404
flux1:	3.35000000000002	0.142426082703026	-0.00890670503313537
