# Supplementary material for: Optics of cone photoreceptors in the chicken (Gallus gallus domesticus)
Source: J R Soc Interface. 2015 Oct 6;12(111):20150591. doi: 10.1098/rsif.2015.0591 (PMC4614498; doi:10.1098/rsif.2015.0591)
Supplement: Oil droplet morphological and refractive index measurements [file rsif20150591supp3.gz › Wilbyetal_data_fluxspectra/violet/angle_os-theta-0-os.dat]

flux1:	1.25	0.0194035869582166	-0.0234846130042215
flux1:	1.2605527638191	0.0240376870391869	-0.0287126147533329
flux1:	1.27110552763819	0.0297160937124843	-0.0349016304920129
flux1:	1.28165829145729	0.0366590333574487	-0.0422685348668949
flux1:	1.29221105527638	0.0451296655278993	-0.0511241909697349
flux1:	1.30276381909548	0.0554416961401755	-0.0619030435799248
flux1:	1.31331658291457	0.0679681722422364	-0.0751892453852402
flux1:	1.32386934673367	0.0831515762127406	-0.0917338749838975
flux1:	1.33442211055276	0.101515470149216	-0.112457179721549
flux1:	1.34497487437186	0.123677797766896	-0.1384303376899
flux1:	1.35552763819095	0.150366029938639	-0.170835118831166
flux1:	1.36608040201005	0.182434458490872	-0.210902338590601
flux1:	1.37663316582914	0.220883735193405	-0.259836479585354
flux1:	1.38718592964824	0.266882927654966	-0.318740097036307
flux1:	1.39773869346734	0.321794417951773	-0.388556815137275
flux1:	1.40829145728643	0.387201713013015	-0.470059696436071
flux1:	1.41884422110553	0.464940528325599	-0.563911956748042
flux1:	1.42939698492462	0.5571334337089	-0.670825069240081
flux1:	1.43994974874372	0.666228090119266	-0.791829482724363
flux1:	1.45050251256281	0.795039521140793	-0.92865149837839
flux1:	1.46105527638191	0.946796594569478	-1.08416939989215
flux1:	1.471608040201	1.12519269947239	-1.26289318997368
flux1:	1.4821608040201	1.33444109949118	-1.4713901333922
flux1:	1.49271356783919	1.57933490689629	-1.71856584200018
flux1:	1.50326633165829	1.86531158806453	-2.01570040970172
flux1:	1.51381909547739	2.1985223889397	-2.37615446244776
flux1:	1.52437185929648	2.58590622938165	-2.8146879924946
flux1:	1.53492462311558	3.03526785617959	-3.34639148130568
flux1:	1.54547738693467	3.5553603832175	-3.98532035287672
flux1:	1.55603015075377	4.15597126473724	-4.74301719135165
flux1:	1.56658291457286	4.84801139553869	-5.62720719065872
flux1:	1.57713567839196	5.64360706363836	-6.64100744612644
flux1:	1.58768844221105	6.55619326660965	-7.78298325043501
flux1:	1.59824120603015	7.60060797517988	-9.04832642079387
flux1:	1.60879396984924	8.79318638212106	-10.4312902326574
flux1:	1.61934673366834	10.1518529754828	-11.9288456765618
flux1:	1.62989949748744	11.6962106940782	-13.5453032966933
flux1:	1.64045226130653	13.4476251261977	-15.2973712282527
flux1:	1.65100502512563	15.429300919743	-17.2188601432056
flux1:	1.66155778894472	17.6663493383279	-19.3640050475252
flux1:	1.67211055276382	20.1858439460753	-21.8083064080093
flux1:	1.68266331658291	23.0168615534089	-24.6459768014663
flux1:	1.69321608040201	26.1905074521224	-27.9835127502277
flux1:	1.7037688442211	29.7399213340643	-31.9296001857437
flux1:	1.7143216080402	33.7002614894647	-36.5822839359792
flux1:	1.72487437185929	38.1086661365328	-42.0149998722903
flux1:	1.73542713567839	43.0041873396088	-48.2636032040268
flux1:	1.74597989949748	48.4276953071582	-55.3168294083967
flux1:	1.75653266331658	54.4217510880845	-63.1127560040184
flux1:	1.76708542713568	61.0304424423589	-71.5435523465081
flux1:	1.77763819095477	68.2991818535883	-80.4699541488739
flux1:	1.78819095477387	76.2744650958885	-89.7454048094326
flux1:	1.79874371859296	85.0035868699138	-99.2476931763441
flux1:	1.80929648241206	94.5343158467883	-108.913812495925
flux1:	1.81984924623115	104.914529140864	-118.772190988124
flux1:	1.83040201005025	116.191805283419	-128.965898756018
flux1:	1.84095477386934	128.412980222768	-139.761133390305
flux1:	1.85150753768844	141.623665581855	-151.536796413867
flux1:	1.86206030150753	155.867728870628	-164.75316873648
flux1:	1.87261306532663	171.186740325458	-179.900393022879
flux1:	1.88316582914573	187.619384864671	-197.430727751325
flux1:	1.89371859296482	205.20084244649	-217.682479808249
flux1:	1.90427135678392	223.96214558405	-240.80723906072
flux1:	1.91482412060301	243.929517370514	-266.714413735266
flux1:	1.92537688442211	265.123701863071	-295.046672790149
flux1:	1.9359296482412	287.559300717238	-325.195995421026
flux1:	1.9464824120603	311.244122334925	-356.363592664956
flux1:	1.95703517587939	336.178557509493	-387.65941166929
flux1:	1.96758793969849	362.354990664589	-418.230159680521
flux1:	1.97814070351758	389.757247613904	-447.399697495412
flux1:	1.98869346733668	418.360090286431	-474.801922388608
flux1:	1.99924623115577	448.128762344894	-500.484132353993
flux1:	2.00979899497487	479.018588598411	-524.958795178892
flux1:	2.02035175879397	510.974645442857	-549.185445148914
flux1:	2.03090452261306	543.931512356618	-574.473701780646
flux1:	2.04145728643216	577.813117962697	-602.312220431426
flux1:	2.05201005025125	612.532703559954	-634.144031859768
flux1:	2.06256281407035	647.992910218778	-671.121355085996
flux1:	2.07311557788944	684.085995963034	-713.878913584982
flux1:	2.08366834170854	720.694188929857	-762.363547925214
flux1:	2.09422110552764	757.6901616032	-815.750801472602
flux1:	2.10477386934673	794.937619163845	-872.469039982597
flux1:	2.11532663316583	832.29199671362	-930.339350668806
flux1:	2.12587939698492	869.601250067104	-986.824075546579
flux1:	2.13643216080402	906.706745931222	-1039.35850029615
flux1:	2.14698492462311	943.444258063414	-1085.72080322706
flux1:	2.15753768844221	979.645067790676	-1124.38096214486
flux1:	2.16809045226131	1015.13718258598	-1154.76623859149
flux1:	2.1786432160804	1049.74666808343	-1177.39175695828
flux1:	2.1891959798995	1083.29907245296	-1193.82760756626
flux1:	2.19974874371859	1115.62092826384	-1206.50135769859
flux1:	2.21030150753769	1146.54129256248	-1218.36013296228
flux1:	2.22085427135678	1175.89328468498	-1232.43621054991
flux1:	2.23140703517588	1203.5156003965	-1251.374031849
flux1:	2.24195979899497	1229.253970539	-1276.98637758077
flux1:	2.25251256281407	1252.96255222081	-1309.91092805
flux1:	2.26306532663317	1274.50526025772	-1349.43104968457
flux1:	2.27361809045226	1293.75703045975	-1393.50293835338
flux1:	2.28417085427136	1310.60501888325	-1438.99597213834
flux1:	2.29472361809045	1324.94973537465	-1482.11326525689
flux1:	2.30527638190955	1336.70607868119	-1518.92613440149
flux1:	2.31582914572864	1345.80424953155	-1545.93804613387
flux1:	2.32638190954774	1352.19050874025	-1560.59285418065
flux1:	2.33693467336684	1355.82773655826	-1561.6535103458
flux1:	2.34748743718593	1356.69578312422	-1549.39593838739
flux1:	2.35804020100503	1354.79160425925	-1525.58578713931
flux1:	2.36859296482412	1350.12918555248	-1493.23389326647
flux1:	2.37914572864322	1342.73929140144	-1456.16048469741
flux1:	2.38969849246231	1332.66906233183	-1418.4329539839
flux1:	2.40025125628141	1319.98147963637	-1383.76825224102
flux1:	2.4108040201005	1304.75472374812	-1354.99900008822
flux1:	2.4213567839196	1287.08141850362	-1333.68822482731
flux1:	2.4319095477387	1267.06775117962	-1319.94723780871
flux1:	2.44246231155779	1244.83246785554	-1312.47442696135
flux1:	2.45301507537689	1220.50572728506	-1308.79933528883
flux1:	2.46356783919598	1194.22782279257	-1305.69052510081
flux1:	2.47412060301508	1166.14780157773	-1299.66581744404
flux1:	2.48467336683417	1136.42200334494	-1287.52925932824
flux1:	2.49522613065327	1105.21256525921	-1266.85251034916
flux1:	2.50577889447237	1072.68593644258	-1236.32440353397
flux1:	2.51633165829146	1039.01142102225	-1195.91485995235
flux1:	2.52688442211056	1004.35977617729	-1146.83413462419
flux1:	2.53743718592965	968.901869520482	-1091.30669560023
flux1:	2.54798994974875	932.807382254193	-1032.2095596077
flux1:	2.55854271356784	896.243562618755	-972.640820669607
flux1:	2.56909547738694	859.374024854498	-915.486381480818
flux1:	2.57964824120604	822.357595297133	-863.045592310467
flux1:	2.59020100502513	785.347233085623	-816.764541249492
flux1:	2.60075376884423	748.489041796446	-777.110164249467
flux1:	2.61130653266332	711.921392790811	-743.597733380209
flux1:	2.62185929648242	675.774187834737	-714.959808344172
flux1:	2.63241206030151	640.168261552726	-689.420239600755
flux1:	2.64296482412061	605.214922530833	-665.019613161454
flux1:	2.6535175879397	571.015629079867	-639.934191742487
flux1:	2.6640703517588	537.661774954849	-612.738799434516
flux1:	2.6746231155779	505.234573169841	-582.581065718466
flux1:	2.68517587939699	473.805030944944	-549.252997720504
flux1:	2.69572864321609	443.434002123604	-513.161673303884
flux1:	2.70628140703518	414.172322432354	-475.213339001054
flux1:	2.71683417085428	386.061031131017	-436.634900884333
flux1:	2.72738693467337	359.131673405767	-398.764503270684
flux1:	2.73793969849247	333.406687662963	-362.846605404438
flux1:	2.74849246231157	308.899868829207	-329.864246530171
flux1:	2.75904522613066	285.616889956236	-300.431793916598
flux1:	2.76959798994976	263.555872817331	-274.757384698745
flux1:	2.78015075376885	242.70798798177	-252.670334510851
flux1:	2.79070351758795	223.05806741891	-233.698809821402
flux1:	2.80125628140704	204.585225040609	-217.178292718415
flux1:	2.81180904522614	187.263474247167	-202.371078774887
flux1:	2.82236180904524	171.062338080757	-188.578873663102
flux1:	2.83291457286433	155.947454184752	-175.233545969672
flux1:	2.84346733668343	141.881167216884	-161.955326808807
flux1:	2.85402010050252	128.82310597206	-148.573375922314
flux1:	2.86457286432162	116.730743008711	-135.11051857966
flux1:	2.87512562814071	105.559925931918	-121.740220464169
flux1:	2.88567839195981	95.2653762228395	-108.727746153071
flux1:	2.8962311557789	85.8011518965712	-96.3680924197499
flux1:	2.906783919598	77.1210668209976	-84.9309705275109
flux1:	2.9173366834171	69.1790683876175	-74.6195753108723
flux1:	2.92788944723619	61.9295743695485	-65.5463641444488
flux1:	2.93844221105529	55.3277679069905	-57.726220906442
flux1:	2.94899497487438	49.329855859907	-51.0852451498255
flux1:	2.95954773869348	43.8932918373897	-45.4815138484595
flux1:	2.97010050251257	38.9769638361973	-40.7327709968194
flux1:	2.98065326633167	34.541350551311	-36.6454323085502
flux1:	2.99120603015077	30.5486460268867	-33.0398311456446
flux1:	3.00175879396986	26.9628530794157	-29.7683008452966
flux1:	3.01231155778896	23.7498493922617	-26.7247397483379
flux1:	3.02286432160805	20.8774267719223	-23.8461488707816
flux1:	3.03341708542715	18.3153062427681	-21.1078166140095
flux1:	3.04396984924624	16.0351335448701	-18.5142619881625
flux1:	3.05452261306534	14.0104562960204	-16.0881095221134
flux1:	3.06507537688443	12.2166861294762	-13.8588754861554
flux1:	3.07562814070353	10.631049241288	-11.8533305871745
flux1:	3.08618090452263	9.23252597848391	-10.0886511320686
flux1:	3.09673366834172	8.00178214495728	-8.5688954159251
flux1:	3.10728643216082	6.92109406301423	-7.28465950475446
flux1:	3.11783919597991	5.97426773103861	-6.21519867286287
flux1:	3.12839195979901	5.14655448225478	-5.33200988170662
flux1:	3.1389447236181	4.42456455475386	-4.60290838957375
flux1:	3.1494974874372	3.79617911405973	-3.99582540579712
flux1:	3.1600502512563	3.25046284650116	-3.48183237449639
flux1:	3.17060301507539	2.77757788720927	-3.03713897758368
flux1:	3.18115577889449	2.3686994717719	-2.64399236186581
flux1:	3.19170854271358	2.01593472906773	-2.2905792437143
flux1:	3.20226130653268	1.71224468353444	-1.97015474825371
flux1:	3.21281407035177	1.45136963496419	-1.67971170717106
flux1:	3.22336683417087	1.22775873202477	-1.41852441885788
flux1:	3.23391959798997	1.03650345217903	-1.18683337155726
flux1:	3.24447236180906	0.873275115778319	-0.984843610972579
flux1:	3.25502512562816	0.734266873088058	-0.812096011107299
flux1:	3.26557788944725	0.616139752186631	-0.667188826541796
flux1:	3.27613065326635	0.515972859745409	-0.547786308697368
flux1:	3.28668341708544	0.431217847948668	-0.450825215054646
flux1:	3.29723618090454	0.359657162137014	-0.372831969623543
flux1:	3.30778894472363	0.299366084604411	-0.310267133699791
flux1:	3.31834170854273	0.248678452655272	-0.25982660085305
flux1:	3.32889447236183	0.206155582818048	-0.218656927292183
flux1:	3.33944723618092	0.170558379081859	-0.184465832773899
flux1:	3.35000000000002	0.140822394764321	-0.155536709416556
