# Supplementary material for: Optics of cone photoreceptors in the chicken (Gallus gallus domesticus)
Source: J R Soc Interface. 2015 Oct 6;12(111):20150591. doi: 10.1098/rsif.2015.0591 (PMC4614498; doi:10.1098/rsif.2015.0591)
Supplement: Oil droplet morphological and refractive index measurements [file rsif20150591supp3.gz › Wilbyetal_data_fluxspectra/violet/angle_os-theta-10-os.dat]

flux1:	1.25	0.0193930166743602	-0.0191590238868955
flux1:	1.2605527638191	0.0240373216149432	-0.0234623916955581
flux1:	1.27110552763819	0.0297305622154786	-0.0286620596426808
flux1:	1.28165829145729	0.0366942481752204	-0.0349818464357391
flux1:	1.29221105527638	0.0451930939058824	-0.0427142449054266
flux1:	1.30276381909548	0.055542656639586	-0.0522312143522818
flux1:	1.31331658291457	0.0681181571847268	-0.0639902425377483
flux1:	1.32386934673367	0.0833646341691882	-0.0785336822130875
flux1:	1.33442211055276	0.101808597147105	-0.0964803090806651
flux1:	1.34497487437186	0.124071350265941	-0.118509892874193
flux1:	1.35552763819095	0.150884177335943	-0.145343838887401
flux1:	1.36608040201005	0.183105589895118	-0.177727078444046
flux1:	1.37663316582914	0.221740842734002	-0.216418546354363
flux1:	1.38718592964824	0.267963941463081	-0.262198754015812
flux1:	1.39773869346734	0.3231423667546	-0.315903371052415
flux1:	1.40829145728643	0.388864737022584	-0.378490607350715
flux1:	1.41884422110553	0.46697164769043	-0.451146124149139
flux1:	1.42939698492462	0.559589906692924	-0.53542265841852
flux1:	1.43994974874372	0.669170376875148	-0.633401885497264
flux1:	1.45050251256281	0.798529642273077	-0.747855982412733
flux1:	1.46105527638191	0.950895670952466	-0.882379323769885
flux1:	1.471608040201	1.12995763212231	-1.04145845609732
flux1:	1.4821608040201	1.3399200092739	-1.23045394271851
flux1:	1.49271356783919	1.58556107129771	-1.45547862796507
flux1:	1.50326633165829	1.87229573795545	-1.72317229317063
flux1:	1.51381909547739	2.2062428171711	-2.04039289983569
flux1:	1.52437185929648	2.59429646860385	-2.41386773409669
flux1:	1.53492462311558	3.04420170859562	-2.84987527425281
flux1:	1.54547738693467	3.56463365462699	-3.35405289534076
flux1:	1.55603015075377	4.16528005383552	-3.93143505373775
flux1:	1.56658291457286	4.85692659706511	-4.58681106562151
flux1:	1.57713567839196	5.65154434412923	-5.32544171483138
flux1:	1.58768844221105	6.56237842943503	-6.15410079898259
flux1:	1.59824120603015	7.60403716906948	-7.082328624388
flux1:	1.60879396984924	8.79258044158806	-8.12371771847461
flux1:	1.61934673366834	10.1456060654461	-9.29701104470777
flux1:	1.62989949748744	11.6823328096782	-10.6267729320916
flux1:	1.64045226130653	13.423678339054	-12.1433954405612
flux1:	1.65100502512563	15.3923302843052	-13.882240524152
flux1:	1.66155778894472	17.612808508166	-15.8818150764114
flux1:	1.67211055276382	20.1115162942708	-18.1810602491294
flux1:	1.68266331658291	22.9167782298469	-20.8160842410039
flux1:	1.69321608040201	26.0588624650214	-23.8169135073773
flux1:	1.7037688442211	29.569984797574	-27.2049858592896
flux1:	1.7143216080402	33.4842922807003	-30.9920828727017
flux1:	1.72487437185929	37.8378239301774	-35.1812107225338
flux1:	1.73542713567839	42.6684459536029	-39.7696468991057
flux1:	1.74597989949748	48.0157592519426	-44.7540516470884
flux1:	1.75653266331658	53.9209766619666	-50.1372212413371
flux1:	1.76708542713568	60.426767393031	-55.9356842629864
flux1:	1.77763819095477	67.5770665886919	-62.1869089652517
flux1:	1.78819095477387	75.4168477436234	-68.9544920964002
flux1:	1.79874371859296	83.991856264821	-76.329566222752
flux1:	1.80929648241206	93.3483033751291	-84.4270423680186
flux1:	1.81984924623115	103.532519691289	-93.3762323956372
flux1:	1.83040201005025	114.590568979978	-103.30665455766
flux1:	1.84095477386934	126.567823482584	-114.33099267165
flux1:	1.85150753768844	139.508502127617	-126.527899197097
flux1:	1.86206030150753	153.455174064212	-139.927556466012
flux1:	1.87261306532663	168.44823014757	-154.502796205814
flux1:	1.88316582914573	184.525324699905	-170.168303779105
flux1:	1.89371859296482	201.7207912893	-186.789878491894
flux1:	1.90427135678392	220.065036549554	-204.204490993122
flux1:	1.91482412060301	239.583916818663	-222.249746560455
flux1:	1.92537688442211	260.298104967174	-240.798615610726
flux1:	1.9359296482412	282.222455418898	-259.79290432571
flux1:	1.9464824120603	305.365376704734	-279.268045559601
flux1:	1.95703517587939	329.72822279641	-299.362915148887
flux1:	1.96758793969849	355.304713124596	-320.311118277863
flux1:	1.97814070351758	382.080391002008	-342.413411380904
flux1:	1.98869346733668	410.032129796185	-365.993706143319
flux1:	1.99924623115577	439.127693191653	-391.34336546046
flux1:	2.00979899497487	469.325356166171	-418.660752332449
flux1:	2.02035175879397	500.573593531816	-447.995543152395
flux1:	2.03090452261306	532.810841902174	-479.209322443698
flux1:	2.04145728643216	565.965344221581	-511.963692267106
flux1:	2.05201005025125	599.955087081141	-545.743204178491
flux1:	2.06256281407035	634.687840295735	-579.913165646442
flux1:	2.07311557788944	670.061309953415	-613.80419185302
flux1:	2.08366834170854	705.96341252755	-646.809305369594
flux1:	2.09422110552764	742.272672938354	-678.477178570087
flux1:	2.10477386934673	778.858747530331	-708.586315523623
flux1:	2.11532663316583	815.583066529487	-737.187633163318
flux1:	2.12587939698492	852.299587693276	-764.605792788846
flux1:	2.13643216080402	888.855654321119	-791.393399601134
flux1:	2.14698492462311	925.092948765103	-818.238578333165
flux1:	2.15753768844221	960.84853590594	-845.836131626042
flux1:	2.16809045226131	995.955994900925	-874.7431313274
flux1:	2.1786432160804	1030.24663474728	-905.246832481641
flux1:	2.1891959798995	1063.55078983313	-937.272356777026
flux1:	2.19974874371859	1095.6991879807	-970.349296708586
flux1:	2.21030150753769	1126.52437405159	-1003.64396465143
flux1:	2.22085427135678	1155.86216941713	-1036.05237068234
flux1:	2.23140703517588	1183.55314228344	-1066.34093001449
flux1:	2.24195979899497	1209.44405953524	-1093.31663177406
flux1:	2.25251256281407	1233.38929681793	-1116.00352122196
flux1:	2.26306532663317	1255.25218616411	-1133.79745014491
flux1:	2.27361809045226	1274.90628508954	-1146.56908298291
flux1:	2.28417085427136	1292.23656098131	-1154.69046810052
flux1:	2.29472361809045	1307.14048421945	-1158.97477048913
flux1:	2.30527638190955	1319.52902327852	-1160.53824692061
flux1:	2.31582914572864	1329.32753558262	-1160.61089897839
flux1:	2.32638190954774	1336.47653847829	-1160.33110688778
flux1:	2.33693467336684	1340.9323421188	-1160.55862734262
flux1:	2.34748743718593	1342.66752704217	-1161.73350022871
flux1:	2.35804020100503	1341.67124643818	-1163.8004877389
flux1:	2.36859296482412	1337.94934238333	-1166.21147205089
flux1:	2.37914572864322	1331.52427486776	-1168.00963835243
flux1:	2.38969849246231	1322.43486685801	-1167.98652453969
flux1:	2.40025125628141	1310.73588056871	-1164.88720753282
flux1:	2.4108040201005	1296.49744319417	-1157.62563456055
flux1:	2.4213567839196	1279.80433659825	-1145.4682419558
flux1:	2.4319095477387	1260.75516724641	-1128.15233292247
flux1:	2.44246231155779	1239.46142509317	-1105.92247514499
flux1:	2.45301507537689	1216.04643395781	-1079.48595770358
flux1:	2.46356783919598	1190.64419960232	-1049.90097418872
flux1:	2.47412060301508	1163.39815957208	-1018.41765241458
flux1:	2.48467336683417	1134.45984367823	-986.295457656184
flux1:	2.49522613065327	1103.98746494627	-954.623677507218
flux1:	2.50577889447237	1072.14446203971	-924.17395816039
flux1:	2.51633165829146	1039.09801985509	-895.311310844814
flux1:	2.52688442211056	1005.01759853318	-867.979638608377
flux1:	2.53743718592965	970.073492978475	-841.761295243239
flux1:	2.54798994974875	934.435442845305	-815.993480373738
flux1:	2.55854271356784	898.271307942696	-789.9140610117
flux1:	2.56909547738694	861.745814134671	-762.808400461053
flux1:	2.57964824120604	825.019376305767	-734.134472959414
flux1:	2.59020100502513	788.247004017365	-703.61109696824
flux1:	2.60075376884423	751.577293556108	-671.260226768429
flux1:	2.61130653266332	715.151517296605	-637.39926183086
flux1:	2.62185929648242	679.102820826015	-602.585551861616
flux1:	2.63241206030151	643.555536294926	-567.523547660219
flux1:	2.64296482412061	608.624622897151	-532.953191723108
flux1:	2.6535175879397	574.415237852949	-499.542135873457
flux1:	2.6640703517588	541.022435787154	-467.801735067693
flux1:	2.6746231155779	508.530993297639	-438.038657514181
flux1:	2.68517587939699	477.015347930912	-410.344306586736
flux1:	2.69572864321609	446.539640321361	-384.617045273214
flux1:	2.70628140703518	417.157851016027	-360.608803553871
flux1:	2.71683417085428	388.914020872823	-337.986719300489
flux1:	2.72738693467337	361.842548057754	-316.400029092486
flux1:	2.73793969849247	335.968557160605	-295.541813533308
flux1:	2.74849246231157	311.30833274533	-275.195573905647
flux1:	2.75904522613066	287.869811955322	-255.259404792279
flux1:	2.76959798994976	265.653129019391	-235.745725028386
flux1:	2.78015075376885	244.651200017497	-216.760345880513
flux1:	2.79070351758795	224.850338144627	-198.468645789522
flux1:	2.80125628140704	206.230887925555	-181.057522505165
flux1:	2.81180904522614	188.767865802473	-164.700170900579
flux1:	2.82236180904524	172.431598954703	-149.528231523626
flux1:	2.83291457286433	157.188354024713	-135.61385071311
flux1:	2.84346733668343	143.000948763982	-122.962871987759
flux1:	2.85402010050252	129.829343527227	-111.519128649664
flux1:	2.86457286432162	117.631208096138	-101.178148775749
flux1:	2.87512562814071	106.362460152125	-91.8067829741053
flux1:	2.88567839195981	95.9777734559287	-83.264197286445
flux1:	2.8962311557789	86.4310514729266	-75.4199706629571
flux1:	2.906783919598	77.6758635199685	-68.1665620466434
flux1:	2.9173366834171	69.6658419230724	-61.4253602971178
flux1:	2.92788944723619	62.3550375549175	-55.1470126341497
flux1:	2.93844221105529	55.6982336899412	-49.3074048027044
flux1:	2.94899497487438	49.6512192871063	-43.9007652663473
flux1:	2.95954773869348	44.1710221776121	-38.9313195809259
flux1:	2.97010050251257	39.2161048203239	-34.4049497822006
flux1:	2.98065326633167	34.7465251347511	-30.3222752341323
flux1:	2.99120603015077	30.7240640503579	-26.6742423841108
flux1:	3.00175879396986	27.1123228106007	-23.4406493379336
flux1:	3.01231155778896	23.8767921789722	-20.5912655478723
flux1:	3.02286432160805	20.984895269716	-18.0886762786983
flux1:	3.03341708542715	18.4060069629967	-15.8918518126172
flux1:	3.04396984924624	16.1114520172374	-13.9596404003578
flux1:	3.05452261306534	14.0744841437991	-12.2536918254395
flux1:	3.06507537688443	12.2702491955699	-10.7405513327637
flux1:	3.07562814070353	10.6757346488999	-9.39279828489395
flux1:	3.08618090452263	9.269707776156	-8.18920862633336
flux1:	3.09673366834172	8.03264518149641	-7.1140591913289
flux1:	3.10728643216082	6.94665532531974	-6.15584846583727
flux1:	3.11783919597991	5.99539592072393	-5.3058009374951
flux1:	3.12839195979901	5.16398802826769	-4.55649935033563
flux1:	3.1389447236181	4.4389278742176	-3.90086458349793
flux1:	3.1494974874372	3.80799780637455	-3.33154899428658
flux1:	3.1600502512563	3.26017760623868	-2.84069953161493
flux1:	3.17060301507539	2.78555684844176	-2.42000168566393
flux1:	3.18115577889449	2.37524936646018	-2.06091435047649
flux1:	3.19170854271358	2.02131054274566	-1.75501301639886
flux1:	3.20226130653268	1.71665779124623	-1.49435818541671
flux1:	3.21281407035177	1.45499486515178	-1.2718090449442
flux1:	3.22336683417087	1.2307402302376	-1.08122144468568
flux1:	3.23391959798997	1.0389595779687	-0.917506479532598
flux1:	3.24447236180906	0.875302749888225	-0.77656674872554
flux1:	3.25502512562816	0.735945004792518	-0.655152596697062
flux1:	3.26557788944725	0.617532550808305	-0.550684900549649
flux1:	3.27613065326635	0.517132395441956	-0.461079418291633
flux1:	3.28668341708544	0.432186295948245	-0.384592870933941
flux1:	3.29723618090454	0.360468663715577	-0.319701096509162
flux1:	3.30778894472363	0.300048332238597	-0.26501409473572
flux1:	3.31834170854273	0.249253897218105	-0.219228798879954
flux1:	3.32889447236183	0.206642444327847	-0.181114938896346
flux1:	3.33944723618092	0.170971486159504	-0.149523705243932
flux1:	3.35000000000002	0.141173804543747	-0.123406478565851
