# Supplementary material for: Optics of cone photoreceptors in the chicken (Gallus gallus domesticus)
Source: J R Soc Interface. 2015 Oct 6;12(111):20150591. doi: 10.1098/rsif.2015.0591 (PMC4614498; doi:10.1098/rsif.2015.0591)
Supplement: Oil droplet morphological and refractive index measurements [file rsif20150591supp3.gz › Wilbyetal_data_fluxspectra/violet/angle_os-theta-15-os.dat]

flux1:	1.25	0.0191536257427626	-0.0150663407623202
flux1:	1.2605527638191	0.0237520231368517	-0.0185385946756653
flux1:	1.27110552763819	0.0293911862966858	-0.0227865601210583
flux1:	1.28165829145729	0.0362912065350163	-0.0280051826641164
flux1:	1.29221105527638	0.0447151069923943	-0.0344387395739535
flux1:	1.30276381909548	0.0549764122594874	-0.0423853849861169
flux1:	1.31331658291457	0.0674478853062831	-0.0521984585521628
flux1:	1.32386934673367	0.0825715740595448	-0.0642841343587024
flux1:	1.33442211055276	0.100870324616363	-0.0790959509678632
flux1:	1.34497487437186	0.122960934213756	-0.0971280501417254
flux1:	1.35552763819095	0.149569118651653	-0.11891021207856
flux1:	1.36608040201005	0.181546486135213	-0.145008659022166
flux1:	1.37663316582914	0.219889720992664	-0.176037138073719
flux1:	1.38718592964824	0.26576217602562	-0.212682640615352
flux1:	1.39773869346734	0.320518090109511	-0.255749273577945
flux1:	1.40829145728643	0.385729647777244	-0.30622185913606
flux1:	1.41884422110553	0.463217083641609	-0.365347182327997
flux1:	1.42939698492462	0.555082049256064	-0.434725852864335
flux1:	1.43994974874372	0.663744440279428	-0.516402136320716
flux1:	1.45050251256281	0.791982856735607	-0.612934975068759
flux1:	1.46105527638191	0.942978875084167	-0.727432970411835
flux1:	1.471608040201	1.12036526165398	-0.863539917107101
flux1:	1.4821608040201	1.32827821938416	-1.02536548885342
flux1:	1.49271356783919	1.57141374725549	-1.21736565278137
flux1:	1.50326633165829	1.85508810233135	-1.44418803289338
flux1:	1.51381909547739	2.18530230257973	-1.71050911090413
flux1:	1.52437185929648	2.56881056360716	-2.02090246826207
flux1:	1.53492462311558	3.01319242460967	-2.37978925137111
flux1:	1.54547738693467	3.52692825511722	-2.79152739259673
flux1:	1.55603015075377	4.11947774494252	-3.26068635224014
flux1:	1.56658291457286	4.80136079848778	-3.79252470402248
flux1:	1.57713567839196	5.5842401907084	-4.39364101549774
flux1:	1.58768844221105	6.48100520481599	-5.07271827000869
flux1:	1.59824120603015	7.50585526666455	-5.84124435551104
flux1:	1.60879396984924	8.67438253976018	-6.71407435938577
flux1:	1.61934673366834	10.0036522543099	-7.70970332714863
flux1:	1.62989949748744	11.5122793373554	-8.85013099240702
flux1:	1.64045226130653	13.2204998746221	-10.1602238375941
flux1:	1.65100502512563	15.1502356862711	-11.666530614928
flux1:	1.66155778894472	17.3251501267179	-13.3956047200858
flux1:	1.67211055276382	19.7706932084081	-15.37203409664
flux1:	1.68266331658291	22.5141338775448	-17.6165367454889
flux1:	1.69321608040201	25.5845772129182	-20.1445794190519
flux1:	1.7037688442211	29.0129643762681	-22.9659599837314
flux1:	1.7143216080402	32.8320529155055	-26.0856506277685
flux1:	1.72487437185929	37.0763751486192	-29.5059864359294
flux1:	1.73542713567839	41.7821724638993	-33.2300730741041
flux1:	1.74597989949748	46.9873031956922	-37.2661089063627
flux1:	1.75653266331658	52.7311220238782	-41.6321375458522
flux1:	1.76708542713568	59.0543289343148	-46.3605120446993
flux1:	1.77763819095477	65.9987856898722	-51.5010903733823
flux1:	1.78819095477387	73.6072982689581	-57.1220387874026
flux1:	1.79874371859296	81.9233638907442	-63.3072934162278
flux1:	1.80929648241206	90.9908814779259	-70.1503202390374
flux1:	1.81984924623115	100.853825292031	-77.7446834194797
flux1:	1.83040201005025	111.55588180974	-86.1727653511892
flux1:	1.84095477386934	123.140050504646	-95.494471934922
flux1:	1.85150753768844	135.648210230406	-105.737820751294
flux1:	1.86206030150753	149.120653083753	-116.893130869166
flux1:	1.87261306532663	163.595588257581	-128.912328582578
flux1:	1.88316582914573	179.108619184409	-141.714644129238
flux1:	1.89371859296482	195.692197199322	-155.199387680738
flux1:	1.90427135678392	213.375055774931	-169.26521319305
flux1:	1.91482412060301	232.181630217409	-183.833381230836
flux1:	1.92537688442211	252.131467956904	-198.870679328559
flux1:	1.9359296482412	273.238636031025	-214.406803740346
flux1:	1.9464824120603	295.51113332878	-230.541728664983
flux1:	1.95703517587939	318.950315512097	-247.440603483836
flux1:	1.96758793969849	343.550341816611	-265.316075435891
flux1:	1.97814070351758	369.297652883337	-284.399743150279
flux1:	1.98869346733668	396.170488251306	-304.905594311793
flux1:	1.99924623115577	424.138452487267	-326.989424511781
flux1:	2.00979899497487	453.162137848879	-350.709945839095
flux1:	2.02035175879397	483.192810819962	-375.99917245616
flux1:	2.03090452261306	514.172170427836	-402.650239507642
flux1:	2.04145728643216	546.03218556966	-430.328581268026
flux1:	2.05201005025125	578.695019022996	-458.60730205278
flux1:	2.06256281407035	612.073046595477	-487.021451118042
flux1:	2.07311557788944	646.068978708822	-515.131459179137
flux1:	2.08366834170854	680.576091340784	-542.584842406045
flux1:	2.09422110552764	715.478571949478	-569.166836712225
flux1:	2.10477386934673	750.651982772092	-594.83281345179
flux1:	2.11532663316583	785.963842071899	-619.716610705168
flux1:	2.12587939698492	821.27432131172	-644.109899184595
flux1:	2.13643216080402	856.437053206643	-668.410614209045
flux1:	2.14698492462311	891.300045020665	-693.044784797866
flux1:	2.15753768844221	925.70669007	-718.374373318266
flux1:	2.16809045226131	959.496869154683	-744.609936138842
flux1:	2.1786432160804	992.508134013916	-771.747133200803
flux1:	2.1891959798995	1024.57696305218	-799.53980186234
flux1:	2.19974874371859	1055.54007764061	-827.512914835309
flux1:	2.21030150753769	1085.23580602037	-855.011129877339
flux1:	2.22085427135678	1113.50547837246	-881.275233546991
flux1:	2.23140703517588	1140.19483462603	-905.53791830138
flux1:	2.24195979899497	1165.15542593524	-927.128396436971
flux1:	2.25251256281407	1188.24598929646	-945.570795048153
flux1:	2.26306532663317	1209.3337760766	-960.656873970411
flux1:	2.27361809045226	1228.29581721196	-972.474508293942
flux1:	2.28417085427136	1245.02010871348	-981.382398256577
flux1:	2.29472361809045	1259.40670386324	-987.935873248258
flux1:	2.30527638190955	1271.36869999801	-992.781432501802
flux1:	2.31582914572864	1280.8331078299	-996.5426940899
flux1:	2.32638190954774	1287.74159287384	-999.717074856987
flux1:	2.33693467336684	1292.05107872995	-1002.59565500318
flux1:	2.34748743718593	1293.73420218188	-1005.2140592751
flux1:	2.35804020100503	1292.77961250355	-1007.34129747794
flux1:	2.36859296482412	1289.1921086858	-1008.512586568
flux1:	2.37914572864322	1282.99261056794	-1008.10633166343
flux1:	2.38969849246231	1274.21796368276	-1005.45405885391
flux1:	2.40025125628141	1262.92057972186	-999.960539701932
flux1:	2.4108040201005	1249.16791751832	-991.207053279216
flux1:	2.4213567839196	1233.04181278392	-979.017016189819
flux1:	2.4319095477387	1214.63766612488	-963.476348277346
flux1:	2.44246231155779	1194.06350118491	-944.913060912342
flux1:	2.45301507537689	1171.43890674796	-923.845967621993
flux1:	2.46356783919598	1146.89387696194	-900.91172207996
flux1:	2.47412060301508	1120.56756550907	-876.77789782124
flux1:	2.48467336683417	1092.60697039068	-852.051987716942
flux1:	2.49522613065327	1063.16556571379	-827.20115021303
flux1:	2.50577889447237	1032.40189800684	-802.499882823963
flux1:	2.51633165829146	1000.47816462481	-778.017843270174
flux1:	2.52688442211056	967.55879140484	-753.648446951144
flux1:	2.53743718592965	933.809027624595	-729.166741579883
flux1:	2.54798994974875	899.393575687163	-704.299090897107
flux1:	2.55854271356784	864.475272067176	-678.789431851437
flux1:	2.56909547738694	829.213835685801	-652.453548076368
flux1:	2.57964824120604	793.764697534732	-625.218075009969
flux1:	2.59020100502513	758.277923080403	-597.141978668694
flux1:	2.60075376884423	722.897237020044	-568.417100770759
flux1:	2.61130653266332	687.759156635122	-539.345338885555
flux1:	2.62185929648242	652.99223783103	-510.295172568907
flux1:	2.63241206030151	618.716436512312	-481.647163766619
flux1:	2.64296482412061	585.042585917658	-453.741991419123
flux1:	2.6535175879397	552.071990008389	-426.842583480171
flux1:	2.6640703517588	519.896132408999	-401.115349597801
flux1:	2.6746231155779	488.596498776635	-376.628801090695
flux1:	2.68517587939699	458.244509648716	-353.364689145944
flux1:	2.69572864321609	428.901559144401	-331.237478292986
flux1:	2.70628140703518	400.619152577787	-310.119792091675
flux1:	2.71683417085428	373.439134947051	-289.871609402409
flux1:	2.72738693467337	347.394000838628	-270.369117908477
flux1:	2.73793969849247	322.507275295665	-251.527390359205
flux1:	2.74849246231157	298.793955726558	-233.311800107215
flux1:	2.75904522613066	276.261005034769	-215.736638234151
flux1:	2.76959798994976	254.907886622229	-198.853681907765
flux1:	2.78015075376885	234.727132994888	-182.735899315577
flux1:	2.79070351758795	215.704939633035	-167.461037494471
flux1:	2.80125628140704	197.821775878954	-153.097653625557
flux1:	2.81180904522614	181.053004931841	-139.694258188376
flux1:	2.82236180904524	165.369504590491	-127.271788078673
flux1:	2.83291457286433	150.738280746934	-115.820146977235
flux1:	2.84346733668343	137.123066437248	-105.299725413069
flux1:	2.85402010050252	124.484899705012	-95.6478651705048
flux1:	2.86457286432162	112.782674892612	-86.7886215374735
flux1:	2.87512562814071	101.973663296929	-78.6430794003052
flux1:	2.88567839195981	92.0139998964457	-71.1376928225417
flux1:	2.8962311557789	82.8591341109819	-64.2094135973761
flux1:	2.906783919598	74.4642432710477	-57.8077850942337
flux1:	2.9173366834171	66.7846077340463	-51.8948686470502
flux1:	2.92788944723619	59.7759473277025	-46.4437441839759
flux1:	2.93844221105529	53.3947190954411	-41.4359208160917
flux1:	2.94899497487438	47.5983765855434	-36.8578801894039
flux1:	2.95954773869348	42.3455916955809	-32.6972573068603
flux1:	2.97010050251257	37.5964403970233	-28.9394854938774
flux1:	2.98065326633167	33.3125540481894	-25.5656939809002
flux1:	2.99120603015077	29.4572386029073	-22.5521822646516
flux1:	3.00175879396986	25.9955640588986	-19.871207271463
flux1:	3.01231155778896	22.8944266312369	-17.4924782566569
flux1:	3.02286432160805	20.1225863257619	-15.3847958541144
flux1:	3.03341708542715	17.6506823446612	-13.5175376048402
flux1:	3.04396984924624	15.4512287742934	-11.8619168203381
flux1:	3.05452261306534	13.4985930294111	-10.3919893588772
flux1:	3.06507537688443	11.7689592855416	-9.08531708384759
flux1:	3.07562814070353	10.2402791793348	-7.92316853680077
flux1:	3.08618090452263	8.89221199640428	-6.8902280740465
flux1:	3.09673366834172	7.70605632133918	-5.97394037381586
flux1:	3.10728643216082	6.66467511285023	-5.16372162995427
flux1:	3.11783919597991	5.75241597703183	-4.45025347903577
flux1:	3.12839195979901	4.95502814775402	-3.82496948915642
flux1:	3.1389447236181	4.25957761801673	-3.27973441582243
flux1:	3.1494974874372	3.65436163058334	-2.80666718998095
flux1:	3.1600502512563	3.12882353195574	-2.39806950293929
flux1:	3.17060301507539	2.67346893576467	-2.04644828205605
flux1:	3.18115577889449	2.27978392891892	-1.74462244755013
flux1:	3.19170854271358	1.94015592237502	-1.4858811795225
flux1:	3.20226130653268	1.64779769174643	-1.26413918924955
flux1:	3.21281407035177	1.39667496789009	-1.0740380091621
flux1:	3.22336683417087	1.18143785701768	-0.910970996164301
flux1:	3.23391959798997	0.997356310966218	-0.771042481350571
flux1:	3.24447236180906	0.840259724215606	-0.650988594052533
flux1:	3.25502512562816	0.706480699695034	-0.54808452977519
flux1:	3.26557788944725	0.592802976012069	-0.460050824053912
flux1:	3.27613065326635	0.496413414496469	-0.384962792277497
flux1:	3.28668341708544	0.414857944122719	-0.321166798823249
flux1:	3.29723618090454	0.346001323346561	-0.267210038929666
flux1:	3.30778894472363	0.287990525656506	-0.22179060061453
flux1:	3.31834170854273	0.239221573014965	-0.183729549755335
flux1:	3.32889447236183	0.198309611627018	-0.151960289819117
flux1:	3.33944723618092	0.16406200476224	-0.125526868474925
flux1:	3.35000000000002	0.135454241974309	-0.103583887934069
