# Supplementary material for: Optics of cone photoreceptors in the chicken (Gallus gallus domesticus)
Source: J R Soc Interface. 2015 Oct 6;12(111):20150591. doi: 10.1098/rsif.2015.0591 (PMC4614498; doi:10.1098/rsif.2015.0591)
Supplement: Oil droplet morphological and refractive index measurements [file rsif20150591supp3.gz › Wilbyetal_data_fluxspectra/violet/angle_os-theta-20-os.dat]

flux1:	1.25	0.0186931106424308	-0.0124469007913905
flux1:	1.2605527638191	0.0231912767708967	-0.0153798352349362
flux1:	1.27110552763819	0.0287093490193314	-0.0189704562034459
flux1:	1.28165829145729	0.0354632035233508	-0.0233680274626612
flux1:	1.29221105527638	0.0437108031870505	-0.0287548354548061
flux1:	1.30276381909548	0.0537595976219069	-0.0353506072910485
flux1:	1.31331658291457	0.0659750561285172	-0.0434162606715497
flux1:	1.32386934673367	0.080790472404438	-0.0532568830533976
flux1:	1.33442211055276	0.0987181906264278	-0.0652241976397418
flux1:	1.34497487437186	0.120362417734701	-0.0797191277903519
flux1:	1.35552763819095	0.146433791970296	-0.097195345793576
flux1:	1.36608040201005	0.177765888943811	-0.118164924419651
flux1:	1.37663316582914	0.215333858737652	-0.143207377261755
flux1:	1.38718592964824	0.260275387333527	-0.172983660001609
flux1:	1.39773869346734	0.313914184374086	-0.208256900134951
flux1:	1.40829145728643	0.377786203730004	-0.249921358931455
flux1:	1.41884422110553	0.453668793768005	-0.299040156031793
flux1:	1.42939698492462	0.543612976201857	-0.356890391070775
flux1:	1.43994974874372	0.649979042714363	-0.425012201988635
flux1:	1.45050251256281	0.775475634653134	-0.505256851696826
flux1:	1.46105527638191	0.923202460420743	-0.599828649993654
flux1:	1.471608040201	1.09669677338185	-0.711316443310594
flux1:	1.4821608040201	1.2999836892626	-0.842711369934573
flux1:	1.49271356783919	1.53763039162082	-0.997408148503645
flux1:	1.50326633165829	1.81480421224147	-1.17918804991911
flux1:	1.51381909547739	2.13733450561114	-1.39218453592223
flux1:	1.52437185929648	2.51177818122264	-1.64083925772932
flux1:	1.53492462311558	2.94548866146094	-1.92986527708942
flux1:	1.54547738693467	3.44668794154645	-2.26424185968756
flux1:	1.55603015075377	4.02454134501316	-2.64926596972667
flux1:	1.56658291457286	4.68923443741508	-3.09067699836865
flux1:	1.57713567839196	5.45205145014122	-3.59485727914239
flux1:	1.58768844221105	6.32545445629941	-4.16909796140772
flux1:	1.59824120603015	7.32316238168677	-4.82191191364444
flux1:	1.60879396984924	8.46022881596864	-5.56336978719961
flux1:	1.61934673366834	9.7531174619366	-6.40542280674097
flux1:	1.62989949748744	11.2197738916942	-7.36215269526972
flux1:	1.64045226130653	12.8796921724901	-8.44986444586002
flux1:	1.65100502512563	14.7539747908012	-9.68693280020284
flux1:	1.66155778894472	16.8653841407164	-11.0933488974317
flux1:	1.67211055276382	19.238383759871	-12.6899869049114
flux1:	1.68266331658291	21.8991673636485	-14.4976936326783
flux1:	1.69321608040201	24.8756736002069	-16.5363590150758
flux1:	1.7037688442211	28.1975844211807	-18.8241326085329
flux1:	1.7143216080402	31.8963048739541	-21.3769302985318
flux1:	1.72487437185929	36.0049220892058	-24.208361924036
flux1:	1.73542713567839	40.5581413095159	-27.3302188662652
flux1:	1.74597989949748	45.592196794525	-30.7536537988745
flux1:	1.75653266331658	51.1447355278686	-34.4910918615318
flux1:	1.76708542713568	57.2546718125056	-38.5587004791164
flux1:	1.77763819095477	63.9620109061256	-42.9789711922068
flux1:	1.78819095477387	71.3076400774735	-47.7827720686645
flux1:	1.79874371859296	79.333085747112	-53.0102468130852
flux1:	1.80929648241206	88.0802356150523	-58.7101775092285
flux1:	1.81984924623115	97.5910251747569	-64.9377629902344
flux1:	1.83040201005025	107.907088530708	-71.7510176593118
flux1:	1.84095477386934	119.069373950536	-79.2060981347
flux1:	1.85150753768844	131.117725346226	-87.3519303245042
flux1:	1.86206030150753	144.090431513186	-96.2247151615854
flux1:	1.87261306532663	158.023745560944	-105.843276648844
flux1:	1.88316582914573	172.95137773223	-116.206552860617
flux1:	1.89371859296482	188.903965317505	-127.294441388657
flux1:	1.90427135678392	205.908523946897	-139.07249212268
flux1:	1.91482412060301	223.987885275015	-151.499803706293
flux1:	1.92537688442211	243.160126582477	-164.538491289628
flux1:	1.9359296482412	263.437998553146	-178.162771140408
flux1:	1.9464824120603	284.828358283449	-192.366096823506
flux1:	1.95703517587939	307.331615072656	-207.165412987617
flux1:	1.96758793969849	330.941197211797	-222.601892665915
flux1:	1.97814070351758	355.643048414728	-238.737386053594
flux1:	1.98869346733668	381.415162576479	-255.645772427284
flux1:	1.99924623115577	408.227165763049	-273.399183360714
flux1:	2.00979899497487	436.039954210762	-292.050792653777
flux1:	2.02035175879397	464.805396844533	-311.61773446741
flux1:	2.03090452261306	494.466110851168	-332.068433129289
flux1:	2.04145728643216	524.955318442876	-353.317495549563
flux1:	2.05201005025125	556.196792491169	-375.228888344329
flux1:	2.06256281407035	588.104898263448	-397.625915991666
flux1:	2.07311557788944	620.584737294461	-420.305795537102
flux1:	2.08366834170854	653.532398171113	-443.057294790164
flux1:	2.09422110552764	686.83531757151	-465.680595139993
flux1:	2.10477386934673	720.372752893845	-488.007880199758
flux1:	2.11532663316583	754.016366238782	-509.921197668065
flux1:	2.12587939698492	787.630917906864	-531.362602399762
flux1:	2.13643216080402	821.075065800137	-552.332426590395
flux1:	2.14698492462311	854.202265947005	-572.875103358077
flux1:	2.15753768844221	886.861767807713	-593.056388117085
flux1:	2.16809045226131	918.899696242974	-612.938252526029
flux1:	2.1786432160804	950.1602106131	-632.556756658786
flux1:	2.1891959798995	980.486729461884	-651.905090938267
flux1:	2.19974874371859	1009.72320754092	-670.921621762093
flux1:	2.21030150753769	1037.71545090413	-689.483123985526
flux1:	2.22085427135678	1064.31245459318	-707.405589808269
flux1:	2.23140703517588	1089.36774715537	-724.456099937868
flux1:	2.24195979899497	1112.74072637889	-740.37686985899
flux1:	2.25251256281407	1134.29797028869	-754.917429595732
flux1:	2.26306532663317	1153.91450767751	-767.866479563158
flux1:	2.27361809045226	1171.47503221238	-779.074767335661
flux1:	2.28417085427136	1186.87504337479	-788.464731841196
flux1:	2.29472361809045	1200.02189762594	-796.028424949821
flux1:	2.30527638190955	1210.83575326753	-801.818184098711
flux1:	2.31582914572864	1219.25039328275	-805.933184576581
flux1:	2.32638190954774	1225.21391293656	-808.501735461853
flux1:	2.33693467336684	1228.68926140306	-809.658051323816
flux1:	2.34748743718593	1229.65462987304	-809.515113232939
flux1:	2.35804020100503	1228.10368220408	-808.139938564825
flux1:	2.36859296482412	1224.04562634044	-805.539685951532
flux1:	2.37914572864322	1217.50512678908	-801.663840702497
flux1:	2.38969849246231	1208.52205999415	-796.420909569177
flux1:	2.40025125628141	1197.15111486264	-789.702359407057
flux1:	2.4108040201005	1183.46124222175	-781.405811616171
flux1:	2.4213567839196	1167.53495888798	-771.453475829045
flux1:	2.4319095477387	1149.46751407239	-759.806451946531
flux1:	2.44246231155779	1129.3659294686	-746.476772128735
flux1:	2.45301507537689	1107.34792742464	-731.536360192211
flux1:	2.46356783919598	1083.54076389596	-715.118768245411
flux1:	2.47412060301508	1058.07998517796	-697.409608535661
flux1:	2.48467336683417	1031.10812765536	-678.625946525161
flux1:	2.49522613065327	1002.77337919373	-658.990486743105
flux1:	2.50577889447237	973.228220272901	-638.708807766291
flux1:	2.51633165829146	942.628061213085	-617.955341842312
flux1:	2.52688442211056	911.129890855817	-596.868463992319
flux1:	2.53743718592965	878.890951824939	-575.551164945052
flux1:	2.54798994974875	846.067456557879	-554.073869233447
flux1:	2.55854271356784	812.813358235546	-532.478907397466
flux1:	2.56909547738694	779.279190381603	-510.788492682217
flux1:	2.57964824120604	745.610987264901	-489.01727322801
flux1:	2.59020100502513	711.949296019639	-467.187265755883
flux1:	2.60075376884423	678.428289332372	-445.34025779684
flux1:	2.61130653266332	645.174984776024	-423.543193838154
flux1:	2.62185929648242	612.308575051565	-401.885488862375
flux1:	2.63241206030151	579.939871121765	-380.47100581746
flux1:	2.64296482412061	548.17085815167	-359.408858088465
flux1:	2.6535175879397	517.094363188863	-338.805695769196
flux1:	2.6640703517588	486.793831981422	-318.75955766576
flux1:	2.6746231155779	457.343211162725	-299.35410836996
flux1:	2.68517587939699	428.806931430686	-280.652954925733
flux1:	2.69572864321609	401.239985973678	-262.695503603252
flux1:	2.70628140703518	374.688097502226	-245.496498639636
flux1:	2.71683417085428	349.187966619109	-229.050142361377
flux1:	2.72738693467337	324.767593085206	-213.337476333243
flux1:	2.73793969849247	301.446661124799	-198.334268856077
flux1:	2.74849246231157	279.236979649484	-184.017014175023
flux1:	2.75904522613066	258.142967776928	-170.366280074926
flux1:	2.76959798994976	238.162176334962	-157.368124745595
flux1:	2.78015075376885	219.285836288668	-145.014616595118
flux1:	2.79070351758795	201.499425208233	-133.303772206212
flux1:	2.80125628140704	184.783243726336	-122.238466216744
flux1:	2.81180904522614	169.112994482048	-111.823888492379
flux1:	2.82236180904524	154.460356612112	-102.063897025225
flux1:	2.83291457286433	140.793549796516	-92.957398808286
flux1:	2.84346733668343	128.077882394571	-84.4959732057118
flux1:	2.85402010050252	116.276278833225	-76.6632768670683
flux1:	2.86457286432162	105.349782230176	-69.4358954519006
flux1:	2.87512562814071	95.2580286969454	-62.7848659020586
flux1:	2.88567839195981	85.9596904485755	-56.6772673379024
flux1:	2.8962311557789	77.4128856154923	-51.0777353418584
flux1:	2.906783919598	69.5755531687866	-45.950028773868
flux1:	2.9173366834171	62.4057921110637	-41.2586822920477
flux1:	2.92788944723619	55.8621647480323	-36.9704989161103
flux1:	2.93844221105529	49.9039642841234	-33.0555039202665
flux1:	2.94899497487438	44.4914475364903	-29.4871417260878
flux1:	2.95954773869348	39.5860339211331	-26.2418225936794
flux1:	2.97010050251257	35.1504720724556	-23.2981618346153
flux1:	2.98065326633167	31.1489757689132	-20.6362513942428
flux1:	2.99120603015077	27.5473309866863	-18.2371240470022
flux1:	3.00175879396986	24.3129760203058	-16.0823897149396
flux1:	3.01231155778896	21.4150568083444	-14.1539684898526
flux1:	3.02286432160805	18.8244596606789	-12.4339054730412
flux1:	3.03341708542715	16.5138236414084	-10.9043224412012
flux1:	3.04396984924624	14.4575349289849	-9.5475568917979
flux1:	3.05452261306534	12.6317054074324	-8.34646314253109
flux1:	3.06507537688443	11.0141376824628	-7.28477248941879
flux1:	3.07562814070353	9.58427863887216	-6.3473943127541
flux1:	3.08618090452263	8.32316349760601	-5.52059017096411
flux1:	3.09673366834172	7.21335220996817	-4.79202246273398
flux1:	3.10728643216082	6.2388598952763	-4.15071905759363
flux1:	3.11783919597991	5.38508286344993	-3.58699163485855
flux1:	3.12839195979901	4.63872163671748	-3.09232226428096
flux1:	3.1389447236181	3.98770224200574	-2.65921916985482
flux1:	3.1494974874372	3.42109688757833	-2.28104927754503
flux1:	3.1600502512563	2.92904500452563	-1.95187026168665
flux1:	3.17060301507539	2.50267548909481	-1.66628991274577
flux1:	3.18115577889449	2.13403083901763	-1.419370089598
flux1:	3.19170854271358	1.81599375741917	-1.20657414291011
flux1:	3.20226130653268	1.54221667906661	-1.02374338806615
flux1:	3.21281407035177	1.30705456607642	-0.867086586058103
flux1:	3.22336683417087	1.10550123146056	-0.733172548409029
flux1:	3.23391959798997	0.93312936511218	-0.618922676167634
flux1:	3.24447236180906	0.786034362198003	-0.521602619261706
flux1:	3.25502512562816	0.660781992805448	-0.438810949817439
flux1:	3.26557788944725	0.554359896621418	-0.36846172823762
flux1:	3.27613065326635	0.46413283776703	-0.308759124286715
flux1:	3.28668341708544	0.387801618338197	-0.258165346823365
flux1:	3.29723618090454	0.323365518889624	-0.215365706740481
flux1:	3.30778894472363	0.269088107864725	-0.179234935268413
flux1:	3.31834170854273	0.223466246550976	-0.148807418250951
flux1:	3.32889447236183	0.185202104337865	-0.123252067939114
flux1:	3.33944723618092	0.153177988880723	-0.101851409935953
flux1:	3.35000000000002	0.126433794667745	-0.0839843490774635
