# Supplementary material for: Optics of cone photoreceptors in the chicken (Gallus gallus domesticus)
Source: J R Soc Interface. 2015 Oct 6;12(111):20150591. doi: 10.1098/rsif.2015.0591 (PMC4614498; doi:10.1098/rsif.2015.0591)
Supplement: Oil droplet morphological and refractive index measurements [file rsif20150591supp3.gz › Wilbyetal_data_fluxspectra/violet/angle_os-theta-25-os.dat]

flux1:	1.25	0.0179580895504953	-0.0103490020585897
flux1:	1.2605527638191	0.0222849656681921	-0.0128268069247322
flux1:	1.27110552763819	0.0275935254381414	-0.0158552820659241
flux1:	1.28165829145729	0.0340915068116516	-0.0195483139951357
flux1:	1.29221105527638	0.0420270975602399	-0.0240425789963635
flux1:	1.30276381909548	0.0516960317230362	-0.0295017652028938
flux1:	1.31331658291457	0.0634497688851556	-0.0361211130025216
flux1:	1.32386934673367	0.0777048893855022	-0.0441321290710772
flux1:	1.33442211055276	0.0949538482903059	-0.0538073525036297
flux1:	1.34497487437186	0.115777244192993	-0.0654650574262959
flux1:	1.35552763819095	0.140857766214405	-0.0794738160399949
flux1:	1.36608040201005	0.170995991673235	-0.0962569831757494
flux1:	1.37663316582914	0.207128217388243	-0.116297480605536
flux1:	1.38718592964824	0.250346510257002	-0.140143806692202
flux1:	1.39773869346734	0.301921168086323	-0.168418753020898
flux1:	1.40829145728643	0.363325785065689	-0.201832603600614
flux1:	1.41884422110553	0.436265110525674	-0.241202348077078
flux1:	1.42939698492462	0.522705886549221	-0.287477595490748
flux1:	1.43994974874372	0.624910840815088	-0.341772784362381
flux1:	1.45050251256281	0.745475992017672	-0.405404249771437
flux1:	1.46105527638191	0.887371407613996	-0.479929888447202
flux1:	1.471608040201	1.05398552592019	-0.567188354578226
flux1:	1.4821608040201	1.24917311737384	-0.669333586566397
flux1:	1.49271356783919	1.47730692213443	-0.788859425632983
flux1:	1.50326633165829	1.74333295146801	-0.928609220820184
flux1:	1.51381909547739	2.05282938250356	-1.09176802915829
flux1:	1.52437185929648	2.41206891547345	-1.28184074451034
flux1:	1.53492462311558	2.82808439010657	-1.50262645428393
flux1:	1.54547738693467	3.3087373767776	-1.75820445818556
flux1:	1.55603015075377	3.86278937111536	-2.05294786935035
flux1:	1.56658291457286	4.49997512297426	-2.39157633205675
flux1:	1.57713567839196	5.23107752079054	-2.77925282772723
flux1:	1.58768844221105	6.06800333636428	-3.22172353014138
flux1:	1.59824120603015	7.02385901277599	-3.72549439430535
flux1:	1.60879396984924	8.11302554046486	-4.2980301635118
flux1:	1.61934673366834	9.35123133039375	-4.94794745076215
flux1:	1.62989949748744	10.7556218559847	-5.68515636093282
flux1:	1.64045226130653	12.3448246772196	-6.5208950979619
flux1:	1.65100502512563	14.1390083165837	-7.46761207500674
flux1:	1.66155778894472	16.1599333107928	-8.53868468101714
flux1:	1.67211055276382	18.4309935926696	-9.74801185308978
flux1:	1.68266331658291	20.9772462308796	-11.1095574342528
flux1:	1.69321608040201	23.8254274297887	-12.6369354799815
flux1:	1.7037688442211	27.0039525619793	-14.3431183994921
flux1:	1.7143216080402	30.5428979669976	-16.2403321980368
flux1:	1.72487437185929	34.4739622097365	-18.3401957592847
flux1:	1.73542713567839	38.8304044763028	-20.6541566071086
flux1:	1.74597989949748	43.6469578935409	-23.1942438963555
flux1:	1.75653266331658	48.9597156318875	-25.9740750050166
flux1:	1.76708542713568	54.8059877828807	-29.0099296610089
flux1:	1.77763819095477	61.2241272741159	-32.3216070882245
flux1:	1.78819095477387	68.253323285087	-35.932781335339
flux1:	1.79874371859296	75.9333609549978	-39.870692838472
flux1:	1.80929648241206	84.3043466393	-44.1652042981969
flux1:	1.81984924623115	93.406398324504	-48.8474032700276
flux1:	1.83040201005025	103.27930135513	-53.9479823217474
flux1:	1.84095477386934	113.962130233194	-59.4955943399644
flux1:	1.85150753768844	125.492837687053	-65.5153607829923
flux1:	1.86206030150753	137.907812894719	-72.0277708951473
flux1:	1.87261306532663	151.241411387433	-79.0483004480116
flux1:	1.88316582914573	165.525459638515	-86.5880489560102
flux1:	1.89371859296482	180.788738158454	-94.6554268234675
flux1:	1.90427135678392	197.05644754801	-103.258477742731
flux1:	1.91482412060301	214.349662472315	-112.407043448682
flux1:	1.92537688442211	232.684779363298	-122.113937517876
flux1:	1.9359296482412	252.072964089977	-132.39465904284
flux1:	1.9464824120603	272.519606216547	-143.265724399722
flux1:	1.95703517587939	294.023787146368	-154.742077058036
flux1:	1.96758793969849	316.577769598045	-166.834063751078
flux1:	1.97814070351758	340.166516229603	-179.544282005296
flux1:	1.98869346733668	364.767245898216	-192.864546529005
flux1:	1.99924623115577	390.349036129047	-206.77347789487
flux1:	2.00979899497487	416.872480852606	-221.235583379144
flux1:	2.02035175879397	444.289412897698	-236.202701465756
flux1:	2.03090452261306	472.542700262568	-251.618003036365
flux1:	2.04145728643216	501.566125025848	-267.42160543885
flux1:	2.05201005025125	531.284353018488	-283.555956577066
flux1:	2.06256281407035	561.613000748388	-299.969142079877
flux1:	2.07311557788944	592.458805048653	-316.615214454469
flux1:	2.08366834170854	623.719899328731	-333.451893229712
flux1:	2.09422110552764	655.286198452858	-350.436706755363
flux1:	2.10477386934673	687.0398934353	-367.522522034829
flux1:	2.11532663316583	718.856055561196	-384.65290507739
flux1:	2.12587939698492	750.60334792624	-401.757664677591
flux1:	2.13643216080402	782.144841439524	-418.749569970125
flux1:	2.14698492462311	813.338930062637	-435.524027836796
flux1:	2.15753768844221	844.040337975842	-451.96343894934
flux1:	2.16809045226131	874.101209804719	-467.94650250841
flux1:	2.1786432160804	903.372272388804	-483.360522501403
flux1:	2.1891959798995	931.704055069717	-498.113180081321
flux1:	2.19974874371859	958.948154660597	-512.140370925396
flux1:	2.21030150753769	984.958529697053	-525.408426565643
flux1:	2.22085427135678	1009.59280851357	-537.911066724289
flux1:	2.23140703517588	1032.71359557148	-549.662433199266
flux1:	2.24195979899497	1054.18975939107	-560.687271561742
flux1:	2.25251256281407	1073.89768576992	-571.008726691914
flux1:	2.26306532663317	1091.72247966886	-580.634526067907
flux1:	2.27361809045226	1107.5590984852	-589.54376059422
flux1:	2.28417085427136	1121.31340063814	-597.67791327168
flux1:	2.29472361809045	1132.90309394968	-604.939687288573
flux1:	2.30527638190955	1142.25856923481	-611.201002370362
flux1:	2.31582914572864	1149.32360712476	-616.318342234403
flux1:	2.32638190954774	1154.05594750837	-620.151362439425
flux1:	2.33693467336684	1156.4277128597	-622.580533158204
flux1:	2.34748743718593	1156.42567964196	-623.521178071048
flux1:	2.35804020100503	1154.05139341863	-622.932989865165
flux1:	2.36859296482412	1149.32112589113	-620.824659125783
flux1:	2.37914572864322	1142.26567543888	-617.252752319685
flux1:	2.38969849246231	1132.93001475029	-612.31371971939
flux1:	2.40025125628141	1121.37279245012	-606.129074754209
flux1:	2.4108040201005	1107.66569859135	-598.826180204486
flux1:	2.4213567839196	1091.89270497097	-590.519205288197
flux1:	2.4319095477387	1074.14919314543	-581.295095071705
flux1:	2.44246231155779	1054.54098371118	-571.207503289829
flux1:	2.45301507537689	1033.18327981951	-560.278797825893
flux1:	2.46356783919598	1010.19953880948	-548.508167230531
flux1:	2.47412060301508	985.720285958967	-535.883384714585
flux1:	2.48467336683417	959.881884423378	-522.394373358664
flux1:	2.49522613065327	932.825277168006	-508.047138511123
flux1:	2.50577889447237	904.694717070344	-492.876225791183
flux1:	2.51633165829146	875.636501453058	-476.95311143586
flux1:	2.52688442211056	845.797727822283	-460.387960862026
flux1:	2.53743718592965	815.325085876483	-443.323640773345
flux1:	2.54798994974875	784.363699103956	-425.923226421881
flux1:	2.55854271356784	753.056027973832	-408.354215678798
flux1:	2.56909547738694	721.540844103384	-390.773191030255
flux1:	2.57964824120604	689.952283446079	-373.313733885392
flux1:	2.59020100502513	658.418985891458	-356.078879254845
flux1:	2.60075376884423	627.063327064291	-339.138277634453
flux1:	2.61130653266332	596.000747621979	-322.52982092338
flux1:	2.62185929648242	565.339184427538	-306.265365835213
flux1:	2.63241206030151	535.178605727961	-290.339775649264
flux1:	2.64296482412061	505.610651052171	-274.741702837459
flux1:	2.6535175879397	476.71837449675	-259.463834866522
flux1:	2.6640703517588	448.576087628403	-244.510339077111
flux1:	2.6746231155779	421.249297307435	-229.900139805675
flux1:	2.68517587939699	394.794732578467	-215.666006564312
flux1:	2.69572864321609	369.260453870643	-201.850535506283
flux1:	2.70628140703518	344.686038052094	-188.500529667806
flux1:	2.71683417085428	321.102832406924	-175.661098437855
flux1:	2.72738693467337	298.534270195338	-163.370396120397
flux1:	2.73793969849247	276.996240636201	-151.655632815287
flux1:	2.74849246231157	256.497505422189	-140.530853357118
flux1:	2.75904522613066	237.040153588404	-129.996800547916
flux1:	2.76959798994976	218.620086840331	-120.042810105785
flux1:	2.78015075376885	201.227527161536	-110.650198047475
flux1:	2.79070351758795	184.847538964123	-101.796233908393
flux1:	2.80125628140704	169.460558775648	-93.4577499141654
flux1:	2.81180904522614	155.04292562106	-85.6137187499052
flux1:	2.82236180904524	141.567406035752	-78.2465590249586
flux1:	2.83291457286433	129.003708352272	-71.34228198936
flux1:	2.84346733668343	117.318981164823	-64.8897681009038
flux1:	2.85402010050252	106.478291743147	-58.8794950018445
flux1:	2.86457286432162	96.445080837809	-53.3020232448266
flux1:	2.87512562814071	87.1815907473409	-48.1465375886017
flux1:	2.88567839195981	78.6492644501732	-43.3997245527762
flux1:	2.8962311557789	70.8091141747958	-39.0451949501537
flux1:	2.906783919598	63.6220581913619	-35.0635237122707
flux1:	2.9173366834171	57.0492253426658	-31.4328213058096
flux1:	2.92788944723619	51.0522271446576	-28.1296360426142
flux1:	2.93844221105529	45.5933975899361	-25.1299550281875
flux1:	2.94899497487438	40.6360013411088	-22.4101134124301
flux1:	2.95954773869348	36.1444111977301	-19.9474971774861
flux1:	2.97010050251257	32.0842560251767	-17.7209949016111
flux1:	2.98065326633167	28.4225407623245	-15.7112017630125
flux1:	2.99120603015077	25.1277402113308	-13.9004097562505
flux1:	3.00175879396986	22.1698685118066	-12.2724399514742
flux1:	3.01231155778896	19.5205263931672	-10.8123877019743
flux1:	3.02286432160805	17.1529282104129	-9.50635500577499
flux1:	3.03341708542715	15.0419108267235	-8.34123084457409
flux1:	3.04396984924624	13.1639264220326	-7.30455408280829
flux1:	3.05452261306534	11.4970211569617	-6.38446356506534
flux1:	3.06507537688443	10.0208016371481	-5.56971660159291
flux1:	3.07562814070353	8.71639106501416	-4.84974583703712
flux1:	3.08618090452263	7.56637680773434	-4.21472436885124
flux1:	3.09673366834172	6.5547510792571	-3.655616107351
flux1:	3.10728643216082	5.66684630027536	-3.16419795579345
flux1:	3.11783919597991	4.88926651909748	-2.73304925849631
flux1:	3.12839195979901	4.2098161969245	-2.35551113724733
flux1:	3.1389447236181	3.61742749241711	-2.02562312496296
flux1:	3.1494974874372	3.10208702029895	-1.73804715945079
flux1:	3.1600502512563	2.65476297856412	-1.4879895470592
flux1:	3.17060301507539	2.26733338654824	-1.27112991673971
flux1:	3.18115577889449	1.93251605611057	-1.08356311686974
flux1:	3.19170854271358	1.64380084498431	-0.921756027833302
flux1:	3.20226130653268	1.3953846087651	-0.78251754928092
flux1:	3.21281407035177	1.18210917642311	-0.662977630105744
flux1:	3.22336683417087	0.999402607199757	-0.56057050612384
flux1:	3.23391959798997	0.843223881045673	-0.473018239286031
flux1:	3.24447236180906	0.710011114848984	-0.398312321707146
flux1:	3.25502512562816	0.596633347927063	-0.334692695194027
flux1:	3.26557788944725	0.500345869428914	-0.28062462391652
flux1:	3.27613065326635	0.418749029815002	-0.234774333217017
flux1:	3.28668341708544	0.3497504475888	-0.195984533966826
flux1:	3.29723618090454	0.29153047981437	-0.163251020752213
flux1:	3.30778894472363	0.242510813791883	-0.135701444221562
flux1:	3.31834170854273	0.201326019796933	-0.112577076109487
flux1:	3.32889447236183	0.166797883924754	-0.0932178476429467
flux1:	3.33944723618092	0.137912342541915	-0.0770503685077516
flux1:	3.35000000000002	0.113798834031776	-0.0635782390502162
