# Supplementary material for: Optics of cone photoreceptors in the chicken (Gallus gallus domesticus)
Source: J R Soc Interface. 2015 Oct 6;12(111):20150591. doi: 10.1098/rsif.2015.0591 (PMC4614498; doi:10.1098/rsif.2015.0591)
Supplement: Oil droplet morphological and refractive index measurements [file rsif20150591supp3.gz › Wilbyetal_data_fluxspectra/violet/angle_os-theta-30-os.dat]

flux1:	1.25	0.0169145725408413	-0.00654560895388391
flux1:	1.2605527638191	0.0209912878839894	-0.0081388981020912
flux1:	1.27110552763819	0.0259927165817183	-0.0100969266709121
flux1:	1.28165829145729	0.0321143866383246	-0.0124985621184408
flux1:	1.29221105527638	0.0395898496315422	-0.0154388543917341
flux1:	1.30276381909548	0.0486973410175718	-0.0190315774042997
flux1:	1.31331658291457	0.0597674550772778	-0.0234117012831727
flux1:	1.32386934673367	0.0731919602369366	-0.0287377150961848
flux1:	1.33442211055276	0.0894338869512983	-0.035193830950068
flux1:	1.34497487437186	0.109039034974459	-0.0429922340223965
flux1:	1.35552763819095	0.132649053837696	-0.0523757263064225
flux1:	1.36608040201005	0.161016255816383	-0.0636213594913377
flux1:	1.37663316582914	0.195020334467649	-0.0770458996013268
flux1:	1.38718592964824	0.235687163130552	-0.0930141814256505
flux1:	1.39773869346734	0.284209850256783	-0.111951380253399
flux1:	1.40829145728643	0.341972237801049	-0.134359820952857
flux1:	1.41884422110553	0.410575020448178	-0.16084016947063
flux1:	1.42939698492462	0.491864660045512	-0.192115790879125
flux1:	1.43994974874372	0.587965269440464	-0.229058124759205
flux1:	1.45050251256281	0.701313616774506	-0.272710354127188
flux1:	1.46105527638191	0.834697388321528	-0.324306560163477
flux1:	1.471608040201	0.991296832232818	-0.385284060990394
flux1:	1.4821608040201	1.17472986304696	-0.457287602703712
flux1:	1.49271356783919	1.38910068103939	-0.542165833979494
flux1:	1.50326633165829	1.63905192324644	-0.641963220988108
flux1:	1.51381909547739	1.92982029713661	-0.75891395378805
flux1:	1.52437185929648	2.26729560527819	-0.895447595853599
flux1:	1.53492462311558	2.65808300228475	-1.05421723936145
flux1:	1.54547738693467	3.10956822989494	-1.2381582932253
flux1:	1.55603015075377	3.62998550925906	-1.45057949850996
flux1:	1.56658291457286	4.22848766192631	-1.69527874751302
flux1:	1.57713567839196	4.91521790150254	-1.97666782762106
flux1:	1.58768844221105	5.70138264342333	-2.299884292037
flux1:	1.59824120603015	6.59932452905616	-2.6708661012563
flux1:	1.60879396984924	7.62259470398747	-3.09636531607755
flux1:	1.61934673366834	8.78602327497461	-3.58388108192512
flux1:	1.62989949748744	10.1057866833204	-4.14150229897859
flux1:	1.64045226130653	11.5994705689797	-4.77766912454925
flux1:	1.65100502512563	13.2861265810945	-5.5008889095805
flux1:	1.66155778894472	15.1863213943243	-6.31946919047043
flux1:	1.67211055276382	17.3221760646994	-7.24134485539316
flux1:	1.68266331658291	19.7173937818348	-8.27406856700953
flux1:	1.69321608040201	22.3972739266843	-9.42500163562483
flux1:	1.7037688442211	25.3887103230418	-10.7016967592972
flux1:	1.7143216080402	28.7201715798016	-12.1124199781595
flux1:	1.72487437185929	32.4216613609459	-13.6667255481878
flux1:	1.73542713567839	36.524656526446	-15.3759745740379
flux1:	1.74597989949748	41.062021172865	-17.2536727775183
flux1:	1.75653266331658	46.0678946358867	-19.3154994912656
flux1:	1.76708542713568	51.5775517593541	-21.5789279593833
flux1:	1.77763819095477	57.6272339066717	-24.0624137265208
flux1:	1.78819095477387	64.2539493618421	-26.7842500249385
flux1:	1.79874371859296	71.4952421690845	-29.7613190856658
flux1:	1.80929648241206	79.388928707062	-33.0080474228295
flux1:	1.81984924623115	87.9728015837249	-36.5358605692688
flux1:	1.83040201005025	97.2843009192346	-40.3533309875768
flux1:	1.84095477386934	107.36015333114	-44.4670674874601
flux1:	1.85150753768844	118.235979337249	-48.8832564857223
flux1:	1.86206030150753	129.94587049066	-53.609649418059
flux1:	1.87261306532663	142.52193796425	-58.6576778289358
flux1:	1.88316582914573	155.993835049435	-64.0442533693151
flux1:	1.89371859296482	170.388256935086	-69.7927131463483
flux1:	1.90427135678392	185.728421819384	-75.9323945977671
flux1:	1.91482412060301	202.033538456885	-82.4965444666241
flux1:	1.92537688442211	219.318266179992	-89.5186658512301
flux1:	1.9359296482412	237.592174058057	-97.027847056868
flux1:	1.9464824120603	256.859206797726	-105.043912179386
flux1:	1.95703517587939	277.11716560454	-113.573282655476
flux1:	1.96758793969849	298.357212630177	-122.606279301935
flux1:	1.97814070351758	320.563408375354	-132.116358674196
flux1:	1.98869346733668	343.71229166337	-142.061559319752
flux1:	1.99924623115577	367.772511878778	-152.388199021182
flux1:	2.00979899497487	392.704523347495	-163.036509313734
flux1:	2.02035175879397	418.460351093843	-173.947389611277
flux1:	2.03090452261306	444.983436425296	-185.068972985564
flux1:	2.04145728643216	472.208569957762	-196.361508623034
flux1:	2.05201005025125	500.061918121378	-207.799381559771
flux1:	2.06256281407035	528.461147901907	-219.369836459483
flux1:	2.07311557788944	557.315653353579	-231.068812896672
flux1:	2.08366834170854	586.526885736896	-242.89487209616
flux1:	2.09422110552764	615.988787954	-254.842370105336
flux1:	2.10477386934673	645.588332559743	-266.894964965226
flux1:	2.11532663316583	675.206160734961	-279.020482632038
flux1:	2.12587939698492	704.717318163522	-291.168165548416
flux1:	2.13643216080402	733.992081956477	-303.26918190271
flux1:	2.14698492462311	762.896870911245	-315.240727851002
flux1:	2.15753768844221	791.295230347729	-326.993115203835
flux1:	2.16809045226131	819.048881589635	-338.438289868287
flux1:	2.1786432160804	846.018825300636	-349.497793458583
flux1:	2.1891959798995	872.066487595196	-360.108512063565
flux1:	2.19974874371859	897.054896973775	-370.225420372678
flux1:	2.21030150753769	920.849879289267	-379.82138545276
flux1:	2.22085427135678	943.321257179719	-388.884535809279
flux1:	2.23140703517588	964.344039065348	-397.41375202094
flux1:	2.24195979899497	983.799582015901	-405.412844304683
flux1:	2.25251256281407	1001.57671255557	-412.884229803771
flux1:	2.26306532663317	1017.57278945824	-419.823293620886
flux1:	2.27361809045226	1031.69469364112	-426.214694394202
flux1:	2.28417085427136	1043.85973174772	-432.031351588617
flux1:	2.29472361809045	1053.99644142792	-437.235883385235
flux1:	2.30527638190955	1062.04528809989	-441.783420518546
flux1:	2.31582914572864	1067.95924438008	-445.624531006277
flux1:	2.32638190954774	1071.70424442631	-448.707503513139
flux1:	2.33693467336684	1073.2595068178	-450.979993424249
flux1:	2.34748743718593	1072.61772096607	-452.390462447274
flux1:	2.35804020100503	1069.7850937771	-452.889739340537
flux1:	2.36859296482412	1064.78125572403	-452.432684487739
flux1:	2.37914572864322	1057.63902803942	-450.979804415241
flux1:	2.38969849246231	1048.40405535403	-448.498897943735
flux1:	2.40025125628141	1037.1343106441	-444.967141320362
flux1:	2.4108040201005	1023.89948119147	-440.373998606896
flux1:	2.4213567839196	1008.78024554397	-434.724824578612
flux1:	2.4319095477387	991.867452382314	-428.044321185794
flux1:	2.44246231155779	973.261212688357	-420.378644421778
flux1:	2.45301507537689	953.069917082429	-411.795228269892
flux1:	2.46356783919598	931.409190899488	-402.380117034653
flux1:	2.47412060301508	908.400800268891	-392.233300880695
flux1:	2.48467336683417	884.171523169083	-381.462861486607
flux1:	2.49522613065327	858.852000059511	-370.178665920986
flux1:	2.50577889447237	832.575578786767	-358.486192300553
flux1:	2.51633165829146	805.477168094758	-346.481080706617
flux1:	2.52688442211056	777.692113409014	-334.24514247279
flux1:	2.53743718592965	749.355107444115	-321.844563652025
flux1:	2.54798994974875	720.599147017245	-309.330691995233
flux1:	2.55854271356784	691.554546470762	-296.743166648437
flux1:	2.56909547738694	662.348016988639	-284.114541764109
flux1:	2.57964824120604	633.101820092581	-271.475272581536
flux1:	2.59020100502513	603.933002598902	-258.858046276357
flux1:	2.60075376884423	574.952718839345	-246.300780252629
flux1:	2.61130653266332	546.265644388656	-233.847949781216
flux1:	2.62185929648242	517.969483841275	-221.550144336661
flux1:	2.63241206030151	490.154573213297	-209.461948871781
flux1:	2.64296482412061	462.903575975391	-197.638495846792
flux1:	2.6535175879397	436.291270405063	-186.131324167334
flux1:	2.6640703517588	410.384424767612	-174.98438401092
flux1:	2.6746231155779	385.241756208913	-164.231005184255
flux1:	2.68517587939699	360.913968649402	-153.892381911434
flux1:	2.69572864321609	337.443864298326	-143.977735225319
flux1:	2.70628140703518	314.866522990117	-134.485955936462
flux1:	2.71683417085428	293.20954292073	-125.408305518716
flux1:	2.72738693467337	272.493335779013	-116.731657608468
flux1:	2.73793969849247	252.731469078557	-108.441748564666
flux1:	2.74849246231157	233.931048290309	-100.525942245651
flux1:	2.75904522613066	216.093131464841	-92.9751122662669
flux1:	2.76959798994976	199.213169456179	-85.7844218472375
flux1:	2.78015075376885	183.281465121103	-78.9530134628821
flux1:	2.79070351758795	168.283645264893	-72.4828400357459
flux1:	2.80125628140704	154.201139530761	-66.3770061373455
flux1:	2.81180904522614	141.011660598617	-60.6380112075092
flux1:	2.82236180904524	128.689680401799	-55.2662204289548
flux1:	2.83291457286433	117.206897460173	-50.2587806981245
flux1:	2.84346733668343	106.532690748258	-45.6090863832321
flux1:	2.85402010050252	96.6345561166809	-41.3067975151848
flux1:	2.86457286432162	87.4785218835578	-37.3383239626142
flux1:	2.87512562814071	79.0295407384257	-33.6876210373086
flux1:	2.88567839195981	71.2518557715807	-30.3371104325571
flux1:	2.8962311557789	64.1093389587159	-27.268554357674
flux1:	2.906783919598	57.5658008660558	-24.4637628772902
flux1:	2.9173366834171	51.5852708665566	-21.9050811033387
flux1:	2.92788944723619	46.1322475430661	-19.5756594494178
flux1:	2.93844221105529	41.1719193439077	-17.4595450809554
flux1:	2.94899497487438	36.6703560125273	-15.5416475593923
flux1:	2.95954773869348	32.5946716272959	-13.8076348920652
flux1:	2.97010050251257	28.9131603994295	-12.2438125101201
flux1:	2.98065326633167	25.59540666652	-10.8370268070789
flux1:	2.99120603015077	22.6123706541417	-9.57461713813304
flux1:	3.00175879396986	19.9364517159941	-8.44441918376737
flux1:	3.01231155778896	17.5415308666792	-7.43480582976876
flux1:	3.02286432160805	15.4029944350941	-6.53474481978572
flux1:	3.03341708542715	13.4977407211122	-5.7338549121209
flux1:	3.04396984924624	11.8041715626195	-5.02244960082585
flux1:	3.05452261306534	10.3021706868007	-4.39156387276873
flux1:	3.06507537688443	8.97307070970533	-3.83296270157983
flux1:	3.07562814070353	7.79961058428323	-3.3391313425043
flux1:	3.08618090452263	6.76588518754004	-2.90324875253702
flux1:	3.09673366834172	5.8572886417715	-2.51914757863654
flux1:	3.10728643216082	5.06045282900724	-2.18126590670757
flux1:	3.11783919597991	4.36318241363747	-1.8845959888679
flux1:	3.12839195979901	3.75438756988535	-1.62463361249677
flux1:	3.1389447236181	3.22401547426119	-1.39732959310656
flux1:	3.1494974874372	2.76298149599545	-1.19904362663662
flux1:	3.1600502512563	2.36310090933701	-1.0265007959901
flux1:	3.17060301507539	2.01702182738453	-0.87675161798388
flux1:	3.18115577889449	1.71815994307527	-0.747136880618356
flux1:	3.19170854271358	1.46063556039171	-0.635258039010537
flux1:	3.20226130653268	1.23921329026022	-0.538953002582475
flux1:	3.21281407035177	1.0492446934738	-0.456276395651324
flux1:	3.22336683417087	0.886614074094165	-0.385483050517324
flux1:	3.23391959798997	0.747687550278044	-0.325013667865014
flux1:	3.24447236180906	0.629265469525801	-0.273481838321529
flux1:	3.25502512562816	0.528538184905144	-0.229661764094387
flux1:	3.26557788944725	0.443045160606349	-0.192476122576915
flux1:	3.27613065326635	0.370637338742085	-0.160983620053479
flux1:	3.28668341708544	0.309442668628491	-0.134366072310277
flux1:	3.29723618090454	0.257834671681876	-0.111915201634228
flux1:	3.30778894472363	0.214403896647149	-0.0930195886052863
flux1:	3.31834170854273	0.177932106191377	-0.0771523085952215
flux1:	3.32889447236183	0.147369025058276	-0.0638596541621429
flux1:	3.33944723618092	0.121811476349118	-0.0527511508452517
flux1:	3.35000000000002	0.1004847314072	-0.0434909078488223
