# Supplementary material for: Optics of cone photoreceptors in the chicken (Gallus gallus domesticus)
Source: J R Soc Interface. 2015 Oct 6;12(111):20150591. doi: 10.1098/rsif.2015.0591 (PMC4614498; doi:10.1098/rsif.2015.0591)
Supplement: Oil droplet morphological and refractive index measurements [file rsif20150591supp3.gz › Wilbyetal_data_fluxspectra/violet/angle_os-theta-35-os.dat]

flux1:	1.25	0.0155376989515927	-0.00349215357655707
flux1:	1.2605527638191	0.0192810715227961	-0.00437625040846307
flux1:	1.27110552763819	0.0238729110230598	-0.0054699791564658
flux1:	1.28165829145729	0.029492423512835	-0.00681912253261154
flux1:	1.29221105527638	0.036353615332133	-0.0084776511440709
flux1:	1.30276381909548	0.0447113816900099	-0.0105081630538079
flux1:	1.31331658291457	0.0548685231102912	-0.0129820266770077
flux1:	1.32386934673367	0.0671838056005947	-0.0159792959730651
flux1:	1.33442211055276	0.0820811878867288	-0.0195885909258287
flux1:	1.34497487437186	0.100060350476745	-0.0239072769399341
flux1:	1.35552763819095	0.121708670105507	-0.0290424131467802
flux1:	1.36608040201005	0.147714789440428	-0.0351130341749769
flux1:	1.37663316582914	0.178883942560273	-0.0422543451340524
flux1:	1.38718592964824	0.216155201738791	-0.0506242738811992
flux1:	1.39773869346734	0.260620814092398	-0.0604124999269446
flux1:	1.40829145728643	0.313547803540421	-0.0718515800264826
flux1:	1.41884422110553	0.376402010983709	-0.0852292013522836
flux1:	1.42939698492462	0.450874742288283	-0.100900092951922
flux1:	1.43994974874372	0.538912192415976	-0.11929588134291
flux1:	1.45050251256281	0.642747799033645	-0.140931318203284
flux1:	1.46105527638191	0.764937665309919	-0.166405892093474
flux1:	1.471608040201	0.908399176265785	-0.196400839840937
flux1:	1.4821608040201	1.07645289972314	-0.231672966394078
flux1:	1.49271356783919	1.27286783380859	-0.273048331478327
flux1:	1.50326633165829	1.5019100254592	-0.321420470491922
flux1:	1.51381909547739	1.76839452573537	-0.377758837939898
flux1:	1.52437185929648	2.0777405963488	-0.443132877115945
flux1:	1.53492462311558	2.4360300126571	-0.518755024382178
flux1:	1.54547738693467	2.85006821885863	-0.606042076324157
flux1:	1.55603015075377	3.32744801281317	-0.706689464770705
flux1:	1.56658291457286	3.8766153328047	-0.822748357657355
flux1:	1.57713567839196	4.50693660159998	-0.956692293613958
flux1:	1.58768844221105	5.22876698174744	-1.11145899225509
flux1:	1.59824120603015	6.05351876071073	-1.29045429702142
flux1:	1.60879396984924	6.99372895292228	-1.49750910940072
flux1:	1.61934673366834	8.06312509016101	-1.73678701088487
flux1:	1.62989949748744	9.27668801835389	-2.01264995434835
flux1:	1.64045226130653	10.6507103920372	-2.32950054569439
flux1:	1.65100502512563	12.202849443528	-2.69162878009247
flux1:	1.66155778894472	13.9521724596781	-3.103094630203
flux1:	1.67211055276382	15.9191933100386	-3.56767314996885
flux1:	1.68266331658291	18.1258982838297	-4.08887679627971
flux1:	1.69321608040201	20.5957593895324	-4.67005491779795
flux1:	1.7037688442211	23.3537332354926	-5.31455783517893
flux1:	1.7143216080402	26.4262435454414	-6.02594511190747
flux1:	1.72487437185929	29.8411452934075	-6.80821352006067
flux1:	1.73542713567839	33.6276684405109	-7.66601786326609
flux1:	1.74597989949748	37.816339206349	-8.60485781214521
flux1:	1.75653266331658	42.4388768074694	-9.63120966746833
flux1:	1.76708542713568	47.5280636855015	-10.7525958245293
flux1:	1.77763819095477	53.1175873174347	-11.9776025805102
flux1:	1.78819095477387	59.2418519028206	-13.3158678063172
flux1:	1.79874371859296	65.9357585147317	-14.778053381083
flux1:	1.80929648241206	73.2344525905133	-16.3757932236994
flux1:	1.81984924623115	81.1730380983714	-18.121580893031
flux1:	1.83040201005025	89.7862582142707	-20.0285518004027
flux1:	1.84095477386934	99.1081428700621	-22.1101351224946
flux1:	1.85150753768844	109.171624267936	-24.3795911402299
flux1:	1.86206030150753	120.008122199091	-26.8494890715898
flux1:	1.87261306532663	131.647101844324	-29.5312015497176
flux1:	1.88316582914573	144.115607754435	-32.4344958174541
flux1:	1.89371859296482	157.437778621486	-35.5673019317449
flux1:	1.90427135678392	171.634348404509	-38.9357396421536
flux1:	1.91482412060301	186.722140289998	-42.5444688572711
flux1:	1.92537688442211	202.713560580512	-46.3973623916748
flux1:	1.9359296482412	219.616100178298	-50.4983743667413
flux1:	1.9464824120603	237.431851693505	-54.8523324077782
flux1:	1.95703517587939	256.157050254949	-59.4652941785312
flux1:	1.96758793969849	275.781646170313	-64.3441444720389
flux1:	1.97814070351758	296.28891736935	-69.4952722965895
flux1:	1.98869346733668	317.655129126025	-74.9223944966038
flux1:	1.99924623115577	339.849248157837	-80.6237990851814
flux1:	2.00979899497487	362.832717455163	-86.5894238869365
flux1:	2.02035175879397	386.559297401705	-92.7982763101226
flux1:	2.03090452261306	410.974978084619	-99.2167620660264
flux1:	2.04145728643216	436.017966820383	-105.798499234226
flux1:	2.05201005025125	461.618754317052	-112.486066935871
flux1:	2.06256281407035	487.700262441393	-119.214807364567
flux1:	2.07311557788944	514.178075895256	-125.918303664656
flux1:	2.08366834170854	540.960759659462	-132.534661094116
flux1:	2.09422110552764	567.95026338467	-139.01243451439
flux1:	2.10477386934673	595.042412836595	-145.315085295308
flux1:	2.11532663316583	622.127487542697	-151.423164126945
flux1:	2.12587939698492	649.09088246514	-157.333844082326
flux1:	2.13643216080402	675.813850101532	-163.057840829516
flux1:	2.14698492462311	702.174318322571	-168.614139007885
flux1:	2.15753768844221	728.04777789211	-174.023343869523
flux1:	2.16809045226131	753.308232364302	-179.300877576132
flux1:	2.1786432160804	777.829201934231	-184.451481401101
flux1:	2.1891959798995	801.484771197407	-189.466353296606
flux1:	2.19974874371859	824.150669269042	-194.323660806899
flux1:	2.21030150753769	845.705369235733	-198.992287075496
flux1:	2.22085427135678	866.031192253205	-203.437837356993
flux1:	2.23140703517588	885.015400648786	-207.629456440735
flux1:	2.24195979899497	902.551263845532	-211.545957335322
flux1:	2.25251256281407	918.539080755711	-215.179996508969
flux1:	2.26306532663317	932.887143065403	-218.539372805102
flux1:	2.27361809045226	945.512624816589	-221.644936065212
flux1:	2.28417085427136	956.342384941186	-224.525154463338
flux1:	2.29472361809045	965.313671217648	-227.208140619104
flux1:	2.30527638190955	972.374715794289	-229.712702495143
flux1:	2.31582914572864	977.485214377199	-232.040426014425
flux1:	2.32638190954774	980.616683553724	-234.17064402407
flux1:	2.33693467336684	981.752692904712	-236.059425583979
flux1:	2.34748743718593	980.888971017959	-237.642747425796
flux1:	2.35804020100503	978.033386967287	-238.84317000309
flux1:	2.36859296482412	973.205810707125	-239.578826270035
flux1:	2.37914572864322	966.437857592926	-239.773286333577
flux1:	2.38969849246231	957.772523473082	-239.36475016536
flux1:	2.40025125628141	947.263717382434	-238.313033814734
flux1:	2.4108040201005	934.975699409504	-236.603100730395
flux1:	2.4213567839196	920.982431530883	-234.244569377462
flux1:	2.4319095477387	905.366849335691	-231.267587681997
flux1:	2.44246231155779	888.220063063985	-227.716347868719
flux1:	2.45301507537689	869.640496870965	-223.641943668451
flux1:	2.46356783919598	849.732975893397	-219.096117387974
flux1:	2.47412060301508	828.607771597962	-214.126898708028
flux1:	2.48467336683417	806.379616521449	-208.776532367829
flux1:	2.49522613065327	783.166700013426	-203.081642022924
flux1:	2.50577889447237	759.089656873495	-197.07526613789
flux1:	2.51633165829146	734.270560553811	-190.79010850872
flux1:	2.52688442211056	708.831932205745	-184.262049902545
flux1:	2.53743718592965	682.895776291881	-177.532818051068
flux1:	2.54798994974875	656.582652718324	-170.650901102584
flux1:	2.55854271356784	630.010794767719	-163.670335417929
flux1:	2.56909547738694	603.295281394544	-156.647685738668
flux1:	2.57964824120604	576.547271570937	-149.638047904605
flux1:	2.59020100502513	549.873307437777	-142.691048013004
flux1:	2.60075376884423	523.374691833546	-135.847633561888
flux1:	2.61130653266332	497.146944356011	-129.13814832452
flux1:	2.62185929648242	471.279338659991	-122.581916638729
flux1:	2.63241206030151	445.85452222017	-116.188354510842
flux1:	2.64296482412061	420.948218441897	-109.959399801968
flux1:	2.6535175879397	396.629009935896	-103.892783469718
flux1:	2.6640703517588	372.95820088947	-97.9854365915546
flux1:	2.6746231155779	349.989755739678	-92.2362862045954
flux1:	2.68517587939699	327.770310749122	-86.6479016852358
flux1:	2.69572864321609	306.339254452934	-81.226825441762
flux1:	2.70628140703518	285.728872304838	-75.9827797958569
flux1:	2.71683417085428	265.964550268928	-70.9271465793539
flux1:	2.72738693467337	247.065031568256	-66.0711499769747
flux1:	2.73793969849247	229.042720407443	-61.4241169730853
flux1:	2.74849246231157	211.904026275714	-56.992122487561
flux1:	2.75904522613066	195.649742320681	-52.7772597156693
flux1:	2.76959798994976	180.275451270321	-48.7776697687723
flux1:	2.78015075376885	165.771952435777	-44.9882954206885
flux1:	2.79070351758795	152.12570338154	-41.402135000535
flux1:	2.80125628140704	139.319269982096	-38.0116486207737
flux1:	2.81180904522614	127.331778818456	-34.8099697029237
flux1:	2.82236180904524	116.139366200463	-31.7916879161168
flux1:	2.83291457286433	105.715618600682	-28.9531240822729
flux1:	2.84346733668343	96.0319998944632	-26.2921418729416
flux1:	2.85402010050252	87.0582614533141	-23.807607565171
flux1:	2.86457286432162	78.7628318253441	-21.498635195459
flux1:	2.87512562814071	71.1131833668554	-19.363767719294
flux1:	2.88567839195981	64.0761737501084	-17.4002504723077
flux1:	2.8962311557789	57.6183607974084	-15.6035357772641
flux1:	2.906783919598	51.7062895576693	-13.9671037526456
flux1:	2.9173366834171	46.306750992714	-12.4826046036929
flux1:	2.92788944723619	41.3870120924042	-11.1402527876979
flux1:	2.93844221105529	36.915017652381	-9.92936166734575
flux1:	2.94899497487438	32.8595643394878	-8.8389063768539
flux1:	2.95954773869348	29.1904480080885	-7.85802868805607
flux1:	2.97010050251257	25.8785854909966	-6.97643029142535
flux1:	2.98065326633167	22.8961122974669	-6.18462868274422
flux1:	2.99120603015077	20.2164577949709	-5.47407223847199
flux1:	3.00175879396986	17.8143995491582	-4.83713166963031
flux1:	3.01231155778896	15.6660985735914	-4.26700310788585
flux1:	3.02286432160805	13.7491172819695	-3.75756791723049
flux1:	3.03341708542715	12.0424219583555	-3.30325168991248
flux1:	3.04396984924624	10.5263715624118	-2.89891124403143
flux1:	3.05452261306534	9.18269464984068	-2.53976093224069
flux1:	3.06507537688443	7.99445613461301	-2.22133567474826
flux1:	3.07562814070353	6.94601554036655	-1.93948093069358
flux1:	3.08618090452263	6.02297828651474	-1.69035815605069
flux1:	3.09673366834172	5.21214145378664	-1.47045513937551
flux1:	3.10728643216082	4.50143535967186	-1.27659228358892
flux1:	3.11783919597991	3.87986215719779	-1.10591852431906
flux1:	3.12839195979901	3.33743256031643	-0.955894319064925
flux1:	3.1389447236181	2.86510167695033	-0.824263370304824
flux1:	3.1494974874372	2.45470481257238	-0.709017874058767
flux1:	3.1600502512563	2.09889399331154	-0.608362957194736
flux1:	3.17060301507539	1.79107583648233	-0.520684791164726
flux1:	3.18115577889449	1.52535128893954	-0.444524712930421
flux1:	3.19170854271358	1.29645765277548	-0.378559781447982
flux1:	3.20226130653268	1.09971321924541	-0.321589045838108
flux1:	3.21281407035177	0.930964751996031	-0.272524224686609
flux1:	3.22336683417087	0.786537985720497	-0.230383246600153
flux1:	3.23391959798997	0.663191237621411	-0.19428504258454
flux1:	3.24447236180906	0.558072176584142	-0.163444223850448
flux1:	3.25502512562816	0.468677743854573	-0.137164843110268
flux1:	3.26557788944725	0.392817176307381	-0.114833104010436
flux1:	3.27613065326635	0.328578053078572	-0.0959094075688347
flux1:	3.28668341708544	0.274295256157912	-0.0799203184413463
flux1:	3.29723618090454	0.228522714966284	-0.0664509502955761
flux1:	3.30778894472363	0.190007792167731	-0.0551380818652161
flux1:	3.31834170854273	0.157668154606835	-0.0456641354681891
flux1:	3.32889447236183	0.130570968436801	-0.037752033358253
flux1:	3.33944723618092	0.107914255801301	-0.0311608553122207
flux1:	3.35000000000002	0.0890102480569037	-0.0256821375016683
