# Supplementary material for: Optics of cone photoreceptors in the chicken (Gallus gallus domesticus)
Source: J R Soc Interface. 2015 Oct 6;12(111):20150591. doi: 10.1098/rsif.2015.0591 (PMC4614498; doi:10.1098/rsif.2015.0591)
Supplement: Oil droplet morphological and refractive index measurements [file rsif20150591supp3.gz › Wilbyetal_data_fluxspectra/violet/angle_os-theta-40-os.dat]

flux1:	1.25	0.0138171185762941	-0.00145285194944253
flux1:	1.2605527638191	0.0171407528007249	-0.00182033339641888
flux1:	1.27110552763819	0.0212163334280517	-0.00227644604619324
flux1:	1.28165829145729	0.0262023761426507	-0.00284018692330327
flux1:	1.29221105527638	0.0322881377200738	-0.00353324914705006
flux1:	1.30276381909548	0.0396989990417207	-0.004379800960616
flux1:	1.31331658291457	0.0487026739171671	-0.00540608924663346
flux1:	1.32386934673367	0.059616348086483	-0.00663992260186786
flux1:	1.33442211055276	0.0728148610532484	-0.00811014420948174
flux1:	1.34497487437186	0.0887400532779044	-0.00984626142636565
flux1:	1.35552763819095	0.107911409196728	-0.0118784582438155
flux1:	1.36608040201005	0.130938133817627	-0.0142382564524529
flux1:	1.37663316582914	0.158532809200045	-0.0169600992044134
flux1:	1.38718592964824	0.191526782061302	-0.0200840894083064
flux1:	1.39773869346734	0.23088743776915	-0.0236600128128809
flux1:	1.40829145728643	0.277737520692629	-0.0277526414108077
flux1:	1.41884422110553	0.333376659659454	-0.0324481620331746
flux1:	1.42939698492462	0.399305255263906	-0.0378614441453322
flux1:	1.43994974874372	0.477250883296746	-0.0441437661456922
flux1:	1.45050251256281	0.569197357146517	-0.0514905386981995
flux1:	1.46105527638191	0.677416580553063	-0.0601485239825795
flux1:	1.471608040201	0.804503307598553	-0.0704220546654996
flux1:	1.4821608040201	0.953412899753564	-0.0826778486992599
flux1:	1.49271356783919	1.12750214394469	-0.0973482322554579
flux1:	1.50326633165829	1.33057316186711	-0.114932842880508
flux1:	1.51381909547739	1.56692039119648	-0.135999133440149
flux1:	1.52437185929648	1.84138057305179	-0.161182143290624
flux1:	1.53492462311558	2.15938561902395	-0.191184055434556
flux1:	1.54547738693467	2.52701815410169	-0.226774178095585
flux1:	1.55603015075377	2.95106946160747	-0.268790213828166
flux1:	1.56658291457286	3.43909946392684	-0.318141972346066
flux1:	1.57713567839196	3.99949827009963	-0.375818747523781
flux1:	1.58768844221105	4.64154872869886	-0.442901018411105
flux1:	1.59824120603015	5.37548930199099	-0.520575870319288
flux1:	1.60879396984924	6.21257645546071	-0.610153672639934
flux1:	1.61934673366834	7.16514564416947	-0.713081508046587
flux1:	1.62989949748744	8.24666982869823	-0.83094693653451
flux1:	1.64045226130653	9.47181432198607	-0.965463908974867
flux1:	1.65100502512563	10.856486641491	-1.11843136333781
flux1:	1.66155778894472	12.417879880333	-1.29165506480493
flux1:	1.67211055276382	14.1745079916081	-1.48682625617479
flux1:	1.68266331658291	16.1462312578283	-1.7053583499351
flux1:	1.69321608040201	18.3542700767404	-1.94819517848761
flux1:	1.7037688442211	20.8212051213817	-2.2156189441202
flux1:	1.7143216080402	23.5709618472314	-2.50709848763445
flux1:	1.72487437185929	26.6287772496302	-2.82122427970335
flux1:	1.73542713567839	30.0211468002779	-3.15577324277958
flux1:	1.74597989949748	33.7757495082881	-3.50793387581692
flux1:	1.75653266331658	37.9213491425199	-3.87470141763542
flux1:	1.76708542713568	42.4876698617417	-4.2534248382181
flux1:	1.77763819095477	47.5052447072041	-4.64245348508617
flux1:	1.78819095477387	53.0052357464661	-5.04179593848892
flux1:	1.79874371859296	59.0192250855397	-5.453676669339
flux1:	1.80929648241206	65.5789763737988	-5.88287075832528
flux1:	1.81984924623115	72.7161669705928	-6.33672310410321
flux1:	1.83040201005025	80.4620915098755	-6.82481501655462
flux1:	1.84095477386934	88.8473381321693	-7.35831433499357
flux1:	1.85150753768844	97.9014393189017	-7.94911455332739
flux1:	1.86206030150753	107.65249986749	-8.60891687251751
flux1:	1.87261306532663	118.126805101736	-9.34842902209436
flux1:	1.88316582914573	129.348413027157	-10.1768445377306
flux1:	1.89371859296482	141.338734550569	-11.1017243518344
flux1:	1.90427135678392	154.116106202746	-12.1293244696856
flux1:	1.91482412060301	167.695360081172	-13.265301137881
flux1:	1.92537688442211	182.087395759569	-14.5155996196622
flux1:	1.9359296482412	197.298758973804	-15.8872361616515
flux1:	1.9464824120603	213.331231987485	-17.3886609908704
flux1:	1.95703517587939	230.181440553141	-19.0294642837124
flux1:	1.96758793969849	247.840482633079	-20.8193369208551
flux1:	1.97814070351758	266.293584340275	-22.7663735082698
flux1:	1.98869346733668	285.519788824392	-24.8749566022512
flux1:	1.99924623115577	305.491684285657	-27.1435656931627
flux1:	2.00979899497487	326.175177615371	-29.5629129299575
flux1:	2.02035175879397	347.529320391275	-32.114817388262
flux1:	2.03090452261306	369.506194241453	-34.7721671164919
flux1:	2.04145728643216	392.050862556807	-37.5001508610427
flux1:	2.05201005025125	415.10139534925	-40.2586734434803
flux1:	2.06256281407035	438.588973666326	-43.0055705485556
flux1:	2.07311557788944	462.438079001322	-45.7000251516088
flux1:	2.08366834170854	486.566771850645	-48.3055528048737
flux1:	2.09422110552764	510.887061831136	-50.7920731239708
flux1:	2.10477386934673	535.305369488858	-53.1368382157831
flux1:	2.11532663316583	559.723077618196	-55.3242385204497
flux1:	2.12587939698492	584.037167482445	-57.3446941609856
flux1:	2.13643216080402	608.140932972512	-59.1929772421212
flux1:	2.14698492462311	631.924763880269	-60.8664248308941
flux1:	2.15753768844221	655.276987803916	-62.3635704663088
flux1:	2.16809045226131	678.084758931884	-63.6836657613779
flux1:	2.1786432160804	700.234981196535	-64.827321247713
flux1:	2.1891959798995	721.615252698279	-65.7981121482328
flux1:	2.19974874371859	742.114818212761	-66.6046283740237
flux1:	2.21030150753769	761.625517001373	-67.2622742371405
flux1:	2.22085427135678	780.042713805637	-67.7942099466665
flux1:	2.23140703517588	797.266202123389	-68.2310862020643
flux1:	2.24195979899497	813.201070281367	-68.609495962528
flux1:	2.25251256281407	827.758522151436	-68.969255183668
flux1:	2.26306532663317	840.856645727199	-69.349751492107
flux1:	2.27361809045226	852.421123724935	-69.7857514083871
flux1:	2.28417085427136	862.385880960277	-70.3032496505905
flux1:	2.29472361809045	870.693663731399	-70.9160755245609
flux1:	2.30527638190955	877.29654658449	-71.6238988558908
flux1:	2.31582914572864	882.156362009911	-72.4119620594173
flux1:	2.32638190954774	885.245048903273	-73.252439824528
flux1:	2.33693467336684	886.544915786424	-74.1070107903146
flux1:	2.34748743718593	886.04881513401	-74.9301488587055
flux1:	2.35804020100503	883.760225545894	-75.6727534453225
flux1:	2.36859296482412	879.693238880776	-76.2858627535602
flux1:	2.37914572864322	873.872450199409	-76.7242036819053
flux1:	2.38969849246231	866.332749267754	-76.9492548356832
flux1:	2.40025125628141	857.119013541552	-76.9314780682832
flux1:	2.4108040201005	846.285704142986	-76.6515126357453
flux1:	2.4213567839196	833.896367943757	-76.100373939738
flux1:	2.4319095477387	820.02305056265	-75.2788943578387
flux1:	2.44246231155779	804.745626785994	-74.1966629943595
flux1:	2.45301507537689	788.151056334259	-72.870595225461
flux1:	2.46356783919598	770.33257431054	-71.3231484278272
flux1:	2.47412060301508	751.388826964027	-69.5802286928257
flux1:	2.48467336683417	731.422964469307	-67.6689910213815
flux1:	2.49522613065327	710.541703474449	-65.6158784500319
flux1:	2.50577889447237	688.854372854773	-63.4452344678909
flux1:	2.51633165829146	666.47195635277	-61.1786504847001
flux1:	2.52688442211056	643.506145688053	-58.8349958728158
flux1:	2.53743718592965	620.06841699194	-56.4309551986928
flux1:	2.54798994974875	596.269142315835	-53.9818952203733
flux1:	2.55854271356784	572.216746655958	-51.5029201097664
flux1:	2.56909547738694	548.016919329511	-49.0099534618042
flux1:	2.57964824120604	523.771887000906	-46.5206042381235
flux1:	2.59020100502513	499.579754154886	-44.0545210577438
flux1:	2.60075376884423	475.533915230041	-41.6330114322274
flux1:	2.61130653266332	451.722541243253	-39.2779034598213
flux1:	2.62185929648242	428.228142378504	-37.0098605385629
flux1:	2.63241206030151	405.127206732246	-34.846505306768
flux1:	2.64296482412061	382.489914470718	-32.8007176259803
flux1:	2.6535175879397	360.379925845897	-30.8793870398358
flux1:	2.6640703517588	338.854240941677	-29.0828005499082
flux1:	2.6746231155779	317.963128723617	-27.4047712504682
flux1:	2.68517587939699	297.750122611242	-25.8335412672587
flux1:	2.69572864321609	278.2520794821	-24.3533849382364
flux1:	2.70628140703518	259.499298673186	-22.9466973271277
flux1:	2.71683417085428	241.515696975033	-21.5962319626078
flux1:	2.72738693467337	224.319035065601	-20.2871142978183
flux1:	2.73793969849247	207.921190254998	-19.0083257093917
flux1:	2.74849246231157	192.328469794153	-17.7534906047948
flux1:	2.75904522613066	177.541958596736	-16.5209448858564
flux1:	2.76959798994976	163.557894911974	-15.3131741498132
flux1:	2.78015075376885	150.36806730275	-14.1357788937958
flux1:	2.79070351758795	137.960226374621	-12.9961666723157
flux1:	2.80125628140704	126.31850488774	-11.9021943407733
flux1:	2.81180904522614	115.423840228595	-10.8609771896304
flux1:	2.82236180904524	105.254393755928	-9.87803286991873
flux1:	2.83291457286433	95.7859620758733	-8.95684148967105
flux1:	2.84346733668343	86.9923759209564	-8.09880634585653
flux1:	2.85402010050252	78.8458829643131	-7.30352480735803
flux1:	2.86457286432162	71.3175114640895	-6.5692440172692
flux1:	2.87512562814071	64.3774122123928	-5.8933775199596
flux1:	2.88567839195981	57.9951768077182	-5.2729808388985
flux1:	2.8962311557789	52.1401307350449	-4.70511364373091
flux1:	2.906783919598	46.7816002328629	-4.18704892660168
flux1:	2.9173366834171	41.8891523797763	-3.71632529454382
flux1:	2.92788944723619	37.4328082345653	-3.29067301986094
flux1:	2.93844221105529	33.3832292756532	-2.90786879628706
flux1:	2.94899497487438	29.7118777274436	-2.5655805910413
flux1:	2.95954773869348	26.3911516504109	-2.26125209540559
flux1:	2.97010050251257	23.3944959463397	-1.99205389774204
flux1:	2.98065326633167	20.6964906299405	-1.75490597571805
flux1:	2.99120603015077	18.2729178816155	-1.54655982260111
flux1:	3.00175879396986	16.1008095372086	-1.36371956841817
flux1:	3.01231155778896	14.1584767470803	-1.20317771775675
flux1:	3.02286432160805	12.4255235867582	-1.06194119455515
flux1:	3.03341708542715	10.8828464225953	-0.937327497530505
flux1:	3.04396984924624	9.51262080598098	-0.827018843805923
flux1:	3.05452261306534	8.29827762438848	-0.729072517722282
flux1:	3.06507537688443	7.22447017050293	-0.641894864482555
flux1:	3.07562814070353	6.27703369402083	-0.56419159105973
flux1:	3.08618090452263	5.44293890136577	-0.494907706247646
flux1:	3.09673366834172	4.71024075695153	-0.433167946239704
flux1:	3.10728643216082	4.06802381399727	-0.378225048162188
flux1:	3.11783919597991	3.50634518188383	-0.329420019953738
flux1:	3.12839195979901	3.01617611234265	-0.286155752885388
flux1:	3.1389447236181	2.58934306063066	-0.247882844927221
flux1:	3.1494974874372	2.21846896338528	-0.214094493605211
flux1:	3.1600502512563	1.89691536439309	-0.184326324268209
flux1:	3.17060301507539	1.61872591469477	-0.158157370377576
flux1:	3.18115577889449	1.37857168173654	-0.135209763751869
flux1:	3.19170854271358	1.1716986154693	-0.115146298695734
flux1:	3.20226130653268	0.99387743876793	-0.0976661871605512
flux1:	3.21281407035177	0.841356160535103	-0.0824997996397463
flux1:	3.22336683417087	0.710815345409352	-0.0694032125128031
flux1:	3.23391959798997	0.599326216668771	-0.0581532377017746
flux1:	3.24447236180906	0.504311622354352	-0.0485434647924456
flux1:	3.25502512562816	0.423509852247074	-0.0403816563133085
flux1:	3.26557788944725	0.354941257967753	-0.033488548721729
flux1:	3.27613065326635	0.296877601611137	-0.0276977976547329
flux1:	3.28668341708544	0.247814034012823	-0.0228565800435481
flux1:	3.29723618090454	0.206443585497216	-0.0188263324912066
flux1:	3.30778894472363	0.171634039731978	-0.0154832413418006
flux1:	3.31834170854273	0.142407050580095	-0.0127182919642017
flux1:	3.32889447236183	0.117919356391821	-0.010436845399971
flux1:	3.33944723618092	0.0974459444799881	-0.00855779628137761
flux1:	3.35000000000002	0.0803650174546908	-0.00701240425674055
