# Supplementary material for: Optics of cone photoreceptors in the chicken (Gallus gallus domesticus)
Source: J R Soc Interface. 2015 Oct 6;12(111):20150591. doi: 10.1098/rsif.2015.0591 (PMC4614498; doi:10.1098/rsif.2015.0591)
Supplement: Oil droplet morphological and refractive index measurements [file rsif20150591supp3.gz › Wilbyetal_data_fluxspectra/violet/angle_os-theta-45-os.dat]

flux1:	1.25	0.0117927880554631	-6.0311055284898e-4
flux1:	1.2605527638191	0.0146193392853833	-7.99299202028689e-4
flux1:	1.27110552763819	0.0180831327144373	-0.00105170943344724
flux1:	1.28165829145729	0.0223181342179682	-0.00137260031805138
flux1:	1.29221105527638	0.0274842667615859	-0.00177562636814411
flux1:	1.30276381909548	0.0337719656584861	-0.00227560574035967
flux1:	1.31331658291457	0.0414074364269474	-0.00288815025489915
flux1:	1.32386934673367	0.0506587048844305	-0.00362914023837664
flux1:	1.33442211055276	0.0618425556946734	-0.00451403238227306
flux1:	1.34497487437186	0.075332464214191	-0.00555699572443516
flux1:	1.35552763819095	0.0915676338073539	-0.0067698943039359
flux1:	1.36608040201005	0.111063256506323	-0.00816116540871408
flux1:	1.37663316582914	0.134422122837214	-0.00973469011262655
flux1:	1.38718592964824	0.162347712110771	-0.011488815659578
flux1:	1.39773869346734	0.195658897713666	-0.0134157535090043
flux1:	1.40829145728643	0.235306407875646	-0.0155016574483571
flux1:	1.41884422110553	0.282391183812125	-0.0177277503426437
flux1:	1.42939698492462	0.338184775734278	-0.0200729046764208
flux1:	1.43994974874372	0.404151918792861	-0.0225180668888021
flux1:	1.45050251256281	0.481975424341092	-0.0250527914220909
flux1:	1.46105527638191	0.573583512059625	-0.027683940194695
flux1:	1.471608040201	0.681179700780404	-0.0304462975119563
flux1:	1.4821608040201	0.807275354062666	-0.0334144956894846
flux1:	1.49271356783919	0.95472495213965	-0.0367153284617308
flux1:	1.50326633165829	1.12676413652762	-0.04053925465246
flux1:	1.51381909547739	1.32705052717643	-0.0451497633150424
flux1:	1.52437185929648	1.55970726558698	-0.0508893307329163
flux1:	1.53492462311558	1.82936918486012	-0.0581810058279377
flux1:	1.54547738693467	2.14123142942343	-0.0675253130821541
flux1:	1.55603015075377	2.50110027580578	-0.0794930454423651
flux1:	1.56658291457286	2.91544582265198	-0.0947154767488431
flux1:	1.57713567839196	3.39145611079015	-0.113874227466833
flux1:	1.58768844221105	3.93709214376614	-0.13769311115782
flux1:	1.59824120603015	4.56114316952806	-0.166933679079518
flux1:	1.60879396984924	5.2732814578125	-0.202394839691156
flux1:	1.61934673366834	6.08411570709515	-0.244915123704184
flux1:	1.62989949748744	7.00524208617106	-0.295374172092052
flux1:	1.64045226130653	8.04929178682554	-0.35468807389346
flux1:	1.65100502512563	9.22997386904092	-0.423791811750044
flux1:	1.66155778894472	10.562112057115	-0.503601834102995
flux1:	1.67211055276382	12.0616740536055	-0.594953480397774
flux1:	1.68266331658291	13.7457918895202	-0.698512143321268
flux1:	1.69321608040201	15.6327717631407	-0.814663186307806
flux1:	1.7037688442211	17.7420918171784	-0.943392604916166
flux1:	1.7143216080402	20.0943863358461	-1.08417627471712
flux1:	1.72487437185929	22.7114148596493	-1.23589882664373
flux1:	1.73542713567839	25.6160148016786	-1.39682314179862
flux1:	1.74597989949748	28.8320362358425	-1.56462799982038
flux1:	1.75653266331658	32.3842575964736	-1.73652494362731
flux1:	1.76708542713568	36.2982811614857	-1.90945588551685
flux1:	1.77763819095477	40.6004072997316	-2.08036078656695
flux1:	1.78819095477387	45.3174865773327	-2.24649197164676
flux1:	1.79874371859296	50.4767490014478	-2.40574164887597
flux1:	1.80929648241206	56.1056098487743	-2.55694616003812
flux1:	1.81984924623115	62.2314517511156	-2.70013604167992
flux1:	1.83040201005025	68.8813830216455	-2.83671273983787
flux1:	1.84095477386934	76.0819725353957	-2.96954573309082
flux1:	1.85150753768844	83.8589619017606	-3.10299245636476
flux1:	1.86206030150753	92.2369561616202	-3.24284648443209
flux1:	1.87261306532663	101.239094751008	-3.39621922655062
flux1:	1.88316582914573	110.886705038392	-3.57135974503292
flux1:	1.89371859296482	121.198941311835	-3.77741707104674
flux1:	1.90427135678392	132.192412649146	-4.02414667571982
flux1:	1.91482412060301	143.880803673322	-4.32155623883287
flux1:	1.92537688442211	156.274492761134	-4.67947931565974
flux1:	1.9359296482412	169.380172845293	-5.10706683435946
flux1:	1.9464824120603	183.200480499844	-5.61220273943455
flux1:	1.95703517587939	197.733639508986	-6.20087879137508
flux1:	1.96758793969849	212.973125524103	-6.87659207875325
flux1:	1.97814070351758	228.907358611319	-7.63984232660563
flux1:	1.98869346733668	245.519430508732	-8.48779705940743
flux1:	1.99924623115577	262.786873160234	-9.4141674994705
flux1:	2.00979899497487	280.681474570167	-10.4093090227984
flux1:	2.02035175879397	299.169147393204	-11.4605353278649
flux1:	2.03090452261306	318.209854838513	-12.5526143968166
flux1:	2.04145728643216	337.757597520343	-13.66839140584
flux1:	2.05201005025125	357.760463958358	-14.789462622973
flux1:	2.06256281407035	378.160746291787	-15.896818921129
flux1:	2.07311557788944	398.895121593357	-16.9714020762644
flux1:	2.08366834170854	419.894898034681	-17.9945702694697
flux1:	2.09422110552764	441.08632388229	-18.9485260583095
flux1:	2.10477386934673	462.390956296971	-19.8167883494793
flux1:	2.11532663316583	483.726086198506	-20.5847722777828
flux1:	2.12587939698492	505.005214888523	-21.2404884116603
flux1:	2.13643216080402	526.138578081268	-21.7753161532794
flux1:	2.14698492462311	547.033713154733	-22.1847680151969
flux1:	2.15753768844221	567.596065574338	-22.4691429401312
flux1:	2.16809045226131	587.729630843183	-22.6339549320883
flux1:	2.1786432160804	607.337628498285	-22.6900137566319
flux1:	2.1891959798995	626.323204618872	-22.6530475784247
flux1:	2.19974874371859	644.590159359771	-22.5428190783885
flux1:	2.21030150753769	662.043695638531	-22.381800012055
flux1:	2.22085427135678	678.591184513911	-22.1935964711827
flux1:	2.23140703517588	694.14294213275	-22.0013955984356
flux1:	2.24195979899497	708.613011838745	-21.8266924633323
flux1:	2.25251256281407	721.91994360549	-21.6884588653201
flux1:	2.26306532663317	733.987561496995	-21.6027817540991
flux1:	2.27361809045226	744.74570814172	-21.5828805286429
flux1:	2.28417085427136	754.130954010799	-21.6393321768574
flux1:	2.29472361809045	762.087258606083	-21.7802886798318
flux1:	2.30527638190955	768.566570321438	-22.0114593295771
flux1:	2.31582914572864	773.529352312528	-22.3356689266805
flux1:	2.32638190954774	776.945022778416	-22.7519167601508
flux1:	2.33693467336684	778.792299477003	-23.2540443714275
flux1:	2.34748743718593	779.0594405079	-23.8293168781097
flux1:	2.35804020100503	777.744375912306	-24.4573482686695
flux1:	2.36859296482412	774.854727489394	-25.1097942892219
flux1:	2.37914572864322	770.407717612772	-25.7511010994131
flux1:	2.38969849246231	764.429971007063	-26.3403913533564
flux1:	2.40025125628141	756.957216287718	-26.834361133405
flux1:	2.4108040201005	748.033896431609	-27.1908890492107
flux1:	2.4213567839196	737.71269855922	-27.3729261908279
flux1:	2.4319095477387	726.054013722728	-27.3521454540786
flux1:	2.44246231155779	713.125337049472	-27.1118057398248
flux1:	2.45301507537689	699.00061755364	-26.6483696628972
flux1:	2.46356783919598	683.759565889539	-25.9716153231831
flux1:	2.47412060301508	667.486927551076	-25.1032589804613
flux1:	2.48467336683417	650.271728387826	-24.0743712261428
flux1:	2.49522613065327	632.206499118529	-22.9220438086656
flux1:	2.50577889447237	613.386485590903	-21.6858173311417
flux1:	2.51633165829146	593.908851525946	-20.4043358636728
flux1:	2.52688442211056	573.871880630739	-19.112596963663
flux1:	2.53743718592965	553.374185139824	-17.8400451442426
flux1:	2.54798994974875	532.513927921194	-16.6096192192268
flux1:	2.55854271356784	511.388065580011	-15.4377123790792
flux1:	2.56909547738694	490.091620309987	-14.334861093645
flux1:	2.57964824120604	468.716988356638	-13.306882151536
flux1:	2.59020100502513	447.353293031554	-12.3561559693853
flux1:	2.60075376884423	426.085789930311	-11.482805410075
flux1:	2.61130653266332	404.995331253727	-10.6856094688236
flux1:	2.62185929648242	384.157895231974	-9.96258279476399
flux1:	2.63241206030151	363.644185428328	-9.31122397041962
flux1:	2.64296482412061	343.51930326482	-8.72848923393481
flux1:	2.6535175879397	323.842495789808	-8.21059028375928
flux1:	2.6640703517588	304.666979232151	-7.75274093294979
flux1:	2.6746231155779	286.03983737661	-7.3489764613024
flux1:	2.68517587939699	268.001992462649	-6.99213481408494
flux1:	2.69572864321609	250.588244888514	-6.67403193765586
flux1:	2.70628140703518	233.827376759672	-6.38580894648345
flux1:	2.71683417085428	217.742313436954	-6.11839596846677
flux1:	2.72738693467337	202.350336478202	-5.86303018969967
flux1:	2.73793969849247	187.663340990734	-5.61177144281082
flux1:	2.74849246231157	173.688130378544	-5.35796437334624
flux1:	2.75904522613066	160.426741473563	-5.09659925414354
flux1:	2.76959798994976	147.876793293439	-4.82453030724496
flux1:	2.78015075376885	136.031853017452	-4.54052815570366
flux1:	2.79070351758795	124.881813045633	-4.24516935667959
flux1:	2.80125628140704	114.413273472215	-3.94059055407168
flux1:	2.81180904522614	104.60992479952	-3.6301484969924
flux1:	2.82236180904524	95.4529261832543	-3.31802807885549
flux1:	2.83291457286433	86.9212751341284	-3.00883507765549
flux1:	2.84346733668343	78.9921651679815	-2.7072052671841
flux1:	2.85402010050252	71.6413283960811	-2.41745866165926
flux1:	2.86457286432162	64.8433606107253	-2.14332395962272
flux1:	2.87512562814071	58.5720268481034	-1.88774995414282
flux1:	2.88567839195981	52.8005458032657	-1.65280846515288
flux1:	2.8962311557789	47.5018519221565	-1.43968139983065
flux1:	2.906783919598	42.64883434599	-1.24871669319248
flux1:	2.9173366834171	38.2145522544611	-1.07953517705421
flux1:	2.92788944723619	34.1724265487782	-0.931170414706963
flux1:	2.93844221105529	30.4964081019121	-0.802223936066708
flux1:	2.94899497487438	27.1611230955907	-0.691018905660461
flux1:	2.95954773869348	24.1419962244567	-0.595737339682795
flux1:	2.97010050251257	21.4153527121124	-0.51453083772451
flux1:	2.98065326633167	18.9585002641452	-0.445601346467083
flux1:	2.99120603015077	16.749792228913	-0.38725436545133
flux1:	3.00175879396986	14.7686733248611	-0.337930321376072
flux1:	3.01231155778896	12.9957094011986	-0.296220194993014
flux1:	3.02286432160805	11.4126027611913	-0.260870367134114
flux1:	3.03341708542715	10.0021945939816	-0.230780457766522
flux1:	3.04396984924624	8.74845607977273	-0.204997200942341
flux1:	3.05452261306534	7.6364696999975	-0.182706828696102
flux1:	3.06507537688443	6.65240222167012	-0.163227384627195
flux1:	3.07562814070353	5.78347076412945	-0.14600104748093
flux1:	3.08618090452263	5.01790325893369	-0.130585499021922
flux1:	3.09673366834172	4.34489450948711	-0.116643136853119
flux1:	3.10728643216082	3.7545589588508	-0.103927604950389
flux1:	3.11783919597991	3.2378811559452	-0.0922680771818127
flux1:	3.12839195979901	2.78666479927601	-0.0815524548652662
flux1:	3.1389447236181	2.39348113487162	-0.0717108671354349
flux1:	3.1494974874372	2.05161737526233	-0.0627006581968572
flux1:	3.1600502512563	1.75502571067911	-0.0544937331414107
flux1:	3.17060301507539	1.49827339676699	-0.0470668024254526
flux1:	3.18115577889449	1.27649431516208	-0.0403947394672242
flux1:	3.19170854271358	1.08534232931619	-0.0344469250653399
flux1:	3.20226130653268	0.920946689831186	-0.0291860885369892
flux1:	3.21281407035177	0.779869676764187	-0.0245689206016159
flux1:	3.22336683417087	0.65906661177262	-0.0205476755693281
flux1:	3.23391959798997	0.555848322921171	-0.0170720968399492
flux1:	3.24447236180906	0.467846098614358	-0.0140912234067748
flux1:	3.25502512562816	0.392979131606244	-0.011554838211511
flux1:	3.26557788944725	0.329424422154939	-0.00941448176170954
flux1:	3.27613065326635	0.275589081839686	-0.00762406042953574
flux1:	3.28668341708544	0.230084960236956	-0.006140141060761
flux1:	3.29723618090454	0.191705499323522	-0.00492206394810189
flux1:	3.30778894472363	0.159404706955426	-0.00393199818727344
flux1:	3.31834170854273	0.132278132901981	-0.00313502517261139
flux1:	3.32889447236183	0.10954572395863	-0.00249927878619168
flux1:	3.33944723618092	0.090536431009947	-0.00199611489487795
flux1:	3.35000000000002	0.074674440851514	-0.00160025978922155
