# Supplementary material for: Optics of cone photoreceptors in the chicken (Gallus gallus domesticus)
Source: J R Soc Interface. 2015 Oct 6;12(111):20150591. doi: 10.1098/rsif.2015.0591 (PMC4614498; doi:10.1098/rsif.2015.0591)
Supplement: Oil droplet morphological and refractive index measurements [file rsif20150591supp3.gz › Wilbyetal_data_fluxspectra/violet/angle_os-theta-5-os.dat]

flux1:	1.25	0.0194847672190819	-0.0221413418211297
flux1:	1.2605527638191	0.0241430895008224	-0.027061856374816
flux1:	1.27110552763819	0.0298521286568906	-0.0329247073077863
flux1:	1.28165829145729	0.0368336142099768	-0.0399537338339991
flux1:	1.29221105527638	0.0453525324834482	-0.0484604716525104
flux1:	1.30276381909548	0.0557247871967906	-0.0588675569621123
flux1:	1.31331658291457	0.0683260528842593	-0.0717281817163742
flux1:	1.32386934673367	0.0836019687698725	-0.0877371571282079
flux1:	1.33442211055276	0.102079849909178	-0.107729210167566
flux1:	1.34497487437186	0.124382088950494	-0.132661666868622
flux1:	1.35552763819095	0.151241438881218	-0.16358133899865
flux1:	1.36608040201005	0.183518398107399	-0.201578774528728
flux1:	1.37663316582914	0.222220902099832	-0.247737561768558
flux1:	1.38718592964824	0.268526551596266	-0.303090616693564
flux1:	1.39773869346734	0.323807630277365	-0.368599685195344
flux1:	1.40829145728643	0.389659128055067	-0.445177419007857
flux1:	1.41884422110553	0.467930023330546	-0.533770861326815
flux1:	1.42939698492462	0.56075807952133	-0.635520703648779
flux1:	1.43994974874372	0.670608354658114	-0.751999399824465
flux1:	1.45050251256281	0.800315675602716	-0.885514904939874
flux1:	1.46105527638191	0.953131292329014	-1.03944861315201
flux1:	1.471608040201	1.13277385425492	-1.21857823498439
flux1:	1.4821608040201	1.34348491196157	-1.42932530657031
flux1:	1.49271356783919	1.59008904295958	-1.67986259954956
flux1:	1.50326633165829	1.87805860967201	-1.98002115059547
flux1:	1.51381909547739	2.21358320650072	-2.34095361993457
flux1:	1.52437185929648	2.60364365102028	-2.77454025892113
flux1:	1.53492462311558	3.05609028753639	-3.29257327830986
flux1:	1.54547738693467	3.57972539745968	-3.90581951365726
flux1:	1.55603015075377	4.18438921789433	-4.62312774423647
flux1:	1.56658291457286	4.88104903786125	-5.45079918375203
flux1:	1.57713567839196	5.6818908297042	-6.39244992309573
flux1:	1.58768844221105	6.60041249289758	-7.44955688493399
flux1:	1.59824120603015	7.65151782160518	-8.62279561386495
flux1:	1.60879396984924	8.85161017282318	-9.91416068902616
flux1:	1.61934673366834	10.2186843228187	-11.3297289466158
flux1:	1.62989949748744	11.7724150893681	-12.8827779272066
flux1:	1.64045226130653	13.5342409867832	-14.5968173329192
flux1:	1.65100502512563	15.5274406903825	-16.5079499383792
flux1:	1.66155778894472	17.7772003488025	-18.6658939585081
flux1:	1.67211055276382	20.3106693953748	-21.1330539970267
flux1:	1.68266331658291	23.1570022551762	-23.981260531594
flux1:	1.69321608040201	26.347383854902	-27.2862023595756
flux1:	1.7037688442211	29.9150363460525	-31.120069486966
flux1:	1.7143216080402	33.8952044206769	-35.5433668129168
flux1:	1.72487437185929	38.3251170796186	-40.5971734438767
flux1:	1.73542713567839	43.243922871813	-46.297266189847
flux1:	1.74597989949748	48.6925957699137	-52.6315194082772
flux1:	1.75653266331658	54.7138092100755	-59.561842071808
flux1:	1.76708542713568	61.3517749411206	-67.0315114193898
flux1:	1.77763819095477	68.6520442086627	-74.9780188314206
flux1:	1.78819095477387	76.6612694791745	-83.3504238159713
flux1:	1.79874371859296	85.426924607007	-92.128906113895
flux1:	1.80929648241206	94.9969832207399	-101.343137400475
flux1:	1.81984924623115	105.419555719143	-111.08565324676
flux1:	1.83040201005025	116.742485015777	-121.516821674509
flux1:	1.84095477386934	129.012902971539	-132.859132164608
flux1:	1.85150753768844	142.276748870678	-145.380000470086
flux1:	1.86206030150753	156.578250734399	-159.36385242222
flux1:	1.87261306532663	171.959371997384	-175.075841098245
flux1:	1.88316582914573	188.459225197997	-192.721313617835
flux1:	1.89371859296482	206.113455297013	-212.407006247561
flux1:	1.90427135678392	224.953598420187	-234.111332888246
flux1:	1.91482412060301	245.006421961245	-257.671211961756
flux1:	1.92537688442211	266.293254792157	-282.79092247459
flux1:	1.9359296482412	288.829319238279	-309.07463464266
flux1:	1.9464824120603	312.623074990708	-336.079601471478
flux1:	1.95703517587939	337.67558639109	-363.38290666594
flux1:	1.96758793969849	363.979923821343	-390.652174780506
flux1:	1.97814070351758	391.520605806341	-417.709724371139
flux1:	1.98869346733668	420.27308922512	-444.579675526125
flux1:	1.99924623115577	450.203313878924	-471.508219393979
flux1:	2.00979899497487	481.267306169806	-498.949090040858
flux1:	2.02035175879397	513.410851465366	-527.51041612229
flux1:	2.03090452261306	546.569245798831	-557.865980401565
flux1:	2.04145728643216	580.667138686116	-590.642208984024
flux1:	2.05201005025125	615.618483117065	-626.299244005242
flux1:	2.06256281407035	651.32660494332	-665.027305337568
flux1:	2.07311557788944	687.684400098743	-706.677252463791
flux1:	2.08366834170854	724.574665518469	-750.738175699451
flux1:	2.09422110552764	761.870560016971	-796.36755196054
flux1:	2.10477386934673	799.436187613245	-842.472956586006
flux1:	2.11532663316583	837.127295302945	-887.838304119534
flux1:	2.12587939698492	874.792073720331	-931.280884195761
flux1:	2.13643216080402	912.272054909515	-971.817805404147
flux1:	2.14698492462311	949.403106753335	-1008.81396863429
flux1:	2.15753768844221	986.016523577867	-1042.08240598375
flux1:	2.16809045226131	1021.94021728215	-1071.91445115107
flux1:	2.1786432160804	1057.00000951728	-1099.03089801935
flux1:	2.1891959798995	1091.02101531575	-1124.46146044049
flux1:	2.19974874371859	1123.82910357954	-1149.37269108623
flux1:	2.21030150753769	1155.25240827883	-1174.87114067658
flux1:	2.22085427135678	1185.12285649857	-1201.80981428448
flux1:	2.23140703517588	1213.27768294852	-1230.62497064981
flux1:	2.24195979899497	1239.5609011827	-1261.22879887398
flux1:	2.25251256281407	1263.82471039047	-1292.97969864256
flux1:	2.26306532663317	1285.93083031448	-1324.74258648349
flux1:	2.27361809045226	1305.75176014385	-1355.03561668311
flux1:	2.28417085427136	1323.17196230611	-1382.24050087929
flux1:	2.29472361809045	1338.08897157002	-1404.83858739139
flux1:	2.30527638190955	1350.41441699995	-1421.63009044278
flux1:	2.31582914572864	1360.07493773765	-1431.90049402277
flux1:	2.32638190954774	1367.01296608713	-1435.51159185226
flux1:	2.33693467336684	1371.18734448165	-1432.9082639501
flux1:	2.34748743718593	1372.57375201452	-1425.04254485389
flux1:	2.35804020100503	1371.16492590267	-1413.22476128707
flux1:	2.36859296482412	1366.97067496212	-1398.92072942599
flux1:	2.37914572864322	1360.01770137662	-1383.524953408
flux1:	2.38969849246231	1350.34925383669	-1368.14843105619
flux1:	2.40025125628141	1338.02463656899	-1353.46022154628
flux1:	2.4108040201005	1323.11859833375	-1339.61109772337
flux1:	2.4213567839196	1305.72061106028	-1326.24842676999
flux1:	2.4319095477387	1285.93403726349	-1312.61169549924
flux1:	2.44246231155779	1263.87518090989	-1297.68488643
flux1:	2.45301507537689	1239.67221057455	-1280.3776237583
flux1:	2.46356783919598	1213.46395245997	-1259.70841933981
flux1:	2.47412060301508	1185.3985642499	-1234.96577636127
flux1:	2.48467336683417	1155.63210990687	-1205.82481806786
flux1:	2.49522613065327	1124.32707035595	-1172.40071027069
flux1:	2.50577889447237	1091.65083001719	-1135.22902140154
flux1:	2.51633165829146	1057.77417350309	-1095.17751023046
flux1:	2.52688442211056	1022.86982235774	-1053.30906721459
flux1:	2.53743718592965	987.111027637964	-1010.72532744286
flux1:	2.54798994974875	950.670220742216	-968.420787410974
flux1:	2.55854271356784	913.717722009297	-927.169590305367
flux1:	2.56909547738694	876.420502653299	-887.456706629395
flux1:	2.57964824120604	838.941000237618	-849.456743406489
flux1:	2.59020100502513	801.435999354494	-813.058501403036
flux1:	2.60075376884423	764.05559330264	-777.929475425843
flux1:	2.61130653266332	726.942248494931	-743.609492344607
flux1:	2.62185929648242	690.229994856031	-709.616976200459
flux1:	2.63241206030151	654.04375584667	-675.547786890674
flux1:	2.64296482412061	618.498824811581	-641.148419911161
flux1:	2.6535175879397	583.700484732442	-606.352737941139
flux1:	2.6640703517588	549.743757290094	-571.281211001549
flux1:	2.6746231155779	516.713266542552	-536.209676708985
flux1:	2.68517587939699	484.683202522448	-501.518254622442
flux1:	2.69572864321609	453.717372076349	-467.630942291732
flux1:	2.70628140703518	423.869332893027	-434.954937345963
flux1:	2.71683417085428	395.182609088683	-403.827660581679
flux1:	2.72738693467337	367.690987579419	-374.478784964395
flux1:	2.73793969849247	341.418896007224	-347.012751835569
flux1:	2.74849246231157	316.381856627064	-321.413443934363
flux1:	2.75904522613066	292.587006013489	-297.567706332911
flux1:	2.76959798994976	270.033668274445	-275.300317327068
flux1:	2.78015075376885	248.713964526474	-254.411708751713
flux1:	2.79070351758795	228.613443053	-234.711272243291
flux1:	2.80125628140704	209.711718185567	-216.042078534092
flux1:	2.81180904522614	191.983107150934	-198.29553883062
flux1:	2.82236180904524	175.397259585752	-181.416040694661
flux1:	2.83291457286433	159.919776963974	-165.396360286341
flux1:	2.84346733668343	145.512818272313	-150.265447019485
flux1:	2.85402010050252	132.135690023511	-136.071317306368
flux1:	2.86457286432162	119.745416753175	-122.862825732831
flux1:	2.87512562814071	108.297285760683	-110.67414998006
flux1:	2.88567839195981	97.7453612393942	-99.5147031013539
flux1:	2.8962311557789	88.0429620123573	-89.3653337916395
flux1:	2.906783919598	79.1430980764425	-80.1799829860227
flux1:	2.9173366834171	70.9988647078084	-71.8911231803366
flux1:	2.92788944723619	63.5637932847454	-64.4172628897207
flux1:	2.93844221105529	56.792159826155	-57.6711417337186
flux1:	2.94899497487438	50.6392542103964	-51.5675163196103
flux1:	2.95954773869348	45.0616117340825	-46.0295281291247
flux1:	2.97010050251257	40.0172092232156	-40.992810119142
flux1:	2.98065326633167	35.4656280199629	-36.4068932446249
flux1:	2.99120603015077	31.3681845403164	-32.2341026555168
flux1:	3.00175879396986	27.6880300643009	-28.4467183618996
flux1:	3.01231155778896	24.3902216673015	-25.0234164121131
flux1:	3.02286432160805	21.4417656976444	-21.9458801514654
flux1:	3.03341708542715	18.8116367665634	-19.1961137080862
flux1:	3.04396984924624	16.4707752045018	-16.7546473053712
flux1:	3.05452261306534	14.3920655223219	-14.599639677903
flux1:	3.06507537688443	12.5502992899005	-12.7068045379443
flux1:	3.07562814070353	10.9221249905803	-11.0500424172016
flux1:	3.08618090452263	9.48598688956506	-9.60257295384056
flux1:	3.09673366834172	8.22205537835622	-8.33826703252028
flux1:	3.10728643216082	7.11215031715505	-7.23286015509236
flux1:	3.11783919597991	6.13965882490654	-6.26480304557109
flux1:	3.12839195979901	5.28944936396755	-5.41565492495234
flux1:	3.1389447236181	4.54778325827579	-4.67006638220229
flux1:	3.1494974874372	3.90222499972425	-4.01547031210965
flux1:	3.1600502512563	3.34155283630044	-3.44161000270761
flux1:	3.17060301507539	2.8556704466165	-2.94000263541991
flux1:	3.18115577889449	2.43552069746907	-2.50341058438384
flux1:	3.19170854271358	2.07300233542496	-2.12538242105705
flux1:	3.20226130653268	1.76088990027185	-1.79991170187872
flux1:	3.21281407035177	1.49275738500809	-1.52124166562077
flux1:	3.22336683417087	1.26290595475071	-1.28380895524904
flux1:	3.23391959798997	1.06629571722851	-1.08228767162676
flux1:	3.24447236180906	0.898481812361018	-0.911682985876271
flux1:	3.25502512562816	0.755554858442729	-0.767427685922956
flux1:	3.26557788944725	0.634085640406215	-0.645454210214143
flux1:	3.27613065326635	0.531074137767379	-0.542231783294359
flux1:	3.28668341708544	0.44390273636693	-0.454767620566255
flux1:	3.29723618090454	0.370293420470018	-0.380576690800534
flux1:	3.30778894472363	0.308268882958228	-0.317625365290997
flux1:	3.31834170854273	0.256117272162424	-0.264257746677615
flux1:	3.32889447236183	0.212360337703071	-0.219116321400951
flux1:	3.33944723618092	0.175724829847252	-0.181067894469757
flux1:	3.35000000000002	0.14511684665708	-0.14914358798761
