# Supplementary material for: Optics of cone photoreceptors in the chicken (Gallus gallus domesticus)
Source: J R Soc Interface. 2015 Oct 6;12(111):20150591. doi: 10.1098/rsif.2015.0591 (PMC4614498; doi:10.1098/rsif.2015.0591)
Supplement: Oil droplet morphological and refractive index measurements [file rsif20150591supp3.gz › Wilbyetal_data_fluxspectra/red/angle_full-theta-0-full.dat]

flux1:	1.25	0.0321091304553619	-0.00280898603900282
flux1:	1.2605527638191	0.0395612385953247	-0.00332210224413561
flux1:	1.27110552763819	0.0484413095621396	-0.00452872984159818
flux1:	1.28165829145729	0.05916779990527	-0.00519797042981291
flux1:	1.29221105527638	0.072352827568321	-0.00618023980273187
flux1:	1.30276381909548	0.0880032426305249	-0.00785046369009701
flux1:	1.31331658291457	0.106390190906263	-0.00862828570752541
flux1:	1.32386934673367	0.128715882885028	-0.0111215046898263
flux1:	1.33442211055276	0.155668816724321	-0.0150289312783069
flux1:	1.34497487437186	0.18702431322366	-0.0163955745198793
flux1:	1.35552763819095	0.223806146045382	-0.0200779182130478
flux1:	1.36608040201005	0.268352663100969	-0.026748094002539
flux1:	1.37663316582914	0.321077951465234	-0.0310916507658806
flux1:	1.38718592964824	0.381703314948409	-0.0397459344720374
flux1:	1.39773869346734	0.453257857517607	-0.0492164091357089
flux1:	1.40829145728643	0.537664300774574	-0.0531947331377308
flux1:	1.41884422110553	0.632919239882318	-0.0684292022200269
flux1:	1.42939698492462	0.742571140353299	-0.0865337615904231
flux1:	1.43994974874372	0.873620918245362	-0.0932037148070116
flux1:	1.45050251256281	1.02574627568602	-0.110902857272042
flux1:	1.46105527638191	1.19730499602616	-0.130466180907314
flux1:	1.471608040201	1.3948582852011	-0.145049529823295
flux1:	1.4821608040201	1.62097893767367	-0.184801751618385
flux1:	1.49271356783919	1.86930359735412	-0.210834979465788
flux1:	1.50326633165829	2.14827714549751	-0.224741572641611
flux1:	1.51381909547739	2.4748425806599	-0.287524253159797
flux1:	1.52437185929648	2.84184890617552	-0.343806488523021
flux1:	1.53492462311558	3.2418785142052	-0.398217226012792
flux1:	1.54547738693467	3.69037548122309	-0.492173666365277
flux1:	1.55603015075377	4.17909394610301	-0.54677241584511
flux1:	1.56658291457286	4.69553837105125	-0.659726827456286
flux1:	1.57713567839196	5.26207268135357	-0.844746813173029
flux1:	1.58768844221105	5.89442188249692	-0.932882567652813
flux1:	1.59824120603015	6.57059694033264	-1.06889855082393
flux1:	1.60879396984924	7.27499449796149	-1.24203793916614
flux1:	1.61934673366834	8.01411735528817	-1.38920555456469
flux1:	1.62989949748744	8.7525364173034	-1.68429874677694
flux1:	1.64045226130653	9.49895029162106	-1.84731355685949
flux1:	1.65100502512563	10.2946651526658	-1.95837180080238
flux1:	1.66155778894472	11.0804753304683	-2.2887626717989
flux1:	1.67211055276382	11.8053967872603	-2.57546923411462
flux1:	1.68266331658291	12.4828818359156	-2.99659054532973
flux1:	1.69321608040201	13.0773433104185	-3.33131208811127
flux1:	1.7037688442211	13.5382969504682	-3.60876035849898
flux1:	1.7143216080402	13.8866453810179	-4.33373565564948
flux1:	1.72487437185929	14.0932035080328	-5.05938818396262
flux1:	1.73542713567839	14.0986615174476	-5.85714912571363
flux1:	1.74597989949748	13.87954058711	-6.48185877559862
flux1:	1.75653266331658	13.3894861711309	-7.23161856206865
flux1:	1.76708542713568	12.6377876785021	-8.5373828568616
flux1:	1.77763819095477	11.6434734680796	-9.76440122937515
flux1:	1.78819095477387	10.4052113900448	-10.7667942572617
flux1:	1.79874371859296	8.96133686409024	-11.3600929258944
flux1:	1.80929648241206	7.35809058840623	-12.49951506953
flux1:	1.81984924623115	5.6787130088636	-14.1065025057319
flux1:	1.83040201005025	4.04707542085353	-15.5518108308
flux1:	1.84095477386934	2.59598176486418	-16.1975321516662
flux1:	1.85150753768844	1.44688373847461	-16.9342304248091
flux1:	1.86206030150753	0.666268871022041	-18.8519199385639
flux1:	1.87261306532663	0.2390252695532	-21.5266572452314
flux1:	1.88316582914573	0.0656438117776889	-23.3866782587211
flux1:	1.89371859296482	0.0158577401198376	-24.4644262912167
flux1:	1.90427135678392	0.00494300851892566	-26.9176019067105
flux1:	1.91482412060301	0.00276695811404439	-31.4791206293597
flux1:	1.92537688442211	0.00253657880112835	-35.5662481149326
flux1:	1.9359296482412	0.0025891206491307	-37.6259805715375
flux1:	1.9464824120603	0.00219074799540893	-39.7599274838307
flux1:	1.95703517587939	0.00160406700292797	-44.4860858150356
flux1:	1.96758793969849	0.00129025246009579	-50.2817544829487
flux1:	1.97814070351758	0.00128586420087597	-53.0356144668777
flux1:	1.98869346733668	0.00144498389656983	-53.3444958331971
flux1:	1.99924623115577	0.00157015744277756	-55.7095429360236
flux1:	2.00979899497487	0.00151562494917737	-61.1005679172622
flux1:	2.02035175879397	0.0013918275025339	-65.3195840477772
flux1:	2.03090452261306	0.00134042115166339	-65.4233871083945
flux1:	2.04145728643216	0.00140803137458327	-65.7922324898334
flux1:	2.05201005025125	0.00156433887960132	-71.270228373875
flux1:	2.06256281407035	0.00171696049177709	-78.7971881488607
flux1:	2.07311557788944	0.00177620961194762	-82.893099874617
flux1:	2.08366834170854	0.00175635855684308	-84.5392777021068
flux1:	2.09422110552764	0.00174310310485938	-90.2517293398795
flux1:	2.10477386934673	0.00180707127724382	-101.191976926298
flux1:	2.11532663316583	0.001983807894153	-109.871772799283
flux1:	2.12587939698492	0.00224162756802968	-112.683759223553
flux1:	2.13643216080402	0.00249694459824915	-115.51462407768
flux1:	2.14698492462311	0.00265249409608811	-123.251066950729
flux1:	2.15753768844221	0.00269524813003756	-131.874133147391
flux1:	2.16809045226131	0.00268351387826589	-134.180725002231
flux1:	2.1786432160804	0.00270555016394878	-131.299547385957
flux1:	2.1891959798995	0.00280638223403833	-131.794574559228
flux1:	2.19974874371859	0.00299506946551581	-137.386246779655
flux1:	2.21030150753769	0.0032431066904621	-140.36591308737
flux1:	2.22085427135678	0.00351241567247747	-137.58055536624
flux1:	2.23140703517588	0.00375818079896533	-135.876052154971
flux1:	2.24195979899497	0.00394054814625149	-141.005971779726
flux1:	2.25251256281407	0.00403976345974046	-148.833460911721
flux1:	2.26306532663317	0.00405765849260861	-152.287343561877
flux1:	2.27361809045226	0.00403693930776899	-152.818890369591
flux1:	2.28417085427136	0.00402601624493104	-157.774935431757
flux1:	2.29472361809045	0.00408179776051327	-167.423218292711
flux1:	2.30527638190955	0.00421857067110835	-173.528856593146
flux1:	2.31582914572864	0.0044373586892592	-172.744963991187
flux1:	2.32638190954774	0.00470452955697787	-171.448977628944
flux1:	2.33693467336684	0.00500709915431239	-173.968852732291
flux1:	2.34748743718593	0.00532035258909759	-175.54353209789
flux1:	2.35804020100503	0.00563464179959305	-170.930830549064
flux1:	2.36859296482412	0.00591122181639077	-163.032507444966
flux1:	2.37914572864322	0.00611354892961736	-158.089046748716
flux1:	2.38969849246231	0.00620875200691186	-156.353950000127
flux1:	2.40025125628141	0.00619892003584768	-153.018738025695
flux1:	2.4108040201005	0.0061204564964894	-146.88160128386
flux1:	2.4213567839196	0.00601112533062326	-142.521107853322
flux1:	2.4319095477387	0.0059074434332747	-142.840921835074
flux1:	2.44246231155779	0.0058144462220506	-144.437580678428
flux1:	2.45301507537689	0.00576020688066863	-143.329983765676
flux1:	2.46356783919598	0.00578354445125225	-141.098692893546
flux1:	2.47412060301508	0.00600069364251339	-141.174143014396
flux1:	2.48467336683417	0.0066214415314952	-142.308418072952
flux1:	2.49522613065327	0.00811449305978093	-140.502234191421
flux1:	2.50577889447237	0.0114679645106207	-135.388490801896
flux1:	2.51633165829146	0.0186840776201719	-130.069846612935
flux1:	2.52688442211056	0.0334962072195765	-125.636017843644
flux1:	2.53743718592965	0.062216206657251	-120.062278942715
flux1:	2.54798994974875	0.114592744640543	-112.373852567786
flux1:	2.55854271356784	0.204318111739079	-104.423299483333
flux1:	2.56909547738694	0.34875148929107	-98.025265259269
flux1:	2.57964824120604	0.567952434315392	-92.7755774715551
flux1:	2.59020100502513	0.882352388744077	-87.5560002180816
flux1:	2.60075376884423	1.31061600145025	-82.5609842729455
flux1:	2.61130653266332	1.866510567074	-78.7560854291613
flux1:	2.62185929648242	2.55706086712377	-76.2016495846756
flux1:	2.63241206030151	3.38085257299768	-73.9437900779586
flux1:	2.64296482412061	4.32777974637162	-71.3172312862545
flux1:	2.6535175879397	5.38086093646752	-68.5121446014773
flux1:	2.6640703517588	6.51752334222238	-65.7968503150525
flux1:	2.6746231155779	7.71319941512424	-62.8769687011046
flux1:	2.68517587939699	8.94184411070632	-59.3160733597196
flux1:	2.69572864321609	10.1787206920784	-55.1655646321984
flux1:	2.70628140703518	11.4010440704929	-50.8315267367609
flux1:	2.71683417085428	12.5894872778374	-46.5813716616318
flux1:	2.72738693467337	13.728648015514	-42.4234230434839
flux1:	2.73793969849247	14.8054341397088	-38.3563832249153
flux1:	2.74849246231157	15.809863070195	-34.5663734967784
flux1:	2.75904522613066	16.7323664312483	-31.2810043130131
flux1:	2.76959798994976	17.5647960681479	-28.5435304146405
flux1:	2.78015075376885	18.2985016893249	-26.2284271282259
flux1:	2.79070351758795	18.9254663332227	-24.2146785102861
flux1:	2.80125628140704	19.4384298626205	-22.4796973685738
flux1:	2.81180904522614	19.8311945313097	-21.0003471911818
flux1:	2.82236180904524	20.0996761669559	-19.6691686352114
flux1:	2.83291457286433	20.2404559575446	-18.3514932591389
flux1:	2.84346733668343	20.252563677012	-16.9732876414619
flux1:	2.85402010050252	20.1363870208518	-15.5634008792194
flux1:	2.86457286432162	19.8955956598967	-14.1702269421358
flux1:	2.87512562814071	19.5365291820095	-12.7806878908305
flux1:	2.88567839195981	19.0689941564976	-11.3790081999264
flux1:	2.8962311557789	18.5047544868089	-10.0147889355202
flux1:	2.906783919598	17.8545654055736	-8.77127147698561
flux1:	2.9173366834171	17.13044398645	-7.67546334593613
flux1:	2.92788944723619	16.3461484943904	-6.71093773853609
flux1:	2.93844221105529	15.5155722955122	-5.87374878979321
flux1:	2.94899497487438	14.6515915705383	-5.1623460346824
flux1:	2.95954773869348	13.7689335378644	-4.58688816751655
flux1:	2.97010050251257	12.8797410743736	-4.12514625058073
flux1:	2.98065326633167	11.9916763301286	-3.71637391761677
flux1:	2.99120603015077	11.1140358903124	-3.35102568235466
flux1:	3.00175879396986	10.2569359907678	-3.03014994880186
flux1:	3.01231155778896	9.42671744215487	-2.73216264726824
flux1:	3.02286432160805	8.62835386408413	-2.45205662736174
flux1:	3.03341708542715	7.8681858921742	-2.17322633293815
flux1:	3.04396984924624	7.14841298065828	-1.8960479168883
flux1:	3.05452261306534	6.46895315359798	-1.64785461193476
flux1:	3.06507537688443	5.83263939989783	-1.42121166349587
flux1:	3.07562814070353	5.24148545718971	-1.20771904285225
flux1:	3.08618090452263	4.69412843136764	-1.01970900188169
flux1:	3.09673366834172	4.1896358342036	-0.858357924163973
flux1:	3.10728643216082	3.72780143629468	-0.725702149316526
flux1:	3.11783919597991	3.3060571020811	-0.618894223413142
flux1:	3.12839195979901	2.9220948860779	-0.526729563636621
flux1:	3.1389447236181	2.57503137646862	-0.451136432891391
flux1:	3.1494974874372	2.26285493386731	-0.393147738064213
flux1:	3.1600502512563	1.98251335062704	-0.344247896011631
flux1:	3.17060301507539	1.73167905210979	-0.300779481768504
flux1:	3.18115577889449	1.50835345498223	-0.262113117482618
flux1:	3.19170854271358	1.30998658842462	-0.227278699812219
flux1:	3.20226130653268	1.13443207632248	-0.196717224528183
flux1:	3.21281407035177	0.979864817347817	-0.168631668727298
flux1:	3.22336683417087	0.844205150291476	-0.141564619515697
flux1:	3.23391959798997	0.725296046925116	-0.117715502599864
flux1:	3.24447236180906	0.621397961284978	-0.0977195703703202
flux1:	3.25502512562816	0.531020291225067	-0.0802742757959646
flux1:	3.26557788944725	0.452612328276911	-0.0654204608347242
flux1:	3.27613065326635	0.384806097694184	-0.0531170040906541
flux1:	3.28668341708544	0.326365186047976	-0.0432489355588819
flux1:	3.29723618090454	0.276124566390547	-0.0357995130715358
flux1:	3.30778894472363	0.232996848152239	-0.0297358436109343
flux1:	3.31834170854273	0.196102220164231	-0.024659221536478
flux1:	3.32889447236183	0.164666675368422	-0.0207787687473551
flux1:	3.33944723618092	0.13794281276596	-0.0176351443775701
flux1:	3.35000000000002	0.115281700409222	-0.0149645709711652
