# Supplementary material for: Optics of cone photoreceptors in the chicken (Gallus gallus domesticus)
Source: J R Soc Interface. 2015 Oct 6;12(111):20150591. doi: 10.1098/rsif.2015.0591 (PMC4614498; doi:10.1098/rsif.2015.0591)
Supplement: Oil droplet morphological and refractive index measurements [file rsif20150591supp3.gz › Wilbyetal_data_fluxspectra/red/angle_full-theta-10-full.dat]

flux1:	1.25	0.0275181692408705	-0.00284533451011232
flux1:	1.2605527638191	0.0338684527374008	-0.00337113008206274
flux1:	1.27110552763819	0.0416695792615081	-0.00422252479234572
flux1:	1.28165829145729	0.0512446607106001	-0.00517295665828578
flux1:	1.29221105527638	0.062847116246316	-0.00632779319525782
flux1:	1.30276381909548	0.0762561303302306	-0.00790736516680687
flux1:	1.31331658291457	0.0919362759703523	-0.00945617008545799
flux1:	1.32386934673367	0.111504871932344	-0.0114447822562675
flux1:	1.33442211055276	0.135504133813656	-0.0144613618849749
flux1:	1.34497487437186	0.164060708610873	-0.0177601546277144
flux1:	1.35552763819095	0.197263430252389	-0.021279575015532
flux1:	1.36608040201005	0.235495488089108	-0.0259662638728746
flux1:	1.37663316582914	0.281154052949526	-0.031474883317797
flux1:	1.38718592964824	0.336209877821798	-0.0380310312261239
flux1:	1.39773869346734	0.402345144667327	-0.0467703001613284
flux1:	1.40829145728643	0.478732571429977	-0.055303088630474
flux1:	1.41884422110553	0.563994263920837	-0.0643917117577829
flux1:	1.42939698492462	0.663285046526849	-0.0784595289577815
flux1:	1.43994974874372	0.782525026202098	-0.0938030969696162
flux1:	1.45050251256281	0.921900544448505	-0.110036987109746
flux1:	1.46105527638191	1.08305012471761	-0.131779029375127
flux1:	1.471608040201	1.26122337318493	-0.15316969914593
flux1:	1.4821608040201	1.45876677679402	-0.181403151011006
flux1:	1.49271356783919	1.69324359615585	-0.222138659331891
flux1:	1.50326633165829	1.96307889809623	-0.258512328965172
flux1:	1.51381909547739	2.26727176588056	-0.302771579603581
flux1:	1.52437185929648	2.60007434136327	-0.361148653059509
flux1:	1.53492462311558	2.96326082518971	-0.421555807751094
flux1:	1.54547738693467	3.37804707508657	-0.503399343802774
flux1:	1.55603015075377	3.84556943856174	-0.589587422820287
flux1:	1.56658291457286	4.36127375679497	-0.668557445628603
flux1:	1.57713567839196	4.90155204586138	-0.781995432324763
flux1:	1.58768844221105	5.48218010846093	-0.91307313390793
flux1:	1.59824120603015	6.13185683569984	-1.04743259394027
flux1:	1.60879396984924	6.82738182925742	-1.20501741003705
flux1:	1.61934673366834	7.55703685593159	-1.36197390783581
flux1:	1.62989949748744	8.30222950854407	-1.55798148725031
flux1:	1.64045226130653	9.06890154624849	-1.82075756107671
flux1:	1.65100502512563	9.87091077048712	-2.08030759196084
flux1:	1.66155778894472	10.6779203187677	-2.36434549323249
flux1:	1.67211055276382	11.4513631020597	-2.70318589237232
flux1:	1.68266331658291	12.1817711247655	-3.09735658730032
flux1:	1.69321608040201	12.8699165984818	-3.5938944905056
flux1:	1.7037688442211	13.4737756644107	-4.09226941957578
flux1:	1.7143216080402	13.95770869845	-4.60163673718984
flux1:	1.72487437185929	14.2892644872776	-5.20900227915115
flux1:	1.73542713567839	14.4371006455905	-5.89788092241651
flux1:	1.74597989949748	14.3868186689151	-6.6870265300743
flux1:	1.75653266331658	14.0939976444691	-7.43877383230775
flux1:	1.76708542713568	13.5198604186706	-8.20714759209567
flux1:	1.77763819095477	12.6622157637262	-9.10659926964352
flux1:	1.78819095477387	11.5230812517507	-10.1766926215114
flux1:	1.79874371859296	10.1150693555943	-11.3492752901192
flux1:	1.80929648241206	8.49255326455979	-12.4787433986653
flux1:	1.81984924623115	6.73869908253469	-13.7047912990931
flux1:	1.83040201005025	4.96165408079454	-15.1911774602737
flux1:	1.84095477386934	3.30370705780467	-17.0006835359789
flux1:	1.85150753768844	1.91631888006165	-18.8802253762644
flux1:	1.86206030150753	0.915898342433399	-20.7153274243039
flux1:	1.87261306532663	0.333807437998337	-22.7004715474069
flux1:	1.88316582914573	0.0857718978047455	-25.0962590325632
flux1:	1.89371859296482	0.0164194242163685	-27.7443367563504
flux1:	1.90427135678392	0.00433978202046375	-30.2225453960687
flux1:	1.91482412060301	0.00282197632946731	-32.514869933996
flux1:	1.92537688442211	0.00283918977552464	-35.0894287514717
flux1:	1.9359296482412	0.00299966968267926	-38.0738733106464
flux1:	1.9464824120603	0.00287612909468777	-41.0759545791807
flux1:	1.95703517587939	0.00263078969485345	-43.7768304961166
flux1:	1.96758793969849	0.00254487810826887	-46.442368907782
flux1:	1.97814070351758	0.00266044639772643	-49.6595790078727
flux1:	1.98869346733668	0.00291677539245826	-53.4287554352263
flux1:	1.99924623115577	0.00311684009891248	-57.2425864044437
flux1:	2.00979899497487	0.00314202810960485	-60.8857406628955
flux1:	2.02035175879397	0.0030713289040203	-64.7158138584214
flux1:	2.03090452261306	0.00307245424928545	-69.2712113191008
flux1:	2.04145728643216	0.00320642221310197	-74.4034712359291
flux1:	2.05201005025125	0.00346600879287908	-79.3090800186134
flux1:	2.06256281407035	0.00370080824152507	-83.6926726930631
flux1:	2.07311557788944	0.0038067382402653	-88.1138968304531
flux1:	2.08366834170854	0.00379574097838307	-93.150541459265
flux1:	2.09422110552764	0.00380086791795285	-98.350734988147
flux1:	2.10477386934673	0.0039193159351566	-102.584508591239
flux1:	2.11532663316583	0.00420799067057312	-105.945408501803
flux1:	2.12587939698492	0.00462291114089427	-109.788214737165
flux1:	2.13643216080402	0.00504764081202644	-114.54760405087
flux1:	2.14698492462311	0.00535557919528713	-119.103040423149
flux1:	2.15753768844221	0.00550341838743828	-122.515292543628
flux1:	2.16809045226131	0.00556418925260291	-125.702831906325
flux1:	2.1786432160804	0.00563560341048904	-130.331627267078
flux1:	2.1891959798995	0.00582918895960313	-136.049629320108
flux1:	2.19974874371859	0.00618902949643809	-140.831388563334
flux1:	2.21030150753769	0.00674025484841654	-144.270502169104
flux1:	2.22085427135678	0.00740322708211141	-148.140315831479
flux1:	2.23140703517588	0.00809149148075023	-153.259621092521
flux1:	2.24195979899497	0.00866600848321976	-158.027081689891
flux1:	2.25251256281407	0.00909449421635354	-160.838183240735
flux1:	2.26306532663317	0.0093778870167187	-162.38936600722
flux1:	2.27361809045226	0.00962552023424769	-164.447558079143
flux1:	2.28417085427136	0.00991526985929935	-167.026339873947
flux1:	2.29472361809045	0.010349116492854	-168.415025355279
flux1:	2.30527638190955	0.0109729095648786	-168.079632899967
flux1:	2.31582914572864	0.0118451057286263	-167.591241240213
flux1:	2.32638190954774	0.0129854043842591	-168.17787839927
flux1:	2.33693467336684	0.0143966786722706	-169.121607636548
flux1:	2.34748743718593	0.0160369202027994	-169.16574691775
flux1:	2.35804020100503	0.0178157359454737	-168.294580722665
flux1:	2.36859296482412	0.0196411449923482	-167.633001812783
flux1:	2.37914572864322	0.0213948009592207	-167.909407836017
flux1:	2.38969849246231	0.0230326176393935	-168.242670342164
flux1:	2.40025125628141	0.0244893383671425	-167.072617212283
flux1:	2.4108040201005	0.0258015363582661	-164.460587276393
flux1:	2.4213567839196	0.0269705291696398	-162.140133740309
flux1:	2.4319095477387	0.0281156136075666	-160.609425601596
flux1:	2.44246231155779	0.0293157994844217	-158.035735794758
flux1:	2.45301507537689	0.0307377230358187	-153.388635293022
flux1:	2.46356783919598	0.0324731365274459	-148.491701186285
flux1:	2.47412060301508	0.0346701959424988	-145.013277740318
flux1:	2.48467336683417	0.037475646141734	-141.658253675156
flux1:	2.49522613065327	0.0412121819778508	-136.757503270464
flux1:	2.50577889447237	0.0464588836849337	-131.432818044234
flux1:	2.51633165829146	0.0542710588236324	-127.477495786577
flux1:	2.52688442211056	0.0664480877269744	-124.209087555022
flux1:	2.53743718592965	0.0858260033380256	-120.051628012185
flux1:	2.54798994974875	0.116618036559347	-115.294615648826
flux1:	2.55854271356784	0.164443715317792	-111.061077923787
flux1:	2.56909547738694	0.236148145596899	-107.20617205763
flux1:	2.57964824120604	0.339062585411718	-102.923493983798
flux1:	2.59020100502513	0.480122855656233	-98.1432061350742
flux1:	2.60075376884423	0.66474278032377	-93.2762409513627
flux1:	2.61130653266332	0.896124582532464	-88.5010852892806
flux1:	2.62185929648242	1.1744506860572	-83.786613034738
flux1:	2.63241206030151	1.49696261846545	-79.0494137394423
flux1:	2.64296482412061	1.85773546684689	-74.2480872280885
flux1:	2.6535175879397	2.24893271880515	-69.588378183021
flux1:	2.6640703517588	2.66122003138888	-65.3244143491772
flux1:	2.6746231155779	3.08507747890243	-61.3438627112579
flux1:	2.68517587939699	3.51129922840297	-57.4298318999397
flux1:	2.69572864321609	3.93171818256049	-53.6826378109462
flux1:	2.70628140703518	4.33985554950013	-50.2416754010201
flux1:	2.71683417085428	4.73008959851698	-46.9990159529613
flux1:	2.72738693467337	5.09845419658195	-43.8307587115654
flux1:	2.73793969849247	5.44162234372501	-40.7529297930357
flux1:	2.74849246231157	5.75801735594135	-37.8059796993179
flux1:	2.75904522613066	6.04596903831589	-34.9612960164005
flux1:	2.76959798994976	6.30390979938661	-32.1789077332824
flux1:	2.78015075376885	6.52991940662138	-29.5200040047256
flux1:	2.79070351758795	6.7217099450889	-27.0421266198392
flux1:	2.80125628140704	6.87779882603284	-24.6753709697503
flux1:	2.81180904522614	6.99687159448644	-22.4097563057115
flux1:	2.82236180904524	7.07833687742188	-20.3650454400143
flux1:	2.83291457286433	7.12034124667378	-18.5448916342968
flux1:	2.84346733668343	7.12188282826499	-16.8299929141929
flux1:	2.85402010050252	7.08275618890747	-15.2295158935559
flux1:	2.86457286432162	7.00445533615948	-13.8221556923103
flux1:	2.87512562814071	6.88909213653587	-12.5560484588677
flux1:	2.88567839195981	6.738490385188	-11.3698049521268
flux1:	2.8962311557789	6.55552464109015	-10.2731861431961
flux1:	2.906783919598	6.34321513773847	-9.25152271398341
flux1:	2.9173366834171	6.1053499356727	-8.31426224429677
flux1:	2.92788944723619	5.84573034578235	-7.46866899790205
flux1:	2.93844221105529	5.5692446695341	-6.66205310875834
flux1:	2.94899497487438	5.27995943384306	-5.90614960964843
flux1:	2.95954773869348	4.98165076379906	-5.24107372650412
flux1:	2.97010050251257	4.67816333449243	-4.63636804762152
flux1:	2.98065326633167	4.3729234278332	-4.08258578784343
flux1:	2.99120603015077	4.06957329360634	-3.59738012897828
flux1:	3.00175879396986	3.7708496478012	-3.16159313692499
flux1:	3.01231155778896	3.47943199259586	-2.77301873524751
flux1:	3.02286432160805	3.19749636347157	-2.445232615545
flux1:	3.03341708542715	2.92688671173758	-2.15036850262797
flux1:	3.04396984924624	2.66846925733782	-1.87932640073081
flux1:	3.05452261306534	2.42349486075912	-1.65080004370828
flux1:	3.06507537688443	2.19313234171879	-1.44707284428365
flux1:	3.07562814070353	1.97741448670708	-1.26013690078081
flux1:	3.08618090452263	1.77665857738477	-1.09884076559067
flux1:	3.09673366834172	1.59087377720539	-0.950997287081972
flux1:	3.10728643216082	1.41969901084633	-0.818885927700175
flux1:	3.11783919597991	1.26262798968735	-0.707698853321217
flux1:	3.12839195979901	1.11947004414363	-0.606148463029945
flux1:	3.1389447236181	0.98945030727672	-0.516160782239639
flux1:	3.1494974874372	0.871848580607162	-0.441599776418775
flux1:	3.1600502512563	0.766047705965598	-0.376001141999905
flux1:	3.17060301507539	0.670975952892011	-0.319214764925526
flux1:	3.18115577889449	0.585938610994055	-0.27227332526974
flux1:	3.19170854271358	0.510298232247839	-0.231283692688415
flux1:	3.20226130653268	0.443230274767575	-0.196053096396186
flux1:	3.21281407035177	0.383831761263913	-0.167061449369421
flux1:	3.22336683417087	0.331563871421671	-0.141818917777357
flux1:	3.23391959798997	0.285634222591504	-0.119769471015547
flux1:	3.24447236180906	0.245327788358266	-0.101243850983248
flux1:	3.25502512562816	0.210231298307203	-0.0852602983384988
flux1:	3.26557788944725	0.179728758414604	-0.0714448450045339
flux1:	3.27613065326635	0.153234035140743	-0.0598574776257661
flux1:	3.28668341708544	0.130294883344288	-0.049801683171293
flux1:	3.29723618090454	0.110549670682507	-0.0411727517261654
flux1:	3.30778894472363	0.0935301090977231	-0.0342365250221653
flux1:	3.31834170854273	0.0789534537439698	-0.0283106964567579
flux1:	3.32889447236183	0.0665166605611571	-0.0232501382348835
flux1:	3.33944723618092	0.0558749687445213	-0.0192140863055288
flux1:	3.35000000000002	0.0468096933815941	-0.0158196032779736
