# Supplementary material for: Optics of cone photoreceptors in the chicken (Gallus gallus domesticus)
Source: J R Soc Interface. 2015 Oct 6;12(111):20150591. doi: 10.1098/rsif.2015.0591 (PMC4614498; doi:10.1098/rsif.2015.0591)
Supplement: Oil droplet morphological and refractive index measurements [file rsif20150591supp3.gz › Wilbyetal_data_fluxspectra/red/angle_full-theta-15-full.dat]

flux1:	1.25	0.0208564398607779	-0.00270937326176837
flux1:	1.2605527638191	0.0256611804425377	-0.00332404115104359
flux1:	1.27110552763819	0.0317451662423464	-0.00408246855376901
flux1:	1.28165829145729	0.039385509024544	-0.00500366290747074
flux1:	1.29221105527638	0.048619604558768	-0.00620862087129032
flux1:	1.30276381909548	0.0588029831787873	-0.00767719905504963
flux1:	1.31331658291457	0.0704209485870564	-0.00939159917252723
flux1:	1.32386934673367	0.0856907987247708	-0.0116034692059105
flux1:	1.33442211055276	0.105147976323784	-0.0141619517802352
flux1:	1.34497487437186	0.12850484811286	-0.0174062802484366
flux1:	1.35552763819095	0.155032793923682	-0.0215536903198564
flux1:	1.36608040201005	0.183960731370801	-0.0259734903080517
flux1:	1.37663316582914	0.219174768339894	-0.0313935525779805
flux1:	1.38718592964824	0.263827192184656	-0.0382413853739957
flux1:	1.39773869346734	0.319618470762034	-0.0457321387415712
flux1:	1.40829145728643	0.383608604895759	-0.0549463352665892
flux1:	1.41884422110553	0.450458672780987	-0.0658679740500738
flux1:	1.42939698492462	0.527403295823018	-0.0774139738775159
flux1:	1.43994974874372	0.625487440642681	-0.0922427279859506
flux1:	1.45050251256281	0.744068724692908	-0.110020823013267
flux1:	1.46105527638191	0.883950256164052	-0.12974702711901
flux1:	1.471608040201	1.03313769395514	-0.153710932052963
flux1:	1.4821608040201	1.18829655955393	-0.18203796345418
flux1:	1.49271356783919	1.3840657446952	-0.215082353579337
flux1:	1.50326633165829	1.62176631479399	-0.25515643205329
flux1:	1.51381909547739	1.89460619721509	-0.301864952014269
flux1:	1.52437185929648	2.18602357752168	-0.354464285939927
flux1:	1.53492462311558	2.48830643176156	-0.416849623932809
flux1:	1.54547738693467	2.84525283927975	-0.489611649379429
flux1:	1.55603015075377	3.26729861953366	-0.570419958523258
flux1:	1.56658291457286	3.74870000374381	-0.66210641416967
flux1:	1.57713567839196	4.24225220648313	-0.768041583700576
flux1:	1.58768844221105	4.75268668540834	-0.884390010992546
flux1:	1.59824120603015	5.34343347319487	-1.01625948172308
flux1:	1.60879396984924	5.99912392874649	-1.1675175935728
flux1:	1.61934673366834	6.70061563507971	-1.3344241273507
flux1:	1.62989949748744	7.41236280306463	-1.53470867341174
flux1:	1.64045226130653	8.13852549001105	-1.75423269173753
flux1:	1.65100502512563	8.92207482797278	-1.99569115190604
flux1:	1.66155778894472	9.74062616384849	-2.29338344209489
flux1:	1.67211055276382	10.5411503302294	-2.62537521558755
flux1:	1.68266331658291	11.3028517908323	-3.0097032479275
flux1:	1.69321608040201	12.0357447430183	-3.42629795106159
flux1:	1.7037688442211	12.7159507695775	-3.8754876453376
flux1:	1.7143216080402	13.3137182981104	-4.42305863646062
flux1:	1.72487437185929	13.7791913185928	-5.01671322911754
flux1:	1.73542713567839	14.0596664380386	-5.65179796720035
flux1:	1.74597989949748	14.1583114396787	-6.31512362301359
flux1:	1.75653266331658	14.0431066147526	-7.03878571538477
flux1:	1.76708542713568	13.6395302654202	-7.88745871384493
flux1:	1.77763819095477	12.945362497167	-8.80321479258196
flux1:	1.78819095477387	11.9696251703023	-9.73654366858751
flux1:	1.79874371859296	10.6867279805197	-10.716999036649
flux1:	1.80929648241206	9.14150710510531	-11.8459113440872
flux1:	1.81984924623115	7.41271996689756	-13.204506562395
flux1:	1.83040201005025	5.59612579954235	-14.6583902608036
flux1:	1.84095477386934	3.84073212577541	-16.0970501045271
flux1:	1.85150753768844	2.31128915220625	-17.6133046171105
flux1:	1.86206030150753	1.15456744289795	-19.477160709292
flux1:	1.87261306532663	0.442660661352531	-21.6641100169566
flux1:	1.88316582914573	0.118661579784113	-23.7903615531977
flux1:	1.89371859296482	0.0218573869349217	-25.6970243262137
flux1:	1.90427135678392	0.00431685731389193	-27.8593651743543
flux1:	1.91482412060301	0.00215344203805713	-30.6304654231229
flux1:	1.92537688442211	0.00203947196124427	-33.4352687098406
flux1:	1.9359296482412	0.00209906601009301	-35.7484261017773
flux1:	1.9464824120603	0.00190258516466162	-38.0388682565075
flux1:	1.95703517587939	0.00164611715569853	-41.0765457664865
flux1:	1.96758793969849	0.00155096110306251	-44.6633147420046
flux1:	1.97814070351758	0.00160791429157808	-47.7990848014488
flux1:	1.98869346733668	0.00174743756302151	-50.5543775532616
flux1:	1.99924623115577	0.00183288085674533	-53.9615071747164
flux1:	2.00979899497487	0.00179205457982253	-58.3180209802945
flux1:	2.02035175879397	0.00170366296206868	-62.8139155435306
flux1:	2.03090452261306	0.00167099244245348	-66.7107136029732
flux1:	2.04145728643216	0.00172331474480407	-70.5232583041449
flux1:	2.05201005025125	0.00183673299268551	-75.0969453985735
flux1:	2.06256281407035	0.00192374902946442	-80.2769804872903
flux1:	2.07311557788944	0.00192079066435378	-85.160865234823
flux1:	2.08366834170854	0.00185850053878462	-89.1791698294507
flux1:	2.09422110552764	0.00180964540386362	-92.9239152669891
flux1:	2.10477386934673	0.00183292095025596	-97.5003046955828
flux1:	2.11532663316583	0.00193755123338594	-102.685907501301
flux1:	2.12587939698492	0.00209886252991852	-106.950060755443
flux1:	2.13643216080402	0.00223769087285652	-110.039530420536
flux1:	2.14698492462311	0.00229942412972622	-113.651147724014
flux1:	2.15753768844221	0.00226918896222793	-118.82213882277
flux1:	2.16809045226131	0.00220474827755617	-124.121728291722
flux1:	2.1786432160804	0.00215898971328774	-127.766903530504
flux1:	2.1891959798995	0.00217544676300688	-130.836081952505
flux1:	2.19974874371859	0.00226501204313431	-135.53756365704
flux1:	2.21030150753769	0.00242424990042839	-141.093067875062
flux1:	2.22085427135678	0.00262630925995134	-145.128174943913
flux1:	2.23140703517588	0.00282586726930876	-147.647987464507
flux1:	2.24195979899497	0.0029809514935411	-150.458763073395
flux1:	2.25251256281407	0.00306402927299183	-154.007759145142
flux1:	2.26306532663317	0.00309350882933021	-156.932981069386
flux1:	2.27361809045226	0.00310293788956073	-158.297924442575
flux1:	2.28417085427136	0.00314250983368672	-158.822290854509
flux1:	2.29472361809045	0.00324584291153617	-159.70750973168
flux1:	2.30527638190955	0.00344101956202992	-161.085891470722
flux1:	2.31582914572864	0.00374384957986319	-161.987512384872
flux1:	2.32638190954774	0.00416393854600401	-161.717823118659
flux1:	2.33693467336684	0.00470729662239334	-161.094858159377
flux1:	2.34748743718593	0.00536193649321988	-161.542999320606
flux1:	2.35804020100503	0.00611182436648383	-162.59812520347
flux1:	2.36859296482412	0.00690963803493143	-162.33667697028
flux1:	2.37914572864322	0.00772003038311694	-160.801415956025
flux1:	2.38969849246231	0.00849320120206836	-159.912982533965
flux1:	2.40025125628141	0.00922235238649664	-159.715552634391
flux1:	2.4108040201005	0.00990238738095158	-158.2235278428
flux1:	2.4213567839196	0.0105658716338067	-155.164926708791
flux1:	2.4319095477387	0.0112501570817908	-152.312161409073
flux1:	2.44246231155779	0.0120156769350926	-149.912700607021
flux1:	2.45301507537689	0.0129462932827783	-146.470152222216
flux1:	2.46356783919598	0.0141378906917145	-142.08381455296
flux1:	2.47412060301508	0.0157409572806594	-138.217790131602
flux1:	2.48467336683417	0.0179486396083374	-134.637777656303
flux1:	2.49522613065327	0.0211266849195553	-130.273027831613
flux1:	2.50577889447237	0.0258383147041349	-125.844643654499
flux1:	2.51633165829146	0.03308792185186	-122.233181883326
flux1:	2.52688442211056	0.0443566083501793	-118.441887827811
flux1:	2.53743718592965	0.0619524536288341	-113.898946440921
flux1:	2.54798994974875	0.0889088791086665	-109.721717175872
flux1:	2.55854271356784	0.129292829144901	-106.096462842772
flux1:	2.56909547738694	0.18772086956174	-101.872147157053
flux1:	2.57964824120604	0.26935573443922	-97.0706921067644
flux1:	2.59020100502513	0.379162712726593	-92.6183438928677
flux1:	2.60075376884423	0.521405275331833	-88.3472164907523
flux1:	2.61130653266332	0.699257206787276	-83.6695611613429
flux1:	2.62185929648242	0.913681663468636	-78.8924562918765
flux1:	2.63241206030151	1.16422770132282	-74.416358441174
flux1:	2.64296482412061	1.44792726088	-70.0533685944195
flux1:	2.6535175879397	1.76105599004305	-65.7227299973367
flux1:	2.6640703517588	2.09798746581244	-61.6368366022162
flux1:	2.6746231155779	2.45246687789136	-57.7947217752684
flux1:	2.68517587939699	2.81801154574786	-54.0899862594134
flux1:	2.69572864321609	3.18812495393511	-50.592408015441
flux1:	2.70628140703518	3.55790066235364	-47.3121510071468
flux1:	2.71683417085428	3.9217488724403	-44.1526361575512
flux1:	2.72738693467337	4.27599099055161	-41.1228548170751
flux1:	2.73793969849247	4.61666061607333	-38.2204505972308
flux1:	2.74849246231157	4.94132995678938	-35.4094106940265
flux1:	2.75904522613066	5.24703512174281	-32.7393824047685
flux1:	2.76959798994976	5.53081904844181	-30.1744957333685
flux1:	2.78015075376885	5.79034012101668	-27.6788171567112
flux1:	2.79070351758795	6.02206929431658	-25.374269045907
flux1:	2.80125628140704	6.22437433189825	-23.2148066342453
flux1:	2.81180904522614	6.39463048396518	-21.1050414979692
flux1:	2.82236180904524	6.53128624714365	-19.2300764792821
flux1:	2.83291457286433	6.63109598998536	-17.5698631750619
flux1:	2.84346733668343	6.6925075210135	-15.8952837985642
flux1:	2.85402010050252	6.71545043000854	-14.3766525465419
flux1:	2.86457286432162	6.69975747341395	-13.129762650099
flux1:	2.87512562814071	6.64650295993609	-11.8947793759491
flux1:	2.88567839195981	6.55688203522697	-10.6886775682102
flux1:	2.8962311557789	6.43348619795978	-9.66775158330423
flux1:	2.906783919598	6.27716328793785	-8.72387479674761
flux1:	2.9173366834171	6.0921305456794	-7.82206179234651
flux1:	2.92788944723619	5.88220346478323	-7.00002390865757
flux1:	2.93844221105529	5.65017585266604	-6.2250323307862
flux1:	2.94899497487438	5.40078816591761	-5.54234445334455
flux1:	2.95954773869348	5.13831261177699	-4.93970381630864
flux1:	2.97010050251257	4.86503702985917	-4.34766728790552
flux1:	2.98065326633167	4.5841776628603	-3.8258925806065
flux1:	2.99120603015077	4.3016620912389	-3.39562998005757
flux1:	3.00175879396986	4.01861979125336	-2.98613864965334
flux1:	3.01231155778896	3.73769656342241	-2.61150769154021
flux1:	3.02286432160805	3.46337005508841	-2.3033858918331
flux1:	3.03341708542715	3.19640133788032	-2.02479915317394
flux1:	3.04396984924624	2.93743958707888	-1.76894451284115
flux1:	3.05452261306534	2.6897661115458	-1.54986876742444
flux1:	3.06507537688443	2.45450180524192	-1.35261425488168
flux1:	3.07562814070353	2.23048229028689	-1.17894579700093
flux1:	3.08618090452263	2.0202910725265	-1.02668474492705
flux1:	3.09673366834172	1.82421509483031	-0.884697984003197
flux1:	3.10728643216082	1.64073799897569	-0.764214857115505
flux1:	3.11783919597991	1.4706906044595	-0.662021169282973
flux1:	3.12839195979901	1.31453321858701	-0.566245275518078
flux1:	3.1389447236181	1.17077716509862	-0.482953354972229
flux1:	3.1494974874372	1.03917580100451	-0.414788898575344
flux1:	3.1600502512563	0.920183889803208	-0.354886486178122
flux1:	3.17060301507539	0.811969818049084	-0.301212157389743
flux1:	3.18115577889449	0.714020059623302	-0.256528948508922
flux1:	3.19170854271358	0.62635138047321	-0.218660622832645
flux1:	3.20226130653268	0.547857603739452	-0.185692952314159
flux1:	3.21281407035177	0.477599999862872	-0.157925621672199
flux1:	3.22336683417087	0.415348364121741	-0.133356451401616
flux1:	3.23391959798997	0.360260338702408	-0.112629255968502
flux1:	3.24447236180906	0.311323008820879	-0.0955301427464186
flux1:	3.25502512562816	0.268443278293557	-0.0800138914738788
flux1:	3.26557788944725	0.230914200126868	-0.0669530398574902
flux1:	3.27613065326635	0.198013312189548	-0.0561801419793992
flux1:	3.28668341708544	0.169339977863842	-0.0466842361964997
flux1:	3.29723618090454	0.144482300438344	-0.0387879098034266
flux1:	3.30778894472363	0.122887775477456	-0.0322004265483025
flux1:	3.31834170854273	0.104242495078319	-0.026558244566784
flux1:	3.32889447236183	0.088297584635	-0.021965040207646
flux1:	3.33944723618092	0.0745477775108412	-0.0181266607006905
flux1:	3.35000000000002	0.0627661693982966	-0.0148850871285259
