# Supplementary material for: Optics of cone photoreceptors in the chicken (Gallus gallus domesticus)
Source: J R Soc Interface. 2015 Oct 6;12(111):20150591. doi: 10.1098/rsif.2015.0591 (PMC4614498; doi:10.1098/rsif.2015.0591)
Supplement: Oil droplet morphological and refractive index measurements [file rsif20150591supp3.gz › Wilbyetal_data_fluxspectra/red/angle_full-theta-20-full.dat]

flux1:	1.25	0.0134879459354723	-0.00240602877004337
flux1:	1.2605527638191	0.0165527972271467	-0.00292687748404756
flux1:	1.27110552763819	0.0206298704302152	-0.0036502106499471
flux1:	1.28165829145729	0.0258973386246001	-0.00444640272056586
flux1:	1.29221105527638	0.0323031866505317	-0.00542153537611051
flux1:	1.30276381909548	0.038910154678543	-0.00677064597589372
flux1:	1.31331658291457	0.0460367549887815	-0.00813760103954976
flux1:	1.32386934673367	0.0560393147394406	-0.00999206552390795
flux1:	1.33442211055276	0.0696990048417279	-0.0123668509866479
flux1:	1.34497487437186	0.0863916678784854	-0.0148221294859766
flux1:	1.35552763819095	0.1047856640782	-0.0182896191336919
flux1:	1.36608040201005	0.12309230258638	-0.0223092490829676
flux1:	1.37663316582914	0.14568699007848	-0.0264596436278507
flux1:	1.38718592964824	0.176389782244601	-0.0326826371490746
flux1:	1.39773869346734	0.217107853065323	-0.0392309901153292
flux1:	1.40829145728643	0.264554760874413	-0.0462683839417067
flux1:	1.41884422110553	0.309486460411959	-0.0562616930060838
flux1:	1.42939698492462	0.358488700850041	-0.0665260865098329
flux1:	1.43994974874372	0.426756455060081	-0.0788340688511512
flux1:	1.45050251256281	0.514589754626688	-0.0944963048061891
flux1:	1.46105527638191	0.621445592813221	-0.110597882572733
flux1:	1.471608040201	0.732336370998522	-0.130376135623095
flux1:	1.4821608040201	0.835640362801317	-0.155581128170505
flux1:	1.49271356783919	0.973603306028249	-0.183451879897538
flux1:	1.50326633165829	1.15591808121332	-0.215431692893772
flux1:	1.51381909547739	1.3730699744217	-0.25311709997749
flux1:	1.52437185929648	1.60126000693354	-0.29864221105547
flux1:	1.53492462311558	1.81765216170681	-0.351553585382967
flux1:	1.54547738693467	2.08170646381858	-0.413328274025226
flux1:	1.55603015075377	2.41342186716675	-0.48237776689252
flux1:	1.56658291457286	2.81067215980576	-0.557291616342577
flux1:	1.57713567839196	3.21239502999894	-0.654987357108775
flux1:	1.58768844221105	3.59505392941991	-0.763153690224627
flux1:	1.59824120603015	4.05788686140067	-0.875677673414944
flux1:	1.60879396984924	4.60249726700091	-1.01164254197413
flux1:	1.61934673366834	5.19986864661592	-1.16045871583188
flux1:	1.62989949748744	5.79636623668465	-1.34136297825926
flux1:	1.64045226130653	6.38238749329379	-1.54625074548324
flux1:	1.65100502512563	7.03351323314645	-1.75675774898179
flux1:	1.66155778894472	7.75470846255256	-2.00810018756535
flux1:	1.67211055276382	8.47655174758127	-2.30007690352605
flux1:	1.68266331658291	9.13872769755326	-2.63360997642302
flux1:	1.69321608040201	9.78300300856876	-3.00224114507611
flux1:	1.7037688442211	10.4138914830388	-3.40158424208108
flux1:	1.7143216080402	10.9881727222901	-3.85693022675659
flux1:	1.72487437185929	11.459867331457	-4.37947041636375
flux1:	1.73542713567839	11.7636354048948	-4.94366919782036
flux1:	1.74597989949748	11.932616852965	-5.5678292730899
flux1:	1.75653266331658	11.9461052105035	-6.2399705084803
flux1:	1.76708542713568	11.6893938560682	-6.9629396038943
flux1:	1.77763819095477	11.1799383237015	-7.78742985061286
flux1:	1.78819095477387	10.4384925651001	-8.66434835871106
flux1:	1.79874371859296	9.40981896482763	-9.64180122475241
flux1:	1.80929648241206	8.1350376179812	-10.6412410342919
flux1:	1.81984924623115	6.68009394836082	-11.7421623472829
flux1:	1.83040201005025	5.11330885819506	-12.9805541448151
flux1:	1.84095477386934	3.56827960704943	-14.3709262431022
flux1:	1.85150753768844	2.19251389926854	-15.8240268916727
flux1:	1.86206030150753	1.1251307060223	-17.3240733716839
flux1:	1.87261306532663	0.447562144456263	-18.9701512526898
flux1:	1.88316582914573	0.125825720227004	-20.8577661768821
flux1:	1.89371859296482	0.0240568547199851	-22.9041773845899
flux1:	1.90427135678392	0.00415553763634797	-24.9410901896171
flux1:	1.91482412060301	0.00147619098180055	-26.9873611027399
flux1:	1.92537688442211	0.00124714537625343	-29.2773826186165
flux1:	1.9359296482412	0.00123525159859776	-31.8843928130261
flux1:	1.9464824120603	9.08099642538011e-4	-34.54681254977
flux1:	1.95703517587939	5.57540305742877e-4	-37.0007673255741
flux1:	1.96758793969849	4.19136418895667e-4	-39.4948339320378
flux1:	1.97814070351758	4.50259200931274e-4	-42.5716512721683
flux1:	1.98869346733668	5.38120847562344e-4	-46.0127985032184
flux1:	1.99924623115577	5.77409633747253e-4	-49.0726415274768
flux1:	2.00979899497487	5.00698391571331e-4	-51.814122484437
flux1:	2.02035175879397	4.19111444046836e-4	-55.1880389845812
flux1:	2.03090452261306	4.00648415080716e-4	-59.4527145473228
flux1:	2.04145728643216	4.64237773806564e-4	-63.3580480496655
flux1:	2.05201005025125	5.58680301020273e-4	-66.4182840904643
flux1:	2.06256281407035	6.38277379787537e-4	-69.9873988055629
flux1:	2.07311557788944	6.46522217606351e-4	-74.6894076472159
flux1:	2.08366834170854	6.38996896714055e-4	-79.1380020792293
flux1:	2.09422110552764	6.594285894041e-4	-82.289364123718
flux1:	2.10477386934673	7.58538401481681e-4	-85.608912551655
flux1:	2.11532663316583	9.23473001514802e-4	-90.3288159038056
flux1:	2.12587939698492	0.00114541552693348	-94.7454838664352
flux1:	2.13643216080402	0.00135491038167778	-97.5680750703944
flux1:	2.14698492462311	0.00150730235995266	-100.39710920001
flux1:	2.15753768844221	0.00159273370557258	-104.64080382241
flux1:	2.16809045226131	0.00165614345607839	-108.849992626799
flux1:	2.1786432160804	0.00176626385732744	-111.337989280434
flux1:	2.1891959798995	0.00195199390922168	-113.619828689861
flux1:	2.19974874371859	0.00225059516370924	-117.549776757092
flux1:	2.21030150753769	0.00263117980548913	-121.435583694179
flux1:	2.22085427135678	0.00308563622804691	-123.470022247745
flux1:	2.23140703517588	0.00352205974967208	-125.278488746003
flux1:	2.24195979899497	0.00391850667928965	-128.530367362953
flux1:	2.25251256281407	0.00421253378331549	-131.769994837595
flux1:	2.26306532663317	0.00445959549440114	-133.220105692263
flux1:	2.27361809045226	0.00468276409751923	-134.019560265717
flux1:	2.28417085427136	0.00496852068415115	-135.919400112843
flux1:	2.29472361809045	0.00535287298433109	-137.914318754592
flux1:	2.30527638190955	0.00588467808746743	-138.36469926948
flux1:	2.31582914572864	0.00658776031532629	-138.141954229388
flux1:	2.32638190954774	0.00746998642765182	-138.568237677633
flux1:	2.33693467336684	0.00854579155567567	-138.981144766637
flux1:	2.34748743718593	0.00976777726671143	-138.610473819397
flux1:	2.35804020100503	0.0111205804552912	-137.895741560666
flux1:	2.36859296482412	0.0124900888288465	-137.100252458323
flux1:	2.37914572864322	0.0138497743362568	-136.137191152555
flux1:	2.38969849246231	0.0150864558756018	-135.253708824184
flux1:	2.40025125628141	0.016229774581047	-134.265580041722
flux1:	2.4108040201005	0.0172471162680295	-132.463793095862
flux1:	2.4213567839196	0.0182343618807968	-130.147900459316
flux1:	2.4319095477387	0.0192416141100136	-128.356787879082
flux1:	2.44246231155779	0.0203853685429601	-126.702720765902
flux1:	2.45301507537689	0.0217790763527927	-123.872963468722
flux1:	2.46356783919598	0.0235523395243582	-120.270813794082
flux1:	2.47412060301508	0.0259240913658578	-117.347213272381
flux1:	2.48467336683417	0.0291372623268436	-114.728089881676
flux1:	2.49522613065327	0.0337241854500702	-111.062432278643
flux1:	2.50577889447237	0.0404104222602069	-106.832763209057
flux1:	2.51633165829146	0.0506657430937355	-103.272215621389
flux1:	2.52688442211056	0.0666329521895284	-99.9549426225733
flux1:	2.53743718592965	0.0919542503565133	-96.0540213154077
flux1:	2.54798994974875	0.131616649966429	-92.0221017941441
flux1:	2.55854271356784	0.192618910535812	-88.3322370127958
flux1:	2.56909547738694	0.283454038333915	-84.6610596903548
flux1:	2.57964824120604	0.413781570346146	-80.9144597299367
flux1:	2.59020100502513	0.593612394964294	-77.2685119643237
flux1:	2.60075376884423	0.831668970459734	-73.5505950383227
flux1:	2.61130653266332	1.13510665169839	-69.7438376602607
flux1:	2.62185929648242	1.50728497023191	-66.1718483402919
flux1:	2.63241206030151	1.948555353541	-62.7341378247513
flux1:	2.64296482412061	2.4547162444183	-59.0881810032706
flux1:	2.6535175879397	3.01844493342175	-55.444646554977
flux1:	2.6640703517588	3.62956904135257	-52.1508077992242
flux1:	2.6746231155779	4.27594220995502	-49.0048283358653
flux1:	2.68517587939699	4.94546392950037	-45.7566264794265
flux1:	2.69572864321609	5.62538317533725	-42.6254017718163
flux1:	2.70628140703518	6.30494560438469	-39.8126538577941
flux1:	2.71683417085428	6.97337983697636	-37.1512390739218
flux1:	2.72738693467337	7.62213927423756	-34.510936544205
flux1:	2.73793969849247	8.24350275758461	-31.9907575939067
flux1:	2.74849246231157	8.83108278246617	-29.6753320283591
flux1:	2.75904522613066	9.37941019399953	-27.5272617420025
flux1:	2.76959798994976	9.88265262901934	-25.4267112776383
flux1:	2.78015075376885	10.3363279432245	-23.3588666247111
flux1:	2.79070351758795	10.7346626423953	-21.482498073734
flux1:	2.80125628140704	11.0732055904557	-19.7742591165483
flux1:	2.81180904522614	11.3471783258027	-18.054979699875
flux1:	2.82236180904524	11.5538171215114	-16.4120495568509
flux1:	2.83291457286433	11.6900119269483	-14.9694011720142
flux1:	2.84346733668343	11.7533081523971	-13.608779696281
flux1:	2.85402010050252	11.7444655356519	-12.2984640116129
flux1:	2.86457286432162	11.6643303060572	-11.1167683496903
flux1:	2.87512562814071	11.51487505689	-10.0346825720309
flux1:	2.88567839195981	11.2995402111008	-9.0409514101557
flux1:	2.8962311557789	11.024572356868	-8.14611312331842
flux1:	2.906783919598	10.6943128228052	-7.3096985523175
flux1:	2.9173366834171	10.3160368558948	-6.54693552197199
flux1:	2.92788944723619	9.89828409807941	-5.87346904484549
flux1:	2.93844221105529	9.44680473477292	-5.25194937818543
flux1:	2.94899497487438	8.96881807186042	-4.67906350152408
flux1:	2.95954773869348	8.47283139528106	-4.16041836228763
flux1:	2.97010050251257	7.96586118235505	-3.69037336124129
flux1:	2.98065326633167	7.45313679741958	-3.27075935787044
flux1:	2.99120603015077	6.94242054084434	-2.88890640922736
flux1:	3.00175879396986	6.43828625432462	-2.53762573078663
flux1:	3.01231155778896	5.94435145571177	-2.22786634124137
flux1:	3.02286432160805	5.46574354161738	-1.95865335647188
flux1:	3.03341708542715	5.00570139347651	-1.71427514050573
flux1:	3.04396984924624	4.56608059930289	-1.4934264315209
flux1:	3.05452261306534	4.14897615291441	-1.30322317853973
flux1:	3.06507537688443	3.75659501344898	-1.13809203585246
flux1:	3.07562814070353	3.38864947258585	-0.991201557544052
flux1:	3.08618090452263	3.04585207367935	-0.859575068308557
flux1:	3.09673366834172	2.72853938372374	-0.744640073712688
flux1:	3.10728643216082	2.43610232267652	-0.647128168573901
flux1:	3.11783919597991	2.16781773191265	-0.559937711561973
flux1:	3.12839195979901	1.92296198183787	-0.481059535156785
flux1:	3.1389447236181	1.70068764632568	-0.413375608291509
flux1:	3.1494974874372	1.49927662243627	-0.355569937056757
flux1:	3.1600502512563	1.31778506408902	-0.304442249578656
flux1:	3.17060301507539	1.1549308055742	-0.258828222153217
flux1:	3.18115577889449	1.00934214388709	-0.219914823299502
flux1:	3.19170854271358	0.879451636602026	-0.187267929877416
flux1:	3.20226130653268	0.76417248611957	-0.158788854615641
flux1:	3.21281407035177	0.662316263789316	-0.133853033695437
flux1:	3.22336683417087	0.572294465994255	-0.112893296974057
flux1:	3.23391959798997	0.493201991648843	-0.0954338835074536
flux1:	3.24447236180906	0.42396901875055	-0.080391282775158
flux1:	3.25502512562816	0.363471942006491	-0.0674060606688577
flux1:	3.26557788944725	0.310683568378537	-0.0565064508702334
flux1:	3.27613065326635	0.265000732259711	-0.0474459999537147
flux1:	3.28668341708544	0.225460479881516	-0.0396574053329493
flux1:	3.29723618090454	0.191223796814315	-0.0329758488084907
flux1:	3.30778894472363	0.161851214384736	-0.0274502039785254
flux1:	3.31834170854273	0.136657363688718	-0.0227714519743316
flux1:	3.32889447236183	0.115061593900463	-0.0188289327248421
flux1:	3.33944723618092	0.0966360111771424	-0.0155307506044982
flux1:	3.35000000000002	0.0810300880405262	-0.0127628732126747
