# Supplementary material for: Optics of cone photoreceptors in the chicken (Gallus gallus domesticus)
Source: J R Soc Interface. 2015 Oct 6;12(111):20150591. doi: 10.1098/rsif.2015.0591 (PMC4614498; doi:10.1098/rsif.2015.0591)
Supplement: Oil droplet morphological and refractive index measurements [file rsif20150591supp3.gz › Wilbyetal_data_fluxspectra/red/angle_full-theta-25-full.dat]

flux1:	1.25	0.00800241316733731	-0.00216124376882383
flux1:	1.2605527638191	0.00973855564225048	-0.00261157572477665
flux1:	1.27110552763819	0.0121872895937249	-0.00328167608481064
flux1:	1.28165829145729	0.0154166829199586	-0.00403038358359997
flux1:	1.29221105527638	0.0194585640909266	-0.00490041382606244
flux1:	1.30276381909548	0.0235399749564042	-0.0061372796136915
flux1:	1.31331658291457	0.0276420943843612	-0.00736530610348487
flux1:	1.32386934673367	0.0333082234053948	-0.00897007417562398
flux1:	1.33442211055276	0.0415938733696973	-0.0111163028313442
flux1:	1.34497487437186	0.0521909293234402	-0.0132779477142968
flux1:	1.35552763819095	0.0639701047775906	-0.0162198187889315
flux1:	1.36608040201005	0.0748602234192263	-0.0197006186314879
flux1:	1.37663316582914	0.0877379058745352	-0.0233335885641456
flux1:	1.38718592964824	0.105847345118004	-0.0286549508364286
flux1:	1.39773869346734	0.130822572690318	-0.0342909184090001
flux1:	1.40829145728643	0.161801813830634	-0.0405150008840464
flux1:	1.41884422110553	0.190475901990688	-0.0490304373550672
flux1:	1.42939698492462	0.218421503924971	-0.058066120578558
flux1:	1.43994974874372	0.258072117241288	-0.0691909468348384
flux1:	1.45050251256281	0.312576512225604	-0.082382162155424
flux1:	1.46105527638191	0.380839802574672	-0.0966198807689804
flux1:	1.471608040201	0.453352657659045	-0.114517558989609
flux1:	1.4821608040201	0.515771520512265	-0.135288024250119
flux1:	1.49271356783919	0.59508172261123	-0.159119518121997
flux1:	1.50326633165829	0.706651260719111	-0.186773225955421
flux1:	1.51381909547739	0.845544516310481	-0.218360304999131
flux1:	1.52437185929648	0.994906199684643	-0.256701350255332
flux1:	1.53492462311558	1.12477625970801	-0.300232565658709
flux1:	1.54547738693467	1.27934666659481	-0.349655940562149
flux1:	1.55603015075377	1.48287616316441	-0.407999605336369
flux1:	1.56658291457286	1.73699991046957	-0.474675662828098
flux1:	1.57713567839196	1.9999663964373	-0.552366912068634
flux1:	1.58768844221105	2.22857726039821	-0.641329932939993
flux1:	1.59824120603015	2.50169273657577	-0.740678326302675
flux1:	1.60879396984924	2.84363461773758	-0.855508346274927
flux1:	1.61934673366834	3.23458811341376	-0.99084001218255
flux1:	1.62989949748744	3.61627795624914	-1.1371546341034
flux1:	1.64045226130653	3.96419168282681	-1.30052695457788
flux1:	1.65100502512563	4.35748253884037	-1.49784054482198
flux1:	1.66155778894472	4.81965455782551	-1.7094041760535
flux1:	1.67211055276382	5.28936415854483	-1.95053522924948
flux1:	1.68266331658291	5.68971019495764	-2.21266376295719
flux1:	1.69321608040201	6.07410415692418	-2.5004004583514
flux1:	1.7037688442211	6.47957676380705	-2.85364394185512
flux1:	1.7143216080402	6.85120739549945	-3.22116170093431
flux1:	1.72487437185929	7.14542380702532	-3.61734607856812
flux1:	1.73542713567839	7.32797955096685	-4.05100255080766
flux1:	1.74597989949748	7.44499246515174	-4.56199905232518
flux1:	1.75653266331658	7.47123530731175	-5.13432356080627
flux1:	1.76708542713568	7.31232157298101	-5.70488415874478
flux1:	1.77763819095477	6.99848472343854	-6.33138040983213
flux1:	1.78819095477387	6.54441945437552	-7.03521028137842
flux1:	1.79874371859296	5.90258008637228	-7.8722705323056
flux1:	1.80929648241206	5.1033185737507	-8.70135891327293
flux1:	1.81984924623115	4.19220809030081	-9.54590577788141
flux1:	1.83040201005025	3.20816771525439	-10.4899678637388
flux1:	1.84095477386934	2.23777212703661	-11.6149822640233
flux1:	1.85150753768844	1.37530727554491	-12.8048058632612
flux1:	1.86206030150753	0.706888430665581	-13.9598883313287
flux1:	1.87261306532663	0.283172861562034	-15.183650355342
flux1:	1.88316582914573	0.0810607785970808	-16.646454655561
flux1:	1.89371859296482	0.0159713352969048	-18.2747107722861
flux1:	1.90427135678392	0.00274548706339142	-19.8526916824477
flux1:	1.91482412060301	9.13005318467053e-4	-21.4392939998118
flux1:	1.92537688442211	7.97341201832093e-4	-23.3124756391352
flux1:	1.9359296482412	8.36022095602438e-4	-25.4359047139859
flux1:	1.9464824120603	6.09787909888051e-4	-27.5113585576058
flux1:	1.95703517587939	3.73345045746946e-4	-29.499340682933
flux1:	1.96758793969849	3.10166585125915e-4	-31.7690840289756
flux1:	1.97814070351758	3.93642060908185e-4	-34.4274386255817
flux1:	1.98869346733668	5.30844156290113e-4	-36.9936676115457
flux1:	1.99924623115577	6.34216460174744e-4	-39.311159152406
flux1:	2.00979899497487	6.3034891904617e-4	-41.8922724657278
flux1:	2.02035175879397	6.15548540779659e-4	-45.0425599695601
flux1:	2.03090452261306	6.5184928495406e-4	-48.1245687387487
flux1:	2.04145728643216	7.7367387788096e-4	-50.6315944400451
flux1:	2.05201005025125	9.37970806457387e-4	-53.356486878527
flux1:	2.06256281407035	0.00109284776324954	-56.9228846935306
flux1:	2.07311557788944	0.0011680467042649	-60.5054301550461
flux1:	2.08366834170854	0.00121313841479256	-63.1819166877561
flux1:	2.09422110552764	0.00128341561087659	-65.761008630553
flux1:	2.10477386934673	0.00144432508603676	-69.5215664635424
flux1:	2.11532663316583	0.00169716619345413	-73.5208962865574
flux1:	2.12587939698492	0.00201875399254783	-76.2035347037707
flux1:	2.13643216080402	0.00232287986373882	-78.4240114192778
flux1:	2.14698492462311	0.0025415640272753	-81.8644731937056
flux1:	2.15753768844221	0.00267772964533935	-85.92881374933
flux1:	2.16809045226131	0.00278274723389668	-88.6257612520448
flux1:	2.1786432160804	0.00294838843275995	-90.2087321400597
flux1:	2.1891959798995	0.00320272202435624	-92.9207949214014
flux1:	2.19974874371859	0.00358916292122563	-96.654632979528
flux1:	2.21030150753769	0.00406031194242356	-99.0909309475731
flux1:	2.22085427135678	0.00460000392315689	-100.256476792722
flux1:	2.23140703517588	0.00509746163530977	-102.33208076427
flux1:	2.24195979899497	0.00552784810043254	-105.410578854335
flux1:	2.25251256281407	0.00583071432338512	-107.480489279822
flux1:	2.26306532663317	0.00607021734929694	-108.313524123
flux1:	2.27361809045226	0.00628027751958198	-109.841965205319
flux1:	2.28417085427136	0.0065495377346784	-112.345617498219
flux1:	2.29472361809045	0.00692169824164633	-113.845388579467
flux1:	2.30527638190955	0.00744094167504669	-114.062371992028
flux1:	2.31582914572864	0.00813005488847825	-114.932831236183
flux1:	2.32638190954774	0.00897624021192379	-116.537054341287
flux1:	2.33693467336684	0.00997918797399114	-116.992521615175
flux1:	2.34748743718593	0.0110714595750119	-116.35856068888
flux1:	2.35804020100503	0.0122363998228689	-116.33641105766
flux1:	2.36859296482412	0.0133619565652885	-116.773733769266
flux1:	2.37914572864322	0.014426640588485	-116.139528486276
flux1:	2.38969849246231	0.0153237992652726	-114.595724402533
flux1:	2.40025125628141	0.0160814218431404	-113.559879862836
flux1:	2.4108040201005	0.0166816450014656	-112.994182251376
flux1:	2.4213567839196	0.0172187541290643	-111.655169652519
flux1:	2.4319095477387	0.0177501981753163	-109.472205969867
flux1:	2.44246231155779	0.0183631878874677	-107.528131499178
flux1:	2.45301507537689	0.019139386893532	-106.001538646031
flux1:	2.46356783919598	0.0201431538410222	-104.020700665441
flux1:	2.47412060301508	0.0215188123186782	-101.356639601269
flux1:	2.48467336683417	0.0233906263997795	-98.640380121203
flux1:	2.49522613065327	0.026105646920595	-96.1177840844811
flux1:	2.50577889447237	0.0301110963079999	-93.4133582837972
flux1:	2.51633165829146	0.0364159301127609	-90.3077375458717
flux1:	2.52688442211056	0.0465465890052173	-87.0084555588409
flux1:	2.53743718592965	0.0631506985806699	-83.7850731638463
flux1:	2.54798994974875	0.0899927692379744	-80.6325139659328
flux1:	2.55854271356784	0.132216063254979	-77.3438257129633
flux1:	2.56909547738694	0.196185921443125	-73.9073680454583
flux1:	2.57964824120604	0.288789982982086	-70.5653699847763
flux1:	2.59020100502513	0.417134632177309	-67.3903365157552
flux1:	2.60075376884423	0.58698699177087	-64.2079738772677
flux1:	2.61130653266332	0.802599164971515	-60.994030495471
flux1:	2.62185929648242	1.0653182889495	-57.9054085952546
flux1:	2.63241206030151	1.37366905495841	-54.9337603554868
flux1:	2.64296482412061	1.72336105178713	-51.9540148484184
flux1:	2.6535175879397	2.10745010198233	-49.0213189821726
flux1:	2.6640703517588	2.51775624794586	-46.2389230064499
flux1:	2.6746231155779	2.94462563431431	-43.5179139302288
flux1:	2.68517587939699	3.37872307725488	-40.778585297865
flux1:	2.69572864321609	3.81078398141853	-38.1430974017732
flux1:	2.70628140703518	4.23290662157035	-35.6874214523743
flux1:	2.71683417085428	4.63858052778236	-33.2878613476978
flux1:	2.72738693467337	5.02236385966436	-30.8979372844807
flux1:	2.73793969849247	5.38018108704398	-28.6531577323508
flux1:	2.74849246231157	5.70812847069328	-26.5914568950308
flux1:	2.75904522613066	6.00363549172287	-24.5995337832153
flux1:	2.76959798994976	6.26420184304069	-22.6567913614263
flux1:	2.78015075376885	6.48791240813097	-20.8506483905743
flux1:	2.79070351758795	6.67269692930993	-19.1961460382391
flux1:	2.80125628140704	6.81665984071372	-17.6295828237907
flux1:	2.81180904522614	6.91843314647945	-16.1216471735385
flux1:	2.82236180904524	6.97713585694462	-14.7086861942377
flux1:	2.83291457286433	6.99274370845084	-13.4239893587475
flux1:	2.84346733668343	6.96485837714756	-12.231579393476
flux1:	2.85402010050252	6.89481704540436	-11.0841706188347
flux1:	2.86457286432162	6.78468289522661	-10.0106894322061
flux1:	2.87512562814071	6.63681981496427	-9.0512252128129
flux1:	2.88567839195981	6.4543414250485	-8.17027842042297
flux1:	2.8962311557789	6.24150528407631	-7.32933910738351
flux1:	2.906783919598	6.00227923550765	-6.55779557266904
flux1:	2.9173366834171	5.74058850246132	-5.87691398904709
flux1:	2.92788944723619	5.46160272148968	-5.25504555603981
flux1:	2.93844221105529	5.16950271857832	-4.67745051127724
flux1:	2.94899497487438	4.86844888155649	-4.15650346248189
flux1:	2.95954773869348	4.56283991762733	-3.6921682886864
flux1:	2.97010050251257	4.25666374968983	-3.27822952134174
flux1:	2.98065326633167	3.95271593762365	-2.90248159064703
flux1:	2.99120603015077	3.65399414256249	-2.55836709920205
flux1:	3.00175879396986	3.36345131395513	-2.25632359456629
flux1:	3.01231155778896	3.08307281275945	-1.99203800440104
flux1:	3.02286432160805	2.81460030855793	-1.74876810215673
flux1:	3.03341708542715	2.55934387686986	-1.52958107259213
flux1:	3.04396984924624	2.31845511020295	-1.34020955631607
flux1:	3.05452261306534	2.09224729789294	-1.17148431909142
flux1:	3.06507537688443	1.88119188398489	-1.0204998891635
flux1:	3.07562814070353	1.68562457667854	-0.88661639585043
flux1:	3.08618090452263	1.5052639948799	-0.767689080048141
flux1:	3.09673366834172	1.33951649209983	-0.666533631917087
flux1:	3.10728643216082	1.18810645093162	-0.57647864762996
flux1:	3.11783919597991	1.0506070311456	-0.494729388059277
flux1:	3.12839195979901	0.925897125766858	-0.426179883474179
flux1:	3.1389447236181	0.813462964469078	-0.366726872622649
flux1:	3.1494974874372	0.712669687662995	-0.3140130636021
flux1:	3.1600502512563	0.622452620625226	-0.268123064864564
flux1:	3.17060301507539	0.541919054581731	-0.228412046182261
flux1:	3.18115577889449	0.470564713757253	-0.195208170430927
flux1:	3.19170854271358	0.40746379926997	-0.165937201312234
flux1:	3.20226130653268	0.351688528984513	-0.140267823811224
flux1:	3.21281407035177	0.302809352480516	-0.118729068651942
flux1:	3.22336683417087	0.260067847907727	-0.100344653820734
flux1:	3.23391959798997	0.22268556303623	-0.0847373704111425
flux1:	3.24447236180906	0.190159142820933	-0.0709944580727781
flux1:	3.25502512562816	0.162033191867647	-0.0594162650992955
flux1:	3.26557788944725	0.137653507721644	-0.0499374607127431
flux1:	3.27613065326635	0.116635574989227	-0.0416427686670869
flux1:	3.28668341708544	0.0986483099305187	-0.0346736743618657
flux1:	3.29723618090454	0.0831961505060136	-0.0287865443135188
flux1:	3.30778894472363	0.0699633123675174	-0.0238808612774584
flux1:	3.31834170854273	0.0587124237270497	-0.0198692450294407
flux1:	3.32889447236183	0.0491652954753192	-0.016362877502306
flux1:	3.33944723618092	0.0410454061220579	-0.0134893753076868
flux1:	3.35000000000002	0.0342109312232195	-0.0111366509718616
