# Supplementary material for: Optics of cone photoreceptors in the chicken (Gallus gallus domesticus)
Source: J R Soc Interface. 2015 Oct 6;12(111):20150591. doi: 10.1098/rsif.2015.0591 (PMC4614498; doi:10.1098/rsif.2015.0591)
Supplement: Oil droplet morphological and refractive index measurements [file rsif20150591supp3.gz › Wilbyetal_data_fluxspectra/red/angle_full-theta-30-full.dat]

flux1:	1.25	0.00458387975414981	-0.00153688038960937
flux1:	1.2605527638191	0.00549575475726123	-0.00188006491766533
flux1:	1.27110552763819	0.00680078675229533	-0.00238443957674015
flux1:	1.28165829145729	0.00852140846374201	-0.002940484162458
flux1:	1.29221105527638	0.0107777742748465	-0.00364163958106065
flux1:	1.30276381909548	0.0132138719712439	-0.00455834991588451
flux1:	1.31331658291457	0.0155932747515537	-0.00549987873755472
flux1:	1.32386934673367	0.0184362867885517	-0.00681406266778938
flux1:	1.33442211055276	0.0225604336201332	-0.00843335219645098
flux1:	1.34497487437186	0.0281506584990909	-0.0101613902596365
flux1:	1.35552763819095	0.0347896989653615	-0.0124516754687865
flux1:	1.36608040201005	0.0411434074485285	-0.0150760380846833
flux1:	1.37663316582914	0.047811773466069	-0.0181367110708738
flux1:	1.38718592964824	0.0566140250177645	-0.0221545135580909
flux1:	1.39773869346734	0.0684974561994942	-0.0264952140704977
flux1:	1.40829145728643	0.084407404854486	-0.0316388676674278
flux1:	1.41884422110553	0.100795972920236	-0.0381490925803982
flux1:	1.42939698492462	0.115379272882995	-0.045533591786396
flux1:	1.43994974874372	0.133070390343387	-0.0543231820031243
flux1:	1.45050251256281	0.157876468215825	-0.0646361935935266
flux1:	1.46105527638191	0.189687475599115	-0.0767107587187876
flux1:	1.471608040201	0.2259915554737	-0.0913860038172082
flux1:	1.4821608040201	0.258183275578837	-0.10844203632845
flux1:	1.49271356783919	0.291727022601719	-0.127643022569554
flux1:	1.50326633165829	0.337691205310968	-0.150682087353454
flux1:	1.51381909547739	0.397323145663042	-0.179086409841577
flux1:	1.52437185929648	0.466735607913326	-0.210113541932144
flux1:	1.53492462311558	0.526824496319746	-0.247237004681335
flux1:	1.54547738693467	0.58876805353429	-0.289598260533905
flux1:	1.55603015075377	0.669600171085593	-0.337982027951164
flux1:	1.56658291457286	0.772221201610213	-0.399669594229071
flux1:	1.57713567839196	0.886660433937364	-0.463868292577523
flux1:	1.58768844221105	0.985003890857218	-0.537483095162137
flux1:	1.59824120603015	1.08778664949604	-0.627519218474405
flux1:	1.60879396984924	1.21729909198355	-0.725965845777696
flux1:	1.61934673366834	1.37394388817291	-0.845827454930293
flux1:	1.62989949748744	1.52934463922014	-0.971757887955939
flux1:	1.64045226130653	1.66117345506261	-1.11315015424381
flux1:	1.65100502512563	1.80342217947581	-1.28967663130183
flux1:	1.66155778894472	1.97650166956704	-1.47831084356687
flux1:	1.67211055276382	2.16046422541635	-1.69220056246878
flux1:	1.68266331658291	2.31030189237231	-1.92334226829186
flux1:	1.69321608040201	2.44191870787254	-2.18534896962346
flux1:	1.7037688442211	2.59092710941931	-2.49710122020232
flux1:	1.7143216080402	2.7339746356376	-2.82488315510698
flux1:	1.72487437185929	2.83924104381419	-3.18153143993299
flux1:	1.73542713567839	2.89902761793472	-3.57653450823982
flux1:	1.74597989949748	2.93987761533041	-4.02788594372478
flux1:	1.75653266331658	2.94626592994971	-4.52565218381091
flux1:	1.76708542713568	2.87995943011026	-5.03875135889164
flux1:	1.77763819095477	2.75551296921737	-5.61712058336287
flux1:	1.78819095477387	2.57797989339276	-6.25518581429996
flux1:	1.79874371859296	2.32753273082668	-6.96631474058596
flux1:	1.80929648241206	2.01290886848281	-7.69487166892874
flux1:	1.81984924623115	1.65334231442468	-8.48934677559589
flux1:	1.83040201005025	1.26356832833823	-9.39045499082064
flux1:	1.84095477386934	0.877481605777373	-10.3762600171284
flux1:	1.85150753768844	0.535106614172282	-11.3848741459902
flux1:	1.86206030150753	0.271146527668768	-12.4447839244411
flux1:	1.87261306532663	0.106149132109495	-13.6536021549917
flux1:	1.88316582914573	0.029458519439326	-15.0031994698307
flux1:	1.89371859296482	0.00561716659709685	-16.3706423418742
flux1:	1.90427135678392	0.00100973037269267	-17.7510820347809
flux1:	1.91482412060301	4.31580594180454e-4	-19.3151560417455
flux1:	1.92537688442211	4.28153483176136e-4	-21.0958751458262
flux1:	1.9359296482412	4.56607820244357e-4	-22.9057773761403
flux1:	1.9464824120603	3.8058453118381e-4	-24.6821987441931
flux1:	1.95703517587939	3.00121166624444e-4	-26.611415931529
flux1:	1.96758793969849	2.87418885828153e-4	-28.8397358911293
flux1:	1.97814070351758	3.26963371669627e-4	-31.1578611365509
flux1:	1.98869346733668	3.87136278685422e-4	-33.3545230974524
flux1:	1.99924623115577	4.26927027043823e-4	-35.6188184648533
flux1:	2.00979899497487	4.2611401551112e-4	-38.1719279490796
flux1:	2.02035175879397	4.2272262444187e-4	-40.8708587005054
flux1:	2.03090452261306	4.46216017866768e-4	-43.4149471898745
flux1:	2.04145728643216	5.05993978024455e-4	-45.9182114274252
flux1:	2.05201005025125	5.84815840950917e-4	-48.6858373041723
flux1:	2.06256281407035	6.55886425062477e-4	-51.5447530231016
flux1:	2.07311557788944	6.95180788922984e-4	-54.1691449515722
flux1:	2.08366834170854	7.2332160609484e-4	-56.7260539607156
flux1:	2.09422110552764	7.64506403558665e-4	-59.6151126515676
flux1:	2.10477386934673	8.42332621835206e-4	-62.6027536101191
flux1:	2.11532663316583	9.55906529655664e-4	-65.1253829139879
flux1:	2.12587939698492	0.0010911274503202	-67.4613904690195
flux1:	2.13643216080402	0.00121031807946987	-70.2539731289137
flux1:	2.14698492462311	0.00128470885661405	-73.2457781044786
flux1:	2.15753768844221	0.00131692168370769	-75.6445464288172
flux1:	2.16809045226131	0.00132995793204863	-77.5494894312046
flux1:	2.1786432160804	0.00136168871266764	-79.9427074645585
flux1:	2.1891959798995	0.00142457801898159	-82.8292803966495
flux1:	2.19974874371859	0.00153174438340967	-84.9991813531184
flux1:	2.21030150753769	0.00165946879915668	-86.3341741619468
flux1:	2.22085427135678	0.00179636600559991	-88.1297957115113
flux1:	2.23140703517588	0.00190332854902693	-90.6772323901022
flux1:	2.24195979899497	0.00197752502678006	-92.6735923878793
flux1:	2.25251256281407	0.00200668905561658	-93.520803877185
flux1:	2.26306532663317	0.0020170810036899	-94.4506588362455
flux1:	2.27361809045226	0.00202381797474395	-96.365736737112
flux1:	2.28417085427136	0.00205435696912509	-98.1221125847219
flux1:	2.29472361809045	0.0021235584821882	-98.5439172374869
flux1:	2.30527638190955	0.002238659036258	-98.6219995978164
flux1:	2.31582914572864	0.00240638890995152	-99.6665051303177
flux1:	2.32638190954774	0.00261714329494845	-100.858117308142
flux1:	2.33693467336684	0.00287705320708108	-100.862404652898
flux1:	2.34748743718593	0.00316360119933397	-100.244426710842
flux1:	2.35804020100503	0.00347780191352769	-100.254387396437
flux1:	2.36859296482412	0.00378280683605108	-100.5843813732
flux1:	2.37914572864322	0.00407785672162973	-100.076527145419
flux1:	2.38969849246231	0.00433178987231322	-98.775545495913
flux1:	2.40025125628141	0.00455416008773504	-97.6991193069511
flux1:	2.4108040201005	0.0047350130931685	-96.9923768509231
flux1:	2.4213567839196	0.00489296743995182	-95.7703347035767
flux1:	2.4319095477387	0.00503971198346495	-93.7626468600213
flux1:	2.44246231155779	0.00519300134533627	-91.7393059674028
flux1:	2.45301507537689	0.00537598780935498	-90.0491455244762
flux1:	2.46356783919598	0.00559751562640652	-88.0661488339543
flux1:	2.47412060301508	0.0058905044750029	-85.4740135159803
flux1:	2.48467336683417	0.00626600770602178	-82.8254628596962
flux1:	2.49522613065327	0.00678523677068309	-80.4335797553749
flux1:	2.50577889447237	0.00750282291235845	-77.8844789092255
flux1:	2.51633165829146	0.0085746485904329	-74.9731421182771
flux1:	2.52688442211056	0.0102149349717375	-72.0726624474412
flux1:	2.53743718592965	0.0128123744300032	-69.3585796237612
flux1:	2.54798994974875	0.0169014330341692	-66.5746389191134
flux1:	2.55854271356784	0.0231970491338428	-63.6502638317572
flux1:	2.56909547738694	0.0325527564386043	-60.8014195600265
flux1:	2.57964824120604	0.0458302415710799	-58.0723980082557
flux1:	2.59020100502513	0.0638592627126567	-55.3386629363155
flux1:	2.60075376884423	0.0872276366714443	-52.6066330422846
flux1:	2.61130653266332	0.116263039648999	-49.9533037746152
flux1:	2.62185929648242	0.15086437057218	-47.3656980209915
flux1:	2.63241206030151	0.190514460782682	-44.813218353722
flux1:	2.64296482412061	0.234386271242579	-42.3140886523425
flux1:	2.6535175879397	0.281456917202904	-39.8849957008018
flux1:	2.6640703517588	0.330663009460448	-37.5216018035695
flux1:	2.6746231155779	0.380847933029667	-35.2185237303439
flux1:	2.68517587939699	0.430868379669285	-32.9850642249601
flux1:	2.69572864321609	0.479739095199975	-30.8445402457383
flux1:	2.70628140703518	0.526742727409963	-28.7970284324465
flux1:	2.71683417085428	0.571429448113135	-26.8218050272401
flux1:	2.72738693467337	0.613459654656616	-24.9309628210039
flux1:	2.73793969849247	0.652519150755943	-23.1506991491662
flux1:	2.74849246231157	0.688341093389719	-21.4643576865739
flux1:	2.75904522613066	0.720742403034303	-19.8462011305651
flux1:	2.76959798994976	0.749663053769723	-18.3115411197226
flux1:	2.78015075376885	0.774988409798109	-16.8743485360472
flux1:	2.79070351758795	0.796525413215296	-15.5127423454331
flux1:	2.80125628140704	0.814060841724814	-14.214478506954
flux1:	2.81180904522614	0.82741720872989	-12.994134934965
flux1:	2.82236180904524	0.836519404329411	-11.8533408055514
flux1:	2.83291457286433	0.841204655166088	-10.7795229018352
flux1:	2.84346733668343	0.841406255540093	-9.77406787967059
flux1:	2.85402010050252	0.837124615346114	-8.84282227254271
flux1:	2.86457286432162	0.828456730940902	-7.98163823214949
flux1:	2.87512562814071	0.815477987658626	-7.1869252840561
flux1:	2.88567839195981	0.798403939151982	-6.45771280406942
flux1:	2.8962311557789	0.777598869797833	-5.79168772216563
flux1:	2.906783919598	0.753224593185341	-5.18680512336327
flux1:	2.9173366834171	0.725668373158937	-4.63666195107107
flux1:	2.92788944723619	0.695461660842386	-4.13651450385064
flux1:	2.93844221105529	0.663084154191496	-3.68716473651758
flux1:	2.94899497487438	0.628886664791554	-3.28136190193586
flux1:	2.95954773869348	0.593462769428403	-2.91284245712396
flux1:	2.97010050251257	0.557308970647869	-2.5836778852054
flux1:	2.98065326633167	0.520699503957125	-2.28808087861507
flux1:	2.99120603015077	0.484232930967702	-2.0198422387991
flux1:	3.00175879396986	0.448354042302219	-1.78128572819275
flux1:	3.01231155778896	0.413273024360067	-1.56882130007528
flux1:	3.02286432160805	0.379228790692255	-1.37663857118086
flux1:	3.03341708542715	0.346616951556941	-1.20618313266294
flux1:	3.04396984924624	0.31551517965267	-1.05545329946303
flux1:	3.05452261306534	0.286023187963681	-0.920972558353338
flux1:	3.06507537688443	0.258395151325715	-0.802476600941549
flux1:	3.07562814070353	0.232581548927968	-0.697141386818755
flux1:	3.08618090452263	0.208579556395166	-0.604800288160574
flux1:	3.09673366834172	0.186448842183602	-0.52472725246771
flux1:	3.10728643216082	0.166170122976268	-0.453200387380217
flux1:	3.11783919597991	0.147589833861328	-0.390712106057583
flux1:	3.12839195979901	0.13070466613749	-0.336917812408462
flux1:	3.1389447236181	0.115439011300007	-0.289722498173408
flux1:	3.1494974874372	0.101636707599148	-0.248315979303844
flux1:	3.1600502512563	0.0892478399979421	-0.212296831692549
flux1:	3.17060301507539	0.0781656245380387	-0.181465930291618
flux1:	3.18115577889449	0.0682611681130406	-0.154528827048936
flux1:	3.19170854271358	0.0594139790654684	-0.131137338794902
flux1:	3.20226130653268	0.0515951271017082	-0.111155362169612
flux1:	3.21281407035177	0.0446850417662094	-0.0938598844008576
flux1:	3.22336683417087	0.0385794998207862	-0.0792614763430085
flux1:	3.23391959798997	0.0332196380519157	-0.0666288325008562
flux1:	3.24447236180906	0.0285189095647286	-0.0558290024920969
flux1:	3.25502512562816	0.0244049716158716	-0.0468889184003742
flux1:	3.26557788944725	0.0208235897707806	-0.0391447468036883
flux1:	3.27613065326635	0.0177363312463723	-0.0326745071510819
flux1:	3.28668341708544	0.0150587063203186	-0.0272321203525987
flux1:	3.29723618090454	0.0127457631129257	-0.0226076197361922
flux1:	3.30778894472363	0.0107593332518661	-0.0188175565784423
flux1:	3.31834170854273	0.00905729208641848	-0.0155671635279201
flux1:	3.32889447236183	0.00760386889461012	-0.0128801824110634
flux1:	3.33944723618092	0.00637282402085542	-0.0106456733509051
flux1:	3.35000000000002	0.00533281185670662	-0.00876271051142557
