# Supplementary material for: Optics of cone photoreceptors in the chicken (Gallus gallus domesticus)
Source: J R Soc Interface. 2015 Oct 6;12(111):20150591. doi: 10.1098/rsif.2015.0591 (PMC4614498; doi:10.1098/rsif.2015.0591)
Supplement: Oil droplet morphological and refractive index measurements [file rsif20150591supp3.gz › Wilbyetal_data_fluxspectra/red/angle_full-theta-35-full.dat]

flux1:	1.25	0.00220717364001572	-9.07977871812398e-4
flux1:	1.2605527638191	0.00260729193932981	-0.00112389741316751
flux1:	1.27110552763819	0.0031388176764745	-0.00140969183399967
flux1:	1.28165829145729	0.00382588713204132	-0.00173866698800949
flux1:	1.29221105527638	0.00474496787124203	-0.0021669147601145
flux1:	1.30276381909548	0.00583180668886161	-0.00265074915264165
flux1:	1.31331658291457	0.00693430772866996	-0.0032300355364259
flux1:	1.32386934673367	0.00808411969543631	-0.00400984938297296
flux1:	1.33442211055276	0.00953551901133871	-0.0048606486390744
flux1:	1.34497487437186	0.0115460005676658	-0.00589772424386758
flux1:	1.35552763819095	0.0141269775844067	-0.00716303425463651
flux1:	1.36608040201005	0.0168798737253015	-0.0085861123311209
flux1:	1.37663316582914	0.0194982524200966	-0.0104644800757241
flux1:	1.38718592964824	0.0224995685631748	-0.0125228764953316
flux1:	1.39773869346734	0.0262313220077991	-0.0148764186120212
flux1:	1.40829145728643	0.0312226677406269	-0.0177824088025643
flux1:	1.41884422110553	0.0373194400015708	-0.0211739618194519
flux1:	1.42939698492462	0.0429966287100782	-0.0252872427417775
flux1:	1.43994974874372	0.0484003193005381	-0.029688225946967
flux1:	1.45050251256281	0.0552466199267581	-0.03497628213219
flux1:	1.46105527638191	0.0641350864940823	-0.0414934523655284
flux1:	1.471608040201	0.0749684433031313	-0.0489037296464995
flux1:	1.4821608040201	0.0861609664731413	-0.0580186396336085
flux1:	1.49271356783919	0.0960836810907866	-0.0675460905951947
flux1:	1.50326633165829	0.10704498505817	-0.079267389943241
flux1:	1.51381909547739	0.121245709461631	-0.0947597231716363
flux1:	1.52437185929648	0.139005728216834	-0.110518418566672
flux1:	1.53492462311558	0.157279493064094	-0.130145679874597
flux1:	1.54547738693467	0.173444722512837	-0.152434824285849
flux1:	1.55603015075377	0.191151025581594	-0.17796676567765
flux1:	1.56658291457286	0.213283708692842	-0.211395594214873
flux1:	1.57713567839196	0.239522968446922	-0.245708717313268
flux1:	1.58768844221105	0.267078323017352	-0.285542991601943
flux1:	1.59824120603015	0.292918570903897	-0.33344969455129
flux1:	1.60879396984924	0.320110135648244	-0.388186380881083
flux1:	1.61934673366834	0.354922735051383	-0.452615736788045
flux1:	1.62989949748744	0.39406583673356	-0.52130846906768
flux1:	1.64045226130653	0.43091417369591	-0.601345099309635
flux1:	1.65100502512563	0.466550036831037	-0.694016127191645
flux1:	1.66155778894472	0.507425951079024	-0.799670277779566
flux1:	1.67211055276382	0.556174087542331	-0.914794407562866
flux1:	1.68266331658291	0.602574119288808	-1.04103700822718
flux1:	1.69321608040201	0.641957123164273	-1.18752410776709
flux1:	1.7037688442211	0.682451297160877	-1.34964890197843
flux1:	1.7143216080402	0.728781772056605	-1.52785052404151
flux1:	1.72487437185929	0.76947293562414	-1.71852090811708
flux1:	1.73542713567839	0.795943340554529	-1.93195212846783
flux1:	1.74597989949748	0.819284200861024	-2.16902914943989
flux1:	1.75653266331658	0.837063475132584	-2.42676463063532
flux1:	1.76708542713568	0.835446057517129	-2.69737823982304
flux1:	1.77763819095477	0.816329452593322	-3.00302451203081
flux1:	1.78819095477387	0.781673119045429	-3.33502179786127
flux1:	1.79874371859296	0.723736451379123	-3.69867029493443
flux1:	1.80929648241206	0.642094140948338	-4.07803629561131
flux1:	1.81984924623115	0.541799932655737	-4.49758694158532
flux1:	1.83040201005025	0.426169311481689	-4.96729822724303
flux1:	1.84095477386934	0.304849829944465	-5.48060388022291
flux1:	1.85150753768844	0.191701545489757	-6.02213695888779
flux1:	1.86206030150753	0.100050391222119	-6.60724972084669
flux1:	1.87261306532663	0.0399933783894375	-7.2598545033407
flux1:	1.88316582914573	0.011066038423947	-7.97952995496331
flux1:	1.89371859296482	0.0019320916911123	-8.74809861653827
flux1:	1.90427135678392	2.38995703909974e-4	-9.57235876512917
flux1:	1.91482412060301	5.85043042795593e-5	-10.4749424781638
flux1:	1.92537688442211	6.54142329057055e-5	-11.450331851577
flux1:	1.9359296482412	7.02023985915653e-5	-12.4843704466626
flux1:	1.9464824120603	4.75623811911117e-5	-13.5931474602265
flux1:	1.95703517587939	2.80518758281371e-5	-14.7938901876226
flux1:	1.96758793969849	3.45381607903918e-5	-16.0583091649053
flux1:	1.97814070351758	5.1410904170712e-5	-17.3562200985108
flux1:	1.98869346733668	6.99816760346599e-5	-18.7332841129887
flux1:	1.99924623115577	7.8214267974859e-5	-20.2319890678323
flux1:	2.00979899497487	7.70150000248865e-5	-21.7878511183463
flux1:	2.02035175879397	7.52887296667427e-5	-23.3117569766726
flux1:	2.03090452261306	8.08224787363061e-5	-24.8666151755918
flux1:	2.04145728643216	9.0416233609541e-5	-26.5907895674435
flux1:	2.05201005025125	1.0133546262386e-4	-28.401918319363
flux1:	2.06256281407035	1.07085743029946e-4	-30.0961653885151
flux1:	2.07311557788944	1.05194456136327e-4	-31.7067852358288
flux1:	2.08366834170854	9.97332886737238e-5	-33.4671319163653
flux1:	2.09422110552764	9.59101292337054e-5	-35.3935600000423
flux1:	2.10477386934673	9.84655125406118e-5	-37.1757835178417
flux1:	2.11532663316583	1.06314047279914e-4	-38.715957615415
flux1:	2.12587939698492	1.19691791289818e-4	-40.3267086570567
flux1:	2.13643216080402	1.31583315176888e-4	-42.1377088668678
flux1:	2.14698492462311	1.41679658869649e-4	-43.8611846399335
flux1:	2.15753768844221	1.47613996900479e-4	-45.2820786397193
flux1:	2.16809045226131	1.569461517605e-4	-46.6128976434313
flux1:	2.1786432160804	1.71812203482109e-4	-48.1323352544902
flux1:	2.1891959798995	1.96142543200005e-4	-49.6734282177009
flux1:	2.19974874371859	2.30254105639235e-4	-50.9265828273729
flux1:	2.21030150753769	2.73294468401979e-4	-52.0168786041054
flux1:	2.22085427135678	3.2378631778598e-4	-53.2379666458004
flux1:	2.23140703517588	3.73430239874655e-4	-54.5314509961869
flux1:	2.24195979899497	4.18738055973413e-4	-55.6531170898955
flux1:	2.25251256281407	4.50544714707074e-4	-56.6156956581405
flux1:	2.26306532663317	4.73700327094668e-4	-57.639932877931
flux1:	2.27361809045226	4.85450285690315e-4	-58.7559673307596
flux1:	2.28417085427136	4.94677936135206e-4	-59.7613909721592
flux1:	2.29472361809045	4.99825200779681e-4	-60.5785181034375
flux1:	2.30527638190955	5.08045120927539e-4	-61.360750493439
flux1:	2.31582914572864	5.17705016739508e-4	-62.1783622833194
flux1:	2.32638190954774	5.31301406644453e-4	-62.8655488184374
flux1:	2.33693467336684	5.44498862720162e-4	-63.285248225276
flux1:	2.34748743718593	5.55098051645133e-4	-63.529045382754
flux1:	2.35804020100503	5.60467243909893e-4	-63.7374710297131
flux1:	2.36859296482412	5.58845469136163e-4	-63.833370997046
flux1:	2.37914572864322	5.51666324598654e-4	-63.6168657992754
flux1:	2.38969849246231	5.37480324414553e-4	-63.125022364981
flux1:	2.40025125628141	5.21673341657518e-4	-62.606545379519
flux1:	2.4108040201005	5.06157081823408e-4	-62.0692169942888
flux1:	2.4213567839196	4.99644467515947e-4	-61.245652639584
flux1:	2.4319095477387	5.04844464670938e-4	-60.1181297177062
flux1:	2.44246231155779	5.27186134673602e-4	-58.9895166491972
flux1:	2.45301507537689	5.69215929116901e-4	-57.9128524047033
flux1:	2.46356783919598	6.3664377871805e-4	-56.6126224789926
flux1:	2.47412060301508	7.39120867616725e-4	-55.0532318389527
flux1:	2.48467336683417	8.90285879693627e-4	-53.4966335823909
flux1:	2.49522613065327	0.00111747674575327	-51.9865173035036
flux1:	2.50577889447237	0.00146003485888	-50.3311928179207
flux1:	2.51633165829146	0.00199268494869406	-48.5287612695824
flux1:	2.52688442211056	0.002815748235483	-46.7339255493482
flux1:	2.53743718592965	0.00409007899850707	-44.9528990782897
flux1:	2.54798994974875	0.00600686112233572	-43.1165426318088
flux1:	2.55854271356784	0.0088288581314459	-41.2520158785251
flux1:	2.56909547738694	0.0128418505076698	-39.4017647655642
flux1:	2.57964824120604	0.0183787619742577	-37.5662839951091
flux1:	2.59020100502513	0.0257762697170647	-35.7589414374201
flux1:	2.60075376884423	0.0353292049455085	-33.9905816384399
flux1:	2.61130653266332	0.0473032494917663	-32.2550948342267
flux1:	2.62185929648242	0.061811625045107	-30.5667383391295
flux1:	2.63241206030151	0.0789209831761729	-28.9396761880354
flux1:	2.64296482412061	0.0984718560878792	-27.365090162132
flux1:	2.6535175879397	0.120237845154962	-25.8434874434397
flux1:	2.6640703517588	0.143816279974831	-24.3787984982551
flux1:	2.6746231155779	0.168749721992304	-22.9600550828547
flux1:	2.68517587939699	0.19454174104158	-21.5887973338733
flux1:	2.69572864321609	0.220633957045986	-20.2725730825084
flux1:	2.70628140703518	0.246592065140989	-18.9990467568638
flux1:	2.71683417085428	0.271936944185159	-17.7617103462576
flux1:	2.72738693467337	0.296379425172424	-16.5725080384698
flux1:	2.73793969849247	0.319555223559071	-15.4338006417189
flux1:	2.74849246231157	0.34122908452611	-14.3364144579073
flux1:	2.75904522613066	0.361166380501509	-13.2802867540445
flux1:	2.76959798994976	0.379206126214036	-12.2750717564774
flux1:	2.78015075376885	0.395238465790552	-11.3229319749806
flux1:	2.79070351758795	0.409011070696976	-10.414899604715
flux1:	2.80125628140704	0.420403491815637	-9.55102783581037
flux1:	2.81180904522614	0.429212503052511	-8.73999045629792
flux1:	2.82236180904524	0.435394903690872	-7.97873156919599
flux1:	2.83291457286433	0.438761429291028	-7.26127322426592
flux1:	2.84346733668343	0.439285416959747	-6.59110321881055
flux1:	2.85402010050252	0.436990701289128	-5.96910109006967
flux1:	2.86457286432162	0.431915874743494	-5.39115229512356
flux1:	2.87512562814071	0.424244250676872	-4.85774936188874
flux1:	2.88567839195981	0.414128034038284	-4.36876558930821
flux1:	2.8962311557789	0.401873664714195	-3.92055545763029
flux1:	2.906783919598	0.387668144559254	-3.51165839371768
flux1:	2.9173366834171	0.371929078720796	-3.14006411201202
flux1:	2.92788944723619	0.354916948239997	-2.80415336793515
flux1:	2.93844221105529	0.336907324229242	-2.50107290348725
flux1:	2.94899497487438	0.318216759731854	-2.22625939174959
flux1:	2.95954773869348	0.299104253963541	-1.97908240450785
flux1:	2.97010050251257	0.279852713472268	-1.7574065700102
flux1:	2.98065326633167	0.260641277761195	-1.55817231291025
flux1:	2.99120603015077	0.241738352524633	-1.37928829902436
flux1:	3.00175879396986	0.22322481365141	-1.21814951606856
flux1:	3.01231155778896	0.205331511852284	-1.07471809805025
flux1:	3.02286432160805	0.188229808009853	-0.947059878821208
flux1:	3.03341708542715	0.171930517420001	-0.832327454487522
flux1:	3.04396984924624	0.156479751539134	-0.730159350264391
flux1:	3.05452261306534	0.141952862455137	-0.639683600563996
flux1:	3.06507537688443	0.128392848129836	-0.559533147406611
flux1:	3.07562814070353	0.11573447291712	-0.488210273764753
flux1:	3.08618090452263	0.10403277167038	-0.42505576142775
flux1:	3.09673366834172	0.0932415828704454	-0.369555311788994
flux1:	3.10728643216082	0.0832834777104577	-0.320521270671758
flux1:	3.11783919597991	0.0741646464943683	-0.277422631845631
flux1:	3.12839195979901	0.0658683542395941	-0.239596763712802
flux1:	3.1389447236181	0.0583360830051595	-0.206348103980831
flux1:	3.1494974874372	0.0515069470520513	-0.177362439259402
flux1:	3.1600502512563	0.0453721201932591	-0.152131440638309
flux1:	3.17060301507539	0.0398444549584112	-0.130090235481141
flux1:	3.18115577889449	0.0348783749573692	-0.110923713133929
flux1:	3.19170854271358	0.030473761083355	-0.0943849272913274
flux1:	3.20226130653268	0.0265657479010284	-0.080081878217754
flux1:	3.21281407035177	0.0230912900255934	-0.0677810313018789
flux1:	3.22336683417087	0.0200124387450248	-0.0571962752733907
flux1:	3.23391959798997	0.0172994702502131	-0.0481177882615889
flux1:	3.24447236180906	0.0149001487535768	-0.0404590404948588
flux1:	3.25502512562816	0.0128066177223428	-0.0338941024237966
flux1:	3.26557788944725	0.0109953628576208	-0.0283247650539193
flux1:	3.27613065326635	0.00940662510502068	-0.0236682505912367
flux1:	3.28668341708544	0.00801935553910344	-0.0197072615493504
flux1:	3.29723618090454	0.00681747094211387	-0.0163963495908873
flux1:	3.30778894472363	0.00578254702178498	-0.0136190348078244
flux1:	3.31834170854273	0.00489183662058449	-0.0112882190529105
flux1:	3.32889447236183	0.00413343554302489	-0.00934929235881035
flux1:	3.33944723618092	0.00348421556626668	-0.00771915267689988
flux1:	3.35000000000002	0.00292075453547409	-0.00637432724025397
