# Supplementary material for: Optics of cone photoreceptors in the chicken (Gallus gallus domesticus)
Source: J R Soc Interface. 2015 Oct 6;12(111):20150591. doi: 10.1098/rsif.2015.0591 (PMC4614498; doi:10.1098/rsif.2015.0591)
Supplement: Oil droplet morphological and refractive index measurements [file rsif20150591supp3.gz › Wilbyetal_data_fluxspectra/red/angle_full-theta-40-full.dat]

flux1:	1.25	7.90473059854229e-4	-3.82851221600408e-4
flux1:	1.2605527638191	9.36847243228576e-4	-4.88975179268069e-4
flux1:	1.27110552763819	0.00110442876184985	-6.19296262971683e-4
flux1:	1.28165829145729	0.00131026042620031	-7.63970835966772e-4
flux1:	1.29221105527638	0.0015662125481414	-9.64784730281564e-4
flux1:	1.30276381909548	0.00188122402214462	-0.00118166184888264
flux1:	1.31331658291457	0.00224881702906201	-0.00144140566503299
flux1:	1.32386934673367	0.00265085786836811	-0.00180123741680027
flux1:	1.33442211055276	0.00306733599646038	-0.00218978372629098
flux1:	1.34497487437186	0.00357521944974914	-0.00262829231012404
flux1:	1.35552763819095	0.00420140260726318	-0.00316756600445813
flux1:	1.36608040201005	0.00500542897415304	-0.0038413040756333
flux1:	1.37663316582914	0.00591006801991586	-0.00459632504333127
flux1:	1.38718592964824	0.00684397895869444	-0.00543094724746599
flux1:	1.39773869346734	0.00793762049126295	-0.00646831552818852
flux1:	1.40829145728643	0.00914237702256415	-0.00752663073046703
flux1:	1.41884422110553	0.0106862670770475	-0.00893911468202347
flux1:	1.42939698492462	0.0127397477834133	-0.0106729678073593
flux1:	1.43994974874372	0.0149281575005184	-0.012099716507759
flux1:	1.45050251256281	0.0171392364814714	-0.0142986247003371
flux1:	1.46105527638191	0.0198512281950663	-0.0168255611596448
flux1:	1.471608040201	0.0230274809226904	-0.0194952432847543
flux1:	1.4821608040201	0.0268730722803432	-0.023414099915154
flux1:	1.49271356783919	0.0313221952210382	-0.0267991236781621
flux1:	1.50326633165829	0.0357076274225833	-0.0315312031039268
flux1:	1.51381909547739	0.0409935565749602	-0.0380002727713709
flux1:	1.52437185929648	0.046808784624127	-0.0443828400932647
flux1:	1.53492462311558	0.0539142007301718	-0.0530923809546172
flux1:	1.54547738693467	0.0625599934285531	-0.062264870737129
flux1:	1.55603015075377	0.0710205174723801	-0.0738343172771973
flux1:	1.56658291457286	0.0814987241973651	-0.0889019374279561
flux1:	1.57713567839196	0.0928568286369259	-0.104469588539545
flux1:	1.58768844221105	0.10616365943875	-0.124176643138531
flux1:	1.59824120603015	0.122349209192125	-0.145577848162256
flux1:	1.60879396984924	0.138285409099311	-0.171642056200241
flux1:	1.61934673366834	0.156758712652907	-0.202947947926856
flux1:	1.62989949748744	0.17735187671903	-0.235245400475048
flux1:	1.64045226130653	0.199622032380722	-0.274693213968085
flux1:	1.65100502512563	0.222370401013616	-0.317823568388437
flux1:	1.66155778894472	0.245762048289569	-0.366771098975497
flux1:	1.67211055276382	0.272813357522893	-0.421936706646267
flux1:	1.68266331658291	0.299736645326813	-0.481699964389746
flux1:	1.69321608040201	0.324704946369769	-0.54832705293328
flux1:	1.7037688442211	0.348162547628844	-0.622668261859343
flux1:	1.7143216080402	0.373357872227166	-0.701856058893654
flux1:	1.72487437185929	0.397334381367953	-0.786947678531702
flux1:	1.73542713567839	0.413066062034746	-0.882093631241453
flux1:	1.74597989949748	0.425592681255039	-0.979882260592324
flux1:	1.75653266331658	0.435211671261453	-1.08917820372476
flux1:	1.76708542713568	0.433943519996322	-1.19814747837042
flux1:	1.77763819095477	0.422174629705047	-1.31832040682279
flux1:	1.78819095477387	0.402073792949748	-1.44503752162557
flux1:	1.79874371859296	0.369703976145147	-1.57940011002723
flux1:	1.80929648241206	0.325443179927161	-1.72063113549436
flux1:	1.81984924623115	0.272644064716312	-1.86980252533127
flux1:	1.83040201005025	0.213131680996746	-2.0311467840555
flux1:	1.84095477386934	0.151993917433188	-2.20559348199397
flux1:	1.85150753768844	0.095740187918129	-2.39237796936003
flux1:	1.86206030150753	0.0504813090107128	-2.59499447906811
flux1:	1.87261306532663	0.0206834511421307	-2.81764651127577
flux1:	1.88316582914573	0.00599295700408828	-3.06260817218332
flux1:	1.89371859296482	0.00113673974039475	-3.32802067095343
flux1:	1.90427135678392	1.57168857554967e-4	-3.61767693799631
flux1:	1.91482412060301	4.38132305300629e-5	-3.94200973938532
flux1:	1.92537688442211	5.47645548956655e-5	-4.30257667248102
flux1:	1.9359296482412	7.04148054993539e-5	-4.69084540731793
flux1:	1.9464824120603	6.35631530373304e-5	-5.10743795852365
flux1:	1.95703517587939	5.90773433989992e-5	-5.56913934632062
flux1:	1.96758793969849	7.14504654009961e-5	-6.08318786889713
flux1:	1.97814070351758	9.40090548003946e-5	-6.62690804637916
flux1:	1.98869346733668	1.18802818709e-4	-7.18690837784433
flux1:	1.99924623115577	1.36727698620544e-4	-7.78463671066603
flux1:	2.00979899497487	1.42431356831673e-4	-8.43579850888792
flux1:	2.02035175879397	1.4203374336932e-4	-9.11471075664953
flux1:	2.03090452261306	1.44520687144801e-4	-9.78027486978468
flux1:	2.04145728643216	1.51546499980735e-4	-10.4362571180178
flux1:	2.05201005025125	1.62795480828937e-4	-11.1146865437994
flux1:	2.06256281407035	1.69118723724861e-4	-11.8118696027872
flux1:	2.07311557788944	1.66355357782806e-4	-12.484890467496
flux1:	2.08366834170854	1.58048723911451e-4	-13.0954389316965
flux1:	2.09422110552764	1.52530290147311e-4	-13.6568926536361
flux1:	2.10477386934673	1.54965317472446e-4	-14.2194365117594
flux1:	2.11532663316583	1.64028808687547e-4	-14.7830638041322
flux1:	2.12587939698492	1.7734147914097e-4	-15.2769453406781
flux1:	2.13643216080402	1.86266286095153e-4	-15.6706588027796
flux1:	2.14698492462311	1.89288428110874e-4	-16.0374769222998
flux1:	2.15753768844221	1.83382804714795e-4	-16.4473572992057
flux1:	2.16809045226131	1.75303611239361e-4	-16.848025516019
flux1:	2.1786432160804	1.66328745108198e-4	-17.1468135127066
flux1:	2.1891959798995	1.6070786309515e-4	-17.3934639062775
flux1:	2.19974874371859	1.57743823731907e-4	-17.7209487545152
flux1:	2.21030150753769	1.56889023071456e-4	-18.1140063378688
flux1:	2.22085427135678	1.56340925508368e-4	-18.45063830595
flux1:	2.23140703517588	1.5290124984425e-4	-18.7337080140653
flux1:	2.24195979899497	1.47917535798086e-4	-19.0762327376434
flux1:	2.25251256281407	1.39651390240843e-4	-19.5015722413664
flux1:	2.26306532663317	1.33483237801952e-4	-19.921258380562
flux1:	2.27361809045226	1.28718926178183e-4	-20.2999128745157
flux1:	2.28417085427136	1.30421650730561e-4	-20.6953655874496
flux1:	2.29472361809045	1.37853344268037e-4	-21.1240932239079
flux1:	2.30527638190955	1.53705160253104e-4	-21.5377687019122
flux1:	2.31582914572864	1.77523789782609e-4	-21.9290261711719
flux1:	2.32638190954774	2.09604786692542e-4	-22.3160009822691
flux1:	2.33693467336684	2.50455526363237e-4	-22.666688044544
flux1:	2.34748743718593	2.98144057175433e-4	-22.956528730973
flux1:	2.35804020100503	3.53455363242717e-4	-23.2167267968198
flux1:	2.36859296482412	4.1075824325159e-4	-23.445702748478
flux1:	2.37914572864322	4.69266961627107e-4	-23.5836497429943
flux1:	2.38969849246231	5.21323970711076e-4	-23.6179040750732
flux1:	2.40025125628141	5.6705094564064e-4	-23.5937904606348
flux1:	2.4108040201005	6.02873173825372e-4	-23.5093002240021
flux1:	2.4213567839196	6.31223075117106e-4	-23.3164312642341
flux1:	2.4319095477387	6.53337303996161e-4	-23.0161585342023
flux1:	2.44246231155779	6.71724140863209e-4	-22.6476779876969
flux1:	2.45301507537689	6.91795978545046e-4	-22.2119468129073
flux1:	2.46356783919598	7.16571589137473e-4	-21.6903202521535
flux1:	2.47412060301508	7.54281910279267e-4	-21.094953046569
flux1:	2.48467336683417	8.08212814640893e-4	-20.4431938486749
flux1:	2.49522613065327	8.91223312155552e-4	-19.7374894565939
flux1:	2.50577889447237	0.00101857918267117	-18.9882375347272
flux1:	2.51633165829146	0.00122567124972689	-18.2033308592225
flux1:	2.52688442211056	0.00156610120121652	-17.3818031726417
flux1:	2.53743718592965	0.00212462167167359	-16.5468964350214
flux1:	2.54798994974875	0.00302448568659833	-15.7242555275888
flux1:	2.55854271356784	0.00441716854006157	-14.8996455271397
flux1:	2.56909547738694	0.00648879096234195	-14.0711744738231
flux1:	2.57964824120604	0.00941085606954923	-13.282147248863
flux1:	2.59020100502513	0.0133467077685747	-12.5450600867567
flux1:	2.60075376884423	0.0183988180939047	-11.8279573865768
flux1:	2.61130653266332	0.0246226931484702	-11.1352530320752
flux1:	2.62185929648242	0.0320204711932992	-10.5001265264688
flux1:	2.63241206030151	0.0405344620437904	-9.91583946673316
flux1:	2.64296482412061	0.0500856906008967	-9.35642460166433
flux1:	2.6535175879397	0.0605342067459626	-8.82595318386415
flux1:	2.6640703517588	0.071760168617768	-8.33600728650296
flux1:	2.6746231155779	0.0836270530062907	-7.87633702215825
flux1:	2.68517587939699	0.0960013311242332	-7.43395062843564
flux1:	2.69572864321609	0.108718896079025	-7.00997656558415
flux1:	2.70628140703518	0.121577451335028	-6.60601164117436
flux1:	2.71683417085428	0.134424966291057	-6.21481505575796
flux1:	2.72738693467337	0.147092983829967	-5.83148744509795
flux1:	2.73793969849247	0.159445907782755	-5.45838544993873
flux1:	2.74849246231157	0.171302708802377	-5.09651494738211
flux1:	2.75904522613066	0.182508328198136	-4.74308386006038
flux1:	2.76959798994976	0.192938240043778	-4.39680515822179
flux1:	2.78015075376885	0.20248070485218	-4.06108133874352
flux1:	2.79070351758795	0.211059554350094	-3.74049622716518
flux1:	2.80125628140704	0.218534330329652	-3.4335656443841
flux1:	2.81180904522614	0.224833014297982	-3.13737149731222
flux1:	2.82236180904524	0.229903600353824	-2.85650607466325
flux1:	2.83291457286433	0.233739421783214	-2.5949616750145
flux1:	2.84346733668343	0.236268553299481	-2.34919836762929
flux1:	2.85402010050252	0.237429341940907	-2.11728177072522
flux1:	2.86457286432162	0.237230038536822	-1.90274005724116
flux1:	2.87512562814071	0.235638853380794	-1.706187127848
flux1:	2.88567839195981	0.232654012707633	-1.52474757501421
flux1:	2.8962311557789	0.228283263178234	-1.35815594330133
flux1:	2.906783919598	0.222626333177493	-1.20712338245616
flux1:	2.9173366834171	0.215760387951571	-1.07157229883387
flux1:	2.92788944723619	0.20781306618023	-0.949577815128691
flux1:	2.93844221105529	0.19893589378344	-0.839567186803934
flux1:	2.94899497487438	0.189282655424424	-0.742526151707576
flux1:	2.95954773869348	0.179081754299796	-0.656669929937186
flux1:	2.97010050251257	0.168519457136052	-0.580343498345069
flux1:	2.98065326633167	0.157738157680996	-0.513082951043182
flux1:	2.99120603015077	0.146876348992363	-0.453280769936051
flux1:	3.00175879396986	0.136119359857007	-0.400907055877529
flux1:	3.01231155778896	0.125564980521239	-0.35460792581766
flux1:	3.02286432160805	0.115301014365648	-0.313153597479394
flux1:	3.03341708542715	0.105424426950085	-0.27648922210462
flux1:	3.04396984924624	0.0959847753172704	-0.243849095958162
flux1:	3.05452261306534	0.0870187083615362	-0.21507361098159
flux1:	3.06507537688443	0.078583106569216	-0.189189973897755
flux1:	3.07562814070353	0.0707376388078926	-0.166008671051485
flux1:	3.08618090452263	0.0634464133476947	-0.145662387133881
flux1:	3.09673366834172	0.0567102697567816	-0.127370659036654
flux1:	3.10728643216082	0.0505265476458791	-0.111191296153538
flux1:	3.11783919597991	0.0448564128763199	-0.0967470134868799
flux1:	3.12839195979901	0.0396830765563371	-0.0839351879070588
flux1:	3.1389447236181	0.0350041409594132	-0.0727290473918691
flux1:	3.1494974874372	0.0307857067961125	-0.0626796066862631
flux1:	3.1600502512563	0.026975361582533	-0.0539204480332199
flux1:	3.17060301507539	0.0235518442841699	-0.0461961052083544
flux1:	3.18115577889449	0.0204900603699377	-0.0394336426109084
flux1:	3.19170854271358	0.017769704307605	-0.0335991183056394
flux1:	3.20226130653268	0.0153634687186119	-0.0284256816162429
flux1:	3.21281407035177	0.0132512413224187	-0.0240236083267207
flux1:	3.22336683417087	0.0113955289590345	-0.0202178732367986
flux1:	3.23391959798997	0.00976020580467372	-0.0169339913821364
flux1:	3.24447236180906	0.00833261683925932	-0.0141648102401273
flux1:	3.25502512562816	0.00709589340984786	-0.0117648475628109
flux1:	3.26557788944725	0.00603055091492957	-0.00978108506832275
flux1:	3.27613065326635	0.00511013202030907	-0.00810180322287539
flux1:	3.28668341708544	0.00431603752606329	-0.00667824922028202
flux1:	3.29723618090454	0.00362960393325378	-0.00551815313100742
flux1:	3.30778894472363	0.00304097214013359	-0.00453541708984679
flux1:	3.31834170854273	0.00254508828968198	-0.00373626870817622
flux1:	3.32889447236183	0.00212843098979593	-0.00307234723140202
flux1:	3.33944723618092	0.00177640600717468	-0.002518957836602
flux1:	3.35000000000002	0.00147684745416733	-0.00207433154301177
