# Supplementary material for: Optics of cone photoreceptors in the chicken (Gallus gallus domesticus)
Source: J R Soc Interface. 2015 Oct 6;12(111):20150591. doi: 10.1098/rsif.2015.0591 (PMC4614498; doi:10.1098/rsif.2015.0591)
Supplement: Oil droplet morphological and refractive index measurements [file rsif20150591supp3.gz › Wilbyetal_data_fluxspectra/red/angle_full-theta-45-full.dat]

flux1:	1.25	4.1282721948262e-4	-2.13268428473912e-4
flux1:	1.2605527638191	5.09294596042559e-4	-2.74730273747608e-4
flux1:	1.27110552763819	6.28733042581725e-4	-3.56750408382226e-4
flux1:	1.28165829145729	7.74668184180374e-4	-4.56001123636994e-4
flux1:	1.29221105527638	9.57385420939263e-4	-5.72511076852185e-4
flux1:	1.30276381909548	0.00116482698089181	-7.08012378645624e-4
flux1:	1.31331658291457	0.00140521501990135	-8.81302428385972e-4
flux1:	1.32386934673367	0.00171339782825143	-0.00107998783055286
flux1:	1.33442211055276	0.00210222887232803	-0.00133291203038792
flux1:	1.34497487437186	0.00257368395615252	-0.0016106884211633
flux1:	1.35552763819095	0.00312249903659875	-0.00187766765898687
flux1:	1.36608040201005	0.00377080400790224	-0.00226917999743531
flux1:	1.37663316582914	0.00454836389170596	-0.00270092640627418
flux1:	1.38718592964824	0.00546589903891644	-0.00311453587758569
flux1:	1.39773869346734	0.00665298557178607	-0.00368282997128213
flux1:	1.40829145728643	0.00816140468150635	-0.00414989522493945
flux1:	1.41884422110553	0.00976500065498715	-0.00473113832247586
flux1:	1.42939698492462	0.0115042190761698	-0.0055947809389218
flux1:	1.43994974874372	0.0136450787409169	-0.00614901699075971
flux1:	1.45050251256281	0.0162012061133149	-0.00696537911737491
flux1:	1.46105527638191	0.0194437834890876	-0.00789307716824026
flux1:	1.471608040201	0.0233736037356247	-0.00863168011275928
flux1:	1.4821608040201	0.0271887024193574	-0.0100986667776223
flux1:	1.49271356783919	0.0313401748063707	-0.0112376917411418
flux1:	1.50326633165829	0.0364207877993112	-0.0124477192241279
flux1:	1.51381909547739	0.0428837608498428	-0.0145504500241385
flux1:	1.52437185929648	0.0506652330843431	-0.0165400842698439
flux1:	1.53492462311558	0.0582837829074393	-0.0195305825067193
flux1:	1.54547738693467	0.0664057508004986	-0.0229910782777193
flux1:	1.55603015075377	0.0751743207011581	-0.0267243528051423
flux1:	1.56658291457286	0.0858006451799377	-0.032364198537875
flux1:	1.57713567839196	0.0988893086868215	-0.038985851476558
flux1:	1.58768844221105	0.111442503984747	-0.0469666153847468
flux1:	1.59824120603015	0.123777497371798	-0.0566694874214755
flux1:	1.60879396984924	0.136620722396235	-0.0678011962615048
flux1:	1.61934673366834	0.151912156915194	-0.0814743934546637
flux1:	1.62989949748744	0.169152124323981	-0.0980507754680091
flux1:	1.64045226130653	0.184693709752355	-0.116007305043478
flux1:	1.65100502512563	0.198895396454581	-0.136932672603628
flux1:	1.66155778894472	0.213433975117153	-0.161666195316363
flux1:	1.67211055276382	0.230118950515321	-0.187521900066727
flux1:	1.68266331658291	0.245178279057801	-0.218313692307628
flux1:	1.69321608040201	0.256161156597201	-0.249970209611994
flux1:	1.7037688442211	0.265656873678723	-0.285029927920047
flux1:	1.7143216080402	0.274167168581301	-0.325133167754992
flux1:	1.72487437185929	0.280089587410965	-0.363204947296259
flux1:	1.73542713567839	0.280237050488681	-0.405529787784299
flux1:	1.74597989949748	0.275877875970714	-0.446355740072943
flux1:	1.75653266331658	0.268588269112441	-0.49214211253215
flux1:	1.76708542713568	0.255866034229447	-0.537841927516952
flux1:	1.77763819095477	0.237707403382562	-0.579564895149096
flux1:	1.78819095477387	0.215697368164521	-0.620432001439312
flux1:	1.79874371859296	0.189577292479937	-0.661743032084279
flux1:	1.80929648241206	0.159809998910562	-0.708869922413837
flux1:	1.81984924623115	0.128140080986924	-0.752832035666508
flux1:	1.83040201005025	0.0960978764005393	-0.792993100140941
flux1:	1.84095477386934	0.0657760910971427	-0.833774326101874
flux1:	1.85150753768844	0.0397454512171375	-0.88651619288114
flux1:	1.86206030150753	0.0201281034584394	-0.950890324952505
flux1:	1.87261306532663	0.00796320701307641	-1.01952622407838
flux1:	1.88316582914573	0.00231761557160877	-1.09215487438517
flux1:	1.89371859296482	5.40734172902162e-4	-1.18234977105595
flux1:	1.90427135678392	1.81532298112214e-4	-1.30134935215113
flux1:	1.91482412060301	1.33954961839219e-4	-1.44282260335858
flux1:	1.92537688442211	1.35111894637614e-4	-1.59611791076303
flux1:	1.9359296482412	1.34906510078227e-4	-1.76798028784646
flux1:	1.9464824120603	1.16541578716613e-4	-1.97243924890092
flux1:	1.95703517587939	9.28573154880774e-5	-2.21076021000203
flux1:	1.96758793969849	7.64820712467775e-5	-2.46804335500974
flux1:	1.97814070351758	6.87998125188821e-5	-2.73435707112664
flux1:	1.98869346733668	6.445762740819e-5	-3.01991455373805
flux1:	1.99924623115577	5.67572193202997e-5	-3.3323287399928
flux1:	2.00979899497487	4.46250363549517e-5	-3.66188946030723
flux1:	2.02035175879397	3.43192883872294e-5	-3.99390807397995
flux1:	2.03090452261306	3.09406669126951e-5	-4.32231024261002
flux1:	2.04145728643216	3.26928045603478e-5	-4.64935876177177
flux1:	2.05201005025125	3.72751637513409e-5	-4.974981636408
flux1:	2.06256281407035	4.12081942969076e-5	-5.29396857772705
flux1:	2.07311557788944	4.37661174076829e-5	-5.59556345835651
flux1:	2.08366834170854	4.52230402426656e-5	-5.86364780970761
flux1:	2.09422110552764	4.65700328649687e-5	-6.09345766565964
flux1:	2.10477386934673	4.8567410991253e-5	-6.29806921538873
flux1:	2.11532663316583	5.11772350813354e-5	-6.47686160138303
flux1:	2.12587939698492	5.4870305152543e-5	-6.60448541320306
flux1:	2.13643216080402	5.7408331449729e-5	-6.67281957692504
flux1:	2.14698492462311	5.83135597981416e-5	-6.70660721470272
flux1:	2.15753768844221	5.68294459814784e-5	-6.7195719331556
flux1:	2.16809045226131	5.60319314002653e-5	-6.69089109771687
flux1:	2.1786432160804	5.79867446672625e-5	-6.61254187724626
flux1:	2.1891959798995	6.52471302185409e-5	-6.52075653101653
flux1:	2.19974874371859	7.82883702278163e-5	-6.43827425091166
flux1:	2.21030150753769	9.71656565296286e-5	-6.34234870999347
flux1:	2.22085427135678	1.20973406046796e-4	-6.23066044836541
flux1:	2.23140703517588	1.48186988274368e-4	-6.14637283791584
flux1:	2.24195979899497	1.76705379191029e-4	-6.10739058126364
flux1:	2.25251256281407	2.04192580215002e-4	-6.08374367564437
flux1:	2.26306532663317	2.28842748396725e-4	-6.07153453865625
flux1:	2.27361809045226	2.50850292897589e-4	-6.11632457457788
flux1:	2.28417085427136	2.71273277136868e-4	-6.23042150252476
flux1:	2.29472361809045	2.93065898599002e-4	-6.36584546101984
flux1:	2.30527638190955	3.17330769358821e-4	-6.50809540429556
flux1:	2.31582914572864	3.45981110367884e-4	-6.70508999474652
flux1:	2.32638190954774	3.78440571526988e-4	-6.96327435853165
flux1:	2.33693467336684	4.15581057290581e-4	-7.22417712377733
flux1:	2.34748743718593	4.55851287150516e-4	-7.46866213281631
flux1:	2.35804020100503	4.97556045077503e-4	-7.73082703879392
flux1:	2.36859296482412	5.37546145258725e-4	-8.00949899836022
flux1:	2.37914572864322	5.72456776979037e-4	-8.26291373858358
flux1:	2.38969849246231	6.02390382968589e-4	-8.47573863100984
flux1:	2.40025125628141	6.2601321785245e-4	-8.65953727419571
flux1:	2.4108040201005	6.47510931264164e-4	-8.80681467952524
flux1:	2.4213567839196	6.65918332057479e-4	-8.89594879770599
flux1:	2.4319095477387	6.87282048829119e-4	-8.92155409295482
flux1:	2.44246231155779	7.11598809731115e-4	-8.88667791961275
flux1:	2.45301507537689	7.45652578760732e-4	-8.78645751886319
flux1:	2.46356783919598	7.89789177247459e-4	-8.61809637372088
flux1:	2.47412060301508	8.50115144172249e-4	-8.38706968635675
flux1:	2.48467336683417	9.31171587879047e-4	-8.09700878001953
flux1:	2.49522613065327	0.00104465469385794	-7.75346362885262
flux1:	2.50577889447237	0.00120802207926159	-7.37269556415698
flux1:	2.51633165829146	0.00144669430909017	-6.9667219924314
flux1:	2.52688442211056	0.00180366650516583	-6.53690779836693
flux1:	2.53743718592965	0.00233622817664623	-6.09435938196901
flux1:	2.54798994974875	0.00313184111856579	-5.65984301167341
flux1:	2.55854271356784	0.00429117401796862	-5.24047001535414
flux1:	2.56909547738694	0.00593453367328475	-4.83292485888246
flux1:	2.57964824120604	0.00817789832515329	-4.44478950612412
flux1:	2.59020100502513	0.0111222142308447	-4.08985718160668
flux1:	2.60075376884423	0.0148427301778376	-3.77037323436268
flux1:	2.61130653266332	0.0193614427581935	-3.47978722451998
flux1:	2.62185929648242	0.0246674197463844	-3.21647116806986
flux1:	2.63241206030151	0.0306920918116911	-2.98528175157556
flux1:	2.64296482412061	0.037350016667878	-2.787406561922
flux1:	2.6535175879397	0.0445197738742066	-2.61592330371113
flux1:	2.6640703517588	0.0520698885386291	-2.46364181153384
flux1:	2.6746231155779	0.0598738418102377	-2.32942704983804
flux1:	2.68517587939699	0.0678156247302787	-2.21342455886801
flux1:	2.69572864321609	0.0757982902345788	-2.11036782728634
flux1:	2.70628140703518	0.0837036328519876	-2.01325388134865
flux1:	2.71683417085428	0.0914164709618793	-1.92049361561037
flux1:	2.72738693467337	0.0988214521570602	-1.83278768896515
flux1:	2.73793969849247	0.105799828974485	-1.74744654532147
flux1:	2.74849246231157	0.112228987319808	-1.66064970458575
flux1:	2.75904522613066	0.117969902172974	-1.57119653211732
flux1:	2.76959798994976	0.122924522233154	-1.48051919925229
flux1:	2.78015075376885	0.126989358645842	-1.38970362073248
flux1:	2.79070351758795	0.130089406495242	-1.2967877052858
flux1:	2.80125628140704	0.132158456797469	-1.20060699617512
flux1:	2.81180904522614	0.133180074595743	-1.10470169308242
flux1:	2.82236180904524	0.133191769412411	-1.01134664141432
flux1:	2.83291457286433	0.132239601430076	-0.918756370629483
flux1:	2.84346733668343	0.130403889638446	-0.827857354312601
flux1:	2.85402010050252	0.127752565671671	-0.741910591541719
flux1:	2.86457286432162	0.124421729690008	-0.661014352623363
flux1:	2.87512562814071	0.120524006732938	-0.584901100822236
flux1:	2.88567839195981	0.116192455674223	-0.515175664596541
flux1:	2.8962311557789	0.111533497146999	-0.451734756991522
flux1:	2.906783919598	0.106643326147289	-0.393951948652402
flux1:	2.9173366834171	0.101613767823717	-0.342565512418445
flux1:	2.92788944723619	0.096505134352397	-0.297357591745262
flux1:	2.93844221105529	0.091374427679983	-0.257582702382254
flux1:	2.94899497487438	0.0862515950958846	-0.222736309458869
flux1:	2.95954773869348	0.0812021333569303	-0.192462924825472
flux1:	2.97010050251257	0.0762414223379352	-0.166727776829593
flux1:	2.98065326633167	0.0713723950025147	-0.144861984353193
flux1:	2.99120603015077	0.0666178443810984	-0.126027085928098
flux1:	3.00175879396986	0.0619949915484642	-0.109909376767958
flux1:	3.01231155778896	0.0575169401702381	-0.0964317941651518
flux1:	3.02286432160805	0.0531948224510636	-0.0850539151469851
flux1:	3.03341708542715	0.0490600682854997	-0.0751333314874295
flux1:	3.04396984924624	0.045096963875067	-0.0666514341132496
flux1:	3.05452261306534	0.0413137600880604	-0.0593132338548235
flux1:	3.06507537688443	0.0377230394315219	-0.0528527680222046
flux1:	3.07562814070353	0.0343152462625036	-0.0471864089349024
flux1:	3.08618090452263	0.031100300667871	-0.0420333422674741
flux1:	3.09673366834172	0.0280797791703602	-0.0374233372770529
flux1:	3.10728643216082	0.025255700497243	-0.0332643016518102
flux1:	3.11783919597991	0.022614844485966	-0.0294383126812604
flux1:	3.12839195979901	0.0201701701217598	-0.0259740431419048
flux1:	3.1389447236181	0.0179171587295397	-0.0227840132917278
flux1:	3.1494974874372	0.0158463639626574	-0.0199053158007615
flux1:	3.1600502512563	0.0139574536507351	-0.0172896558494246
flux1:	3.17060301507539	0.0122459281152395	-0.0149092023974002
flux1:	3.18115577889449	0.0106990592057625	-0.0128060744462823
flux1:	3.19170854271358	0.00930439402453827	-0.0109051803982694
flux1:	3.20226130653268	0.00806534446665798	-0.00923792607962768
flux1:	3.21281407035177	0.00696443113410513	-0.00779029620252354
flux1:	3.22336683417087	0.00599066332697273	-0.0065048835295006
flux1:	3.23391959798997	0.00513690420445019	-0.00541236725537612
flux1:	3.24447236180906	0.00439083433364948	-0.00447845022488693
flux1:	3.25502512562816	0.00374019453936981	-0.00367795456203278
flux1:	3.26557788944725	0.00317675143304607	-0.00301053975827282
flux1:	3.27613065326635	0.0026934619079379	-0.00244683177885607
flux1:	3.28668341708544	0.0022767908845144	-0.00198080170386584
flux1:	3.29723618090454	0.00191866762461715	-0.00160027358386128
flux1:	3.30778894472363	0.00161276133718684	-0.00128478474038813
flux1:	3.31834170854273	0.0013518774840423	-0.00102932655730664
flux1:	3.32889447236183	0.00112975841167081	-8.25245421145965e-4
flux1:	3.33944723618092	9.42084180942716e-4	-6.60904212070359e-4
flux1:	3.35000000000002	7.84241180510362e-4	-5.29694407494102e-4
