# Supplementary material for: Optics of cone photoreceptors in the chicken (Gallus gallus domesticus)
Source: J R Soc Interface. 2015 Oct 6;12(111):20150591. doi: 10.1098/rsif.2015.0591 (PMC4614498; doi:10.1098/rsif.2015.0591)
Supplement: Oil droplet morphological and refractive index measurements [file rsif20150591supp3.gz › Wilbyetal_data_fluxspectra/red/angle_full-theta-5-full.dat]

flux1:	1.25	0.0313013177730509	-0.00282096475210321
flux1:	1.2605527638191	0.0385485994824183	-0.00330518483911966
flux1:	1.27110552763819	0.0472657103476773	-0.0043926487341204
flux1:	1.28165829145729	0.0578329093950171	-0.00518206168328485
flux1:	1.29221105527638	0.0707471261341066	-0.00621751276210544
flux1:	1.30276381909548	0.0859892558945945	-0.00789764238541362
flux1:	1.31331658291457	0.103904334568241	-0.00891364559312601
flux1:	1.32386934673367	0.125775692994973	-0.0111228275459381
flux1:	1.33442211055276	0.152242828542253	-0.0148705951779566
flux1:	1.34497487437186	0.18330307818674	-0.0170219533951891
flux1:	1.35552763819095	0.219693464087129	-0.0203959996971972
flux1:	1.36608040201005	0.263088844364345	-0.0264066447446853
flux1:	1.37663316582914	0.314495643414256	-0.0312467003834373
flux1:	1.38718592964824	0.374463237604971	-0.0390833551026823
flux1:	1.39773869346734	0.445450560318596	-0.0488961938368407
flux1:	1.40829145728643	0.528525476551184	-0.0543679878840746
flux1:	1.41884422110553	0.622578128623797	-0.0665608443652396
flux1:	1.42939698492462	0.731499717378479	-0.0846606831244634
flux1:	1.43994974874372	0.860903565033932	-0.0955749903620964
flux1:	1.45050251256281	1.01090032826119	-0.11237482648663
flux1:	1.46105527638191	1.18163681712367	-0.134055061746861
flux1:	1.471608040201	1.375774242478	-0.150751200080742
flux1:	1.4821608040201	1.5964669109132	-0.187331153632919
flux1:	1.49271356783919	1.84527687823549	-0.224417997081783
flux1:	1.50326633165829	2.12594934691999	-0.244809595017848
flux1:	1.51381909547739	2.44792031753881	-0.298025478365067
flux1:	1.52437185929648	2.80717261377421	-0.359762231225612
flux1:	1.53492462311558	3.20208528034899	-0.416690819998713
flux1:	1.54547738693467	3.64567078628579	-0.510641877688319
flux1:	1.55603015075377	4.13253532584789	-0.577564647765672
flux1:	1.56658291457286	4.65535425186271	-0.664210732005149
flux1:	1.57713567839196	5.21922106468217	-0.829486990543094
flux1:	1.58768844221105	5.84018217253241	-0.946715992553719
flux1:	1.59824120603015	6.51577896759414	-1.07711086007475
flux1:	1.60879396984924	7.22462304351926	-1.24333705459135
flux1:	1.61934673366834	7.96420694105152	-1.38358615806606
flux1:	1.62989949748744	8.71259871987892	-1.65087155254331
flux1:	1.64045226130653	9.4769546767159	-1.89018337718574
flux1:	1.65100502512563	10.2779586948665	-2.04618277661755
flux1:	1.66155778894472	11.07153717142	-2.33828393196356
flux1:	1.67211055276382	11.8176725799048	-2.65062009141095
flux1:	1.68266331658291	12.5147324272435	-3.08233996118026
flux1:	1.69321608040201	13.1444800936858	-3.52544017504483
flux1:	1.7037688442211	13.6579053224835	-3.83681425379481
flux1:	1.7143216080402	14.0433697849843	-4.40878804231048
flux1:	1.72487437185929	14.2809640519709	-5.10756397883424
flux1:	1.73542713567839	14.3274096746114	-5.89635383860739
flux1:	1.74597989949748	14.1569086170054	-6.59743262992445
flux1:	1.75653266331658	13.7246007686754	-7.20207386118412
flux1:	1.76708542713568	13.0180720739638	-8.21403860042564
flux1:	1.77763819095477	12.0479519456335	-9.39735216373368
flux1:	1.78819095477387	10.8195577267142	-10.5503558132855
flux1:	1.79874371859296	9.3659658879011	-11.3323033588736
flux1:	1.80929648241206	7.73874807525206	-12.2832848409311
flux1:	1.81984924623115	6.02043328980906	-13.7787423139449
flux1:	1.83040201005025	4.32898574862072	-15.5586544818043
flux1:	1.84095477386934	2.80244729595389	-16.9045080901537
flux1:	1.85150753768844	1.57458493731714	-17.9312030173876
flux1:	1.86206030150753	0.728035899425223	-19.5872864094667
flux1:	1.87261306532663	0.258998878210033	-22.2423381933158
flux1:	1.88316582914573	0.068106837406668	-24.8670622542961
flux1:	1.89371859296482	0.0150553661833209	-26.5861811963966
flux1:	1.90427135678392	0.00458782513788007	-28.3821894099887
flux1:	1.91482412060301	0.00278279386993789	-31.7510872031382
flux1:	1.92537688442211	0.00266797337929497	-35.8817316199803
flux1:	1.9359296482412	0.00277388926517366	-38.8204704712695
flux1:	1.9464824120603	0.00249814374212436	-40.6963407520129
flux1:	1.95703517587939	0.00206177821462967	-43.6059296541072
flux1:	1.96758793969849	0.00185717230490964	-48.4595023761506
flux1:	1.97814070351758	0.00192669129234826	-52.8717825946453
flux1:	1.98869346733668	0.00215868579421355	-54.9977754323218
flux1:	1.99924623115577	0.00235104189642845	-56.9040834215144
flux1:	2.00979899497487	0.00236392875903558	-61.1800410802734
flux1:	2.02035175879397	0.00229503286244658	-66.9608530247264
flux1:	2.03090452261306	0.00230556814116711	-70.8271327008688
flux1:	2.04145728643216	0.00245179003748058	-72.6125541482197
flux1:	2.05201005025125	0.00271730310050378	-76.2743750746819
flux1:	2.06256281407035	0.00297529034016631	-83.0070258645289
flux1:	2.07311557788944	0.00312169492039262	-89.3462152554907
flux1:	2.08366834170854	0.00316293631583223	-92.6638175414128
flux1:	2.09422110552764	0.00321719536078868	-95.5301360779348
flux1:	2.10477386934673	0.00337502622810486	-101.825069266633
flux1:	2.11532663316583	0.00370016353814094	-109.584829491302
flux1:	2.12587939698492	0.00415838355991419	-114.10749091313
flux1:	2.13643216080402	0.0046454467506285	-116.005228815982
flux1:	2.14698492462311	0.00501853841790397	-119.651488366226
flux1:	2.15753768844221	0.00522989763073792	-126.13386881556
flux1:	2.16809045226131	0.00534048846633986	-131.578274323876
flux1:	2.1786432160804	0.00546993177904663	-133.212581405901
flux1:	2.1891959798995	0.00572987817526484	-134.307073586239
flux1:	2.19974874371859	0.00617350409453671	-138.786946508576
flux1:	2.21030150753769	0.00680075956677667	-144.587452686503
flux1:	2.22085427135678	0.00752773211120816	-147.714730417539
flux1:	2.23140703517588	0.00825693880382751	-148.850615134364
flux1:	2.24195979899497	0.00886906192606341	-151.743641284401
flux1:	2.25251256281407	0.00933654974717407	-157.119592418703
flux1:	2.26306532663317	0.0096610463046134	-161.650109538185
flux1:	2.27361809045226	0.00993707804960567	-163.243571003581
flux1:	2.28417085427136	0.0102370348490334	-164.166889531807
flux1:	2.29472361809045	0.0106747391118592	-167.068024977498
flux1:	2.30527638190955	0.0113079072990866	-170.460594613286
flux1:	2.31582914572864	0.0122013525464431	-171.234168616157
flux1:	2.32638190954774	0.0133473199967865	-169.849002794469
flux1:	2.33693467336684	0.0147282268929971	-169.227280992009
flux1:	2.34748743718593	0.0162767807684455	-169.907964283636
flux1:	2.35804020100503	0.0179201568017275	-169.734779969724
flux1:	2.36859296482412	0.0195701108920104	-167.693547726694
flux1:	2.37914572864322	0.0211248771772686	-165.384654784554
flux1:	2.38969849246231	0.0225149288403939	-164.292748781187
flux1:	2.40025125628141	0.0236726764797462	-163.666056633083
flux1:	2.4108040201005	0.0246315374127196	-162.081609591381
flux1:	2.4213567839196	0.025429332564171	-159.643571621155
flux1:	2.4319095477387	0.0262034997779626	-157.454766768475
flux1:	2.44246231155779	0.0270351544916859	-155.659954169832
flux1:	2.45301507537689	0.0280583086519466	-153.316071203566
flux1:	2.46356783919598	0.0293398945677241	-149.993174204761
flux1:	2.47412060301508	0.0310428531045097	-146.199476980432
flux1:	2.48467336683417	0.0333932423818437	-142.328713795998
flux1:	2.49522613065327	0.0369001806431429	-138.222315801286
flux1:	2.50577889447237	0.0425164550267046	-133.689956863949
flux1:	2.51633165829146	0.0520850627665257	-128.8255271618
flux1:	2.52688442211056	0.0689497957451444	-123.841364806591
flux1:	2.53743718592965	0.098732891197092	-118.955044392376
flux1:	2.54798994974875	0.150143399667778	-114.297697389499
flux1:	2.55854271356784	0.235360292552554	-109.754680917934
flux1:	2.56909547738694	0.369815596738477	-105.147375918993
flux1:	2.57964824120604	0.571081704020939	-100.570996915203
flux1:	2.59020100502513	0.85695846524344	-96.2626289576341
flux1:	2.60075376884423	1.24331282589795	-92.1609861693491
flux1:	2.61130653266332	1.74173450114347	-87.9344723963006
flux1:	2.62185929648242	2.35768254506745	-83.4965220004221
flux1:	2.63241206030151	3.08927931858288	-79.0964260209521
flux1:	2.64296482412061	3.92696208061144	-74.8442755266435
flux1:	2.6535175879397	4.85522960628151	-70.5574393626667
flux1:	2.6640703517588	5.85420127768414	-66.150710367228
flux1:	2.6746231155779	6.90234170055368	-61.8113578523846
flux1:	2.68517587939699	7.97716238640746	-57.6965497464356
flux1:	2.69572864321609	9.0573426148647	-53.7818133950709
flux1:	2.70628140703518	10.1239546540953	-50.0167180721148
flux1:	2.71683417085428	11.1611530242184	-46.4313571243333
flux1:	2.72738693467337	12.1565176504859	-43.1017901660191
flux1:	2.73793969849247	13.0995790846487	-40.0344429402068
flux1:	2.74849246231157	13.9820409219766	-37.1632595915185
flux1:	2.75904522613066	14.7960743473099	-34.4496716084343
flux1:	2.76959798994976	15.5351705937824	-31.8814417697021
flux1:	2.78015075376885	16.1926929283798	-29.4482594335869
flux1:	2.79070351758795	16.7621627659035	-27.1421557101225
flux1:	2.80125628140704	17.2372653092724	-24.9410707460546
flux1:	2.81180904522614	17.6118262173314	-22.824786551509
flux1:	2.82236180904524	17.8812872636332	-20.7966062936591
flux1:	2.83291457286433	18.0422318445844	-18.8814542401172
flux1:	2.84346733668343	18.0929570693888	-17.1025109740888
flux1:	2.85402010050252	18.0329426714891	-15.4509267440568
flux1:	2.86457286432162	17.8646729641083	-13.9097856469701
flux1:	2.87512562814071	17.5924309102502	-12.4998529854629
flux1:	2.88567839195981	17.222518730898	-11.243360978672
flux1:	2.8962311557789	16.7635734129571	-10.1132781436057
flux1:	2.906783919598	16.2248078167107	-9.08290059305751
flux1:	2.9173366834171	15.6163051855103	-8.15444862825817
flux1:	2.92788944723619	14.9494302369306	-7.32192326420474
flux1:	2.93844221105529	14.2361180477501	-6.5727961771252
flux1:	2.94899497487438	13.4873706297183	-5.88618804007954
flux1:	2.95954773869348	12.7147831500387	-5.24748361385009
flux1:	2.97010050251257	11.9291155560878	-4.66916781474466
flux1:	2.98065326633167	11.1394449357933	-4.1440921507708
flux1:	2.99120603015077	10.3546587514381	-3.65573014326453
flux1:	3.00175879396986	9.58297549932347	-3.21252075557096
flux1:	3.01231155778896	8.83105481499375	-2.81500175116289
flux1:	3.02286432160805	8.1042903781934	-2.45898849918095
flux1:	3.03341708542715	7.40750150002221	-2.14356330915001
flux1:	3.04396984924624	6.74420410525961	-1.86313351153375
flux1:	3.05452261306534	6.11694647514878	-1.62018218296091
flux1:	3.06507537688443	5.52737720104645	-1.41106953724582
flux1:	3.07562814070353	4.97660428059399	-1.22633807914779
flux1:	3.08618090452263	4.46520192395676	-1.06585855381007
flux1:	3.09673366834172	3.99260557302742	-0.927328905258316
flux1:	3.10728643216082	3.55794967759029	-0.806599741736304
flux1:	3.11783919597991	3.16040225194982	-0.700057387733986
flux1:	3.12839195979901	2.79843302654442	-0.604432541408996
flux1:	3.1389447236181	2.46995175169786	-0.521109252375067
flux1:	3.1494974874372	2.17340092005916	-0.448479952176573
flux1:	3.1600502512563	1.90694005505279	-0.383206449344106
flux1:	3.17060301507539	1.6681216873154	-0.325799456283059
flux1:	3.18115577889449	1.45492152760467	-0.276200765805675
flux1:	3.19170854271358	1.26550808056844	-0.233567274689208
flux1:	3.20226130653268	1.09768738740745	-0.197141972258178
flux1:	3.21281407035177	0.949399279328443	-0.165740166349416
flux1:	3.22336683417087	0.819005517453279	-0.139124900344996
flux1:	3.23391959798997	0.704674272690434	-0.117180598542035
flux1:	3.24447236180906	0.604639491551792	-0.0988041623933649
flux1:	3.25502512562816	0.517454935215549	-0.0830321659325745
flux1:	3.26557788944725	0.441735865336888	-0.0697949439125145
flux1:	3.27613065326635	0.376123168015349	-0.0588085931651558
flux1:	3.28668341708544	0.319444149630229	-0.049414299615451
flux1:	3.29723618090454	0.270652225484867	-0.0414162576298688
flux1:	3.30778894472363	0.2287294008827	-0.0345654488092664
flux1:	3.31834170854273	0.192825388843138	-0.0286714808138352
flux1:	3.32889447236183	0.162158713296778	-0.023806088394891
flux1:	3.33944723618092	0.136035128459885	-0.0196498224372946
flux1:	3.35000000000002	0.113853843378267	-0.016057893419382
