# Supplementary material for: Optics of cone photoreceptors in the chicken (Gallus gallus domesticus)
Source: J R Soc Interface. 2015 Oct 6;12(111):20150591. doi: 10.1098/rsif.2015.0591 (PMC4614498; doi:10.1098/rsif.2015.0591)
Supplement: Oil droplet morphological and refractive index measurements [file rsif20150591supp3.gz › Wilbyetal_data_fluxspectra/red/angle_full_ref-theta-0-full-ref.dat]

flux1:	1.25	0.0116666799949967	-0.00278435157094731
flux1:	1.2605527638191	0.0145410660457011	-0.00344859037633269
flux1:	1.27110552763819	0.018083285945843	-0.00426109293407916
flux1:	1.28165829145729	0.0224384678742752	-0.00525258041604824
flux1:	1.29221105527638	0.0277808695138029	-0.0064595355419673
flux1:	1.30276381909548	0.0343191641520317	-0.00792504760553166
flux1:	1.31331658291457	0.0423026592106345	-0.00970043185870266
flux1:	1.32386934673367	0.052028450614732	-0.0118461339498092
flux1:	1.33442211055276	0.0638495751033633	-0.014433058549122
flux1:	1.34497487437186	0.0781844432695445	-0.0175451748040808
flux1:	1.35552763819095	0.0955277498370796	-0.0212806066825781
flux1:	1.36608040201005	0.116462826316921	-0.0257537456139666
flux1:	1.37663316582914	0.141675573645076	-0.031099352966491
flux1:	1.38718592964824	0.171970389813888	-0.0374736411580709
flux1:	1.39773869346734	0.208288268358116	-0.0450576833377439
flux1:	1.40829145728643	0.25172696458983	-0.0540636868865312
flux1:	1.41884422110553	0.303563481829906	-0.0647355566269958
flux1:	1.42939698492462	0.365279416556163	-0.0773544763111755
flux1:	1.43994974874372	0.438589221738307	-0.0922481304037784
flux1:	1.45050251256281	0.525471177899467	-0.109789671818821
flux1:	1.46105527638191	0.628201474035068	-0.130406955708192
flux1:	1.471608040201	0.749391994482002	-0.154595391690233
flux1:	1.4821608040201	0.892031597495172	-0.182913309921693
flux1:	1.49271356783919	1.05953052447277	-0.215997329445492
flux1:	1.50326633165829	1.25576850761922	-0.254578987315679
flux1:	1.51381909547739	1.48514707464441	-0.299473144064079
flux1:	1.52437185929648	1.75264534545327	-0.351603597350127
flux1:	1.53492462311558	2.0638787764222	-0.412022276236485
flux1:	1.54547738693467	2.42516156497055	-0.481885622798046
flux1:	1.55603015075377	2.84357285408262	-0.562497135318495
flux1:	1.56658291457286	3.32702528957937	-0.655325187877807
flux1:	1.57713567839196	3.88433520849319	-0.761960631181067
flux1:	1.58768844221105	4.52529524688264	-0.884186831119812
flux1:	1.59824120603015	5.26074878710481	-1.0239873474118
flux1:	1.60879396984924	6.10266383339721	-1.18347714106797
flux1:	1.61934673366834	7.06420550745057	-1.36501611112164
flux1:	1.62989949748744	8.15980791473654	-1.57119003814398
flux1:	1.64045226130653	9.40524367583968	-1.80470921999631
flux1:	1.65100502512563	10.8176876654555	-2.06858833078893
flux1:	1.66155778894472	12.4157743028233	-2.36607223082259
flux1:	1.67211055276382	14.2196489811932	-2.70050176548208
flux1:	1.68266331658291	16.2510104619357	-3.07558995229619
flux1:	1.69321608040201	18.5331399293965	-3.49524769430127
flux1:	1.7037688442211	21.0909166486082	-3.96342973207831
flux1:	1.7143216080402	23.9508205575388	-4.48454224712894
flux1:	1.72487437185929	27.1409170107232	-5.06310202760493
flux1:	1.73542713567839	30.6908191336528	-5.70359930113115
flux1:	1.74597989949748	34.6316289983166	-6.41107035844697
flux1:	1.75653266331658	38.9958576748722	-7.19049852871531
flux1:	1.76708542713568	43.8173179705291	-8.04676758945736
flux1:	1.77763819095477	49.1309861706888	-8.98541840584127
flux1:	1.78819095477387	54.9728361065045	-10.0116750308666
flux1:	1.79874371859296	61.3796453998293	-11.1306139753865
flux1:	1.80929648241206	68.3887669336067	-12.3480881454511
flux1:	1.81984924623115	76.037864243665	-13.6692442501567
flux1:	1.83040201005025	84.3646171224694	-15.099097801929
flux1:	1.84095477386934	93.406397179989	-16.6435428512462
flux1:	1.85150753768844	103.1999066692	-18.3072299378444
flux1:	1.86206030150753	113.780783333954	-20.0948075423449
flux1:	1.87261306532663	125.183181050807	-22.0118370199601
flux1:	1.88316582914573	137.439325833214	-24.0619400187845
flux1:	1.89371859296482	150.579041932128	-26.2490306557022
flux1:	1.90427135678392	164.629256244546	-28.577823140141
flux1:	1.91482412060301	179.613494075319	-31.0502522103846
flux1:	1.92537688442211	195.551365226402	-33.6690550785008
flux1:	1.9359296482412	212.45803761056	-36.4374065730056
flux1:	1.9464824120603	230.343712703855	-39.354780221519
flux1:	1.95703517587939	249.213117931218	-42.4222158446515
flux1:	1.96758793969849	269.065013464982	-45.6404688706488
flux1:	1.97814070351758	289.891713653983	-49.0057161427853
flux1:	1.98869346733668	311.678642921313	-52.5167312793605
flux1:	1.99924623115577	334.40394079877	-56.1708306807426
flux1:	2.00979899497487	358.038110586635	-59.9601205628529
flux1:	2.02035175879397	382.543714634828	-63.8805703569426
flux1:	2.03090452261306	407.875139557327	-67.9250284905127
flux1:	2.04145728643216	433.978442090234	-72.0810130233447
flux1:	2.05201005025125	460.791265321208	-76.3413122496415
flux1:	2.06256281407035	488.242830212464	-80.6934807478259
flux1:	2.07311557788944	516.254026123675	-85.1204250023967
flux1:	2.08366834170854	544.737603348563	-89.6116886409615
flux1:	2.09422110552764	573.598451331958	-94.1491641888894
flux1:	2.10477386934673	602.733968436108	-98.7118284464811
flux1:	2.11532663316583	632.034543933937	-103.286348742364
flux1:	2.12587939698492	661.384144459004	-107.849271548009
flux1:	2.13643216080402	690.66098220092	-112.377131204058
flux1:	2.14698492462311	719.738270872689	-116.854548442254
flux1:	2.15753768844221	748.485084011754	-121.253849702115
flux1:	2.16809045226131	776.767295480192	-125.551340987
flux1:	2.1786432160804	804.448574329834	-129.730795382285
flux1:	2.1891959798995	831.39144028886	-133.762223113598
flux1:	2.19974874371859	857.458386700422	-137.624356129964
flux1:	2.21030150753769	882.513039425711	-141.301475831694
flux1:	2.22085427135678	906.42132218168	-144.763746061884
flux1:	2.23140703517588	929.052636262632	-147.994958861185
flux1:	2.24195979899497	950.281054185156	-150.981140206132
flux1:	2.25251256281407	969.986488016565	-153.69529499546
flux1:	2.26306532663317	988.055806059715	-156.128370070084
flux1:	2.27361809045226	1004.38390965244	-158.269013986028
flux1:	2.28417085427136	1018.87476412865	-160.095585677139
flux1:	2.29472361809045	1031.44234198846	-161.607313279289
flux1:	2.30527638190955	1042.01146019903	-162.795877726635
flux1:	2.31582914572864	1050.51852914673	-163.646984635765
flux1:	2.32638190954774	1056.91220439941	-164.168082699463
flux1:	2.33693467336684	1061.15390224706	-164.353879036196
flux1:	2.34748743718593	1063.21817356628	-164.198660944751
flux1:	2.35804020100503	1063.0929606324	-163.716901546792
flux1:	2.36859296482412	1060.77972787862	-162.906101033227
flux1:	2.37914572864322	1056.29343538518	-161.769507394333
flux1:	2.38969849246231	1049.66236453582	-160.326593560078
flux1:	2.40025125628141	1040.92782704764	-158.577434604798
flux1:	2.4108040201005	1030.14374952186	-156.533785843921
flux1:	2.4213567839196	1017.37611249392	-154.217726562919
flux1:	2.4319095477387	1002.70226727226	-151.631879061315
flux1:	2.44246231155779	986.210165459699	-148.795318960686
flux1:	2.45301507537689	967.997493983392	-145.730440922625
flux1:	2.46356783919598	948.170704626028	-142.442601491877
flux1:	2.47412060301508	926.843971607493	-138.956418245356
flux1:	2.48467336683417	904.138111673722	-135.292778090374
flux1:	2.49522613065327	880.179458810034	-131.460035983631
flux1:	2.50577889447237	855.098690639505	-127.486157224583
flux1:	2.51633165829146	829.029645224199	-123.389352413414
flux1:	2.52688442211056	802.108157767689	-119.18107215916
flux1:	2.53743718592965	774.470906648966	-114.890224615063
flux1:	2.54798994974875	746.254270628453	-110.531825376628
flux1:	2.55854271356784	717.593235375565	-106.120106532039
flux1:	2.56909547738694	688.620369794973	-101.68254415156
flux1:	2.57964824120604	659.464857148988	-97.2309480834576
flux1:	2.59020100502513	630.251584294129	-92.7814807328097
flux1:	2.60075376884423	601.100321981504	-88.3581105873368
flux1:	2.61130653266332	572.12500560374	-83.9697398202178
flux1:	2.62185929648242	543.433096710197	-79.6331305988629
flux1:	2.63241206030151	515.125028112239	-75.3672202215341
flux1:	2.64296482412061	487.293757906446	-71.1784167864986
flux1:	2.6535175879397	460.024431010584	-67.0824964784398
flux1:	2.6640703517588	433.394125089381	-63.0925656733744
flux1:	2.6746231155779	407.471682521595	-59.2129252552027
flux1:	2.68517587939699	382.317645641289	-55.4568444011592
flux1:	2.69572864321609	357.984285097447	-51.8315706445685
flux1:	2.70628140703518	334.515696896053	-48.339590561532
flux1:	2.71683417085428	311.947968977097	-44.9905253589183
flux1:	2.72738693467337	290.309427622302	-41.7864162604373
flux1:	2.73793969849247	269.620948040894	-38.7281333825701
flux1:	2.74849246231157	249.896306043139	-35.821099972368
flux1:	2.75904522613066	231.142571996781	-33.0632729192674
flux1:	2.76959798994976	213.360552614778	-30.4540467885892
flux1:	2.78015075376885	196.545263005034	-27.9947393635407
flux1:	2.79070351758795	180.686409601775	-25.6805437584022
flux1:	2.80125628140704	165.768886611829	-23.5095161525776
flux1:	2.81180904522614	151.773288951805	-21.4795027866689
flux1:	2.82236180904524	138.67642505556	-19.5841968461594
flux1:	2.83291457286433	126.45181523761	-17.8204967524336
flux1:	2.84346733668343	115.070180189062	-16.1837486523796
flux1:	2.85402010050252	104.499921607253	-14.6671707844938
flux1:	2.86457286432162	94.7075810735519	-13.2667519009969
flux1:	2.87512562814071	85.6582682303148	-11.9764095055828
flux1:	2.88567839195981	77.3160646828717	-10.7895902201869
flux1:	2.8962311557789	69.6444055719335	-9.70168364872317
flux1:	2.906783919598	62.6064283872431	-8.70614551635239
flux1:	2.9173366834171	56.1652848429823	-7.79704286664596
flux1:	2.92788944723619	50.2844234753547	-6.96950985628146
flux1:	2.93844221105529	44.9278450953607	-6.21727315647429
flux1:	2.94899497487438	40.0603239358995	-5.53517246343209
flux1:	2.95954773869348	35.6475938764513	-4.91842025663181
flux1:	2.97010050251257	31.6565077336027	-4.36146808963475
flux1:	2.98065326633167	28.0551717432223	-3.85993280504061
flux1:	2.99120603015077	24.813050641878	-3.40938568646475
flux1:	3.00175879396986	21.901044924692	-3.00520341955342
flux1:	3.01231155778896	19.2915477412572	-2.64371719596728
flux1:	3.02286432160805	16.9584832389352	-2.32105337969949
flux1:	3.03341708542715	14.8773235106302	-2.03352643572892
flux1:	3.04396984924624	13.0250867245111	-1.77810389460336
flux1:	3.05452261306534	11.3803227683675	-1.55156759700355
flux1:	3.06507537688443	9.92308766043763	-1.35107151473175
flux1:	3.07562814070353	8.63490491648357	-1.17414868098056
flux1:	3.08618090452263	7.49871658295823	-1.01824849104993
flux1:	3.09673366834172	6.49882884897806	-0.881220487063414
flux1:	3.10728643216082	5.62085283920598	-0.761101494966655
flux1:	3.11783919597991	4.85163930617215	-0.655953835109663
flux1:	3.12839195979901	4.17920956330232	-0.564176700618339
flux1:	3.1389447236181	3.59268615224489	-0.484251730909559
flux1:	3.1494974874372	3.08222326153752	-0.414760396972832
flux1:	3.1600502512563	2.63893586543253	-0.354525483706473
flux1:	3.17060301507539	2.25482936375304	-0.30241144095738
flux1:	3.18115577889449	1.92273199761139	-0.257411650128811
flux1:	3.19170854271358	1.6362296347695	-0.218672012266228
flux1:	3.20226130653268	1.38960202886028	-0.185373652831342
flux1:	3.21281407035177	1.17776178015786	-0.156819991157505
flux1:	3.22336683417087	0.996197342425504	-0.132402270223137
flux1:	3.23391959798997	0.840919434405048	-0.111551328099576
flux1:	3.24447236180906	0.708410071913189	-0.0937946099066784
flux1:	3.25502512562816	0.595575001063368	-0.0787081905736784
flux1:	3.26557788944725	0.499700239397331	-0.0659100400896859
flux1:	3.27613065326635	0.41841201322473	-0.0550847798989965
flux1:	3.28668341708544	0.349639430509226	-0.0459454121801146
flux1:	3.29723618090454	0.2915803549125	-0.0382433391690772
flux1:	3.30778894472363	0.242670795555902	-0.031771290688443
flux1:	3.31834170854273	0.201557146207241	-0.0263409997427526
flux1:	3.32889447236183	0.167070748161309	-0.021794811621365
flux1:	3.33944723618092	0.138205043416544	-0.0179987966438903
flux1:	3.35000000000002	0.114095418813799	-0.0148334098224785
