# Supplementary material for: Optics of cone photoreceptors in the chicken (Gallus gallus domesticus)
Source: J R Soc Interface. 2015 Oct 6;12(111):20150591. doi: 10.1098/rsif.2015.0591 (PMC4614498; doi:10.1098/rsif.2015.0591)
Supplement: Oil droplet morphological and refractive index measurements [file rsif20150591supp3.gz › Wilbyetal_data_fluxspectra/red/angle_noellipsoid-theta-0-noellipsoid.dat]

flux1:	1.25	0.0268268731518138	-0.00271348157078014
flux1:	1.2605527638191	0.033147833107239	-0.00329226722303896
flux1:	1.27110552763819	0.0404483305400839	-0.00405603591785326
flux1:	1.28165829145729	0.0489900826518802	-0.0051118382782971
flux1:	1.29221105527638	0.0595662518889667	-0.00638514610163744
flux1:	1.30276381909548	0.0729908143458015	-0.00783946812970753
flux1:	1.31331658291457	0.0895819880708187	-0.00959509668152361
flux1:	1.32386934673367	0.10929578362725	-0.0118625045365891
flux1:	1.33442211055276	0.131271298160064	-0.014917027095289
flux1:	1.34497487437186	0.156331869308046	-0.0185721476243586
flux1:	1.35552763819095	0.187545998796281	-0.0223663836710425
flux1:	1.36608040201005	0.22667702294682	-0.0265517879436669
flux1:	1.37663316582914	0.274894747598342	-0.0317600242646588
flux1:	1.38718592964824	0.33050616330653	-0.0383884063869887
flux1:	1.39773869346734	0.389042681240377	-0.0464156627545994
flux1:	1.40829145728643	0.455821726708435	-0.0546941162577564
flux1:	1.41884422110553	0.539106498440722	-0.063420178032185
flux1:	1.42939698492462	0.641830785175932	-0.0745993407984952
flux1:	1.43994974874372	0.766584444757867	-0.0890763228934006
flux1:	1.45050251256281	0.899057438275707	-0.107035295080128
flux1:	1.46105527638191	1.03610978034537	-0.127578193872059
flux1:	1.471608040201	1.2015080151428	-0.15007858713933
flux1:	1.4821608040201	1.40242711780681	-0.178896325590832
flux1:	1.49271356783919	1.64699844146861	-0.216092947001872
flux1:	1.50326633165829	1.91796671156095	-0.25993660232752
flux1:	1.51381909547739	2.18305252949085	-0.309439821469988
flux1:	1.52437185929648	2.48553767081732	-0.361399816936013
flux1:	1.53492462311558	2.8498276550575	-0.423033984193586
flux1:	1.54547738693467	3.28305229078029	-0.4988303757011
flux1:	1.55603015075377	3.76888895012394	-0.583522142976933
flux1:	1.56658291457286	4.22987456436455	-0.674275728274288
flux1:	1.57713567839196	4.72515402323568	-0.766615195312028
flux1:	1.58768844221105	5.30762407980104	-0.876439962685174
flux1:	1.59824120603015	5.98367830621723	-1.01211192956264
flux1:	1.60879396984924	6.72227928439746	-1.16362221144038
flux1:	1.61934673366834	7.39593566160013	-1.32842093466683
flux1:	1.62989949748744	8.09627026732042	-1.5146681286801
flux1:	1.64045226130653	8.87386732809906	-1.75453666565591
flux1:	1.65100502512563	9.73664116142656	-2.04100517526187
flux1:	1.66155778894472	10.5649746735974	-2.34901198438935
flux1:	1.67211055276382	11.2969990579015	-2.68765410114028
flux1:	1.68266331658291	12.0325736233078	-3.09962911680224
flux1:	1.69321608040201	12.7683207185021	-3.59129655806676
flux1:	1.7037688442211	13.431968292928	-4.09747855389267
flux1:	1.7143216080402	13.9264289252855	-4.612088357014
flux1:	1.72487437185929	14.3003670216217	-5.20579758562701
flux1:	1.73542713567839	14.5292724074375	-5.88274645787268
flux1:	1.74597989949748	14.5445310407916	-6.54958345417989
flux1:	1.75653266331658	14.3126266749063	-7.22697525793877
flux1:	1.76708542713568	13.8423653837412	-8.03124304928899
flux1:	1.77763819095477	13.0845487378231	-8.91264028560998
flux1:	1.78819095477387	12.0411265225323	-9.7911752396738
flux1:	1.79874371859296	10.7409155943554	-10.8158171794779
flux1:	1.80929648241206	9.19617083326253	-12.039858895673
flux1:	1.81984924623115	7.48403352003415	-13.3370185207059
flux1:	1.83040201005025	5.71418247583899	-14.7989464163403
flux1:	1.84095477386934	4.00256170137763	-16.4933054757825
flux1:	1.85150753768844	2.50353451253834	-18.3484789275299
flux1:	1.86206030150753	1.34478273495741	-20.3719146030277
flux1:	1.87261306532663	0.591873312124202	-22.5504634430012
flux1:	1.88316582914573	0.206105615477236	-24.8521521245002
flux1:	1.89371859296482	0.0602254751600391	-27.2214321651092
flux1:	1.90427135678392	0.020234496993743	-29.5985721910998
flux1:	1.91482412060301	0.0117252404334309	-31.9374659623804
flux1:	1.92537688442211	0.0108618186187328	-34.2632391182407
flux1:	1.9359296482412	0.0110438797589409	-36.6488500158067
flux1:	1.9464824120603	0.0096027012501854	-39.1240325861809
flux1:	1.95703517587939	0.00751178835175315	-41.7175869805319
flux1:	1.96758793969849	0.00646415661013792	-44.5273739038751
flux1:	1.97814070351758	0.00649636555934191	-47.6881226354748
flux1:	1.98869346733668	0.00710542237130182	-51.2498198540512
flux1:	1.99924623115577	0.00758679939757076	-55.1743643249472
flux1:	2.00979899497487	0.00742656065177161	-59.4521211766655
flux1:	2.02035175879397	0.00700439346642955	-64.079036435224
flux1:	2.03090452261306	0.0068145952065801	-68.9460981307959
flux1:	2.04145728643216	0.00703213324334977	-73.8353398823802
flux1:	2.05201005025125	0.00756591183238524	-78.5764942996258
flux1:	2.06256281407035	0.00807014196627494	-83.1288763387575
flux1:	2.07311557788944	0.00823299217142804	-87.4719909182701
flux1:	2.08366834170854	0.00809827449922572	-91.5431619322978
flux1:	2.09422110552764	0.00797237338867958	-95.3199618595616
flux1:	2.10477386934673	0.00810121107451403	-98.9168591754302
flux1:	2.11532663316583	0.00860162409878377	-102.547130477297
flux1:	2.12587939698492	0.0093909722431213	-106.378465061718
flux1:	2.13643216080402	0.0101926846459413	-110.463620301159
flux1:	2.14698492462311	0.0107158875002198	-114.797332646473
flux1:	2.15753768844221	0.0108552210747772	-119.38012159655
flux1:	2.16809045226131	0.0107763893545312	-124.205135667093
flux1:	2.1786432160804	0.0107164374049584	-129.200892080914
flux1:	2.1891959798995	0.0108874385932614	-134.201414819886
flux1:	2.19974874371859	0.0113797751175636	-138.987221095634
flux1:	2.21030150753769	0.0121810326884152	-143.370790477151
flux1:	2.22085427135678	0.0131664209127398	-147.248226763071
flux1:	2.23140703517588	0.0141305687246425	-150.585800194326
flux1:	2.24195979899497	0.0148874278754123	-153.378465726423
flux1:	2.25251256281407	0.0153254083682817	-155.629042192319
flux1:	2.26306532663317	0.0154993024195247	-157.362006639666
flux1:	2.27361809045226	0.0155368781087544	-158.646830214961
flux1:	2.28417085427136	0.0156246114582078	-159.605847232062
flux1:	2.29472361809045	0.0158993703563498	-160.389444178009
flux1:	2.30527638190955	0.0164678820721873	-161.126735205287
flux1:	2.31582914572864	0.0173824069789583	-161.880613631246
flux1:	2.32638190954774	0.0186505779951352	-162.630042005102
flux1:	2.33693467336684	0.0202550605377211	-163.287546063625
flux1:	2.34748743718593	0.0221143310926696	-163.734238678913
flux1:	2.35804020100503	0.0241390676762735	-163.853731441408
flux1:	2.36859296482412	0.0261735610774723	-163.555293334114
flux1:	2.37914572864322	0.0280945267831003	-162.782946600801
flux1:	2.38969849246231	0.0297701453799239	-161.517206981629
flux1:	2.40025125628141	0.0311559905518223	-159.771476316096
flux1:	2.4108040201005	0.0322587833299221	-157.586379498488
flux1:	2.4213567839196	0.0331584106235684	-155.022691736626
flux1:	2.4319095477387	0.0339826278303222	-152.150149893627
flux1:	2.44246231155779	0.0348603222473559	-149.035953071802
flux1:	2.45301507537689	0.0359551293397754	-145.73340756737
flux1:	2.46356783919598	0.0373936256167793	-142.275992762333
flux1:	2.47412060301508	0.0393739984884063	-138.678895259553
flux1:	2.48467336683417	0.0421209525570989	-134.946146753045
flux1:	2.49522613065327	0.0460923017738645	-131.082248158825
flux1:	2.50577889447237	0.052091676535262	-127.100486285497
flux1:	2.51633165829146	0.0616789901182	-123.02470831813
flux1:	2.52688442211056	0.0776184465179103	-118.882648823938
flux1:	2.53743718592965	0.104499808711261	-114.694380942878
flux1:	2.54798994974875	0.149337221258018	-110.465498699166
flux1:	2.55854271356784	0.221839325396952	-106.188731665318
flux1:	2.56909547738694	0.334337019079465	-101.854601929378
flux1:	2.57964824120604	0.500857662114905	-97.4632525445722
flux1:	2.59020100502513	0.735856479536458	-93.0299243316634
flux1:	2.60075376884423	1.05224984647703	-88.5833654286163
flux1:	2.61130653266332	1.45975399737601	-84.1578575537514
flux1:	2.62185929648242	1.96323556241472	-79.7843888853153
flux1:	2.63241206030151	2.56204593614941	-75.4838763506474
flux1:	2.64296482412061	3.24982663691063	-71.2661089535959
flux1:	2.6535175879397	4.01534227594447	-67.1355813470785
flux1:	2.6640703517588	4.84361401681864	-63.0985831352783
flux1:	2.6746231155779	5.71756841086198	-59.1681490899397
flux1:	2.68517587939699	6.61947498645171	-55.3634601720732
flux1:	2.69572864321609	7.53236818732969	-51.7041636061395
flux1:	2.70628140703518	8.44083149139832	-48.2031416233533
flux1:	2.71683417085428	9.33162802162405	-44.8628886144282
flux1:	2.72738693467337	10.1935240375589	-41.680331846176
flux1:	2.73793969849247	11.0172855557158	-38.6541455821141
flux1:	2.74849246231157	11.7948587121145	-35.7860751256077
flux1:	2.75904522613066	12.5193036192652	-33.0749677746913
flux1:	2.76959798994976	13.1838377739576	-30.5113882215753
flux1:	2.78015075376885	13.7821770277899	-28.081535490873
flux1:	2.79070351758795	14.3077425842174	-25.776372570768
flux1:	2.80125628140704	14.7545333770903	-23.5963138075901
flux1:	2.81180904522614	15.1165396511359	-21.546834561589
flux1:	2.82236180904524	15.3889682878559	-19.6305170788816
flux1:	2.83291457286433	15.5677319885513	-17.8446538048433
flux1:	2.84346733668343	15.6506751577124	-16.1847382369517
flux1:	2.85402010050252	15.6369893458448	-14.6484702200189
flux1:	2.86457286432162	15.5281243914563	-13.2351789095384
flux1:	2.87512562814071	15.327114551056	-11.9416293011879
flux1:	2.88567839195981	15.0390365775103	-10.7595977440279
flux1:	2.8962311557789	14.6703889743438	-9.67788510737688
flux1:	2.906783919598	14.229097461594	-8.6873564032219
flux1:	2.9173366834171	13.7240860766597	-7.78344698943895
flux1:	2.92788944723619	13.1648931017878	-6.96314848388318
flux1:	2.93844221105529	12.5616002771234	-6.22039253941513
flux1:	2.94899497487438	11.9241960259266	-5.54567563623146
flux1:	2.95954773869348	11.2627948615111	-4.9308464518834
flux1:	2.97010050251257	10.586655539134	-4.37255593253055
flux1:	2.98065326633167	9.90462219549437	-3.86980692698131
flux1:	2.99120603015077	9.22422816357154	-3.41923570275897
flux1:	3.00175879396986	8.55263869147477	-3.01433316082871
flux1:	3.01231155778896	7.89587239789718	-2.64935170799578
flux1:	3.02286432160805	7.25953125733192	-2.32201363867625
flux1:	3.03341708542715	6.64776170418587	-2.03157413164489
flux1:	3.04396984924624	6.06392947010968	-1.77542583691723
flux1:	3.05452261306534	5.51018201221054	-1.54881774105088
flux1:	3.06507537688443	4.98834457570921	-1.34765429048709
flux1:	3.07562814070353	4.49958032083939	-1.17006146542784
flux1:	3.08618090452263	4.04458713538901	-1.01489896208863
flux1:	3.09673366834172	3.62323257418282	-0.879752853804586
flux1:	3.10728643216082	3.23481132442772	-0.761160937549378
flux1:	3.11783919597991	2.8783621202254	-0.656505938665087
flux1:	3.12839195979901	2.55280991246263	-0.564722060072713
flux1:	3.1389447236181	2.25705256127563	-0.485139629575297
flux1:	3.1494974874372	1.9895255291497	-0.416301104502806
flux1:	3.1600502512563	1.74846714000366	-0.356224450241561
flux1:	3.17060301507539	1.53184316307538	-0.303534461388861
flux1:	3.18115577889449	1.33795391139186	-0.25777576527198
flux1:	3.19170854271358	1.16513198344144	-0.218674269535878
flux1:	3.20226130653268	1.01188908837483	-0.185438137582859
flux1:	3.21281407035177	0.876442504371336	-0.156912851863529
flux1:	3.22336683417087	0.757072818741654	-0.132246291338354
flux1:	3.23391959798997	0.652061831779291	-0.11111213725023
flux1:	3.24447236180906	0.560029307513649	-0.093332491786872
flux1:	3.25502512562816	0.479698096269995	-0.0784740439949134
flux1:	3.26557788944725	0.409890268261742	-0.0658997199310993
flux1:	3.27613065326635	0.349385429519164	-0.0551175531836533
flux1:	3.28668341708544	0.297038580174312	-0.0459194852925282
flux1:	3.29723618090454	0.251849798837854	-0.038213635694956
flux1:	3.30778894472363	0.212967107202772	-0.0318177265040694
flux1:	3.31834170854273	0.179662544953935	-0.026458097206299
flux1:	3.32889447236183	0.15121532304849	-0.0219089703757076
flux1:	3.33944723618092	0.12698009416827	-0.018055961002013
flux1:	3.35000000000002	0.106341831304781	-0.0148458610671043
