# Supplementary material for: Optics of cone photoreceptors in the chicken (Gallus gallus domesticus)
Source: J R Soc Interface. 2015 Oct 6;12(111):20150591. doi: 10.1098/rsif.2015.0591 (PMC4614498; doi:10.1098/rsif.2015.0591)
Supplement: Oil droplet morphological and refractive index measurements [file rsif20150591supp3.gz › Wilbyetal_data_fluxspectra/red/angle_noellipsoid-theta-10-noellipsoid.dat]

flux1:	1.25	0.0268533014568923	-0.00258357566424289
flux1:	1.2605527638191	0.0332397029979696	-0.00310884443454876
flux1:	1.27110552763819	0.0406037680281065	-0.00380504682001165
flux1:	1.28165829145729	0.0491845811438513	-0.00479861327454711
flux1:	1.29221105527638	0.0598203429951607	-0.00602260522159639
flux1:	1.30276381909548	0.0733436563664964	-0.00740939886466178
flux1:	1.31331658291457	0.0900650317979176	-0.00905255574786562
flux1:	1.32386934673367	0.109948901388034	-0.0111675060451352
flux1:	1.33442211055276	0.132026553682726	-0.0140692570711473
flux1:	1.34497487437186	0.157181334128379	-0.017635567875961
flux1:	1.35552763819095	0.188641094903157	-0.0213985049469701
flux1:	1.36608040201005	0.228160791542754	-0.0255309707187979
flux1:	1.37663316582914	0.276811067550209	-0.0305982297744809
flux1:	1.38718592964824	0.332888729474953	-0.0370299915289538
flux1:	1.39773869346734	0.391737985421049	-0.0449626226483608
flux1:	1.40829145728643	0.458826328244669	-0.0532900467231631
flux1:	1.41884422110553	0.542837939038787	-0.0620091075602224
flux1:	1.42939698492462	0.646641750502759	-0.0727566655549151
flux1:	1.43994974874372	0.773022052550804	-0.0864666233227325
flux1:	1.45050251256281	0.907493879207416	-0.103771689450137
flux1:	1.46105527638191	1.0453175032095	-0.123797812331076
flux1:	1.471608040201	1.2114900573697	-0.145570723439486
flux1:	1.4821608040201	1.41432116439625	-0.172479934597687
flux1:	1.49271356783919	1.66177722511813	-0.20691273556618
flux1:	1.50326633165829	1.93687216830416	-0.248743369319668
flux1:	1.51381909547739	2.20258907290879	-0.29706939711967
flux1:	1.52437185929648	2.50422490819026	-0.347902289000868
flux1:	1.53492462311558	2.87041954332753	-0.406215038336236
flux1:	1.54547738693467	3.30723475071577	-0.477079677037913
flux1:	1.55603015075377	3.79687183188226	-0.558298653811596
flux1:	1.56658291457286	4.2540116484082	-0.647265042670101
flux1:	1.57713567839196	4.74408087112847	-0.737026529977464
flux1:	1.58768844221105	5.3258672846803	-0.83869544594577
flux1:	1.59824120603015	6.00406414925019	-0.962380245364882
flux1:	1.60879396984924	6.74156962640691	-1.10288647835497
flux1:	1.61934673366834	7.40506811936841	-1.25744044025074
flux1:	1.62989949748744	8.09742048198627	-1.42752925109889
flux1:	1.64045226130653	8.87080728899424	-1.64026156251267
flux1:	1.65100502512563	9.73061334465429	-1.8972465474341
flux1:	1.66155778894472	10.5492141637132	-2.18145499473784
flux1:	1.67211055276382	11.2702309241921	-2.49644833134729
flux1:	1.68266331658291	11.9996743614529	-2.87296384048641
flux1:	1.69321608040201	12.7300808199432	-3.32462965247764
flux1:	1.7037688442211	13.3813050155799	-3.80321254356881
flux1:	1.7143216080402	13.8637578218051	-4.2982584795888
flux1:	1.72487437185929	14.2335178307495	-4.86253451737455
flux1:	1.73542713567839	14.4574942788554	-5.5064260773488
flux1:	1.74597989949748	14.4625627733	-6.15042114022079
flux1:	1.75653266331658	14.224821157161	-6.8007362561366
flux1:	1.76708542713568	13.7520754536404	-7.56096583996871
flux1:	1.77763819095477	12.9880884459847	-8.39679240238012
flux1:	1.78819095477387	11.9411754829648	-9.22097793227781
flux1:	1.79874371859296	10.6417745284717	-10.1623687499824
flux1:	1.80929648241206	9.09967994688797	-11.2960709758255
flux1:	1.81984924623115	7.39377888428785	-12.4969997985409
flux1:	1.83040201005025	5.63333153830675	-13.8396226981206
flux1:	1.84095477386934	3.93425872577922	-15.4167908363707
flux1:	1.85150753768844	2.44980301989747	-17.1570290138229
flux1:	1.86206030150753	1.30588259627559	-19.0741866124339
flux1:	1.87261306532663	0.566627807086949	-21.1649385473618
flux1:	1.88316582914573	0.192094108948647	-23.4010374464619
flux1:	1.89371859296482	0.0535764729616619	-25.7321537659788
flux1:	1.90427135678392	0.0171205898698282	-28.0941649569286
flux1:	1.91482412060301	0.00990794343687199	-30.4248787776994
flux1:	1.92537688442211	0.00940855835832106	-32.7248867794956
flux1:	1.9359296482412	0.00963000026358189	-35.054595434616
flux1:	1.9464824120603	0.00825895066338841	-37.4392862270945
flux1:	1.95703517587939	0.00635164036784841	-39.8929807006032
flux1:	1.96758793969849	0.00547207542052503	-42.4980169478482
flux1:	1.97814070351758	0.00559343368170479	-45.3961708194317
flux1:	1.98869346733668	0.00621019324245969	-48.6682713885331
flux1:	1.99924623115577	0.00664668134762837	-52.2990797898828
flux1:	2.00979899497487	0.00644338857217427	-56.2902109343134
flux1:	2.02035175879397	0.00601672521300645	-60.6631821073812
flux1:	2.03090452261306	0.00584734860845041	-65.3480753087323
flux1:	2.04145728643216	0.00608007361995677	-70.148137800831
flux1:	2.05201005025125	0.0065999264165032	-74.8761131607998
flux1:	2.06256281407035	0.007066049310561	-79.461825838026
flux1:	2.07311557788944	0.00718777138465331	-83.8672647081133
flux1:	2.08366834170854	0.00703748524621851	-88.0080936209171
flux1:	2.09422110552764	0.00692276356315835	-91.8178592975256
flux1:	2.10477386934673	0.00707376915310921	-95.3578963283481
flux1:	2.11532663316583	0.00758038470794836	-98.8152830609509
flux1:	2.12587939698492	0.00834969092731984	-102.373145459749
flux1:	2.13643216080402	0.00911194106268349	-106.116534150633
flux1:	2.14698492462311	0.00959486904703832	-110.065375873054
flux1:	2.15753768844221	0.00971472864186905	-114.24093272642
flux1:	2.16809045226131	0.00964286422061916	-118.667161866293
flux1:	2.1786432160804	0.00961430132442825	-123.316883806722
flux1:	2.1891959798995	0.00982070443275019	-128.066094130799
flux1:	2.19974874371859	0.0103407593886606	-132.713945059754
flux1:	2.21030150753769	0.0111494981223958	-137.060753248874
flux1:	2.22085427135678	0.0121262948560529	-140.973139672006
flux1:	2.23140703517588	0.013073795873522	-144.389352930954
flux1:	2.24195979899497	0.0138194149719256	-147.284416463093
flux1:	2.25251256281407	0.0142650680662498	-149.644305809843
flux1:	2.26306532663317	0.0144677914446935	-151.470853759149
flux1:	2.27361809045226	0.014558122704842	-152.802589287037
flux1:	2.28417085427136	0.0147100667000119	-153.728558114837
flux1:	2.29472361809045	0.0150573806378819	-154.375075961624
flux1:	2.30527638190955	0.0156940132076219	-154.868290090436
flux1:	2.31582914572864	0.0166716690939673	-155.293053556041
flux1:	2.32638190954774	0.0179933095648866	-155.670743878924
flux1:	2.33693467336684	0.0196425335253094	-155.966634778923
flux1:	2.34748743718593	0.0215416577187565	-156.113911380413
flux1:	2.35804020100503	0.0236013373797418	-156.039175240004
flux1:	2.36859296482412	0.0256768966782675	-155.678431479234
flux1:	2.37914572864322	0.0276433688810514	-154.982604949049
flux1:	2.38969849246231	0.029382763224077	-153.918112512358
flux1:	2.40025125628141	0.0308467932948967	-152.465069837484
flux1:	2.4108040201005	0.0320529524028831	-150.61711654979
flux1:	2.4213567839196	0.0330774400955713	-148.382301388836
flux1:	2.4319095477387	0.0340543625129228	-145.783398848001
flux1:	2.44246231155779	0.0351168589511776	-142.857064954509
flux1:	2.45301507537689	0.0364371550256753	-139.649370709838
flux1:	2.46356783919598	0.0381675090662519	-136.210456973706
flux1:	2.47412060301508	0.0405364748206201	-132.589232829277
flux1:	2.48467336683417	0.0438421490995533	-128.830117801204
flux1:	2.49522613065327	0.0486353583229387	-124.972659497222
flux1:	2.50577889447237	0.0558775359954554	-121.051069464465
flux1:	2.51633165829146	0.0673126072171501	-117.093340752647
flux1:	2.52688442211056	0.0859130185607377	-113.117951356004
flux1:	2.53743718592965	0.116427636703802	-109.130568823533
flux1:	2.54798994974875	0.165892319195431	-105.124015246205
flux1:	2.55854271356784	0.243836418993601	-101.082744109888
flux1:	2.56909547738694	0.362108150894282	-96.9919045401257
flux1:	2.57964824120604	0.53401994710207	-92.8456923454134
flux1:	2.59020100502513	0.773066000952008	-88.6514177349351
flux1:	2.60075376884423	1.09119015365953	-84.4283271815828
flux1:	2.61130653266332	1.49716712862681	-80.2030263813014
flux1:	2.62185929648242	1.99521176733512	-76.0048658041198
flux1:	2.63241206030151	2.58430338771015	-71.8610493096162
flux1:	2.64296482412061	3.25812271151912	-67.7937211018552
flux1:	2.6535175879397	4.00579569697752	-63.8203297751322
flux1:	2.6640703517588	4.812990839299	-59.955618089615
flux1:	2.6746231155779	5.66347941550082	-56.2131358473185
flux1:	2.68517587939699	6.54041266708136	-52.6049035573888
flux1:	2.69572864321609	7.42775489597948	-49.1410534309161
flux1:	2.70628140703518	8.31084040350684	-45.8287421215084
flux1:	2.71683417085428	9.1771675285934	-42.6703556436004
flux1:	2.72738693467337	10.0159665977782	-39.6636371625598
flux1:	2.73793969849247	10.8184879922179	-36.8044248637162
flux1:	2.74849246231157	11.5769008075823	-34.0899058632997
flux1:	2.75904522613066	12.2845630581843	-31.5183413725209
flux1:	2.76959798994976	12.9347705889465	-29.0862579395813
flux1:	2.78015075376885	13.5214169148166	-26.7876146045223
flux1:	2.79070351758795	14.0379469301445	-24.6161903155722
flux1:	2.80125628140704	14.4784829446957	-22.5685853797869
flux1:	2.81180904522614	14.8370535555766	-20.6439728912789
flux1:	2.82236180904524	15.1089462213996	-18.8413281759233
flux1:	2.83291457286433	15.2900870099876	-17.157661224277
flux1:	2.84346733668343	15.378263615884	-15.5888982976877
flux1:	2.85402010050252	15.3725489904206	-14.1321668400044
flux1:	2.86457286432162	15.2741422223885	-12.7859691273914
flux1:	2.87512562814071	15.0858297016004	-11.5476697068394
flux1:	2.88567839195981	14.8123240179557	-10.4111611497706
flux1:	2.8962311557789	14.4598225559269	-9.36794055715451
flux1:	2.906783919598	14.0358446273849	-8.41113390379186
flux1:	2.9173366834171	13.5489587910157	-7.53752955737053
flux1:	2.92788944723619	13.008233072121	-6.74492889054824
flux1:	2.93844221105529	12.4233024515976	-6.02784278473753
flux1:	2.94899497487438	11.803694769222	-5.37714910976612
flux1:	2.95954773869348	11.159195424191	-4.78464120465389
flux1:	2.97010050251257	10.4988880250852	-4.24666257688626
flux1:	2.98065326633167	9.83152424700345	-3.76213952401906
flux1:	2.99120603015077	9.16459682834653	-3.32759713867475
flux1:	3.00175879396986	8.5051522829008	-2.93598881534776
flux1:	3.01231155778896	7.85918812581148	-2.58105263483049
flux1:	3.02286432160805	7.23229453143003	-2.26106044148942
flux1:	3.03341708542715	6.62875978456054	-1.97684080056368
flux1:	3.04396984924624	6.05201198033217	-1.7268250552402
flux1:	3.05452261306534	5.50431426880212	-1.5058362264828
flux1:	3.06507537688443	4.98753985109275	-1.30884424876291
flux1:	3.07562814070353	4.50299297233401	-1.13413937737497
flux1:	3.08618090452263	4.05146588803485	-0.981881990808972
flux1:	3.09673366834172	3.63290450845272	-0.850556232542693
flux1:	3.10728643216082	3.24661110232004	-0.736252768626199
flux1:	3.11783919597991	2.89164773688886	-0.635238707363469
flux1:	3.12839195979901	2.56703756750375	-0.546045079355998
flux1:	3.1389447236181	2.27178419022595	-0.468627674915584
flux1:	3.1494974874372	2.00444119705416	-0.402220632418139
flux1:	3.1600502512563	1.76326329597283	-0.344798553136814
flux1:	3.17060301507539	1.54626033429282	-0.294374012912032
flux1:	3.18115577889449	1.35174960545917	-0.250115613454069
flux1:	3.19170854271358	1.17817960187822	-0.211997139819658
flux1:	3.20226130653268	1.02411484932535	-0.179689042679866
flux1:	3.21281407035177	0.887836492346949	-0.152205975621113
flux1:	3.22336683417087	0.767587659573251	-0.128491270387595
flux1:	3.23391959798997	0.661653683220286	-0.107983790500428
flux1:	3.24447236180906	0.56867123315586	-0.090545794429584
flux1:	3.25502512562816	0.487441608963484	-0.0759734831369879
flux1:	3.26557788944725	0.416824353693286	-0.0637789602940006
flux1:	3.27613065326635	0.355595763667927	-0.0534175622592361
flux1:	3.28668341708544	0.302568354765021	-0.0445503051983203
flux1:	3.29723618090454	0.256712704524649	-0.0370532616960008
flux1:	3.30778894472363	0.217202352028137	-0.0308235490088062
flux1:	3.31834170854273	0.183336858768972	-0.0256509932087289
flux1:	3.32889447236183	0.154419348116217	-0.0212924543617674
flux1:	3.33944723618092	0.12977702137698	-0.0175871455793314
flux1:	3.35000000000002	0.108775161807884	-0.0144689062625354
