# Supplementary material for: Optics of cone photoreceptors in the chicken (Gallus gallus domesticus)
Source: J R Soc Interface. 2015 Oct 6;12(111):20150591. doi: 10.1098/rsif.2015.0591 (PMC4614498; doi:10.1098/rsif.2015.0591)
Supplement: Oil droplet morphological and refractive index measurements [file rsif20150591supp3.gz › Wilbyetal_data_fluxspectra/red/angle_noellipsoid-theta-15-noellipsoid.dat]

flux1:	1.25	0.026301132176943	-0.00205367303010111
flux1:	1.2605527638191	0.0326091281149123	-0.00245587955351296
flux1:	1.27110552763819	0.0398871989928776	-0.00297642011361276
flux1:	1.28165829145729	0.0482991429049686	-0.00373462463036295
flux1:	1.29221105527638	0.0586821304053386	-0.00469516995183256
flux1:	1.30276381909548	0.0719081089880072	-0.00578711293620038
flux1:	1.31331658291457	0.0883725893970924	-0.00703145450961179
flux1:	1.32386934673367	0.108129606861837	-0.0086135224252446
flux1:	1.33442211055276	0.129923690334606	-0.0108058399210957
flux1:	1.34497487437186	0.154474819586072	-0.0135428668877697
flux1:	1.35552763819095	0.185133035371631	-0.0164361042550136
flux1:	1.36608040201005	0.223940544472999	-0.0195478070976089
flux1:	1.37663316582914	0.27226622917858	-0.0233630028476859
flux1:	1.38718592964824	0.328272207470291	-0.0282113124601449
flux1:	1.39773869346734	0.386418259022669	-0.0342108507285689
flux1:	1.40829145728643	0.452102123014945	-0.040529168688661
flux1:	1.41884422110553	0.53467783485569	-0.0470507262057833
flux1:	1.42939698492462	0.637487341056878	-0.0551282665165583
flux1:	1.43994974874372	0.763724265586006	-0.0653855441263807
flux1:	1.45050251256281	0.897949270211381	-0.0782295029155635
flux1:	1.46105527638191	1.03325348628705	-0.0931630534612511
flux1:	1.471608040201	1.19600794572912	-0.109292610389576
flux1:	1.4821608040201	1.39572776468397	-0.129232198650207
flux1:	1.49271356783919	1.64154224102152	-0.154681192024432
flux1:	1.50326633165829	1.91677264442511	-0.185567706939856
flux1:	1.51381909547739	2.17840732695713	-0.221605207847262
flux1:	1.52437185929648	2.47200287649592	-0.259517516696558
flux1:	1.53492462311558	2.83106530258038	-0.302680774361628
flux1:	1.54547738693467	3.26308978404293	-0.355303366449643
flux1:	1.55603015075377	3.75155096198163	-0.416422389302021
flux1:	1.56658291457286	4.20116446366225	-0.484234693729704
flux1:	1.57713567839196	4.67689332751536	-0.55260174650344
flux1:	1.58768844221105	5.24635058130044	-0.628988441919817
flux1:	1.59824120603015	5.91481709375469	-0.723125557544883
flux1:	1.60879396984924	6.64442736612189	-0.832281849363555
flux1:	1.61934673366834	7.29326937866694	-0.95278458948104
flux1:	1.62989949748744	7.96548670298544	-1.08327194406147
flux1:	1.64045226130653	8.72157400403714	-1.24484938760515
flux1:	1.65100502512563	9.56469874311808	-1.44371583628252
flux1:	1.66155778894472	10.3671946481407	-1.66598829287185
flux1:	1.67211055276382	11.0667984181127	-1.90972942784768
flux1:	1.68266331658291	11.7750915992376	-2.19620751391631
flux1:	1.69321608040201	12.4847223076399	-2.54227590034084
flux1:	1.7037688442211	13.1151734621066	-2.91498091544549
flux1:	1.7143216080402	13.5767490888563	-3.3005299753004
flux1:	1.72487437185929	13.9275080855673	-3.73335440810825
flux1:	1.73542713567839	14.1342559378136	-4.22727368713926
flux1:	1.74597989949748	14.1230763121043	-4.72899461475118
flux1:	1.75653266331658	13.8732506448569	-5.23596084043245
flux1:	1.76708542713568	13.3947429560529	-5.81938537373317
flux1:	1.77763819095477	12.6306209101641	-6.46281459681433
flux1:	1.78819095477387	11.5908485864035	-7.10272113478158
flux1:	1.79874371859296	10.3086141512893	-7.82336358981214
flux1:	1.80929648241206	8.79449415281744	-8.68732079163505
flux1:	1.81984924623115	7.1256444404967	-9.60746630299637
flux1:	1.83040201005025	5.4102766177713	-10.6268577238105
flux1:	1.84095477386934	3.76116515638466	-11.8209641726186
flux1:	1.85150753768844	2.32653805301864	-13.1400613412153
flux1:	1.86206030150753	1.22721125232249	-14.5904860392429
flux1:	1.87261306532663	0.522619386325471	-16.1727032698961
flux1:	1.88316582914573	0.170861826166277	-17.8668978363364
flux1:	1.89371859296482	0.0444969788660718	-19.6375142222036
flux1:	1.90427135678392	0.0131453960362406	-21.4376283848608
flux1:	1.91482412060301	0.00768720028703721	-23.2209262051723
flux1:	1.92537688442211	0.00766505577628269	-24.9872070780575
flux1:	1.9359296482412	0.00795605232060914	-26.7824408740427
flux1:	1.9464824120603	0.00673370412974435	-28.6268505587074
flux1:	1.95703517587939	0.00512246273413357	-30.5293602202292
flux1:	1.96758793969849	0.00449525279492517	-32.5476701631536
flux1:	1.97814070351758	0.00475092177152503	-34.7856027021131
flux1:	1.98869346733668	0.0053973757644085	-37.3066688507744
flux1:	1.99924623115577	0.00579920804589829	-40.1037020356004
flux1:	2.00979899497487	0.00557538829582294	-43.1788285383884
flux1:	2.02035175879397	0.00517965669767573	-46.5486686156723
flux1:	2.03090452261306	0.00507386627666771	-50.163143985936
flux1:	2.04145728643216	0.00536563128911264	-53.8762712416999
flux1:	2.05201005025125	0.00591585923090621	-57.5450791192169
flux1:	2.06256281407035	0.00638238779977528	-61.1120524907286
flux1:	2.07311557788944	0.00649988080933239	-64.5442182896286
flux1:	2.08366834170854	0.0063704953742896	-67.7724845853518
flux1:	2.09422110552764	0.00630773175346234	-70.737733925835
flux1:	2.10477386934673	0.00652776227149682	-73.4761094008256
flux1:	2.11532663316583	0.00709831707755701	-76.1235232654269
flux1:	2.12587939698492	0.00791460044373325	-78.8205380210149
flux1:	2.13643216080402	0.0087030108363887	-81.6367584259437
flux1:	2.14698492462311	0.00920177202908571	-84.5905047264521
flux1:	2.15753768844221	0.00934118720724615	-87.6986030799895
flux1:	2.16809045226131	0.00930750261571877	-90.9802643024747
flux1:	2.1786432160804	0.00933800646278323	-94.4190005984647
flux1:	2.1891959798995	0.00962003183591361	-97.9280079904474
flux1:	2.19974874371859	0.010222253835721	-101.362426728581
flux1:	2.21030150753769	0.0111124032220047	-104.575321237214
flux1:	2.22085427135678	0.0121640376901103	-107.466884319417
flux1:	2.23140703517588	0.0131776774967712	-109.99059309802
flux1:	2.24195979899497	0.0139828247594785	-112.127959596972
flux1:	2.25251256281407	0.0144862532418634	-113.868464146952
flux1:	2.26306532663317	0.0147540183430069	-115.212374418257
flux1:	2.27361809045226	0.0149218129930416	-116.187008137558
flux1:	2.28417085427136	0.0151701963990898	-116.859273637896
flux1:	2.29472361809045	0.0156318269752178	-117.327753717514
flux1:	2.30527638190955	0.0164036641805853	-117.694728087972
flux1:	2.31582914572864	0.0175337189141459	-118.032534170049
flux1:	2.32638190954774	0.0190268238188533	-118.363078117027
flux1:	2.33693467336684	0.0208621615352808	-118.660680563681
flux1:	2.34748743718593	0.0229608808886087	-118.869799605943
flux1:	2.35804020100503	0.0252286234207216	-118.925984092715
flux1:	2.36859296482412	0.0275157075093891	-118.770520469219
flux1:	2.37914572864322	0.0296949115028691	-118.357264120355
flux1:	2.38969849246231	0.0316433269673518	-117.654877085261
flux1:	2.40025125628141	0.0333189261339968	-116.645870644984
flux1:	2.4108040201005	0.0347391137666161	-115.325589205068
flux1:	2.4213567839196	0.0359962162574059	-113.701023263225
flux1:	2.4319095477387	0.0372305959024397	-111.789349000248
flux1:	2.44246231155779	0.0385999536506864	-109.616202971291
flux1:	2.45301507537689	0.0402947176025307	-107.212245866805
flux1:	2.46356783919598	0.0425068083284177	-104.610136113105
flux1:	2.47412060301508	0.0455144966342152	-101.842143401742
flux1:	2.48467336683417	0.0496936785402923	-98.9397621732664
flux1:	2.49522613065327	0.0557076501460059	-95.9349590238422
flux1:	2.50577889447237	0.0646507032659019	-92.8602596929438
flux1:	2.51633165829146	0.0784202896153821	-89.7468312377027
flux1:	2.52688442211056	0.100073009081441	-86.6191484862958
flux1:	2.53743718592965	0.134330899087982	-83.4892624042982
flux1:	2.54798994974875	0.187934524954957	-80.3543563977849
flux1:	2.55854271356784	0.269824915768064	-77.1999167011124
flux1:	2.56909547738694	0.390883319009178	-74.0087350231524
flux1:	2.57964824120604	0.563199026296971	-70.7708051679264
flux1:	2.59020100502513	0.798881123625962	-67.4898254703669
flux1:	2.60075376884423	1.10857181373447	-64.1835063024273
flux1:	2.61130653266332	1.49999877771645	-60.8785888285488
flux1:	2.62185929648242	1.97676237844242	-57.6042972810552
flux1:	2.63241206030151	2.53773613142886	-54.3863390874138
flux1:	2.64296482412061	3.17699389090557	-51.2442605862675
flux1:	2.6535175879397	3.88449315556307	-48.1919937893127
flux1:	2.6640703517588	4.6470283845318	-45.239450713009
flux1:	2.6746231155779	5.44966671585078	-42.3937965758236
flux1:	2.68517587939699	6.27688026141312	-39.6603981650505
flux1:	2.69572864321609	7.11386222721138	-37.0443840418833
flux1:	2.70628140703518	7.94704306498444	-34.5502087299066
flux1:	2.71683417085428	8.76478329858972	-32.1785230879192
flux1:	2.72738693467337	9.55704091026892	-29.9241458967737
flux1:	2.73793969849247	10.3155306490492	-27.7785930186914
flux1:	2.74849246231157	11.0328501192901	-25.7357137647921
flux1:	2.75904522613066	11.7025510614735	-23.7941245446929
flux1:	2.76959798994976	12.318211531525	-21.9544380474012
flux1:	2.78015075376885	12.8738084902234	-20.2153707824891
flux1:	2.79070351758795	13.3630390922835	-18.5731907409965
flux1:	2.80125628140704	13.7800871034672	-17.0245276562983
flux1:	2.81180904522614	14.1192179384405	-15.5682155249444
flux1:	2.82236180904524	14.3757696915165	-14.2042436080868
flux1:	2.83291457286433	14.545863220142	-12.931599479667
flux1:	2.84346733668343	14.6273320248352	-11.7476250456899
flux1:	2.85402010050252	14.6193665230606	-10.6493008764228
flux1:	2.86457286432162	14.5231637223315	-9.63404730746124
flux1:	2.87512562814071	14.3414478191907	-8.69898179184846
flux1:	2.88567839195981	14.0787929555001	-7.8397505688164
flux1:	2.8962311557789	13.7411030338464	-7.05085900783412
flux1:	2.906783919598	13.3356451845637	-6.32758856642942
flux1:	2.9173366834171	12.8705340592222	-5.66707186795137
flux1:	2.92788944723619	12.354521511062	-5.06707601035026
flux1:	2.93844221105529	11.7966593837056	-4.52367451807004
flux1:	2.94899497487438	11.206090180754	-4.0308397757521
flux1:	2.95954773869348	10.5919451183894	-3.58291830304144
flux1:	2.97010050251257	9.96292799600579	-3.17697200550433
flux1:	2.98065326633167	9.32718943517853	-2.81190429296096
flux1:	2.99120603015077	8.6919172385256	-2.48529887368839
flux1:	3.00175879396986	8.06370079879215	-2.1922532750716
flux1:	3.01231155778896	7.44838174940775	-1.9278891760706
flux1:	3.02286432160805	6.85130681802969	-1.690073401137
flux1:	3.03341708542715	6.27667503123062	-1.47872573958412
flux1:	3.04396984924624	5.72768447431962	-1.29274592115147
flux1:	3.05452261306534	5.20641797995346	-1.12874577720403
flux1:	3.06507537688443	4.7146396359324	-0.982956872613907
flux1:	3.07562814070353	4.25369564349912	-0.853448651814421
flux1:	3.08618090452263	3.8245299333592	-0.739869993815222
flux1:	3.09673366834172	3.42708556145872	-0.641398053663772
flux1:	3.10728643216082	3.06062055488469	-0.555758549106397
flux1:	3.11783919597991	2.72403473491243	-0.480324483510689
flux1:	3.12839195979901	2.41645287438793	-0.413606669633847
flux1:	3.1389447236181	2.13698556595872	-0.355299338345437
flux1:	3.1494974874372	1.8843758651537	-0.305063780783098
flux1:	3.1600502512563	1.65679330069581	-0.261769060952493
flux1:	3.17060301507539	1.45218673205212	-0.223968855893718
flux1:	3.18115577889449	1.26878687775745	-0.190759762240095
flux1:	3.19170854271358	1.10521547743388	-0.161934559705164
flux1:	3.20226130653268	0.960192310518474	-0.137366209558872
flux1:	3.21281407035177	0.832120503272781	-0.11652027646711
flux1:	3.22336683417087	0.719207578036769	-0.0986191154323964
flux1:	3.23391959798997	0.619706588990669	-0.0830938809517764
flux1:	3.24447236180906	0.532307547331617	-0.0697488091711665
flux1:	3.25502512562816	0.455972681617523	-0.0585058051529363
flux1:	3.26557788944725	0.389710546119179	-0.0491181597371562
flux1:	3.27613065326635	0.332339428430125	-0.0411911325279368
flux1:	3.28668341708544	0.28267794600847	-0.0343998782452981
flux1:	3.29723618090454	0.239682697225714	-0.0286035337933768
flux1:	3.30778894472363	0.202620337437124	-0.0237533933572638
flux1:	3.31834170854273	0.170883090822639	-0.0197460919622677
flux1:	3.32889447236183	0.143852820727274	-0.0164046878527993
flux1:	3.33944723618092	0.120853328559639	-0.0135725577190501
flux1:	3.35000000000002	0.101254035831761	-0.011172284899737
