# Supplementary material for: Optics of cone photoreceptors in the chicken (Gallus gallus domesticus)
Source: J R Soc Interface. 2015 Oct 6;12(111):20150591. doi: 10.1098/rsif.2015.0591 (PMC4614498; doi:10.1098/rsif.2015.0591)
Supplement: Oil droplet morphological and refractive index measurements [file rsif20150591supp3.gz › Wilbyetal_data_fluxspectra/red/angle_noellipsoid-theta-20-noellipsoid.dat]

flux1:	1.25	0.0251417576743629	-0.00142978229687965
flux1:	1.2605527638191	0.0312699714000069	-0.00173969290235045
flux1:	1.27110552763819	0.0383186134929117	-0.00213120482717088
flux1:	1.28165829145729	0.0463677092916956	-0.00269150202292068
flux1:	1.29221105527638	0.0562531010968067	-0.00340744882339205
flux1:	1.30276381909548	0.0689287983780492	-0.00425527695750059
flux1:	1.31331658291457	0.0848696993319917	-0.00524438383616573
flux1:	1.32386934673367	0.104163740519334	-0.00645147650770838
flux1:	1.33442211055276	0.125285937752783	-0.00807652690015319
flux1:	1.34497487437186	0.148703337594957	-0.0101002231310161
flux1:	1.35552763819095	0.177866329106474	-0.0122933815451944
flux1:	1.36608040201005	0.21508831027688	-0.0147159722213667
flux1:	1.37663316582914	0.261877486551399	-0.0175525907804476
flux1:	1.38718592964824	0.316580333957559	-0.0210708501379173
flux1:	1.39773869346734	0.372595852075063	-0.0254588272236239
flux1:	1.40829145728643	0.434808517801081	-0.0301964218949798
flux1:	1.41884422110553	0.513317811892496	-0.0352924508573074
flux1:	1.42939698492462	0.612092319656001	-0.0415408942218569
flux1:	1.43994974874372	0.735119751833788	-0.0493168367795347
flux1:	1.45050251256281	0.866260169783353	-0.0591433260090502
flux1:	1.46105527638191	0.99528145128228	-0.0707521904490364
flux1:	1.471608040201	1.14990432940981	-0.0835994755673696
flux1:	1.4821608040201	1.34211784426863	-0.0995690263643145
flux1:	1.49271356783919	1.58157432853985	-0.119419234681388
flux1:	1.50326633165829	1.85256003738124	-0.14329567660628
flux1:	1.51381909547739	2.10524237218243	-0.171151000336911
flux1:	1.52437185929648	2.38339673411078	-0.200827991087925
flux1:	1.53492462311558	2.72888788339324	-0.235114659739099
flux1:	1.54547738693467	3.14949080901745	-0.275652785657993
flux1:	1.55603015075377	3.63068663159248	-0.322290267292103
flux1:	1.56658291457286	4.06659481657262	-0.374380676073099
flux1:	1.57713567839196	4.51680481927774	-0.428504831038485
flux1:	1.58768844221105	5.06388135461042	-0.490619518525311
flux1:	1.59824120603015	5.71412238314472	-0.565271006488871
flux1:	1.60879396984924	6.42841227326995	-0.651964584401998
flux1:	1.61934673366834	7.05374996051708	-0.748939397850274
flux1:	1.62989949748744	7.69360611853928	-0.857564601911297
flux1:	1.64045226130653	8.42454512234346	-0.991910855266526
flux1:	1.65100502512563	9.24268843850094	-1.15367544196014
flux1:	1.66155778894472	10.02039787127	-1.33358224178549
flux1:	1.67211055276382	10.6888453625014	-1.53139063612444
flux1:	1.68266331658291	11.3705930734742	-1.76419077464415
flux1:	1.69321608040201	12.0556269082139	-2.04014828325204
flux1:	1.7037688442211	12.6604658768062	-2.33281333445034
flux1:	1.7143216080402	13.0979724859084	-2.63281685247299
flux1:	1.72487437185929	13.4303348671881	-2.9694174120587
flux1:	1.73542713567839	13.622966245857	-3.3521152276184
flux1:	1.74597989949748	13.5991654468872	-3.73768944240533
flux1:	1.75653266331658	13.343016768339	-4.12530850681022
flux1:	1.76708542713568	12.8674123633383	-4.57486820420148
flux1:	1.77763819095477	12.1143458571392	-5.07612551778334
flux1:	1.78819095477387	11.0941801662081	-5.57761793933751
flux1:	1.79874371859296	9.84255014000442	-6.14235951779754
flux1:	1.80929648241206	8.37090861156779	-6.82212512408635
flux1:	1.81984924623115	6.75462421238453	-7.55032421921079
flux1:	1.83040201005025	5.10193708787078	-8.3528930730991
flux1:	1.84095477386934	3.52198365987036	-9.28542279987958
flux1:	1.85150753768844	2.15635722597705	-10.3081811194938
flux1:	1.86206030150753	1.11927237783338	-11.4216932863647
flux1:	1.87261306532663	0.463269454495052	-12.6240402274741
flux1:	1.88316582914573	0.142974979075449	-13.8976250012058
flux1:	1.89371859296482	0.0328282560569285	-15.216298505018
flux1:	1.90427135678392	0.00806926578592054	-16.5479279482918
flux1:	1.91482412060301	0.00490056364106145	-17.8669793247818
flux1:	1.92537688442211	0.00554992168235155	-19.1862843776445
flux1:	1.9359296482412	0.00600604268989726	-20.5467685964857
flux1:	1.9464824120603	0.00508039329561373	-21.9656711173893
flux1:	1.95703517587939	0.00397163657859328	-23.4563611826033
flux1:	1.96758793969849	0.00378030659073957	-25.0687349749889
flux1:	1.97814070351758	0.00429513480364335	-26.8740121129168
flux1:	1.98869346733668	0.00505640791905807	-28.9008165027878
flux1:	1.99924623115577	0.00548579883669766	-31.1308170839395
flux1:	2.00979899497487	0.00530662119198739	-33.5577074076403
flux1:	2.02035175879397	0.00500435143305642	-36.1750944272835
flux1:	2.03090452261306	0.00502296252782956	-38.9177257112199
flux1:	2.04145728643216	0.00543464427046818	-41.6627314560863
flux1:	2.05201005025125	0.00608845379939175	-44.3158636108193
flux1:	2.06256281407035	0.00661966479807454	-46.8537809888312
flux1:	2.07311557788944	0.00677814403052324	-49.2637935724657
flux1:	2.08366834170854	0.00669817612910323	-51.5089882945255
flux1:	2.09422110552764	0.00672089760301334	-53.5725186644586
flux1:	2.10477386934673	0.0070688424874288	-55.5094583460669
flux1:	2.11532663316583	0.00780129652891554	-57.429666552491
flux1:	2.12587939698492	0.00879388669666505	-59.4237672752266
flux1:	2.13643216080402	0.00973760135616564	-61.5229074518551
flux1:	2.14698492462311	0.0103559505445095	-63.7263117483707
flux1:	2.15753768844221	0.0105822890579434	-66.0346056784357
flux1:	2.16809045226131	0.0106401995339747	-68.4447766772923
flux1:	2.1786432160804	0.0107882326236027	-70.9216061227478
flux1:	2.1891959798995	0.0112400112322915	-73.3815254404306
flux1:	2.19974874371859	0.0120598513819593	-75.7139987948699
flux1:	2.21030150753769	0.0132139238518823	-77.8256491248526
flux1:	2.22085427135678	0.0145462345214912	-79.6683912642319
flux1:	2.23140703517588	0.0158327525964095	-81.2329672341215
flux1:	2.24195979899497	0.0168750415744661	-82.5257487918396
flux1:	2.25251256281407	0.0175725371020324	-83.556894757873
flux1:	2.26306532663317	0.018006795547065	-84.3450793695455
flux1:	2.27361809045226	0.0183345793389324	-84.928613325646
flux1:	2.28417085427136	0.0187748562884534	-85.3689351536709
flux1:	2.29472361809045	0.019474697816201	-85.738189666846
flux1:	2.30527638190955	0.0205616622036366	-86.0965512849698
flux1:	2.31582914572864	0.0220796594202827	-86.4709084054347
flux1:	2.32638190954774	0.0240481847249878	-86.8483943157656
flux1:	2.33693467336684	0.02642727164077	-87.1860764046867
flux1:	2.34748743718593	0.0291312099623529	-87.42792926739
flux1:	2.35804020100503	0.032036147126117	-87.5202289839287
flux1:	2.36859296482412	0.0349643711062777	-87.4193717758142
flux1:	2.37914572864322	0.03776516628153	-87.0941222618964
flux1:	2.38969849246231	0.0402870401020803	-86.5246509676407
flux1:	2.40025125628141	0.0424975037610462	-85.7008370191128
flux1:	2.4108040201005	0.0444082141733873	-84.6221181023438
flux1:	2.4213567839196	0.046159735170273	-83.2975790545056
flux1:	2.4319095477387	0.0479101818411898	-81.746515939302
flux1:	2.44246231155779	0.0498862338430057	-79.9973975767344
flux1:	2.45301507537689	0.052317616644261	-78.0848666539194
flux1:	2.46356783919598	0.0554795436069473	-76.0459401163802
flux1:	2.47412060301508	0.0597334498688441	-73.9156102427299
flux1:	2.48467336683417	0.065574975295424	-71.7241442228989
flux1:	2.49522613065327	0.0738302287292552	-69.4952808877725
flux1:	2.50577889447237	0.0857618802347084	-67.2452069129984
flux1:	2.51633165829146	0.103469945432962	-64.9820099901181
flux1:	2.52688442211056	0.130097076584477	-62.7051088465174
flux1:	2.53743718592965	0.1703438091801	-60.4066987234411
flux1:	2.54798994974875	0.230602784266227	-58.0750847522596
flux1:	2.55854271356784	0.319181821554383	-55.7001322481226
flux1:	2.56909547738694	0.44593757730388	-53.2790479404672
flux1:	2.57964824120604	0.621707843530144	-50.8195775085457
flux1:	2.59020100502513	0.85724553273784	-48.3398693870749
flux1:	2.60075376884423	1.16193404907528	-45.8645684228764
flux1:	2.61130653266332	1.54258349288374	-43.4200233657203
flux1:	2.62185929648242	2.00224124471328	-41.0302373621703
flux1:	2.63241206030151	2.53980198686172	-38.7137682017913
flux1:	2.64296482412061	3.14968972791907	-36.4824147463249
flux1:	2.6535175879397	3.82269313454252	-34.3412370552813
flux1:	2.6640703517588	4.54651480664392	-32.2898750265372
flux1:	2.6746231155779	5.30736019599523	-30.3238298269688
flux1:	2.68517587939699	6.09068536607235	-28.435912594386
flux1:	2.69572864321609	6.88268036803387	-26.6187125714759
flux1:	2.70628140703518	7.67054882626763	-24.8666994003645
flux1:	2.71683417085428	8.44331781550883	-23.1775747761557
flux1:	2.72738693467337	9.1914768319175	-21.5526119548008
flux1:	2.73793969849247	9.9071122730044	-19.9962240358177
flux1:	2.74849246231157	10.5832230710826	-18.514303121299
flux1:	2.75904522613066	11.2135593449373	-17.1109954353127
flux1:	2.76959798994976	11.7920826427206	-15.7864212303382
flux1:	2.78015075376885	12.31289545414	-14.5370566447428
flux1:	2.79070351758795	12.7701054833288	-13.3584543360297
flux1:	2.80125628140704	13.1579871971154	-12.2476285211833
flux1:	2.81180904522614	13.4712019502398	-11.2028921729567
flux1:	2.82236180904524	13.7051241800296	-10.2223877980325
flux1:	2.83291457286433	13.8561972000919	-9.30338134747771
flux1:	2.84346733668343	13.9222645195258	-8.44354074518094
flux1:	2.85402010050252	13.9027737373938	-7.64256747217845
flux1:	2.86457286432162	13.7989403399889	-6.90172825126717
flux1:	2.87512562814071	13.6136296322688	-6.2214234988248
flux1:	2.88567839195981	13.35140103803	-5.59904091287988
flux1:	2.8962311557789	13.0181665463958	-5.02962938038126
flux1:	2.906783919598	12.6211909383817	-4.50864611706224
flux1:	2.9173366834171	12.1684768794246	-4.03367511254449
flux1:	2.92788944723619	11.6686747251722	-3.60335825884456
flux1:	2.93844221105529	11.1304625311278	-3.21488773164094
flux1:	2.94899497487438	10.5627446845123	-2.86341267843966
flux1:	2.95954773869348	9.97420370670168	-2.54413340741668
flux1:	2.97010050251257	9.37330955622598	-2.25447783964766
flux1:	2.98065326633167	8.76760837416397	-1.99371226958554
flux1:	2.99120603015077	8.16376273037665	-1.76054262741752
flux1:	3.00175879396986	7.56758359408227	-1.55196715304354
flux1:	3.01231155778896	6.98453731457668	-1.36462950257035
flux1:	3.02286432160805	6.4196406193234	-1.19661236327995
flux1:	3.03341708542715	5.87695810845965	-1.0473173016925
flux1:	3.04396984924624	5.35924008400769	-0.915818686259948
flux1:	3.05452261306534	4.86807426430454	-0.800067577808578
flux1:	3.06507537688443	4.40480610864101	-0.697704704706429
flux1:	3.07562814070353	3.97077551919442	-0.60711044397249
flux1:	3.08618090452263	3.56716137250206	-0.527382820806314
flux1:	3.09673366834172	3.19398762371381	-0.457586048235009
flux1:	3.10728643216082	2.85031214061805	-0.396443392696178
flux1:	3.11783919597991	2.5346521705504	-0.342682610531147
flux1:	3.12839195979901	2.24609644515605	-0.29539699575415
flux1:	3.1389447236181	1.98404933027014	-0.253992644990906
flux1:	3.1494974874372	1.74771216874499	-0.21792289735862
flux1:	3.1600502512563	1.53531886263391	-0.186566708408493
flux1:	3.17060301507539	1.34464710171161	-0.159305981656086
flux1:	3.18115577889449	1.17365676963781	-0.135643501559438
flux1:	3.19170854271358	1.02109404838487	-0.115203047951238
flux1:	3.20226130653268	0.886020278484646	-0.0976574727526621
flux1:	3.21281407035177	0.767147208791568	-0.0826590316276578
flux1:	3.22336683417087	0.662664557410577	-0.0698284775592763
flux1:	3.23391959798997	0.570669703004727	-0.0588337103378376
flux1:	3.24447236180906	0.489739913876002	-0.0494362952380373
flux1:	3.25502512562816	0.419002821817021	-0.0414669009891815
flux1:	3.26557788944725	0.357741155640908	-0.034759559192055
flux1:	3.27613065326635	0.304910382317931	-0.0291045294213026
flux1:	3.28668341708544	0.259302458809936	-0.0242995699844372
flux1:	3.29723618090454	0.219774105159278	-0.0202114443278038
flux1:	3.30778894472363	0.185594179128366	-0.0167688864059609
flux1:	3.31834170854273	0.156303588350593	-0.0139094901402496
flux1:	3.32889447236183	0.131454003531698	-0.0115364330474341
flux1:	3.33944723618092	0.110408173453195	-0.0095425186391628
flux1:	3.35000000000002	0.0925153743070456	-0.00785705416826354
