# Supplementary material for: Optics of cone photoreceptors in the chicken (Gallus gallus domesticus)
Source: J R Soc Interface. 2015 Oct 6;12(111):20150591. doi: 10.1098/rsif.2015.0591 (PMC4614498; doi:10.1098/rsif.2015.0591)
Supplement: Oil droplet morphological and refractive index measurements [file rsif20150591supp3.gz › Wilbyetal_data_fluxspectra/red/angle_noellipsoid-theta-25-noellipsoid.dat]

flux1:	1.25	0.0231738835341928	-6.21201389953342e-4
flux1:	1.2605527638191	0.0289448349658301	-7.76412634721572e-4
flux1:	1.27110552763819	0.0355623048558264	-9.68812470444494e-4
flux1:	1.28165829145729	0.0429996691816223	-0.00122778346267527
flux1:	1.29221105527638	0.0520583510435404	-0.00154387381720028
flux1:	1.30276381909548	0.063786126115167	-0.00191965038879131
flux1:	1.31331658291457	0.0787073683052376	-0.00238787512218562
flux1:	1.32386934673367	0.0969032932211247	-0.00295576914192852
flux1:	1.33442211055276	0.116693524307517	-0.00368113634780489
flux1:	1.34497487437186	0.138199146442705	-0.00453842835495258
flux1:	1.35552763819095	0.164867368283074	-0.00541742718048343
flux1:	1.36608040201005	0.199396545070727	-0.00638232891666358
flux1:	1.37663316582914	0.24312130621731	-0.00753453472622067
flux1:	1.38718592964824	0.294764458217253	-0.00892245766348106
flux1:	1.39773869346734	0.347133354880121	-0.0106013381085734
flux1:	1.40829145728643	0.404049930136325	-0.0123371042301853
flux1:	1.41884422110553	0.476411402262849	-0.0141955166229661
flux1:	1.42939698492462	0.568234014344623	-0.016692256048172
flux1:	1.43994974874372	0.683353248614435	-0.0198624493165285
flux1:	1.45050251256281	0.807381830743219	-0.0237804499347743
flux1:	1.46105527638191	0.926397493536566	-0.0283397030644622
flux1:	1.471608040201	1.06790842560255	-0.0333122796755195
flux1:	1.4821608040201	1.24582900245611	-0.0398796298492642
flux1:	1.49271356783919	1.46843469365261	-0.0482394806816035
flux1:	1.50326633165829	1.72456203613444	-0.0578761835955214
flux1:	1.51381909547739	1.96052300748852	-0.068644147253656
flux1:	1.52437185929648	2.21372167645273	-0.0794886519195925
flux1:	1.53492462311558	2.53295673653122	-0.092351907575156
flux1:	1.54547738693467	2.9240385063249	-0.108083990215629
flux1:	1.55603015075377	3.37945546226797	-0.125972729712681
flux1:	1.56658291457286	3.78934515816254	-0.145451120101576
flux1:	1.57713567839196	4.20092580644922	-0.165182037891684
flux1:	1.58768844221105	4.70688045368311	-0.189727172335151
flux1:	1.59824120603015	5.31250915413426	-0.22139378356411
flux1:	1.60879396984924	5.98732964090259	-0.259022640028029
flux1:	1.61934673366834	6.57273931744457	-0.300844533605651
flux1:	1.62989949748744	7.16138603993209	-0.348811027190025
flux1:	1.64045226130653	7.84114608969712	-0.411593373351122
flux1:	1.65100502512563	8.60672457844349	-0.488465981548701
flux1:	1.66155778894472	9.33774427698165	-0.571544005647071
flux1:	1.67211055276382	9.95655465396237	-0.659177620353568
flux1:	1.68266331658291	10.5912606804138	-0.762050238926004
flux1:	1.69321608040201	11.2326227049878	-0.884067009099419
flux1:	1.7037688442211	11.7967460156833	-1.00870033959399
flux1:	1.7143216080402	12.1995297706043	-1.12935849825921
flux1:	1.72487437185929	12.5078660264398	-1.26242715883857
flux1:	1.73542713567839	12.686620903846	-1.41351047135534
flux1:	1.74597989949748	12.6580759512406	-1.56232393817935
flux1:	1.75653266331658	12.4108206059194	-1.71209598368225
flux1:	1.76708542713568	11.9608834381838	-1.89291378768894
flux1:	1.77763819095477	11.2485997745034	-2.09805370938608
flux1:	1.78819095477387	10.2852255383313	-2.30915310874984
flux1:	1.79874371859296	9.1069050463194	-2.56184680832792
flux1:	1.80929648241206	7.72499359072912	-2.87178144857133
flux1:	1.81984924623115	6.20937453818682	-3.20687275725162
flux1:	1.83040201005025	4.66502940890705	-3.58588200575296
flux1:	1.84095477386934	3.19514975268461	-4.02304727881075
flux1:	1.85150753768844	1.93214413495373	-4.49420146047235
flux1:	1.86206030150753	0.982148494171264	-4.99871186453004
flux1:	1.87261306532663	0.390763728417797	-5.52767284473331
flux1:	1.88316582914573	0.110309439938177	-6.06874230929395
flux1:	1.89371859296482	0.0195069326273128	-6.60796650907559
flux1:	1.90427135678392	0.00210124587998777	-7.13477200040923
flux1:	1.91482412060301	0.00141612834336307	-7.65337544213712
flux1:	1.92537688442211	0.00279591119453909	-8.19510266735131
flux1:	1.9359296482412	0.0034567578908245	-8.79373088013682
flux1:	1.9464824120603	0.00293447841140211	-9.46351930660516
flux1:	1.95703517587939	0.00251645045458096	-10.2256091659672
flux1:	1.96758793969849	0.00294700511975992	-11.1170818437195
flux1:	1.97814070351758	0.00386821868245785	-12.1596874918566
flux1:	1.98869346733668	0.00484216009981726	-13.3319915802944
flux1:	1.99924623115577	0.00539190722597201	-14.6030691821525
flux1:	2.00979899497487	0.00537820567878067	-15.9591819869693
flux1:	2.02035175879397	0.00530785432678906	-17.3684576715652
flux1:	2.03090452261306	0.00558066999126623	-18.757168801617
flux1:	2.04145728643216	0.00622496356811396	-20.0479281572183
flux1:	2.05201005025125	0.00709634233889953	-21.2203868494289
flux1:	2.06256281407035	0.0077980531390988	-22.2984527651034
flux1:	2.07311557788944	0.00809389063350796	-23.2942556106746
flux1:	2.08366834170854	0.00814017085189654	-24.2080336322524
flux1:	2.09422110552764	0.0083227806640173	-25.0669021231336
flux1:	2.10477386934673	0.00888569764971102	-25.9368025512056
flux1:	2.11532663316583	0.00990479799865527	-26.8848614722978
flux1:	2.12587939698492	0.0112262222061485	-27.9363664768787
flux1:	2.13643216080402	0.0124794746882907	-29.078495351697
flux1:	2.14698492462311	0.0133405925998655	-30.2918044078863
flux1:	2.15753768844221	0.0137404365345145	-31.5601132156493
flux1:	2.16809045226131	0.0139578270137836	-32.8543392147937
flux1:	2.1786432160804	0.0143010560058926	-34.118087750773
flux1:	2.1891959798995	0.0150396795309404	-35.2769467272703
flux1:	2.19974874371859	0.0162450420447033	-36.2699809895272
flux1:	2.21030150753769	0.0178822484403979	-37.0766717614003
flux1:	2.22085427135678	0.0197383989739475	-37.7157560379761
flux1:	2.23140703517588	0.0215386454991034	-38.2231179084132
flux1:	2.24195979899497	0.0230226706370755	-38.6329241778365
flux1:	2.25251256281407	0.024078332751059	-38.9749027618393
flux1:	2.26306532663317	0.0248074529053978	-39.2809728494729
flux1:	2.27361809045226	0.0254180492395197	-39.5893144220122
flux1:	2.28417085427136	0.0261928318769785	-39.9391594473809
flux1:	2.29472361809045	0.0273216182088995	-40.3572884435147
flux1:	2.30527638190955	0.0289795363043709	-40.8452844266841
flux1:	2.31582914572864	0.0312145778510471	-41.3760872209383
flux1:	2.32638190954774	0.0340630841674739	-41.9027957504261
flux1:	2.33693467336684	0.0374522136455303	-42.3735278974168
flux1:	2.34748743718593	0.0412766973077471	-42.7434071735831
flux1:	2.35804020100503	0.0453509014217884	-42.9797841387487
flux1:	2.36859296482412	0.049447632428692	-43.0616648061376
flux1:	2.37914572864322	0.0533588811997252	-42.9774855195653
flux1:	2.38969849246231	0.0568948820040828	-42.7237860538947
flux1:	2.40025125628141	0.0600233652822885	-42.3050775866155
flux1:	2.4108040201005	0.0627671429400018	-41.7343903387215
flux1:	2.4213567839196	0.0653363657990127	-41.0326470551828
flux1:	2.4319095477387	0.0679407407986299	-40.226477760831
flux1:	2.44246231155779	0.0709144952170533	-39.3442360520933
flux1:	2.45301507537689	0.0745629409350652	-38.4111564419904
flux1:	2.46356783919598	0.0792921690393818	-37.4455095282715
flux1:	2.47412060301508	0.0855849991230928	-36.4566321604387
flux1:	2.48467336683417	0.0941155140156152	-35.4457747008426
flux1:	2.49522613065327	0.10591846013173	-34.4087545674771
flux1:	2.50577889447237	0.122491613813228	-33.339244098415
flux1:	2.51633165829146	0.146185979460631	-32.2316712336486
flux1:	2.52688442211056	0.180288404176843	-31.0828777860902
flux1:	2.53743718592965	0.229517435979678	-29.8931450767968
flux1:	2.54798994974875	0.299953825379161	-28.6667976974742
flux1:	2.55854271356784	0.399297094621242	-27.4128824465826
flux1:	2.56909547738694	0.536375918678524	-26.1456917758082
flux1:	2.57964824120604	0.720753002292172	-24.8838538997113
flux1:	2.59020100502513	0.961721908260939	-23.647490904329
flux1:	2.60075376884423	1.26726084423531	-22.4534685934623
flux1:	2.61130653266332	1.64299863625291	-21.3110283024425
flux1:	2.62185929648242	2.09113568188192	-20.2201587141331
flux1:	2.63241206030151	2.61020344706344	-19.1736433283316
flux1:	2.64296482412061	3.19462397834449	-18.162050109361
flux1:	2.6535175879397	3.83565091670668	-17.1784029089907
flux1:	2.6640703517588	4.52162217488205	-16.2200390840547
flux1:	2.6746231155779	5.23966347526928	-15.2875663367703
flux1:	2.68517587939699	5.97609723522994	-14.3832232256558
flux1:	2.69572864321609	6.71808126860503	-13.5101010669001
flux1:	2.70628140703518	7.45361775252106	-12.6711166358438
flux1:	2.71683417085428	8.17253227439885	-11.8675865766547
flux1:	2.72738693467337	8.86596894116166	-11.0985019327367
flux1:	2.73793969849247	9.5266440107339	-10.3613099405486
flux1:	2.74849246231157	10.1481563096263	-9.65330327473765
flux1:	2.75904522613066	10.7248284632884	-8.97213692115374
flux1:	2.76959798994976	11.2512792421104	-8.31586326826078
flux1:	2.78015075376885	11.7222053385209	-7.68322922045598
flux1:	2.79070351758795	12.1324508477782	-7.07436377121362
flux1:	2.80125628140704	12.4768933739947	-6.49108350898566
flux1:	2.81180904522614	12.750934437579	-5.93616206667206
flux1:	2.82236180904524	12.9504668776019	-5.41222028349069
flux1:	2.83291457286433	13.0725241191307	-4.9209607513709
flux1:	2.84346733668343	13.1152413212228	-4.4632168884668
flux1:	2.85402010050252	13.0783583657545	-4.03937127401769
flux1:	2.86457286432162	12.9630785953577	-3.64937725441403
flux1:	2.87512562814071	12.7722244428721	-3.29232183827245
flux1:	2.88567839195981	12.5100963757974	-2.96599248361711
flux1:	2.8962311557789	12.1823688753184	-2.66727965930741
flux1:	2.906783919598	11.7960087808622	-2.3933623919024
flux1:	2.9173366834171	11.3587052044094	-2.14265850313581
flux1:	2.92788944723619	10.8786634170966	-1.91459704318984
flux1:	2.93844221105529	10.3639305630237	-1.7083166297522
flux1:	2.94899497487438	9.82279140794691	-1.52179425265683
flux1:	2.95954773869348	9.26343667422155	-1.35245014555961
flux1:	2.97010050251257	8.69416445621419	-1.1985256414151
flux1:	2.98065326633167	8.12226738918024	-1.05956843411894
flux1:	2.99120603015077	7.55393728068692	-0.935421136498567
flux1:	3.00175879396986	6.99410719704007	-0.825075132094742
flux1:	3.01231155778896	6.44755316047627	-0.726739508277167
flux1:	3.02286432160805	5.91898082957886	-0.638851263022704
flux1:	3.03341708542715	5.41258873179594	-0.560633934975039
flux1:	3.04396984924624	4.93097655687277	-0.491603858298953
flux1:	3.05452261306534	4.47514587381982	-0.430886712108165
flux1:	3.06507537688443	4.04556796825197	-0.377221999313775
flux1:	3.07562814070353	3.64321071234765	-0.329517710483353
flux1:	3.08618090452263	3.26952647419597	-0.287153979133523
flux1:	3.09673366834172	2.92501779240336	-0.249735772447796
flux1:	3.10728643216082	2.60868354138367	-0.216761886392183
flux1:	3.11783919597991	2.31842969271302	-0.187617873092757
flux1:	3.12839195979901	2.0527393428525	-0.161803063872657
flux1:	3.1389447236181	1.81111148710599	-0.139031892170117
flux1:	3.1494974874372	1.5934819582664	-0.119119864393342
flux1:	3.1600502512563	1.39864309806466	-0.101831961510921
flux1:	3.17060301507539	1.22432338369197	-0.0868400380356611
flux1:	3.18115577889449	1.06796406441611	-0.0738154778472197
flux1:	3.19170854271358	0.928021126038291	-0.0625205604339999
flux1:	3.20226130653268	0.803900601082504	-0.0528125592500857
flux1:	3.21281407035177	0.695007218873534	-0.0445639424172248
flux1:	3.22336683417087	0.599839432224589	-0.0375792215557041
flux1:	3.23391959798997	0.516377012001931	-0.031626416967798
flux1:	3.24447236180906	0.442829618089045	-0.0265241494297035
flux1:	3.25502512562816	0.378249109564391	-0.022175832431413
flux1:	3.26557788944725	0.322271824171171	-0.0185250812276935
flux1:	3.27613065326635	0.274271960434964	-0.0154826016821697
flux1:	3.28668341708544	0.233141901848493	-0.0129245537291084
flux1:	3.29723618090454	0.197618624395921	-0.0107468274182362
flux1:	3.30778894472363	0.166765309938712	-0.00889490377030063
flux1:	3.31834170854273	0.140149729449532	-0.00734697154116123
flux1:	3.32889447236183	0.11758865034181	-0.00607263654872254
flux1:	3.33944723618092	0.0986357193444837	-0.00501876581563165
flux1:	3.35000000000002	0.0826641146750714	-0.00413424470968466
