# Supplementary material for: Optics of cone photoreceptors in the chicken (Gallus gallus domesticus)
Source: J R Soc Interface. 2015 Oct 6;12(111):20150591. doi: 10.1098/rsif.2015.0591 (PMC4614498; doi:10.1098/rsif.2015.0591)
Supplement: Oil droplet morphological and refractive index measurements [file rsif20150591supp3.gz › Wilbyetal_data_fluxspectra/red/angle_noellipsoid-theta-30-noellipsoid.dat]

flux1:	1.25	0.0205843949855937	-2.10164406889495e-4
flux1:	1.2605527638191	0.0256581470437203	-2.72766369638301e-4
flux1:	1.27110552763819	0.0315220852030301	-3.59430085243394e-4
flux1:	1.28165829145729	0.0381540017548318	-4.79237554371804e-4
flux1:	1.29221105527638	0.046070640364359	-6.11495482313762e-4
flux1:	1.30276381909548	0.0563061874402038	-7.43447190729261e-4
flux1:	1.31331658291457	0.0695953299297089	-9.24194384383163e-4
flux1:	1.32386934673367	0.0855789951392323	-0.00118046928094575
flux1:	1.33442211055276	0.103242705633228	-0.00150636450463952
flux1:	1.34497487437186	0.122523460191165	-0.00184487990254956
flux1:	1.35552763819095	0.145593808893455	-0.00211377330147449
flux1:	1.36608040201005	0.175908264117753	-0.00240027613406863
flux1:	1.37663316582914	0.21489863877498	-0.00282567829673232
flux1:	1.38718592964824	0.259930003210739	-0.00335934384862944
flux1:	1.39773869346734	0.307259534629686	-0.00390628120992918
flux1:	1.40829145728643	0.35783291740506	-0.00434858168653473
flux1:	1.41884422110553	0.419396569702659	-0.00480654224615402
flux1:	1.42939698492462	0.500811744655573	-0.00556991139124768
flux1:	1.43994974874372	0.601842326027941	-0.00660732071596846
flux1:	1.45050251256281	0.710980368564243	-0.00774316008265769
flux1:	1.46105527638191	0.820210318854933	-0.00888847662603251
flux1:	1.471608040201	0.940900848235928	-0.0101679789926637
flux1:	1.4821608040201	1.09575545535841	-0.0120350985924401
flux1:	1.49271356783919	1.29281498168057	-0.0145752226308385
flux1:	1.50326633165829	1.51315456013181	-0.0174083959493743
flux1:	1.51381909547739	1.73091191950546	-0.0202591327809336
flux1:	1.52437185929648	1.9521511947646	-0.023053496978172
flux1:	1.53492462311558	2.22308167085673	-0.0263401123816701
flux1:	1.54547738693467	2.57346166525752	-0.0308171230403351
flux1:	1.55603015075377	2.9640663596114	-0.0362322767893356
flux1:	1.56658291457286	3.33528779016107	-0.0418769689951679
flux1:	1.57713567839196	3.69960833200249	-0.0476995429703379
flux1:	1.58768844221105	4.13356928637682	-0.0551994474416553
flux1:	1.59824120603015	4.67234134728163	-0.0661117702523423
flux1:	1.60879396984924	5.25168423060275	-0.079459298120865
flux1:	1.61934673366834	5.78682025981555	-0.0933195782625305
flux1:	1.62989949748744	6.29965482669937	-0.109134912034966
flux1:	1.64045226130653	6.89258035841771	-0.130757916553849
flux1:	1.65100502512563	7.56814547481188	-0.15864014464121
flux1:	1.66155778894472	8.20308078917344	-0.187460748036846
flux1:	1.67211055276382	8.75400742852178	-0.21415368146414
flux1:	1.68266331658291	9.30796242361133	-0.244028683658223
flux1:	1.69321608040201	9.87703025647188	-0.280972342050428
flux1:	1.7037688442211	10.3573548065796	-0.318797993995852
flux1:	1.7143216080402	10.7122136194307	-0.350685938944071
flux1:	1.72487437185929	10.9796978406479	-0.380601579239689
flux1:	1.73542713567839	11.1291326858757	-0.415436062892432
flux1:	1.74597989949748	11.0934451378423	-0.451016000110063
flux1:	1.75653266331658	10.8678413809363	-0.482345775459994
flux1:	1.76708542713568	10.455812827053	-0.517252519891418
flux1:	1.77763819095477	9.82367488440897	-0.560187035601134
flux1:	1.78819095477387	8.96553133485779	-0.606031929091346
flux1:	1.79874371859296	7.91508864597581	-0.658558590838448
flux1:	1.80929648241206	6.70049294320166	-0.723662525861897
flux1:	1.81984924623115	5.36698444428909	-0.797172017849724
flux1:	1.83040201005025	4.00775352347838	-0.878535246692511
flux1:	1.84095477386934	2.73005939596392	-0.970191194940921
flux1:	1.85150753768844	1.6325795476582	-1.06818395887585
flux1:	1.86206030150753	0.808954164400192	-1.17002370308142
flux1:	1.87261306532663	0.306532940027728	-1.27467608731881
flux1:	1.88316582914573	0.0769890245528816	-1.37935232953869
flux1:	1.89371859296482	0.0066285462389925	-1.48403998765417
flux1:	1.90427135678392	-0.00413215522286536	-1.59033933720479
flux1:	1.91482412060301	-0.0025325816222874	-1.70588802987675
flux1:	1.92537688442211	-5.21523932882804e-4	-1.84676784620489
flux1:	1.9359296482412	2.29871506761071e-4	-2.02555586364476
flux1:	1.9464824120603	1.23957439566662e-4	-2.24936187329314
flux1:	1.95703517587939	4.3845914252659e-4	-2.52607836634095
flux1:	1.96758793969849	0.00152926896239538	-2.86029650515399
flux1:	1.97814070351758	0.00289704218813194	-3.24469219854146
flux1:	1.98869346733668	0.00411455197812988	-3.66231973640816
flux1:	1.99924623115577	0.00479290622943385	-4.10243174633798
flux1:	2.00979899497487	0.00498270122727311	-4.55945777859484
flux1:	2.02035175879397	0.0052611055675842	-5.0119424224875
flux1:	2.03090452261306	0.00589963262274965	-5.42465001497011
flux1:	2.04145728643216	0.00686249300006267	-5.77497606300266
flux1:	2.05201005025125	0.00804282217436809	-6.06756962712998
flux1:	2.06256281407035	0.00900471827222263	-6.31959076738863
flux1:	2.07311557788944	0.00948784419347493	-6.53738692160778
flux1:	2.08366834170854	0.00980071921992536	-6.72057986206607
flux1:	2.09422110552764	0.0102762245258664	-6.87864828289556
flux1:	2.10477386934673	0.0111648506624841	-7.02948190396421
flux1:	2.11532663316583	0.0126447829676856	-7.18719274396351
flux1:	2.12587939698492	0.0144436139902852	-7.35311083131337
flux1:	2.13643216080402	0.0161059003956822	-7.52107513343007
flux1:	2.14698492462311	0.0173511706031784	-7.6871718683457
flux1:	2.15753768844221	0.0180489816538684	-7.84632441131107
flux1:	2.16809045226131	0.0184941345900469	-7.98719516825193
flux1:	2.1786432160804	0.0192113468529861	-8.09133450231099
flux1:	2.1891959798995	0.0203983937297749	-8.13907394912546
flux1:	2.19974874371859	0.0221613652675018	-8.12394345629801
flux1:	2.21030150753769	0.0245373673018082	-8.05692410531324
flux1:	2.22085427135678	0.0271528141150126	-7.95983710666217
flux1:	2.23140703517588	0.0296369239236386	-7.85694912045959
flux1:	2.24195979899497	0.0317876613666824	-7.76755488722187
flux1:	2.25251256281407	0.0333618811663431	-7.70771495199864
flux1:	2.26306532663317	0.0344901915664372	-7.69317751031154
flux1:	2.27361809045226	0.0355978363100717	-7.73826813322191
flux1:	2.28417085427136	0.0369009565448449	-7.85407272992886
flux1:	2.29472361809045	0.0386879453723581	-8.04223178383848
flux1:	2.30527638190955	0.0412704592968867	-8.29207015849386
flux1:	2.31582914572864	0.0446174977967966	-8.58279987841481
flux1:	2.32638190954774	0.0487471978076245	-8.88723119579864
flux1:	2.33693467336684	0.0536904254767495	-9.17930776483185
flux1:	2.34748743718593	0.0591382426550743	-9.43760117655695
flux1:	2.35804020100503	0.0648567419363781	-9.64602141822398
flux1:	2.36859296482412	0.0706564177870364	-9.79496268971112
flux1:	2.37914572864322	0.0761021600799119	-9.87890771724108
flux1:	2.38969849246231	0.0810132990045548	-9.89644044430525
flux1:	2.40025125628141	0.0854479489397909	-9.85039057899662
flux1:	2.4108040201005	0.0893676000393884	-9.74612792570487
flux1:	2.4213567839196	0.0930493391318928	-9.59205567328272
flux1:	2.4319095477387	0.0969692863370726	-9.39741105443145
flux1:	2.44246231155779	0.101406277835741	-9.17027815217079
flux1:	2.45301507537689	0.106851687676956	-8.91705727928946
flux1:	2.46356783919598	0.11396155164763	-8.64065456471528
flux1:	2.47412060301508	0.123268144959625	-8.34188547945708
flux1:	2.48467336683417	0.135694676853692	-8.02074770831161
flux1:	2.49522613065327	0.152630081606914	-7.67728719742981
flux1:	2.50577889447237	0.175764643884681	-7.31383403886761
flux1:	2.51633165829146	0.207709468315158	-6.93443806360584
flux1:	2.52688442211056	0.252141737740971	-6.54493547635064
flux1:	2.53743718592965	0.313595473984786	-6.15289591135527
flux1:	2.54798994974875	0.397953798312155	-5.76603781851608
flux1:	2.55854271356784	0.512357994430564	-5.3926186881406
flux1:	2.56909547738694	0.664451735818498	-5.04042672326714
flux1:	2.57964824120604	0.862233915465969	-4.71568638903434
flux1:	2.59020100502513	1.11346592511586	-4.42292269332182
flux1:	2.60075376884423	1.42421873457955	-4.1633006233904
flux1:	2.61130653266332	1.79817910281863	-3.9349827683805
flux1:	2.62185929648242	2.23640152063902	-3.73409867270267
flux1:	2.63241206030151	2.73645293163105	-3.55554822189951
flux1:	2.64296482412061	3.29219209976783	-3.39500365101777
flux1:	2.6535175879397	3.89485107744228	-3.24881499774467
flux1:	2.6640703517588	4.53378006240474	-3.11365128222149
flux1:	2.6746231155779	5.19666700242178	-2.98654420755113
flux1:	2.68517587939699	5.87090258479306	-2.86438452197028
flux1:	2.69572864321609	6.54508290448863	-2.74483416267236
flux1:	2.70628140703518	7.2087409891922	-2.62623558712345
flux1:	2.71683417085428	7.8523396052796	-2.50692126723777
flux1:	2.72738693467337	8.4684846033596	-2.38549276377869
flux1:	2.73793969849247	9.05131441662454	-2.26055192100301
flux1:	2.74849246231157	9.59504885528125	-2.13127282615759
flux1:	2.75904522613066	10.0948309596404	-1.99774285946759
flux1:	2.76959798994976	10.5468752143025	-1.86042822075933
flux1:	2.78015075376885	10.9466392400265	-1.72045780589422
flux1:	2.79070351758795	11.289397483751	-1.57939040141885
flux1:	2.80125628140704	11.5716893926197	-1.43912512005113
flux1:	2.81180904522614	11.7899142918246	-1.30211662483451
flux1:	2.82236180904524	11.9402232154696	-1.17074124049741
flux1:	2.83291457286433	12.0207105356302	-1.04706068753599
flux1:	2.84346733668343	12.03071032418	-0.932438838423257
flux1:	2.85402010050252	11.9696448280803	-0.827206331981746
flux1:	2.86457286432162	11.8390154777605	-0.731214608059554
flux1:	2.87512562814071	11.642365787145	-0.64412979241126
flux1:	2.88567839195981	11.3831425298137	-0.565729002179596
flux1:	2.8962311557789	11.0660407773613	-0.495856110700202
flux1:	2.906783919598	10.6981291969237	-0.43387418278325
flux1:	2.9173366834171	10.2864576484619	-0.378846273873606
flux1:	2.92788944723619	9.8378499166954	-0.329915004289942
flux1:	2.93844221105529	9.36018587765644	-0.286606194698297
flux1:	2.94899497487438	8.86060663310284	-0.248852263268191
flux1:	2.95954773869348	8.34533253694983	-0.216379477927695
flux1:	2.97010050251257	7.82209729161931	-0.188562298652012
flux1:	2.98065326633167	7.29863357590167	-0.164703448632887
flux1:	2.99120603015077	6.78008697458224	-0.144224336982316
flux1:	3.00175879396986	6.27055718222785	-0.126777679628114
flux1:	3.01231155778896	5.77410089488197	-0.112001732017336
flux1:	3.02286432160805	5.29412344077332	-0.0994454902671432
flux1:	3.03341708542715	4.83458970847819	-0.088716447007862
flux1:	3.04396984924624	4.39934564146751	-0.0794348767609513
flux1:	3.05452261306534	3.98918358099805	-0.0712549081444748
flux1:	3.06507537688443	3.60307203377549	-0.0638730976825226
flux1:	3.07562814070353	3.24130330592881	-0.0570786316612086
flux1:	3.08618090452263	2.9051066632426	-0.0508345965453077
flux1:	3.09673366834172	2.59547449492597	-0.0451201898863092
flux1:	3.10728643216082	2.31258160266747	-0.0398533029354977
flux1:	3.11783919597991	2.05446143400602	-0.0349475145245427
flux1:	3.12839195979901	1.81809203892776	-0.0303640640820315
flux1:	3.1389447236181	1.60238988788958	-0.026168908653463
flux1:	3.1494974874372	1.40784224471211	-0.0224317530254684
flux1:	3.1600502512563	1.23414584705845	-0.0191452205383524
flux1:	3.17060301507539	1.07970015960878	-0.0162664638746224
flux1:	3.18115577889449	0.94195146896917	-0.0137396212201555
flux1:	3.19170854271358	0.818325317430625	-0.0115387486518145
flux1:	3.20226130653268	0.707874714072156	-0.00965637817082422
flux1:	3.21281407035177	0.610836128387707	-0.00806482624639863
flux1:	3.22336683417087	0.526550952552508	-0.00673194708168905
flux1:	3.23391959798997	0.453201728233531	-0.00561144598763794
flux1:	3.24447236180906	0.388857568437301	-0.00465693279420939
flux1:	3.25502512562816	0.332073436453143	-0.00384384092195108
flux1:	3.26557788944725	0.2823206949636	-0.00315547651921569
flux1:	3.27613065326635	0.239646535261681	-0.00258527978340588
flux1:	3.28668341708544	0.203486913584792	-0.00212032917432344
flux1:	3.29723618090454	0.172544056785153	-0.00173485728141947
flux1:	3.30778894472363	0.14570613952716	-0.00141269163858525
flux1:	3.31834170854273	0.122384687542317	-0.00114509388366565
flux1:	3.32889447236183	0.102361290355967	-9.2897766096555e-4
flux1:	3.33944723618092	0.0855710803750496	-7.60636284199166e-4
flux1:	3.35000000000002	0.0716599719968091	-6.26920265517044e-4
