# Supplementary material for: Optics of cone photoreceptors in the chicken (Gallus gallus domesticus)
Source: J R Soc Interface. 2015 Oct 6;12(111):20150591. doi: 10.1098/rsif.2015.0591 (PMC4614498; doi:10.1098/rsif.2015.0591)
Supplement: Oil droplet morphological and refractive index measurements [file rsif20150591supp3.gz › Wilbyetal_data_fluxspectra/red/angle_noellipsoid-theta-35-noellipsoid.dat]

flux1:	1.25	0.0174787923240179	-1.29360233815302e-4
flux1:	1.2605527638191	0.0217410715974113	-1.59140033068429e-4
flux1:	1.27110552763819	0.026697763250549	-2.06571677775432e-4
flux1:	1.28165829145729	0.0323156041114976	-2.76017557703689e-4
flux1:	1.29221105527638	0.0390159143912055	-3.60886560080084e-4
flux1:	1.30276381909548	0.0476025463988545	-4.41444001548528e-4
flux1:	1.31331658291457	0.0585798084788251	-5.27146496636211e-4
flux1:	1.32386934673367	0.0717675318248093	-6.53282021275008e-4
flux1:	1.33442211055276	0.0865892184093896	-8.23272628531306e-4
flux1:	1.34497487437186	0.102889689312516	-0.00101049494981428
flux1:	1.35552763819095	0.122065420607414	-0.00117314363992966
flux1:	1.36608040201005	0.146838293066	-0.00131221355539608
flux1:	1.37663316582914	0.178661290585856	-0.00149323976450034
flux1:	1.38718592964824	0.21588778039825	-0.00172427163788169
flux1:	1.39773869346734	0.255803116207806	-0.00195195342586909
flux1:	1.40829145728643	0.298556146712318	-0.00213761521467715
flux1:	1.41884422110553	0.349167316489165	-0.00227865341202417
flux1:	1.42939698492462	0.414803794224671	-0.00245450266929783
flux1:	1.43994974874372	0.497122707115786	-0.00271003523283658
flux1:	1.45050251256281	0.588335564454646	-0.00299869661383977
flux1:	1.46105527638191	0.680967847428361	-0.00331503962573041
flux1:	1.471608040201	0.78127751995538	-0.00364477793122067
flux1:	1.4821608040201	0.905847392325462	-0.0040148332200668
flux1:	1.49271356783919	1.06361422254484	-0.00459029202620964
flux1:	1.50326633165829	1.24453662964145	-0.00550308567131835
flux1:	1.51381909547739	1.42895397219729	-0.00676017571173177
flux1:	1.52437185929648	1.61516185768901	-0.0081625910661952
flux1:	1.53492462311558	1.83356476414361	-0.00955297706878969
flux1:	1.54547738693467	2.11159221492818	-0.0113596174321615
flux1:	1.55603015075377	2.42855856045312	-0.0141677435960781
flux1:	1.56658291457286	2.739913218599	-0.0179221395622464
flux1:	1.57713567839196	3.04467444693169	-0.0221598643016573
flux1:	1.58768844221105	3.39218020273419	-0.0269969781384284
flux1:	1.59824120603015	3.81620962581812	-0.0335102248611487
flux1:	1.60879396984924	4.2837919208983	-0.0422555364348407
flux1:	1.61934673366834	4.73003808688129	-0.0523172658121907
flux1:	1.62989949748744	5.15194787722588	-0.0632888361154621
flux1:	1.64045226130653	5.61998054384187	-0.0766304025426241
flux1:	1.65100502512563	6.15348875205996	-0.0936469692581914
flux1:	1.66155778894472	6.66896930833645	-0.113014107117799
flux1:	1.67211055276382	7.11877052940426	-0.132233526293344
flux1:	1.68266331658291	7.5573182410102	-0.1517551616423
flux1:	1.69321608040201	8.00160788530528	-0.174014511275855
flux1:	1.7037688442211	8.37875071261299	-0.198186175514242
flux1:	1.7143216080402	8.65506035792527	-0.220453772324184
flux1:	1.72487437185929	8.8569336784714	-0.239319058056993
flux1:	1.73542713567839	8.96282514679352	-0.257001932988956
flux1:	1.74597989949748	8.91781957766416	-0.274401539714573
flux1:	1.75653266331658	8.71573742084388	-0.288507422798128
flux1:	1.76708542713568	8.36415454274306	-0.29827145600034
flux1:	1.77763819095477	7.83817070271918	-0.306379096192137
flux1:	1.78819095477387	7.1288623798925	-0.313249135963788
flux1:	1.79874371859296	6.26613143557684	-0.318270909947704
flux1:	1.80929648241206	5.28083618096187	-0.323401183074443
flux1:	1.81984924623115	4.20889791259093	-0.329727598519351
flux1:	1.83040201005025	3.12087401071143	-0.337554474030204
flux1:	1.84095477386934	2.10515160244658	-0.348595959751153
flux1:	1.85150753768844	1.24242402791946	-0.363888750067193
flux1:	1.86206030150753	0.602104258835121	-0.384192931763083
flux1:	1.87261306532663	0.216423857864082	-0.410961045376614
flux1:	1.88316582914573	0.0448789374367639	-0.445194275061935
flux1:	1.89371859296482	-0.00407270101568714	-0.487926478140665
flux1:	1.90427135678392	-0.00926278121588266	-0.53981956562727
flux1:	1.91482412060301	-0.00635895498198793	-0.6020474976852
flux1:	1.92537688442211	-0.00394300007497889	-0.679779055966117
flux1:	1.9359296482412	-0.00318054209341425	-0.78064612677124
flux1:	1.9464824120603	-0.00303332260287621	-0.909915796224832
flux1:	1.95703517587939	-0.00210733211442969	-1.06866450993359
flux1:	1.96758793969849	-4.65031451646647e-4	-1.25449514671929
flux1:	1.97814070351758	0.00126477670226865	-1.46369747412554
flux1:	1.98869346733668	0.00267419410936297	-1.69392936697254
flux1:	1.99924623115577	0.0034260896205075	-1.94519422118127
flux1:	2.00979899497487	0.00379194974126132	-2.21534476710852
flux1:	2.02035175879397	0.00442799488174354	-2.49316512630783
flux1:	2.03090452261306	0.00546210936774191	-2.76073548993383
flux1:	2.04145728643216	0.00678622237175333	-3.00441188071923
flux1:	2.05201005025125	0.00828569962099732	-3.22104843962579
flux1:	2.06256281407035	0.00949819879989622	-3.41311805138874
flux1:	2.07311557788944	0.01021936664011	-3.57903051111289
flux1:	2.08366834170854	0.0108498202104186	-3.71121528112509
flux1:	2.09422110552764	0.011734150215596	-3.80295374372061
flux1:	2.10477386934673	0.0131131307988804	-3.85310138413583
flux1:	2.11532663316583	0.0151622265209791	-3.86553152438235
flux1:	2.12587939698492	0.0175422668608215	-3.84628645509488
flux1:	2.13643216080402	0.0197129102878804	-3.80114777037392
flux1:	2.14698492462311	0.0213852451754932	-3.73507693706244
flux1:	2.15753768844221	0.0224764859213427	-3.65151105217329
flux1:	2.16809045226131	0.0233478427246699	-3.55173517235723
flux1:	2.1786432160804	0.024605067637622	-3.43504082787971
flux1:	2.1891959798995	0.0264958155744322	-3.30005459940028
flux1:	2.19974874371859	0.0291142370696565	-3.14907461349224
flux1:	2.21030150753769	0.0324543292173021	-2.99068386421664
flux1:	2.22085427135678	0.0360704607600937	-2.83735894880295
flux1:	2.23140703517588	0.0394880135780712	-2.70218544608097
flux1:	2.24195979899497	0.0424465572186756	-2.59603508646788
flux1:	2.25251256281407	0.0447288733039917	-2.52660817213634
flux1:	2.26306532663317	0.0465207373580207	-2.50001205392397
flux1:	2.27361809045226	0.0483328778080307	-2.52158979979498
flux1:	2.28417085427136	0.0504966821284578	-2.59558627109968
flux1:	2.29472361809045	0.0533636347206236	-2.72398232151324
flux1:	2.30527638190955	0.0572753209858548	-2.90469389999935
flux1:	2.31582914572864	0.0622398508833031	-3.13072074178467
flux1:	2.32638190954774	0.0682459912547862	-3.39043335320737
flux1:	2.33693467336684	0.0752545689129693	-3.66926492221283
flux1:	2.34748743718593	0.0829052103726846	-3.95171349815083
flux1:	2.35804020100503	0.0908499589947118	-4.22254369020431
flux1:	2.36859296482412	0.0987781879867532	-4.46813506217157
flux1:	2.37914572864322	0.106215907586461	-4.67707069358237
flux1:	2.38969849246231	0.112936700949325	-4.84020886600189
flux1:	2.40025125628141	0.119005534848199	-4.95127465607678
flux1:	2.4108040201005	0.124510278013769	-5.00683293734389
flux1:	2.4213567839196	0.129827484348417	-5.00613072112637
flux1:	2.4319095477387	0.135555932292872	-4.95093770132146
flux1:	2.44246231155779	0.142184848109675	-4.84479373776559
flux1:	2.45301507537689	0.15035069459458	-4.69241626589875
flux1:	2.46356783919598	0.160882960264733	-4.49913884245174
flux1:	2.47412060301508	0.174595031734893	-4.27066576892249
flux1:	2.48467336683417	0.19263704752769	-4.01319438046812
flux1:	2.49522613065327	0.216689582129485	-3.733399558034
flux1:	2.50577889447237	0.248832632856794	-3.43868856738707
flux1:	2.51633165829146	0.291921442876781	-3.13700057972994
flux1:	2.52688442211056	0.349816454209655	-2.83625793811617
flux1:	2.53743718592965	0.42709415882583	-2.54412712505038
flux1:	2.54798994974875	0.529180928656273	-2.26740933367046
flux1:	2.55854271356784	0.662388583859216	-2.01177959072645
flux1:	2.56909547738694	0.833128159040401	-1.78187450751141
flux1:	2.57964824120604	1.04749089270021	-1.58101207108893
flux1:	2.59020100502513	1.31107178680267	-1.41122406460775
flux1:	2.60075376884423	1.62776584569261	-1.27315966454282
flux1:	2.61130653266332	1.99894814442299	-1.16586650719279
flux1:	2.62185929648242	2.42379915370054	-1.08699843477645
flux1:	2.63241206030151	2.89875501329133	-1.03293478420142
flux1:	2.64296482412061	3.41699131707472	-0.999182053234971
flux1:	2.6535175879397	3.96983684764509	-0.981005060980385
flux1:	2.6640703517588	4.5475850015091	-0.973858498132475
flux1:	2.6746231155779	5.13915855667295	-0.973822838099843
flux1:	2.68517587939699	5.7335834485352	-0.977590562437486
flux1:	2.69572864321609	6.3214287932517	-0.982227008921102
flux1:	2.70628140703518	6.89399210541703	-0.985073175213884
flux1:	2.71683417085428	7.44349341543412	-0.983595314753731
flux1:	2.72738693467337	7.96429405715712	-0.975567281987247
flux1:	2.73793969849247	8.45186183089052	-0.959321956701191
flux1:	2.74849246231157	8.90172246462049	-0.93383886181382
flux1:	2.75904522613066	9.31037436540686	-0.898931124738416
flux1:	2.76959798994976	9.67498378549677	-0.855187395501279
flux1:	2.78015075376885	9.99205631264485	-0.803795943088829
flux1:	2.79070351758795	10.2581195505544	-0.746405300279966
flux1:	2.80125628140704	10.4705493028327	-0.684851111115521
flux1:	2.81180904522614	10.6266314600914	-0.620998459579558
flux1:	2.82236180904524	10.7236451174413	-0.556625943122976
flux1:	2.83291457286433	10.7602549282214	-0.4933196024459
flux1:	2.84346733668343	10.7361596047797	-0.432473766950174
flux1:	2.85402010050252	10.6513882427221	-0.375209985211433
flux1:	2.86457286432162	10.5075652492719	-0.322318370730426
flux1:	2.87512562814071	10.3080254624449	-0.27426699190049
flux1:	2.88567839195981	10.0561581282473	-0.231262591366555
flux1:	2.8962311557789	9.7560422069639	-0.19338314863024
flux1:	2.906783919598	9.41363743287799	-0.160569779567851
flux1:	2.9173366834171	9.03529587594528	-0.132601156834779
flux1:	2.92788944723619	8.6272286204296	-0.109167069852473
flux1:	2.93844221105529	8.19630699124229	-0.0898911183551191
flux1:	2.94899497487438	7.74853865932863	-0.0743412741893407
flux1:	2.95954773869348	7.28874708888656	-0.0620122824206053
flux1:	2.97010050251257	6.82315395216626	-0.0523522333763133
flux1:	2.98065326633167	6.35877555085221	-0.0448931614231176
flux1:	2.99120603015077	5.90065100573991	-0.039266954641904
flux1:	3.00175879396986	5.45220532163171	-0.0351224082736356
flux1:	3.01231155778896	5.01609405106216	-0.0320867412863878
flux1:	3.02286432160805	4.59438568075668	-0.0298002640971246
flux1:	3.03341708542715	4.19044350593847	-0.0279984700785216
flux1:	3.04396984924624	3.80852792813348	-0.0265068737497449
flux1:	3.05452261306534	3.45020855214288	-0.0251812141697537
flux1:	3.06507537688443	3.11423098041518	-0.0238981959139018
flux1:	3.07562814070353	2.79952162357667	-0.0225636186704464
flux1:	3.08618090452263	2.50630219545896	-0.0211302685414198
flux1:	3.09673366834172	2.23590351166816	-0.019590777319564
flux1:	3.10728643216082	1.98961404396654	-0.0179530290089432
flux1:	3.11783919597991	1.76626251174828	-0.0162496373771573
flux1:	3.12839195979901	1.56255490169854	-0.0145298466549377
flux1:	3.1389447236181	1.37631472615702	-0.0128376599486301
flux1:	3.1494974874372	1.20749053409621	-0.0112084896231923
flux1:	3.1600502512563	1.05658140091639	-0.00966740762123948
flux1:	3.17060301507539	0.923186727901739	-0.00823774586755037
flux1:	3.18115577889449	0.805192615374151	-0.0069404937336594
flux1:	3.19170854271358	0.699611619584103	-0.00578356601552937
flux1:	3.20226130653268	0.604812199324599	-0.00476697554192017
flux1:	3.21281407035177	0.520894368061078	-0.00388763790221131
flux1:	3.22336683417087	0.447964671746502	-0.0031403695216322
flux1:	3.23391959798997	0.385103931312594	-0.00251551758976741
flux1:	3.24447236180906	0.330551975290731	-0.00199601252520564
flux1:	3.25502512562816	0.282469986584	-0.00156659098778162
flux1:	3.26557788944725	0.239980294042015	-0.00121756839838424
flux1:	3.27613065326635	0.203193540315145	-9.39948703942394e-4
flux1:	3.28668341708544	0.172051955751175	-7.23210405904253e-4
flux1:	3.29723618090454	0.145761853276067	-5.54222759884219e-4
flux1:	3.30778894472363	0.123243946424938	-4.22216096040089e-4
flux1:	3.31834170854273	0.10363764464953	-3.21750097620622e-4
flux1:	3.32889447236183	0.0865851764453351	-2.48052355168373e-4
flux1:	3.33944723618092	0.0721417669850624	-1.95202076795445e-4
flux1:	3.35000000000002	0.060225692205137	-1.56864775485379e-4
