# Supplementary material for: Optics of cone photoreceptors in the chicken (Gallus gallus domesticus)
Source: J R Soc Interface. 2015 Oct 6;12(111):20150591. doi: 10.1098/rsif.2015.0591 (PMC4614498; doi:10.1098/rsif.2015.0591)
Supplement: Oil droplet morphological and refractive index measurements [file rsif20150591supp3.gz › Wilbyetal_data_fluxspectra/red/angle_noellipsoid-theta-40-noellipsoid.dat]

flux1:	1.25	0.0137842341666476	-1.00931057218057e-4
flux1:	1.2605527638191	0.0171477000038204	-1.34277092335159e-4
flux1:	1.27110552763819	0.0210633025674048	-1.75777391782114e-4
flux1:	1.28165829145729	0.0254594965941922	-2.32530231202915e-4
flux1:	1.29221105527638	0.0306565695408069	-3.07301113665594e-4
flux1:	1.30276381909548	0.037294474120731	-3.95079305785634e-4
flux1:	1.31331658291457	0.0458101992236273	-4.89117038156339e-4
flux1:	1.32386934673367	0.0561496503105466	-5.95753459943622e-4
flux1:	1.33442211055276	0.0678249175626578	-7.2881895425104e-4
flux1:	1.34497487437186	0.0805510278913658	-8.88653108091068e-4
flux1:	1.35552763819095	0.0953899379243443	-0.00106888531739673
flux1:	1.36608040201005	0.114515481045382	-0.0012593401635213
flux1:	1.37663316582914	0.139078881380273	-0.00144546881668159
flux1:	1.38718592964824	0.167970208133827	-0.00162657915136559
flux1:	1.39773869346734	0.199098056750164	-0.00179924041118624
flux1:	1.40829145728643	0.232095783109028	-0.00195670605755083
flux1:	1.41884422110553	0.270552551485305	-0.00210976135351726
flux1:	1.42939698492462	0.320329352720957	-0.00224691798923782
flux1:	1.43994974874372	0.383153248911165	-0.0023380655572006
flux1:	1.45050251256281	0.453413226516314	-0.00238474827906744
flux1:	1.46105527638191	0.525258587718309	-0.00242329459593944
flux1:	1.471608040201	0.602217327332726	-0.00248965479471593
flux1:	1.4821608040201	0.695825418642432	-0.00253350735614911
flux1:	1.49271356783919	0.813835312168541	-0.00249556141413751
flux1:	1.50326633165829	0.950925348498093	-0.00252379235496124
flux1:	1.51381909547739	1.09297320746081	-0.00288396721943644
flux1:	1.52437185929648	1.23580792044583	-0.00366917731551778
flux1:	1.53492462311558	1.39822361468428	-0.00467402242343677
flux1:	1.54547738693467	1.60187496384567	-0.00568797403572192
flux1:	1.55603015075377	1.83780933204433	-0.00704975091409734
flux1:	1.56658291457286	2.07540909079563	-0.00943364364647401
flux1:	1.57713567839196	2.30751598806143	-0.0129958602800732
flux1:	1.58768844221105	2.5632784354322	-0.0173006499290994
flux1:	1.59824120603015	2.86989331478415	-0.0221142440471466
flux1:	1.60879396984924	3.21358780187667	-0.0279999899069856
flux1:	1.61934673366834	3.54998057048184	-0.035759551293802
flux1:	1.62989949748744	3.86357421100899	-0.0453787683663549
flux1:	1.64045226130653	4.19487633034321	-0.056319344880733
flux1:	1.65100502512563	4.57082848430912	-0.0685577648617519
flux1:	1.66155778894472	4.9471616159866	-0.08258599469285
flux1:	1.67211055276382	5.27803831643399	-0.0985988193936952
flux1:	1.68266331658291	5.58368651438407	-0.116119084265277
flux1:	1.69321608040201	5.88499589640383	-0.134666084818483
flux1:	1.7037688442211	6.14636718718045	-0.154143805915984
flux1:	1.7143216080402	6.33507201502076	-0.174211152440078
flux1:	1.72487437185929	6.45626583605913	-0.194131204759
flux1:	1.73542713567839	6.5023906422508	-0.213068687828013
flux1:	1.74597989949748	6.44324166825948	-0.230295536630122
flux1:	1.75653266331658	6.26824070143456	-0.245429150023602
flux1:	1.76708542713568	5.98112850714881	-0.258027528061474
flux1:	1.77763819095477	5.57218900159618	-0.267389477560535
flux1:	1.78819095477387	5.03606779330807	-0.273046256403624
flux1:	1.79874371859296	4.39197630145611	-0.275100253047552
flux1:	1.80929648241206	3.66814315249196	-0.274358776574182
flux1:	1.81984924623115	2.89534877068453	-0.271575119917113
flux1:	1.83040201005025	2.12167765484373	-0.267333176132655
flux1:	1.84095477386934	1.4091724621537	-0.263346771664687
flux1:	1.85150753768844	0.815421288016449	-0.261754382467671
flux1:	1.86206030150753	0.383780382263129	-0.26418723635909
flux1:	1.87261306532663	0.128772670896107	-0.272803443635009
flux1:	1.88316582914573	0.0182543525026468	-0.289950103244756
flux1:	1.89371859296482	-0.0112666491546943	-0.317189923925818
flux1:	1.90427135678392	-0.0127095650387926	-0.354825960977601
flux1:	1.91482412060301	-0.00927377317923261	-0.402122137048771
flux1:	1.92537688442211	-0.00674990018181174	-0.460858692848131
flux1:	1.9359296482412	-0.0060536348768946	-0.53703878489591
flux1:	1.9464824120603	-0.00580720869257042	-0.635728527444159
flux1:	1.95703517587939	-0.00456721629534982	-0.756450307348025
flux1:	1.96758793969849	-0.00259677466246482	-0.895328576242436
flux1:	1.97814070351758	-5.95831501185389e-4	-1.05051242373424
flux1:	1.98869346733668	9.86718039230125e-4	-1.22433431512406
flux1:	1.99924623115577	0.00180844554005798	-1.42014730808859
flux1:	2.00979899497487	0.00231641770106638	-1.63760511153388
flux1:	2.02035175879397	0.00328123835764734	-1.87003018057598
flux1:	2.03090452261306	0.00472555537494754	-2.10603275460356
flux1:	2.04145728643216	0.00646203515097891	-2.33489910879056
flux1:	2.05201005025125	0.008347635208305	-2.55085246051182
flux1:	2.06256281407035	0.00985185847205267	-2.7521720404712
flux1:	2.07311557788944	0.0108457660256704	-2.9355054623177
flux1:	2.08366834170854	0.0118814595212505	-3.09123714864153
flux1:	2.09422110552764	0.0133085924955683	-3.20609163951786
flux1:	2.10477386934673	0.0153564490858935	-3.27009357386727
flux1:	2.11532663316583	0.0181847462703003	-3.28128472015214
flux1:	2.12587939698492	0.021316477504438	-3.24543631345159
flux1:	2.13643216080402	0.0241289676494589	-3.17119619125774
flux1:	2.14698492462311	0.0263638203556559	-3.06518088296615
flux1:	2.15753768844221	0.027987947696691	-2.93137274750242
flux1:	2.16809045226131	0.029485828267535	-2.7733448969827
flux1:	2.1786432160804	0.0315713283796559	-2.59570899905963
flux1:	2.1891959798995	0.0344961625962833	-2.40462688984231
flux1:	2.19974874371859	0.0383485670754864	-2.2087443003322
flux1:	2.21030150753769	0.0430536536613336	-2.01907250778383
flux1:	2.22085427135678	0.0480227152448215	-1.84718367985094
flux1:	2.23140703517588	0.0526919611703672	-1.70369812964062
flux1:	2.24195979899497	0.0567492302977297	-1.59701937339109
flux1:	2.25251256281407	0.0599988317368232	-1.53235079897475
flux1:	2.26306532663317	0.062761362587964	-1.51210270954419
flux1:	2.27361809045226	0.0656636920739391	-1.53674854238457
flux1:	2.28417085427136	0.069144070680395	-1.60548728765271
flux1:	2.29472361809045	0.0736693054618665	-1.71693188565597
flux1:	2.30527638190955	0.0796010854392153	-1.86928981763398
flux1:	2.31582914572864	0.0869465206414542	-2.05972765274969
flux1:	2.32638190954774	0.0956815830148074	-2.28342480516859
flux1:	2.33693467336684	0.105647986303405	-2.53322649569637
flux1:	2.34748743718593	0.116367860423237	-2.79974415524596
flux1:	2.35804020100503	0.127376783322026	-3.07166426025409
flux1:	2.36859296482412	0.138193995318613	-3.33674455630953
flux1:	2.37914572864322	0.148277785349144	-3.58268426759091
flux1:	2.38969849246231	0.157413410522818	-3.79766201659577
flux1:	2.40025125628141	0.16569128719087	-3.97125167476368
flux1:	2.4108040201005	0.173360130234429	-4.09504727043991
flux1:	2.4213567839196	0.180996425851684	-4.16302660925711
flux1:	2.4319095477387	0.189358527003295	-4.17207271899665
flux1:	2.44246231155779	0.199179033380777	-4.12208359420127
flux1:	2.45301507537689	0.211333232505629	-4.01575151315489
flux1:	2.46356783919598	0.226852548507938	-3.8581974257035
flux1:	2.47412060301508	0.246846796291413	-3.656365347834
flux1:	2.48467336683417	0.272765004740642	-3.41835345839362
flux1:	2.49522613065327	0.306563145004625	-3.15282246636299
flux1:	2.50577889447237	0.350636975628555	-2.86864724829753
flux1:	2.51633165829146	0.408037298333132	-2.57465681483897
flux1:	2.52688442211056	0.482625570812766	-2.27940252940454
flux1:	2.53743718592965	0.578750487050081	-1.99104927221389
flux1:	2.54798994974875	0.701180815771073	-1.71707518303199
flux1:	2.55854271356784	0.855104279236134	-1.46392433921334
flux1:	2.56909547738694	1.04537459477906	-1.23679548917551
flux1:	2.57964824120604	1.27606602422226	-1.03939730138532
flux1:	2.59020100502513	1.55046774836743	-0.873882744140136
flux1:	2.60075376884423	1.87011640652163	-0.740919301262793
flux1:	2.61130653266332	2.2341964680746	-0.639759205762908
flux1:	2.62185929648242	2.64009902202954	-0.568443395840917
flux1:	2.63241206030151	3.08301803916956	-0.524042419620494
flux1:	2.64296482412061	3.55565557422419	-0.502921094812324
flux1:	2.6535175879397	4.04965329644569	-0.500995868916407
flux1:	2.6640703517588	4.55612037802359	-0.513921272089133
flux1:	2.6746231155779	5.06541459298259	-0.537299256916919
flux1:	2.68517587939699	5.56855509452746	-0.566851305532861
flux1:	2.69572864321609	6.05801231550058	-0.598608168800743
flux1:	2.70628140703518	6.5270195731674	-0.629107749425556
flux1:	2.71683417085428	6.9700228844925	-0.655455525978098
flux1:	2.72738693467337	7.38315474600564	-0.675381521323644
flux1:	2.73793969849247	7.76330365887121	-0.68726302161752
flux1:	2.74849246231157	8.10776781124045	-0.690075745415716
flux1:	2.75904522613066	8.41449417820964	-0.683408156013879
flux1:	2.76959798994976	8.68159805848262	-0.667416879056742
flux1:	2.78015075376885	8.90697322620683	-0.642726417027082
flux1:	2.79070351758795	9.08850667343921	-0.610352782124481
flux1:	2.80125628140704	9.22431845049137	-0.57157497188182
flux1:	2.81180904522614	9.31270902912666	-0.527823776373286
flux1:	2.82236180904524	9.35215115147425	-0.480604728969801
flux1:	2.83291457286433	9.34181690947921	-0.431422096743849
flux1:	2.84346733668343	9.28178891514781	-0.381736049123518
flux1:	2.85402010050252	9.17270246231427	-0.33291140524564
flux1:	2.86457286432162	9.01621745628937	-0.286160287044154
flux1:	2.87512562814071	8.81528120195882	-0.242473090041462
flux1:	2.88567839195981	8.57310303632005	-0.202553439631844
flux1:	2.8962311557789	8.29327642807993	-0.166838216779083
flux1:	2.906783919598	7.98066242283059	-0.135550862341322
flux1:	2.9173366834171	7.6406170126417	-0.108739495838485
flux1:	2.92788944723619	7.27854008177713	-0.086294783951829
flux1:	2.93844221105529	6.90014121020191	-0.0679332952725334
flux1:	2.94899497487438	6.51020381207469	-0.0532339840559999
flux1:	2.95954773869348	6.11251995959751	-0.0417346502383672
flux1:	2.97010050251257	5.71195087647311	-0.0329910280441704
flux1:	2.98065326633167	5.31410623284598	-0.0265780450653675
flux1:	2.99120603015077	4.92336307528242	-0.0220629727361586
flux1:	3.00175879396986	4.54270858031085	-0.0190114173164755
flux1:	3.01231155778896	4.17394359237178	-0.0170376134592902
flux1:	3.02286432160805	3.81826772195945	-0.0158346467350432
flux1:	3.03341708542715	3.47823235418539	-0.0151601658961091
flux1:	3.04396984924624	3.15733161435094	-0.0148022723689118
flux1:	3.05452261306534	2.85706273697334	-0.0145755973825868
flux1:	3.06507537688443	2.57650582066868	-0.0143505654983349
flux1:	3.07562814070353	2.3143294037283	-0.014057848297931
flux1:	3.08618090452263	2.07013926561716	-0.0136641993834309
flux1:	3.09673366834172	1.84495188553001	-0.0131479664927259
flux1:	3.10728643216082	1.64007853349241	-0.0124909923201335
flux1:	3.11783919597991	1.45480010616843	-0.0116945760570454
flux1:	3.12839195979901	1.28642965844734	-0.010787547973302
flux1:	3.1389447236181	1.1327896918704	-0.00981091626804207
flux1:	3.1494974874372	0.993383347722793	-0.00880149731903021
flux1:	3.1600502512563	0.868610000269882	-0.00778608580332585
flux1:	3.17060301507539	0.758434531000543	-0.0067870945220733
flux1:	3.18115577889449	0.661314434916871	-0.00582866892907015
flux1:	3.19170854271358	0.574730994077547	-0.00493410141158825
flux1:	3.20226130653268	0.497044436123097	-0.00412039853394935
flux1:	3.21281407035177	0.428072697219993	-0.00339480947489273
flux1:	3.22336683417087	0.367961005762976	-0.0027576279418941
flux1:	3.23391959798997	0.3162011466705	-0.00220734671283915
flux1:	3.24447236180906	0.271476273231593	-0.00174124781848807
flux1:	3.25502512562816	0.232199074429973	-0.00135506354497369
flux1:	3.26557788944725	0.197456799878761	-0.00104199421053427
flux1:	3.27613065326635	0.167216876785328	-7.92037716324345e-4
flux1:	3.28668341708544	0.141504435385769	-5.94708391477807e-4
flux1:	3.29723618090454	0.119830041480801	-4.41044730596738e-4
flux1:	3.30778894472363	0.101378745355677	-3.23832341296211e-4
flux1:	3.31834170854273	0.0853865037622811	-2.37043340646873e-4
flux1:	3.32889447236183	0.071446914962579	-1.74505286246746e-4
flux1:	3.33944723618092	0.0595456668662723	-1.30084989930239e-4
flux1:	3.35000000000002	0.0496656179816183	-9.86885329893665e-5
