# Supplementary material for: Optics of cone photoreceptors in the chicken (Gallus gallus domesticus)
Source: J R Soc Interface. 2015 Oct 6;12(111):20150591. doi: 10.1098/rsif.2015.0591 (PMC4614498; doi:10.1098/rsif.2015.0591)
Supplement: Oil droplet morphological and refractive index measurements [file rsif20150591supp3.gz › Wilbyetal_data_fluxspectra/red/angle_noellipsoid-theta-45-noellipsoid.dat]

flux1:	1.25	0.00996011071635886	-8.94102987605752e-5
flux1:	1.2605527638191	0.0124651731633072	-1.24317944710319e-4
flux1:	1.27110552763819	0.0153520962204365	-1.68159448584113e-4
flux1:	1.28165829145729	0.0185104957703855	-2.2122662989215e-4
flux1:	1.29221105527638	0.0221794281208027	-2.87081575392177e-4
flux1:	1.30276381909548	0.0269035917275005	-3.65210465555437e-4
flux1:	1.31331658291457	0.0331308446543289	-4.56255118987515e-4
flux1:	1.32386934673367	0.0407944528321355	-5.65208274503092e-4
flux1:	1.33442211055276	0.0492626295364166	-6.88790192482148e-4
flux1:	1.34497487437186	0.0581731223669741	-8.2501865394887e-4
flux1:	1.35552763819095	0.068527518453106	-9.73753123080897e-4
flux1:	1.36608040201005	0.0821972892233576	-0.00113093162112875
flux1:	1.37663316582914	0.100053205565697	-0.00130392723191665
flux1:	1.38718592964824	0.121033369443034	-0.00148510088377525
flux1:	1.39773869346734	0.14313115080242	-0.00164181042404417
flux1:	1.40829145728643	0.165931927503093	-0.00176076440662412
flux1:	1.41884422110553	0.192727264816501	-0.00185366856743115
flux1:	1.42939698492462	0.228278464688334	-0.00195102012116865
flux1:	1.43994974874372	0.273188758949717	-0.00205877538724466
flux1:	1.45050251256281	0.322625681589084	-0.00210565460065792
flux1:	1.46105527638191	0.372313766919182	-0.0020291273818977
flux1:	1.471608040201	0.424939485689181	-0.0018566949127651
flux1:	1.4821608040201	0.489263947103526	-0.00168129841896828
flux1:	1.49271356783919	0.571323374051876	-0.00158705303190649
flux1:	1.50326633165829	0.666456367812325	-0.00155228147200771
flux1:	1.51381909547739	0.763639294211127	-0.00154097681820762
flux1:	1.52437185929648	0.860558180580625	-0.00164848254514532
flux1:	1.53492462311558	0.970775509197695	-0.00201911313469485
flux1:	1.54547738693467	1.10875141485967	-0.00276767441581883
flux1:	1.55603015075377	1.26852593757805	-0.00399084659108963
flux1:	1.56658291457286	1.42904328055518	-0.00583475108335359
flux1:	1.57713567839196	1.58419593397103	-0.00856296161170277
flux1:	1.58768844221105	1.75347477465681	-0.0123858641430542
flux1:	1.59824120603015	1.95534930081057	-0.0173652537615218
flux1:	1.60879396984924	2.1808929664207	-0.0236055635172595
flux1:	1.61934673366834	2.40299073357371	-0.0313470510052138
flux1:	1.62989949748744	2.61047109100879	-0.0408219054991852
flux1:	1.64045226130653	2.82286031353916	-0.05201488170094
flux1:	1.65100502512563	3.05827876598757	-0.0647787045150927
flux1:	1.66155778894472	3.29867918257602	-0.0792210266303916
flux1:	1.67211055276382	3.51278723242571	-0.09557777546324
flux1:	1.68266331658291	3.69811214234154	-0.11368419013741
flux1:	1.69321608040201	3.86846244039665	-0.132713604957012
flux1:	1.7037688442211	4.01818123381854	-0.151854797645247
flux1:	1.7143216080402	4.12684634475832	-0.171267858116996
flux1:	1.72487437185929	4.18164067380439	-0.191217680748666
flux1:	1.73542713567839	4.1777118430032	-0.210646996263202
flux1:	1.74597989949748	4.10983913769705	-0.227908877058699
flux1:	1.75653266331658	3.97150103152317	-0.242349620599726
flux1:	1.76708542713568	3.75753550562273	-0.254285593134849
flux1:	1.77763819095477	3.46729026713495	-0.263188558733542
flux1:	1.78819095477387	3.10541624158609	-0.267385336451854
flux1:	1.79874371859296	2.68126683137704	-0.266564267634837
flux1:	1.80929648241206	2.21123095360371	-0.261607229289538
flux1:	1.81984924623115	1.72052049391263	-0.252304762764602
flux1:	1.83040201005025	1.24123348028935	-0.238689453272132
flux1:	1.84095477386934	0.808660670035004	-0.222192345136001
flux1:	1.85150753768844	0.455614174438966	-0.204333600134228
flux1:	1.86206030150753	0.204824416972615	-0.186999510642832
flux1:	1.87261306532663	0.0597768151246566	-0.172804994703191
flux1:	1.88316582914573	-0.00145685443871066	-0.164604561063591
flux1:	1.89371859296482	-0.0162773982382084	-0.165538004280317
flux1:	1.90427135678392	-0.0150478339822635	-0.178129091120153
flux1:	1.91482412060301	-0.0111856080575241	-0.204141135008351
flux1:	1.92537688442211	-0.00857915222165683	-0.246679925892292
flux1:	1.9359296482412	-0.00788346862534015	-0.311027132859174
flux1:	1.9464824120603	-0.00757645312400194	-0.402073979009585
flux1:	1.95703517587939	-0.00625918996913183	-0.52039479643025
flux1:	1.96758793969849	-0.00408111080039769	-0.661695473296953
flux1:	1.97814070351758	-0.00174466839146311	-0.82148028794076
flux1:	1.98869346733668	5.4734052393892e-5	-0.99979253929307
flux1:	1.99924623115577	0.00101197691289135	-1.19989876154715
flux1:	2.00979899497487	0.00172050756121028	-1.42144922055433
flux1:	2.02035175879397	0.00295358540878153	-1.65635731592772
flux1:	2.03090452261306	0.00484587634655402	-1.89296079231298
flux1:	2.04145728643216	0.00718329905764865	-2.1230303407179
flux1:	2.05201005025125	0.00959261893469844	-2.34409217670788
flux1:	2.06256281407035	0.0115319708985606	-2.55576922810963
flux1:	2.07311557788944	0.0129507882953222	-2.75422568449719
flux1:	2.08366834170854	0.0144632417250652	-2.93036023148167
flux1:	2.09422110552764	0.0165973658304676	-3.07259683441627
flux1:	2.10477386934673	0.0196100463908963	-3.17094943700965
flux1:	2.11532663316583	0.0235211004227915	-3.22016026989164
flux1:	2.12587939698492	0.0277548172636917	-3.22058009822583
flux1:	2.13643216080402	0.0315359515056608	-3.17584507725936
flux1:	2.14698492462311	0.0345435699767087	-3.08906486979865
flux1:	2.15753768844221	0.036914734274469	-2.96146938515472
flux1:	2.16809045226131	0.0393008499942007	-2.79416567682376
flux1:	2.1786432160804	0.0425403864926956	-2.59001475328356
flux1:	2.1891959798995	0.0469788024640552	-2.3552327151099
flux1:	2.19974874371859	0.0526463764205635	-2.10063239490395
flux1:	2.21030150753769	0.0593379133751769	-1.84042205211481
flux1:	2.22085427135678	0.0663033151178337	-1.58953286865225
flux1:	2.23140703517588	0.0727936528194365	-1.36165056317016
flux1:	2.24195979899497	0.0784419498759818	-1.16814487225507
flux1:	2.25251256281407	0.0831282380268049	-1.01779296936691
flux1:	2.26306532663317	0.0873226849327373	-0.916885183127568
flux1:	2.27361809045226	0.091867200718343	-0.869328041592455
flux1:	2.28417085427136	0.0973673847398698	-0.876633711551582
flux1:	2.29472361809045	0.104399603335345	-0.938004112126315
flux1:	2.30527638190955	0.113401791063529	-1.05090279969392
flux1:	2.31582914572864	0.124354868481075	-1.21136166457268
flux1:	2.32638190954774	0.137156693775671	-1.41391336133874
flux1:	2.33693467336684	0.15152447443578	-1.65173190435699
flux1:	2.34748743718593	0.166765206369365	-1.91643985749902
flux1:	2.35804020100503	0.182213843444383	-2.19802571211416
flux1:	2.36859296482412	0.197215276742338	-2.48543241668993
flux1:	2.37914572864322	0.211095085913414	-2.76708851095146
flux1:	2.38969849246231	0.22366776657401	-3.03149967019271
flux1:	2.40025125628141	0.235142000527911	-3.26800435787759
flux1:	2.4108040201005	0.245948569912458	-3.46725240669145
flux1:	2.4213567839196	0.25696534826414	-3.62155492545814
flux1:	2.4319095477387	0.269225705451283	-3.72518141177083
flux1:	2.44246231155779	0.283729394587599	-3.77454366667369
flux1:	2.45301507537689	0.30169104951426	-3.76824243551497
flux1:	2.46356783919598	0.324412673874269	-3.70704396900862
flux1:	2.47412060301508	0.353286790957456	-3.59385409916122
flux1:	2.48467336683417	0.390113539905286	-3.43347039822245
flux1:	2.49522613065327	0.437076067557678	-3.2322814100927
flux1:	2.50577889447237	0.496751130762026	-2.99797397830987
flux1:	2.51633165829146	0.572280810129188	-2.73903414393167
flux1:	2.52688442211056	0.66725288397279	-2.46432622667627
flux1:	2.53743718592965	0.785481955381499	-2.18270889155964
flux1:	2.54798994974875	0.930864193596621	-1.90260787093969
flux1:	2.55854271356784	1.10711939643699	-1.63177668605249
flux1:	2.56909547738694	1.31734057839874	-1.37704555712522
flux1:	2.57964824120604	1.56361691873386	-1.14410362256811
flux1:	2.59020100502513	1.84686280583711	-0.937384276232955
flux1:	2.60075376884423	2.1663939179566	-0.759883345480389
flux1:	2.61130653266332	2.51959921743159	-0.613131164304757
flux1:	2.62185929648242	2.90226846516051	-0.497263603743995
flux1:	2.63241206030151	3.3086534359654	-0.411110482834313
flux1:	2.64296482412061	3.73147411469296	-0.352455033569126
flux1:	2.6535175879397	4.16286403238549	-0.318253113401907
flux1:	2.6640703517588	4.59493306063833	-0.3048503649152
flux1:	2.6746231155779	5.01979008466038	-0.308270199664413
flux1:	2.68517587939699	5.43044538556688	-0.324389845886038
flux1:	2.69572864321609	5.82128461680329	-0.34914127989538
flux1:	2.70628140703518	6.18761066696727	-0.378707922530353
flux1:	2.71683417085428	6.52593152077508	-0.409625209109854
flux1:	2.72738693467337	6.83406643107312	-0.438921266706677
flux1:	2.73793969849247	7.11036941190617	-0.46419787302394
flux1:	2.74849246231157	7.35361944430757	-0.483640378240498
flux1:	2.75904522613066	7.56305380670646	-0.496034677034702
flux1:	2.76959798994976	7.73781546655831	-0.500717840692892
flux1:	2.78015075376885	7.87690010030872	-0.497519881423166
flux1:	2.79070351758795	7.97935820738631	-0.486718137934933
flux1:	2.80125628140704	8.04421701820614	-0.468961329507573
flux1:	2.81180904522614	8.07058539386236	-0.445183999580252
flux1:	2.82236180904524	8.05782390991305	-0.416503466549718
flux1:	2.83291457286433	8.00573785840816	-0.384127910162225
flux1:	2.84346733668343	7.91471606583808	-0.34928040391095
flux1:	2.85402010050252	7.78565767863286	-0.313139930401742
flux1:	2.86457286432162	7.62029403957477	-0.276814077092395
flux1:	2.87512562814071	7.42126013281561	-0.241290117703399
flux1:	2.88567839195981	7.19136424025381	-0.20739240095542
flux1:	2.8962311557789	6.93374318492175	-0.175767289692756
flux1:	2.906783919598	6.65239820247557	-0.146866600374126
flux1:	2.9173366834171	6.35152707945005	-0.120976628490318
flux1:	2.92788944723619	6.03538844775659	-0.0982554267330378
flux1:	2.93844221105529	5.70857122967626	-0.0787350666501501
flux1:	2.94899497487438	5.37487209614054	-0.062330890709026
flux1:	2.95954773869348	5.03727847749411	-0.0488481624425583
flux1:	2.97010050251257	4.69957479926823	-0.0380089769332567
flux1:	2.98065326633167	4.36593697075416	-0.0295049737074484
flux1:	2.99120603015077	4.03956946572731	-0.0230203623846343
flux1:	3.00175879396986	3.72283411107537	-0.0182403015066952
flux1:	3.01231155778896	3.41722046901653	-0.014854223128389
flux1:	3.02286432160805	3.1235850994283	-0.012556796208511
flux1:	3.03341708542715	2.84368717611356	-0.011069471916543
flux1:	3.04396984924624	2.57994480575388	-0.0101542918016314
flux1:	3.05452261306534	2.33336721661712	-0.00961613383466105
flux1:	3.06507537688443	2.10336716530648	-0.00930545182358046
flux1:	3.07562814070353	1.88904437067788	-0.00910787990719374
flux1:	3.08618090452263	1.68993477036172	-0.00893675285569813
flux1:	3.09673366834172	1.50645600191189	-0.0087320459953222
flux1:	3.10728643216082	1.33932685000435	-0.0084561629881705
flux1:	3.11783919597991	1.18797843932854	-0.00809386991201833
flux1:	3.12839195979901	1.05053193869433	-0.00764815286125412
flux1:	3.1389447236181	0.925401901191922	-0.0071312822198599
flux1:	3.1494974874372	0.812030154939682	-0.0065597651913385
flux1:	3.1600502512563	0.710434492375784	-0.00595144162805444
flux1:	3.17060301507539	0.620445389295416	-0.0053252846085165
flux1:	3.18115577889449	0.540974557340184	-0.00470051763439073
flux1:	3.19170854271358	0.470250889304292	-0.00409409836887363
flux1:	3.20226130653268	0.407006788517954	-0.00351965573446761
flux1:	3.21281407035177	0.350906979936584	-0.00298659589710407
flux1:	3.22336683417087	0.30186754872942	-0.00250112916849111
flux1:	3.23391959798997	0.259452827640563	-0.00206713886080785
flux1:	3.24447236180906	0.222740199095721	-0.00168564229000548
flux1:	3.25502512562816	0.190594101000178	-0.00135617036809361
flux1:	3.26557788944725	0.162275605427342	-0.00107708818841067
flux1:	3.27613065326635	0.137628908848888	-8.45064745893345e-4
flux1:	3.28668341708544	0.116576020142628	-6.55578762684028e-4
flux1:	3.29723618090454	0.0987445788145054	-5.02831333284363e-4
flux1:	3.30778894472363	0.0835580652452785	-3.81007123857957e-4
flux1:	3.31834170854273	0.0704432536095105	-2.85527210736985e-4
flux1:	3.32889447236183	0.0590497865778237	-2.12314433793041e-4
flux1:	3.33944723618092	0.0493072405731342	-1.57488560889368e-4
flux1:	3.35000000000002	0.0411653076660649	-1.17190282928213e-4
