# Supplementary material for: Optics of cone photoreceptors in the chicken (Gallus gallus domesticus)
Source: J R Soc Interface. 2015 Oct 6;12(111):20150591. doi: 10.1098/rsif.2015.0591 (PMC4614498; doi:10.1098/rsif.2015.0591)
Supplement: Oil droplet morphological and refractive index measurements [file rsif20150591supp3.gz › Wilbyetal_data_fluxspectra/red/angle_noellipsoid-theta-5-noellipsoid.dat]

flux1:	1.25	0.0270600977727138	-0.00268019332392698
flux1:	1.2605527638191	0.0334367685185864	-0.00323211041419324
flux1:	1.27110552763819	0.0407917593024487	-0.00396053772146531
flux1:	1.28165829145729	0.0493934315399786	-0.00498506016713086
flux1:	1.29221105527638	0.0600531826788016	-0.00623474106091145
flux1:	1.30276381909548	0.0735825382896267	-0.00766732193667422
flux1:	1.31331658291457	0.0902914536547263	-0.00938327389378043
flux1:	1.32386934673367	0.110137059127691	-0.0115790702351332
flux1:	1.33442211055276	0.132259000585761	-0.0145766764599513
flux1:	1.34497487437186	0.157518538413283	-0.0182122728022323
flux1:	1.35552763819095	0.189035242066022	-0.022027263325296
flux1:	1.36608040201005	0.228611018019056	-0.0262515448078041
flux1:	1.37663316582914	0.277402140396311	-0.0314409867292561
flux1:	1.38718592964824	0.333631083495269	-0.0380695054057295
flux1:	1.39773869346734	0.392826854426672	-0.0461958741447904
flux1:	1.40829145728643	0.460430492272461	-0.0546682499649202
flux1:	1.41884422110553	0.544903573384097	-0.0636570800451433
flux1:	1.42939698492462	0.649101907114156	-0.0750093908994123
flux1:	1.43994974874372	0.775509613785675	-0.0896692678445987
flux1:	1.45050251256281	0.909810382139236	-0.108070730313805
flux1:	1.46105527638191	1.04849677575442	-0.129253989516062
flux1:	1.471608040201	1.21581897720036	-0.152523619055764
flux1:	1.4821608040201	1.41896839218253	-0.181959691815566
flux1:	1.49271356783919	1.66617993044541	-0.219810726963163
flux1:	1.50326633165829	1.94045869179004	-0.264971844651952
flux1:	1.51381909547739	2.20790178717579	-0.31632437242892
flux1:	1.52437185929648	2.51287760652368	-0.370340905429723
flux1:	1.53492462311558	2.88030439068969	-0.433581207388825
flux1:	1.54547738693467	3.31761077271009	-0.510750487042253
flux1:	1.55603015075377	3.80895149231747	-0.597731504652701
flux1:	1.56658291457286	4.27330430883783	-0.691558971425866
flux1:	1.57713567839196	4.77272517110954	-0.786694783452333
flux1:	1.58768844221105	5.36051815271176	-0.897613139977196
flux1:	1.59824120603015	6.0437957506753	-1.03330769345465
flux1:	1.60879396984924	6.79010218391092	-1.18585718164648
flux1:	1.61934673366834	7.46792557945789	-1.35255396005019
flux1:	1.62989949748744	8.17469260619571	-1.53898244556748
flux1:	1.64045226130653	8.95976446137576	-1.77582962103949
flux1:	1.65100502512563	9.83170391648174	-2.05906154291397
flux1:	1.66155778894472	10.6659521086628	-2.36695532752916
flux1:	1.67211055276382	11.4038693126275	-2.70640198779041
flux1:	1.68266331658291	12.1485622388419	-3.11604357322676
flux1:	1.69321608040201	12.8928168883797	-3.60391451796257
flux1:	1.7037688442211	13.56043264441	-4.10972772719722
flux1:	1.7143216080402	14.0588955675013	-4.62699165374473
flux1:	1.72487437185929	14.4400073084379	-5.22221361603565
flux1:	1.73542713567839	14.6728550116233	-5.89892044216936
flux1:	1.74597989949748	14.6879639221801	-6.56466799276367
flux1:	1.75653266331658	14.4560369642348	-7.24012418829102
flux1:	1.76708542713568	13.983130085228	-8.04331458084964
flux1:	1.77763819095477	13.2165412217216	-8.92276012186585
flux1:	1.78819095477387	12.1621748750874	-9.79325731373379
flux1:	1.79874371859296	10.8485719078679	-10.8106672025228
flux1:	1.80929648241206	9.28696005516725	-12.0367291275589
flux1:	1.81984924623115	7.55665324795204	-13.335267498802
flux1:	1.83040201005025	5.76775684081515	-14.8027553103859
flux1:	1.84095477386934	4.03787004071178	-16.5200262848839
flux1:	1.85150753768844	2.52329310069789	-18.4065447898953
flux1:	1.86206030150753	1.35309637511087	-20.4755132516774
flux1:	1.87261306532663	0.593568037513049	-22.7151539277222
flux1:	1.88316582914573	0.20539170203641	-25.0906117044069
flux1:	1.89371859296482	0.0593658008074597	-27.5444456700653
flux1:	1.90427135678392	0.0197185475762872	-30.011423127158
flux1:	1.91482412060301	0.0114196820314595	-32.4386206815392
flux1:	1.92537688442211	0.0106358581121579	-34.8474583015073
flux1:	1.9359296482412	0.010829046187759	-37.3124687438093
flux1:	1.9464824120603	0.00938191683412102	-39.8634890681329
flux1:	1.95703517587939	0.00730421529031872	-42.5275131820994
flux1:	1.96758793969849	0.00627936914225146	-45.4050425460477
flux1:	1.97814070351758	0.00633035562126328	-48.6389043143727
flux1:	1.98869346733668	0.00694489755313621	-52.2843956297559
flux1:	1.99924623115577	0.00741752686100472	-56.3020864333736
flux1:	2.00979899497487	0.00723930113751888	-60.6820833478382
flux1:	2.02035175879397	0.00680628045145731	-65.4235899177457
flux1:	2.03090452261306	0.00661556147637108	-70.4181442668136
flux1:	2.04145728643216	0.00683736326057018	-75.4412535990266
flux1:	2.05201005025125	0.00737214547338267	-80.313315289661
flux1:	2.06256281407035	0.00787194753487681	-84.9881313530525
flux1:	2.07311557788944	0.00802616423122951	-89.4416387759765
flux1:	2.08366834170854	0.00788681430596657	-93.6035783078721
flux1:	2.09422110552764	0.00776333878166288	-97.4404191771676
flux1:	2.10477386934673	0.00790019978767883	-101.059643487073
flux1:	2.11532663316583	0.00840830204503916	-104.678738186605
flux1:	2.12587939698492	0.00920200669515111	-108.478450518759
flux1:	2.13643216080402	0.0100039936332556	-112.525220584814
flux1:	2.14698492462311	0.0105245537964348	-116.825795076456
flux1:	2.15753768844221	0.0106626656989687	-121.3940397573
flux1:	2.16809045226131	0.0105860088927804	-126.238249971005
flux1:	2.1786432160804	0.0105345564423805	-131.298665724601
flux1:	2.1891959798995	0.0107166277196051	-136.409641257887
flux1:	2.19974874371859	0.0112221686604898	-141.338554441262
flux1:	2.21030150753769	0.012034627872938	-145.877898036115
flux1:	2.22085427135678	0.0130300402366328	-149.906769596161
flux1:	2.23140703517588	0.0140019706704926	-153.383062021812
flux1:	2.24195979899497	0.0147658749071222	-156.301205649156
flux1:	2.25251256281407	0.0152120067381655	-158.668421137596
flux1:	2.26306532663317	0.0153958750459104	-160.515697364385
flux1:	2.27361809045226	0.0154482937271986	-161.919142440354
flux1:	2.28417085427136	0.015553894464149	-163.005496425958
flux1:	2.29472361809045	0.0158519391763136	-163.924062189019
flux1:	2.30527638190955	0.0164459122147326	-164.795836401489
flux1:	2.31582914572864	0.0173901001812478	-165.670124847129
flux1:	2.32638190954774	0.0186899375062961	-166.512160434484
flux1:	2.33693467336684	0.0203290800348342	-167.227187057078
flux1:	2.34748743718593	0.0222256333395008	-167.69947389316
flux1:	2.35804020100503	0.0242889985569513	-167.826137255223
flux1:	2.36859296482412	0.026364976500134	-167.535494002055
flux1:	2.37914572864322	0.0283268109200714	-166.789624750781
flux1:	2.38969849246231	0.0300461393318567	-165.57990814698
flux1:	2.40025125628141	0.0314746424545942	-163.919081690052
flux1:	2.4108040201005	0.0326241455195943	-161.834664084675
flux1:	2.4213567839196	0.0335723076689138	-159.364237208085
flux1:	2.4319095477387	0.0344523621144146	-156.550398033274
flux1:	2.44246231155779	0.0353944880009499	-153.436936838853
flux1:	2.45301507537689	0.0365679252153548	-150.06419207837
flux1:	2.46356783919598	0.038107641510928	-146.467099312933
flux1:	2.47412060301508	0.0402224729201563	-142.676478218769
flux1:	2.48467336683417	0.0431622317728392	-138.722487462225
flux1:	2.49522613065327	0.0474168844181736	-134.639278109701
flux1:	2.50577889447237	0.0538536742387543	-130.464944023937
flux1:	2.51633165829146	0.0641168481073608	-126.236782337078
flux1:	2.52688442211056	0.0811005597826551	-121.982426571729
flux1:	2.53743718592965	0.109554374666909	-117.711998637864
flux1:	2.54798994974875	0.156687868652238	-113.417783405353
flux1:	2.55854271356784	0.232419903137191	-109.081464902849
flux1:	2.56909547738694	0.349285968654088	-104.68701632046
flux1:	2.57964824120604	0.521500719592859	-100.231226726911
flux1:	2.59020100502513	0.763655810476851	-95.7268710434352
flux1:	2.60075376884423	1.08876529454671	-91.1992798860138
flux1:	2.61130653266332	1.50657249251426	-86.678971899289
flux1:	2.62185929648242	2.02193147105314	-82.1956833188405
flux1:	2.63241206030151	2.63411981514528	-77.7742887815858
flux1:	2.64296482412061	3.3366726579787	-73.4342339432697
flux1:	2.6535175879397	4.11821389635071	-69.1920645264466
flux1:	2.6640703517588	4.96359301062656	-65.0626974671856
flux1:	2.6746231155779	5.85556676078956	-61.0590149893992
flux1:	2.68517587939699	6.77619654750436	-57.191136021028
flux1:	2.69572864321609	7.70834924579184	-53.4678243033199
flux1:	2.70628140703518	8.63638577007938	-49.8972173497816
flux1:	2.71683417085428	9.5469216037346	-46.4841973672508
flux1:	2.72738693467337	10.4285011515646	-43.2285204949785
flux1:	2.73793969849247	11.2717679510669	-40.1264828658017
flux1:	2.74849246231157	12.0684506649687	-37.1749202045651
flux1:	2.75904522613066	12.8114927236513	-34.3724579789672
flux1:	2.76959798994976	13.4938832326862	-31.7169704682256
flux1:	2.78015075376885	14.1092021008665	-29.2039070712276
flux1:	2.79070351758795	14.6506401096738	-26.8273580869239
flux1:	2.80125628140704	15.1120569262505	-24.5826903898238
flux1:	2.81180904522614	15.4872501550673	-22.4676831307643
flux1:	2.82236180904524	15.7712984360447	-20.4818896185986
flux1:	2.83291457286433	15.9599599002712	-18.6259036310026
flux1:	2.84346733668343	16.050939196799	-16.9000814036656
flux1:	2.85402010050252	16.0433069803736	-15.3030523545779
flux1:	2.86457286432162	15.9383891436055	-13.8306192060365
flux1:	2.87512562814071	15.7391796933284	-12.4763125614029
flux1:	2.88567839195981	15.450688491272	-11.2334384633053
flux1:	2.8962311557789	15.079463369879	-10.0964783755903
flux1:	2.906783919598	14.633443103779	-9.06087877758123
flux1:	2.9173366834171	14.1217212789633	-8.12108999522364
flux1:	2.92788944723619	13.553947736876	-7.26884116261931
flux1:	2.93844221105529	12.9403998302589	-6.49401615852674
flux1:	2.94899497487438	12.2911304756682	-5.78790058870672
flux1:	2.95954773869348	11.6164076885085	-5.14583489344613
flux1:	2.97010050251257	10.9256537251111	-4.56581859049605
flux1:	2.98065326633167	10.2280416119991	-4.04445163681677
flux1:	2.99120603015077	9.53141493806417	-3.57506875437672
flux1:	3.00175879396986	8.84320572675656	-3.15040796947499
flux1:	3.01231155778896	8.16957789842444	-2.76669585089777
flux1:	3.02286432160805	7.51624069146147	-2.42378525100247
flux1:	3.03341708542715	6.8874908449637	-2.1211721460215
flux1:	3.04396984924624	6.2868620092946	-1.85482171513846
flux1:	3.05452261306534	5.71669019941541	-1.61858807282125
flux1:	3.06507537688443	5.17889886642498	-1.40821094481191
flux1:	3.07562814070353	4.67475467038071	-1.22259157427078
flux1:	3.08618090452263	4.2050107104129	-1.06113883952752
flux1:	3.09673366834172	3.76963724166454	-0.921032294701266
flux1:	3.10728643216082	3.36795929296492	-0.79789784026313
flux1:	3.11783919597991	2.99904646842136	-0.688626769757131
flux1:	3.12839195979901	2.66179318396702	-0.592415627939984
flux1:	3.1389447236181	2.35510281715254	-0.509086719859484
flux1:	3.1494974874372	2.07741119587403	-0.437267057363938
flux1:	3.1600502512563	1.82698089200377	-0.374659183530924
flux1:	3.17060301507539	1.60178087495358	-0.319589954764897
flux1:	3.18115577889449	1.40009645378785	-0.271586096618273
flux1:	3.19170854271358	1.22021395065684	-0.23051396154863
flux1:	3.20226130653268	1.06057075506908	-0.195635947980127
flux1:	3.21281407035177	0.919322917909793	-0.16572551249867
flux1:	3.22336683417087	0.79469436800822	-0.139825485267825
flux1:	3.23391959798997	0.684953034134243	-0.117562414254896
flux1:	3.24447236180906	0.588701366223959	-0.0987759330789251
flux1:	3.25502512562816	0.504646233205933	-0.0830581316498631
flux1:	3.26557788944725	0.431552594570825	-0.0697749769441173
flux1:	3.27613065326635	0.368146107173385	-0.058405646940671
flux1:	3.28668341708544	0.313220855176348	-0.0487035337479577
flux1:	3.29723618090454	0.265750602283509	-0.0405582570602779
flux1:	3.30778894472363	0.224866666790063	-0.0337871000257737
flux1:	3.31834170854273	0.189828752312959	-0.0281162316234665
flux1:	3.32889447236183	0.159887285317933	-0.0233073925978892
flux1:	3.33944723618092	0.134362315353339	-0.0192292185620427
flux1:	3.35000000000002	0.112605446637502	-0.0158203221848572
