# Supplementary material for: Optics of cone photoreceptors in the chicken (Gallus gallus domesticus)
Source: J R Soc Interface. 2015 Oct 6;12(111):20150591. doi: 10.1098/rsif.2015.0591 (PMC4614498; doi:10.1098/rsif.2015.0591)
Supplement: Oil droplet morphological and refractive index measurements [file rsif20150591supp3.gz › Wilbyetal_data_fluxspectra/red/angle_os-theta-0-os.dat]

flux1:	1.25	0.0194038724719292	-0.0386059298097782
flux1:	1.2605527638191	0.0240380219225727	-0.0472656568106312
flux1:	1.27110552763819	0.0297164824277532	-0.0576497503362908
flux1:	1.28165829145729	0.0366594795028838	-0.0701661341089957
flux1:	1.29221105527638	0.0451301713033974	-0.0853657634006077
flux1:	1.30276381909548	0.0554422617192606	-0.103978420996536
flux1:	1.31331658291457	0.0679687950056988	-0.126942435879378
flux1:	1.32386934673367	0.083152249723536	-0.155422513360265
flux1:	1.33442211055276	0.101516182930899	-0.190809810137495
flux1:	1.34497487437186	0.123678531774054	-0.234699264062437
flux1:	1.35552763819095	0.150366758642862	-0.288845182078042
flux1:	1.36608040201005	0.182435144740965	-0.355098285422164
flux1:	1.37663316582914	0.220884328744733	-0.435335511088035
flux1:	1.38718592964824	0.266883362426865	-0.531401062412206
flux1:	1.39773869346734	0.321794609209725	-0.645081151522066
flux1:	1.40829145728643	0.38720155422557	-0.778143859168527
flux1:	1.41884422110553	0.464939887719598	-0.932471289076713
flux1:	1.42939698492462	0.557132150489993	-1.11030542237079
flux1:	1.43994974874372	0.666225969861453	-1.3146152369522
flux1:	1.45050251256281	0.795036330471125	-1.54956368868884
flux1:	1.46105527638191	0.946792055145079	-1.82103335459418
flux1:	1.471608040201	1.12518648105827	-2.13713920129726
flux1:	1.4821608040201	1.33443281289927	-2.50863749516799
flux1:	1.49271356783919	1.57932409699769	-2.94913536433464
flux1:	1.50326633165829	1.86529772691998	-3.47499793611949
flux1:	1.51381909547739	2.19850486977687	-4.10487988423235
flux1:	1.52437185929648	2.58588436076826	-4.85884880578436
flux1:	1.53492462311558	3.03524085583738	-5.75713901667003
flux1:	1.54547738693467	3.55532737162561	-6.81868540804926
flux1:	1.55603015075377	4.15593125739144	-8.05967747294245
flux1:	1.56658291457286	4.84796329433557	-9.49246831992403
flux1:	1.57713567839196	5.64354964899121	-11.125201950276
flux1:	1.58768844221105	6.55612519089254	-12.9624739796437
flux1:	1.59824120603015	7.60052776035552	-15.0072570897474
flux1:	1.60879396984924	8.79309242371179	-17.2641423700818
flux1:	1.61934673366834	10.1517435523736	-19.7437566503236
flux1:	1.62989949748744	11.6960839846967	-22.4679753435855
flux1:	1.64045226130653	13.4474792282658	-25.4752489048992
flux1:	1.65100502512563	15.4291338686651	-28.8251189538747
flux1:	1.66155778894472	17.6661591227423	-32.6007907826555
flux1:	1.67211055276382	20.185628518152	-36.9086524325341
flux1:	1.68266331658291	23.016618835602	-41.8739455220885
flux1:	1.69321608040201	26.1902353499902	-47.6323303496116
flux1:	1.7037688442211	29.7396177642213	-54.3178819075547
flux1:	1.7143216080402	33.6999244350453	-62.0487989501088
flux1:	1.72487437185929	38.1082937415353	-70.9127593512552
flux1:	1.73542713567839	43.0037780397223	-80.9543596109496
flux1:	1.74597989949748	48.4272479874367	-92.1672649262164
flux1:	1.75653266331658	54.4212652463955	-104.493698830895
flux1:	1.76708542713568	61.0299183244822	-117.833379594919
flux1:	1.77763819095477	68.2986205343231	-132.062848730796
flux1:	1.78819095477387	76.2738684907321	-147.064388656857
flux1:	1.79874371859296	85.0029576793898	-162.76140736248
flux1:	1.80929648241206	94.533657470283	-179.155092797722
flux1:	1.81984924623115	104.913845611833	-196.355755831631
flux1:	1.83040201005025	116.191101282785	-214.602016161009
flux1:	1.84095477386934	128.412261223804	-234.262113160346
flux1:	1.85150753768844	141.622938136902	-255.813553045274
flux1:	1.86206030150753	155.86700100611	-279.800065154051
flux1:	1.87261306532663	171.186021974652	-306.768155729363
flux1:	1.88316582914573	187.618688225714	-337.189233663921
flux1:	1.89371859296482	205.200182160386	-371.377401706373
flux1:	1.90427135678392	223.961538666222	-409.416290145264
flux1:	1.91482412060301	243.928982876026	-451.10983384369
flux1:	1.92537688442211	265.123260349389	-495.970483979092
flux1:	1.9359296482412	287.558973626524	-543.253385821652
flux1:	1.9464824120603	311.243931428939	-592.037871521057
flux1:	1.95703517587939	336.178524487266	-641.34929578593
flux1:	1.96758793969849	362.355137023757	-690.306704173929
flux1:	1.97814070351758	389.757594722261	-738.276246016035
flux1:	1.98869346733668	418.360659571345	-785.006552909157
flux1:	1.99924623115577	448.129575447973	-830.721531517031
flux1:	2.00979899497487	479.019667345914	-876.148382296223
flux1:	2.02035175879397	510.976011559371	-922.465284586647
flux1:	2.03090452261306	543.933186917307	-971.164816252434
flux1:	2.04145728643216	577.815120675647	-1023.8438176162
flux1:	2.05201005025125	612.535052045096	-1081.94582260511
flux1:	2.06256281407035	647.995619430504	-1146.49409580737
flux1:	2.07311557788944	684.089077871301	-1217.85860302312
flux1:	2.08366834170854	720.697652496966	-1295.59845821046
flux1:	2.09422110552764	757.69401297386	-1378.41238480919
flux1:	2.10477386934673	794.941861943362	-1464.2159341702
flux1:	2.11532663316583	832.296632188047	-1550.34686445983
flux1:	2.12587939698492	869.606277233154	-1633.88012253309
flux1:	2.13643216080402	906.712161314402	-1712.01418740831
flux1:	2.14698492462311	943.450055381474	-1782.47344604595
flux1:	2.15753768844221	979.651237577958	-1843.86188529376
flux1:	2.16809045226131	1015.14371195109	-1895.9054861171
flux1:	2.1786432160804	1049.75354071076	-1939.53466980314
flux1:	2.1891959798995	1083.3062688702	-1976.7827695155
flux1:	2.19974874371859	1115.62842632316	-2010.5057454883
flux1:	2.21030150753769	1146.54906796658	-2043.95714922139
flux1:	2.22085427135678	1175.9013113742	-2080.27672193815
flux1:	2.23140703517588	1203.52385068035	-2121.96705196908
flux1:	2.24195979899497	1229.26241492416	-2170.43961760744
flux1:	2.25251256281407	1252.97115904068	-2225.70641416543
flux1:	2.26306532663317	1274.51399531957	-2286.27498946816
flux1:	2.27361809045226	1293.76585692036	-2349.27485071196
flux1:	2.28417085427136	1310.61389753794	-2410.80501858066
flux1:	2.29472361809045	1324.95862540129	-2466.45476839775
flux1:	2.30527638190955	1336.71493868777	-2511.91976571528
flux1:	2.31582914572864	1345.81303866427	-2543.61932284273
flux1:	2.32638190954774	1352.19918754857	-2559.22037908688
flux1:	2.33693467336684	1355.83626737143	-2557.98714455689
flux1:	2.34748743718593	1356.70412989996	-2540.90041169483
flux1:	2.35804020100503	1354.79973203592	-2510.52413474137
flux1:	2.36859296482412	1350.13705979705	-2470.63493939997
flux1:	2.37914572864322	1342.74687763259	-2425.66921018162
flux1:	2.38969849246231	1332.67632628357	-2380.07383092639
flux1:	2.40025125628141	1319.98838805706	-2337.66382061367
flux1:	2.4108040201005	1304.76124572333	-2301.08846014894
flux1:	2.4213567839196	1287.08752696576	-2271.48645747392
flux1:	2.4319095477387	1267.07342421658	-2248.37747721319
flux1:	2.44246231155779	1244.83768949636	-2229.79885951558
flux1:	2.45301507537689	1220.51048758106	-2212.65987651248
flux1:	2.46356783919598	1194.23211726886	-2193.25603794504
flux1:	2.47412060301508	1166.15163031311	-2167.86339794414
flux1:	2.48467336683417	1136.42537000684	-2133.32106525589
flux1:	2.49522613065327	1105.21547642393	-2087.51138572519
flux1:	2.50577889447237	1072.6884013694	-2029.66392811774
flux1:	2.51633165829146	1039.01345184763	-1960.44122696376
flux1:	2.52688442211056	1004.36138835621	-1881.80344149437
flux1:	2.53743718592965	968.903082222592	-1796.68715695281
flux1:	2.54798994974875	932.808218444571	-1708.5611189833
flux1:	2.55854271356784	896.24404869317	-1620.93409227975
flux1:	2.56909547738694	859.374189832152	-1536.88967282345
flux1:	2.57964824120604	822.357469737367	-1458.71246158623
flux1:	2.59020100502513	785.346847988743	-1387.65376252592
flux1:	2.60075376884423	748.488427705167	-1323.86404322486
flux1:	2.61130653266332	711.92057923754	-1266.49354794396
flux1:	2.62185929648242	675.773203149785	-1213.935427689
flux1:	2.63241206030151	640.167132908059	-1164.16199577867
flux1:	2.64296482412061	605.213676059325	-1115.09125896241
flux1:	2.6535175879397	571.014289911703	-1064.92181148188
flux1:	2.6640703517588	537.660367067027	-1012.38723591969
flux1:	2.6746231155779	505.233119063869	-956.901744155426
flux1:	2.68517587939699	473.803551232328	-898.589482385994
flux1:	2.69572864321609	443.432515133458	-838.206733131674
flux1:	2.70628140703518	414.170843966284	-776.979036036252
flux1:	2.71683417085428	386.059574420851	-716.384076573358
flux1:	2.72738693467337	359.130249268992	-657.917200186459
flux1:	2.73793969849247	333.405304809782	-602.8775955356
flux1:	2.74849246231157	308.898534226325	-552.20749111208
flux1:	2.75904522613066	285.615609166111	-506.404805052608
flux1:	2.76959798994976	263.554650264936	-465.51367488775
flux1:	2.78015075376885	242.706827120073	-429.182572608025
flux1:	2.79070351758795	223.056970811576	-396.770078721649
flux1:	2.80125628140704	204.584194399289	-367.474745807221
flux1:	2.81180904522614	187.262510451634	-340.467068732027
flux1:	2.82236180904524	171.061441216525	-315.005253087015
flux1:	2.83291457286433	155.946623611393	-290.521019968249
flux1:	2.84346733668343	141.880401658406	-266.66696433081
flux1:	2.85402010050252	128.822403624734	-243.322933521654
flux1:	2.86457286432162	116.730101649126	-220.565825137818
flux1:	2.87512562814071	105.559343009282	-198.613195562425
flux1:	2.88567839195981	95.2648489362046	-177.754474841776
flux1:	2.8962311557789	85.8006772534373	-158.283613203414
flux1:	2.906783919598	77.1206416813249	-140.443699717594
flux1:	2.9173366834171	69.1786895056169	-124.389618373774
flux1:	2.92788944723619	61.9292384343178	-110.170540892143
flux1:	2.93844221105529	55.3274715856561	-97.730875653032
flux1:	2.94899497487438	49.3295958457778	-86.9264118993094
flux1:	2.95954773869348	43.8930648946948	-77.5509753117431
flux1:	2.97010050251257	38.9767668390037	-69.3680748228987
flux1:	2.98065326633167	34.5411805145433	-62.141852699795
flux1:	2.99120603015077	30.5485001243582	-55.6623694288045
flux1:	3.00175879396986	26.962728653391	-49.762116819506
flux1:	3.01231155778896	23.7497439579901	-44.3228520092344
flux1:	3.02286432160805	20.8773380182322	-39.2738571799564
flux1:	3.03341708542715	18.3152320345427	-34.5839975238668
flux1:	3.04396984924624	16.0350719271481	-30.2502374257903
flux1:	3.05452261306534	14.0104054970886	-26.2850911333393
flux1:	3.06507537688443	12.2166445633246	-22.704974649211
flux1:	3.07562814070353	10.6310155054481	-19.5208917290224
flux1:	3.08618090452263	9.23249884551285	-16.7323879636712
flux1:	3.09673366834172	8.00176054981416	-14.3250491776045
flux1:	3.10728643216082	6.92107708614354	-12.2712204728372
flux1:	3.11783919597991	5.97425457990365	-10.5330943158893
flux1:	3.12839195979901	5.14654447486603	-9.0670326135459
flux1:	3.1389447236181	4.42455710503157	-7.8280705085091
flux1:	3.1494974874372	3.79617372029946	-6.773789445002
flux1:	3.1600502512563	3.25045908302609	-5.86711343760667
flux1:	3.17060301507539	2.77757539688043	-5.07789070394832
flux1:	3.18115577889449	2.36869795931988	-4.38331078110234
flux1:	3.19170854271358	2.01593395456248	-3.76736586722285
flux1:	3.20226130653268	1.71224445484969	-3.219630242938
flux1:	3.21281407035177	1.45136980040062	-2.73368267865533
flux1:	3.22336683417087	1.22775917321583	-2.30550211615293
flux1:	3.23391959798997	1.03650407724533	-1.9320865460404
flux1:	3.24447236180906	0.873275853876858	-1.61045748485382
flux1:	3.25502512562816	0.734267670005206	-1.33708921512958
flux1:	3.26557788944725	0.616140566737629	-1.1077116747647
flux1:	3.27613065326635	0.51597366137773	-0.917398113987782
flux1:	3.28668341708544	0.431218614798125	-0.760823653844108
flux1:	3.29723618090454	0.359657879370715	-0.632600139568843
flux1:	3.30778894472363	0.299366743252139	-0.527607612651158
flux1:	3.31834170854273	0.248679048380775	-0.44126010273233
flux1:	3.32889447236183	0.206156114778722	-0.369675764678398
flux1:	3.33944723618092	0.170558849059363	-0.309738457341399
flux1:	3.35000000000002	0.140822806242831	-0.259065001717041
