# Supplementary material for: Optics of cone photoreceptors in the chicken (Gallus gallus domesticus)
Source: J R Soc Interface. 2015 Oct 6;12(111):20150591. doi: 10.1098/rsif.2015.0591 (PMC4614498; doi:10.1098/rsif.2015.0591)
Supplement: Oil droplet morphological and refractive index measurements [file rsif20150591supp3.gz › Wilbyetal_data_fluxspectra/red/angle_os-theta-10-os.dat]

flux1:	1.25	0.0193933036882818	-0.0374482121281529
flux1:	1.2605527638191	0.0240376596369169	-0.0461225762996081
flux1:	1.27110552763819	0.0297309565081753	-0.0566786978519513
flux1:	1.28165829145729	0.036694703401225	-0.0695608919682442
flux1:	1.29221105527638	0.04519361363685	-0.0853315399820121
flux1:	1.30276381909548	0.0555432427295523	-0.104689596309154
flux1:	1.31331658291457	0.0681188089742621	-0.128483596173402
flux1:	1.32386934673367	0.0833653474898558	-0.157716887452239
flux1:	1.33442211055276	0.101809363101511	-0.193544053356029
flux1:	1.34497487437186	0.124072153728444	-0.237259880162079
flux1:	1.35552763819095	0.150884995138858	-0.290285093253717
flux1:	1.36608040201005	0.183106388679809	-0.354155775756915
flux1:	1.37663316582914	0.221741576430982	-0.430526383232049
flux1:	1.38718592964824	0.267964548419472	-0.521197853365328
flux1:	1.39773869346734	0.323142766535127	-0.628182689294921
flux1:	1.40829145728643	0.38886482687705	-0.753816803233549
flux1:	1.41884422110553	0.46697129871139	-0.900921420744525
flux1:	1.42939698492462	0.559588959619492	-1.07300901725955
flux1:	1.43994974874372	0.66916863743178	-1.27451459490424
flux1:	1.45050251256281	0.798526875980162	-1.51102166524846
flux1:	1.46105527638191	0.950891597310546	-1.78944521637653
flux1:	1.471608040201	1.12995191814668	-2.1181325203143
flux1:	1.4821608040201	1.33991226255171	-2.50685082866071
flux1:	1.49271356783919	1.585550832754	-2.96664592924774
flux1:	1.50326633165829	1.87228247459855	-3.50957716558728
flux1:	1.51381909547739	2.20622591509529	-4.14836426018449
flux1:	1.52437185929648	2.59427522621133	-4.89601404783367
flux1:	1.53492462311558	3.04417532986231	-5.76553006231074
flux1:	1.54547738693467	3.564601242108	-6.76983114340171
flux1:	1.55603015075377	4.16524060099229	-7.9220020842017
flux1:	1.56658291457286	4.85687898002874	-9.23596307416152
flux1:	1.57713567839196	5.65148731364401	-10.7275696823335
flux1:	1.58768844221105	6.5623106043413	-12.4160614032231
flux1:	1.59824120603015	7.60395703351762	-14.3256841789494
flux1:	1.60879396984924	8.79248634807022	-16.487236823046
flux1:	1.61934673366834	10.1454962448548	-18.9392495802929
flux1:	1.62989949748744	11.6822053884019	-21.7284893506049
flux1:	1.64045226130653	13.4235313609573	-24.9095159805473
flux1:	1.65100502512563	15.3921617338812	-28.543108961227
flux1:	1.66155778894472	17.612616331067	-32.6935592824142
flux1:	1.67211055276382	20.1112984123295	-37.4250863770571
flux1:	1.68266331658291	22.9165325510454	-42.7979322883221
flux1:	1.69321608040201	26.0585868935288	-48.8649166268128
flux1:	1.7037688442211	29.5696772526809	-55.6693162462802
flux1:	1.7143216080402	33.4839507363365	-63.2448053358483
flux1:	1.72487437185929	37.8374464858714	-71.6179018583946
flux1:	1.73542713567839	42.6680309420518	-80.8129765824295
flux1:	1.74597989949748	48.015305380418	-90.8594546573872
flux1:	1.75653266331658	53.9204831745011	-101.800401171154
flux1:	1.76708542713568	60.4262342313595	-113.70120448989
flux1:	1.77763819095477	67.5764945276498	-126.656632808186
flux1:	1.78819095477387	75.4162384805725	-140.794297490516
flux1:	1.79874371859296	83.9912124547491	-156.27273801957
flux1:	1.80929648241206	93.3476286218628	-173.273116538597
flux1:	1.81984924623115	103.531818521908	-191.984759285711
flux1:	1.83040201005025	114.589846840499	-212.586200285319
flux1:	1.84095477386934	126.567086792279	-235.224545960219
flux1:	1.85150753768844	139.507758411099	-259.996595821822
flux1:	1.86206030150753	153.454432152553	-286.935240705581
flux1:	1.87261306532663	168.447500408457	-316.004312840171
flux1:	1.88316582914573	184.524619231679	-347.104354189027
flux1:	1.89371859296482	201.720124011159	-380.090543933063
flux1:	1.90427135678392	220.064423140856	-414.802026420404
flux1:	1.91482412060301	239.583374499901	-451.099224351755
flux1:	1.92537688442211	260.29765216661	-488.902983244558
flux1:	1.9359296482412	282.222111407549	-528.227601288842
flux1:	1.9464824120603	305.365161294042	-569.199849237576
flux1:	1.95703517587939	329.728156174155	-612.058101189034
flux1:	1.96758793969849	355.304815851316	-657.129092067988
flux1:	1.97814070351758	382.080684124479	-704.783546917501
flux1:	1.98869346733668	410.032634981417	-755.375294096287
flux1:	1.99924623115577	439.128432756234	-809.17143856381
flux1:	2.00979899497487	469.326352891803	-866.283817754031
flux1:	2.02035175879397	500.574870213539	-926.614037115128
flux1:	2.03090452261306	532.812420646797	-989.824763904117
flux1:	2.04145728643216	565.967245588712	-1055.34729863138
flux1:	2.05201005025125	599.95732920874	-1122.42938720034
flux1:	2.06256281407035	634.690438158033	-1190.21894502538
flux1:	2.07311557788944	670.064274872112	-1257.87142555123
flux1:	2.08366834170854	705.966751996802	-1324.66340756492
flux1:	2.09422110552764	742.276390748041	-1390.09351737732
flux1:	2.10477386934673	778.862844112059	-1453.95343132836
flux1:	2.11532663316583	815.587539406595	-1516.35507573651
flux1:	2.12587939698492	852.304431904932	-1577.70487030899
flux1:	2.13643216080402	888.860862719948	-1638.62268780895
flux1:	2.14698492462311	925.098512132561	-1699.81268489768
flux1:	2.15753768844221	960.854442889756	-1761.90426871765
flux1:	2.16809045226131	995.962231840044	-1825.29076798656
flux1:	2.1786432160804	1030.25318548054	-1889.99688060749
flux1:	2.1891959798995	1063.55763559593	-1955.60167983333
flux1:	2.19974874371859	1095.70630747067	-2021.23321128801
flux1:	2.21030150753769	1126.53174368418	-2085.63759268258
flux1:	2.22085427135678	1155.86976373021	-2147.3137843667
flux1:	2.23140703517588	1183.56093439486	-2204.69618658728
flux1:	2.24195979899497	1209.45202152193	-2256.36014765225
flux1:	2.25251256281407	1233.39739990392	-2301.21943611776
flux1:	2.26306532663317	1255.26040065861	-2338.68134340059
flux1:	2.27361809045226	1274.91458009453	-2368.72783758994
flux1:	2.28417085427136	1292.24490398238	-2391.90265454061
flux1:	2.29472361809045	1307.14884073302	-2409.20311455459
flux1:	2.30527638190955	1319.53735674048	-2421.89589090466
flux1:	2.31582914572864	1329.33580762891	-2431.29091658492
flux1:	2.32638190954774	1336.48470967038	-2438.51303374233
flux1:	2.33693467336684	1340.94037304728	-2444.30774036446
flux1:	2.34748743718593	1342.67537963396	-2448.90975033801
flux1:	2.35804020100503	1341.67888520742	-2451.99431741248
flux1:	2.36859296482412	1337.95673535357	-2452.72146456148
flux1:	2.37914572864322	1331.53139395651	-2449.87039028394
flux1:	2.38969849246231	1322.44168763275	-2442.04479894599
flux1:	2.40025125628141	1310.74238145514	-2427.91353866496
flux1:	2.4108040201005	1296.50360438487	-2406.44127304693
flux1:	2.4213567839196	1279.81013901624	-2377.0660612825
flux1:	2.4319095477387	1260.76059194644	-2339.79439023293
flux1:	2.44246231155779	1239.46645338742	-2295.20340368317
flux1:	2.45301507537689	1216.0510483522	-2244.35751952543
flux1:	2.46356783919598	1190.64838538982	-2188.65810163589
flux1:	2.47412060301508	1163.401906704	-2129.65098316397
flux1:	2.48467336683417	1134.46314841153	-2068.8205055617
flux1:	2.49522613065327	1103.99033080643	-2007.40151719503
flux1:	2.50577889447237	1072.14689981762	-1946.24038457511
flux1:	2.51633165829146	1039.10004663475	-1885.72903316339
flux1:	2.52688442211056	1005.01923603097	-1825.82145323188
flux1:	2.53743718592965	970.074765647143	-1766.12394489784
flux1:	2.54798994974875	934.436376219011	-1706.0352488893
flux1:	2.55854271356784	898.271927565488	-1644.90587279282
flux1:	2.56909547738694	861.746145170128	-1582.18793898615
flux1:	2.57964824120604	825.019443685981	-1517.55398171379
flux1:	2.59020100502513	788.246832829956	-1450.97092344085
flux1:	2.60075376884423	751.576909334043	-1382.72195500058
flux1:	2.61130653266332	715.150945980682	-1313.3752842437
flux1:	2.62185929648242	679.102088342749	-1243.70640733319
flux1:	2.63241206030151	643.554667860627	-1174.58916075389
flux1:	2.64296482412061	608.623642270137	-1106.87737787638
flux1:	2.6535175879397	574.414166761	-1041.30006693538
flux1:	2.6640703517588	541.021293676366	-978.387681829004
flux1:	2.6746231155779	508.529797430599	-918.437763198818
flux1:	2.68517587939699	477.014113742516	-861.519024193857
flux1:	2.69572864321609	446.53838187319	-807.506887501406
flux1:	2.70628140703518	417.156581390341	-756.140858812122
flux1:	2.71683417085428	388.912752392535	-707.093305983594
flux1:	2.72738693467337	361.841292295997	-660.038783615611
flux1:	2.73793969849247	335.967324777602	-614.713011752032
flux1:	2.74849246231157	311.307133232673	-570.952244109173
flux1:	2.75904522613066	287.868653383193	-528.707866912817
flux1:	2.76959798994976	265.652017866802	-488.036808478564
flux1:	2.78015075376885	244.650141128801	-449.073625402405
flux1:	2.79070351758795	224.849334820312	-411.992935906808
flux1:	2.80125628140704	206.229942122307	-376.970682987507
flux1:	2.81180904522614	188.766978394897	-344.15060926204
flux1:	2.82236180904524	172.430770007598	-313.619865968179
flux1:	2.83291457286433	157.187583030054	-285.395815485384
flux1:	2.84346733668343	143.000234812196	-259.424676547958
flux1:	2.85402010050252	129.828685405659	-235.591129353567
flux1:	2.86457286432162	117.630604325292	-213.73620310377
flux1:	2.87512562814071	106.361908983409	-193.679221023683
flux1:	2.88567839195981	95.9772728601244	-175.239092130569
flux1:	2.8962311557789	86.4305991415288	-158.251135126116
flux1:	2.906783919598	77.6754568912402	-142.577440454754
flux1:	2.9173366834171	69.6654782335004	-128.110657712864
flux1:	2.92788944723619	62.3547139061334	-114.772318690268
flux1:	2.93844221105529	55.6979471187224	-102.50726097247
flux1:	2.94899497487438	49.6509668280773	-91.2757399246434
flux1:	2.95954773869348	44.1708009119828	-81.0447645062554
flux1:	2.97010050251257	39.2159119105935	-71.7801674712955
flux1:	2.98065326633167	34.7463578487661	-63.4407364612495
flux1:	2.99120603015077	30.7239197785815	-55.9752309550667
flux1:	3.00175879396986	27.1121990805129	-49.3223673886844
flux1:	3.01231155778896	23.8766866680669	-43.4131429857936
flux1:	3.02286432160805	20.9848058165004	-38.1744821808017
flux1:	3.03341708542715	18.4059315752852	-33.5332020218361
flux1:	3.04396984924624	16.1113888764506	-29.4195632536702
flux1:	3.05452261306534	14.0744316046178	-25.7699906169048
flux1:	3.06507537688443	12.2702057815326	-22.5287678569731
flux1:	3.07562814070353	10.675699044507	-19.6486523936221
flux1:	3.08618090452263	9.26967881650187	-17.0904808936934
flux1:	3.09673366834172	8.03262184069657	-14.8219822562625
flux1:	3.10728643216082	6.94663670441413	-12.8161455013004
flux1:	3.11783919597991	5.9953812358327	-11.0495322731465
flux1:	3.12839195979901	5.16397659959789	-9.50085165484453
flux1:	3.1389447236181	4.43891911596119	-8.14996789165096
flux1:	3.1494974874372	3.80799121757167	-6.97736103823934
flux1:	3.1600502512563	3.2601727624077	-5.9639664542476
flux1:	3.17060301507539	2.78555339352779	-5.09128596779412
flux1:	3.18115577889449	2.37524700494474	-4.34166513431692
flux1:	3.19170854271358	2.02130903180289	-3.69863984810347
flux1:	3.20226130653268	1.71665693298874	-3.14726124420023
flux1:	3.21281407035177	1.45499449933119	-2.67432263646125
flux1:	3.22336683417087	1.23074022767812	-2.26844308483681
flux1:	3.23391959798997	1.0389598349525	-1.92000345905491
flux1:	3.24447236180906	0.875303183642122	-1.62096799023885
flux1:	3.25502512562816	0.735945549940026	-1.36464182536773
flux1:	3.26557788944725	0.617533156577307	-1.14541264150009
flux1:	3.27613065326635	0.517133023411136	-0.958510470818418
flux1:	3.28668341708544	0.432186918074224	-0.799804739598098
flux1:	3.29723618090454	0.360469260522767	-0.665647565310631
flux1:	3.30778894472363	0.3000488911408	-0.552765663253126
flux1:	3.31834170854273	0.249254410960087	-0.458197318360281
flux1:	3.32889447236183	0.206642909611001	-0.379265017095546
flux1:	3.33944723618092	0.170971902491362	-0.313569829721123
flux1:	3.35000000000002	0.141174173310527	-0.25899333414583
