# Supplementary material for: Optics of cone photoreceptors in the chicken (Gallus gallus domesticus)
Source: J R Soc Interface. 2015 Oct 6;12(111):20150591. doi: 10.1098/rsif.2015.0591 (PMC4614498; doi:10.1098/rsif.2015.0591)
Supplement: Oil droplet morphological and refractive index measurements [file rsif20150591supp3.gz › Wilbyetal_data_fluxspectra/red/angle_os-theta-15-os.dat]

flux1:	1.25	0.0191539112049077	-0.0353529793979175
flux1:	1.2605527638191	0.0237523615517122	-0.0436349128651966
flux1:	1.27110552763819	0.0293915837766355	-0.0537639011359562
flux1:	1.28165829145729	0.0362916686524918	-0.0661641445083307
flux1:	1.29221105527638	0.0447156382770718	-0.0813571110251607
flux1:	1.30276381909548	0.054977015587596	-0.0999739631859827
flux1:	1.31331658291457	0.0674485611489404	-0.122764692607386
flux1:	1.32386934673367	0.0825723195715672	-0.150603441497272
flux1:	1.33442211055276	0.100871132517499	-0.184490705735676
flux1:	1.34497487437186	0.122961791402362	-0.225554723094088
flux1:	1.35552763819095	0.149570004528448	-0.275056068559894
flux1:	1.36608040201005	0.181547370589005	-0.334400751902122
flux1:	1.37663316582914	0.219890562015894	-0.405168299750802
flux1:	1.38718592964824	0.265762916964781	-0.489161593088757
flux1:	1.39773869346734	0.320518656497543	-0.58848426762433
flux1:	1.40829145728643	0.385729943715535	-0.705648701230528
flux1:	1.41884422110553	0.463216987720038	-0.843711826949037
flux1:	1.42939698492462	0.555081409945891	-1.00642860759186
flux1:	1.43994974874372	0.663743070828704	-1.19840524533564
flux1:	1.45050251256281	0.791980529643741	-1.42522884086814
flux1:	1.46105527638191	0.942975316196253	-1.69355022678327
flux1:	1.471608040201	1.12036014400863	-2.01110152504727
flux1:	1.4821608040201	1.32827115685526	-2.38663983225515
flux1:	1.49271356783919	1.57140428787343	-2.82982143255074
flux1:	1.50326633165829	1.85507572120501	-3.35102634512721
flux1:	1.51381909547739	2.18528639423446	-3.96117269948947
flux1:	1.52437185929648	2.56879043364913	-4.67158124533469
flux1:	1.53492462311558	3.01316728103186	-5.49396769953842
flux1:	1.54547738693467	3.52689719974823	-6.44064396684799
flux1:	1.55603015075377	4.11943976584756	-7.52498720862307
flux1:	1.56658291457286	4.80131476430101	-8.76218853399816
flux1:	1.57713567839196	5.58418484736482	-10.1702281474617
flux1:	1.58768844221105	6.48093917467616	-11.7709605280773
flux1:	1.59824120603015	7.50577704944038	-13.5911483111647
flux1:	1.60879396984924	8.6742905140077	-15.6632594292674
flux1:	1.61934673366834	10.0035446787087	-18.0258383566337
flux1:	1.62989949748744	11.5121543519921	-20.7232750939076
flux1:	1.64045226130653	13.2203555038122	-23.8048389273765
flux1:	1.65100502512563	15.1500698463768	-27.3229445458696
flux1:	1.66155778894472	17.3249606431683	-31.3307830887056
flux1:	1.67211055276382	19.7704778454444	-35.8796583635116
flux1:	1.68266331658291	22.513890382593	-41.0165478810875
flux1:	1.69321608040201	25.5843033740372	-46.7824796769281
flux1:	1.7037688442211	29.0126580877493	-53.2122443335663
flux1:	1.7143216080402	32.8317122450511	-60.335767227357
flux1:	1.72487437185929	37.0759983992698	-68.1812227082962
flux1:	1.73542713567839	41.7817582269404	-76.7797291684498
flux1:	1.74597989949748	46.9868503964067	-86.1712075186986
flux1:	1.75653266331658	52.7306299674692	-96.4106770775793
flux1:	1.76708542713568	59.0537973643873	-107.573897706684
flux1:	1.77763819095477	65.9982148734068	-119.760972609606
flux1:	1.78819095477387	73.6066891173002	-133.096517449774
flux1:	1.79874371859296	81.922718117856	-147.725434652787
flux1:	1.80929648241206	90.990201784925	-163.804180013536
flux1:	1.81984924623115	100.853115554054	-181.48839859333
flux1:	1.83040201005025	111.55514723406	-200.918600534647
flux1:	1.84095477386934	123.139297729308	-222.205964690813
flux1:	1.85150753768844	135.647447343077	-245.420459673229
flux1:	1.86206030150753	149.119889561728	-270.583466577983
flux1:	1.87261306532663	163.594834853338	-297.667012520164
flux1:	1.88316582914573	179.107887800617	-326.601314882486
flux1:	1.89371859296482	195.691500805451	-357.291209052339
flux1:	1.90427135678392	213.374408405622	-389.640062805983
flux1:	1.91482412060301	232.181047064267	-423.577467431271
flux1:	1.92537688442211	252.13096552768	-459.085282436508
flux1:	1.9359296482412	273.238232312728	-496.216315917055
flux1:	1.9464824120603	295.51084787169	-535.101178007006
flux1:	1.95703517587939	318.950169357514	-575.940955511588
flux1:	1.96758793969849	343.550357220333	-618.985423911705
flux1:	1.97814070351758	369.297852835445	-664.498164709225
flux1:	1.98869346733668	396.170895842365	-712.711583079673
flux1:	1.99924623115577	424.139090204812	-763.777062103547
flux1:	2.00979899497487	453.163026901225	-817.718212327254
flux1:	2.02035175879397	483.193970571416	-874.397114716594
flux1:	2.03090452261306	514.173617998702	-933.502887668193
flux1:	2.04145728643216	546.033935622121	-994.567998954875
flux1:	2.05201005025125	578.697083723764	-1057.01155712548
flux1:	2.06256281407035	612.075435724527	-1120.20279993918
flux1:	2.07311557788944	646.071699872164	-1183.53437499692
flux1:	2.08366834170854	680.579150232819	-1246.4942797815
flux1:	2.09422110552764	715.481972600471	-1308.7261481808
flux1:	2.10477386934673	750.655727714092	-1370.06836776173
flux1:	2.11532663316583	785.967932362548	-1430.56320585621
flux1:	2.12587939698492	821.278756384015	-1490.42942628777
flux1:	2.13643216080402	856.441830560997	-1549.99766470258
flux1:	2.14698492462311	891.305159825719	-1609.61675866182
flux1:	2.15753768844221	925.712134778671	-1669.54809347827
flux1:	2.16809045226131	959.502633248363	-1729.86951823058
flux1:	2.1786432160804	992.514203947214	-1790.40816966025
flux1:	2.1891959798995	1024.58332240318	-1850.71411212189
flux1:	2.19974874371859	1055.54670739577	-1910.0781251646
flux1:	2.21030150753769	1085.24268487197	-1967.59068826058
flux1:	2.22085427135678	1113.51258291262	-2022.23549931858
flux1:	2.23140703517588	1140.20213938022	-2073.00726149087
flux1:	2.24195979899497	1165.16290326836	-2119.03801080028
flux1:	2.25251256281407	1188.25360931644	-2159.71023884632
flux1:	2.26306532663317	1209.34150669877	-2194.73285872491
flux1:	2.27361809045226	1228.30362451648	-2224.16162836936
flux1:	2.28417085427136	1245.02795763556	-2248.35862878842
flux1:	2.29472361809045	1259.41455912376	-2267.90057638847
flux1:	2.30527638190955	1271.37652706881	-2283.45640867692
flux1:	2.31582914572864	1280.84087368039	-2295.65726825299
flux1:	2.32638190954774	1287.74926627955	-2304.97865999351
flux1:	2.33693467336684	1292.05863004624	-2311.65000659839
flux1:	2.34748743718593	1293.74160265969	-2315.60420419364
flux1:	2.35804020100503	1292.78683338627	-2316.47775696062
flux1:	2.36859296482412	1289.19912043352	-2313.66658963095
flux1:	2.37914572864322	1282.9993825565	-2306.43161950377
flux1:	2.38969849246231	1274.22446460615	-2294.03461540354
flux1:	2.40025125628141	1262.92677872785	-2275.87551545937
flux1:	2.4108040201005	1249.17378587766	-2251.60267629328
flux1:	2.4213567839196	1233.04732570974	-2221.17723404622
flux1:	2.4319095477387	1214.64280429572	-2184.88612650718
flux1:	2.44246231155779	1194.06825159553	-2143.30858351789
flux1:	2.45301507537689	1171.44326270285	-2097.24527008339
flux1:	2.46356783919598	1146.89783727843	-2047.62026431995
flux1:	2.47412060301508	1120.57113321328	-1995.36798105915
flux1:	2.48467336683417	1092.61015130779	-1941.32148588078
flux1:	2.49522613065327	1063.16836734236	-1886.12229812781
flux1:	2.50577889447237	1032.4043289293	-1830.16991712636
flux1:	2.51633165829146	1000.48023451005	-1773.62009576388
flux1:	2.52688442211056	967.560511472161	-1716.42771231548
flux1:	2.53743718592965	933.810411310461	-1658.41936155976
flux1:	2.54798994974875	899.394639229331	-1599.37714720482
flux1:	2.55854271356784	864.476034778717	-1539.11826081616
flux1:	2.56909547738694	829.214319797832	-1477.56049177221
flux1:	2.57964824120604	793.764927612044	-1414.76758089065
flux1:	2.59020100502513	758.277925113971	-1350.96951149723
flux1:	2.60075376884423	722.897037357378	-1286.5540206812
flux1:	2.61130653266332	687.758780930251	-1222.02958869771
flux1:	2.62185929648242	652.991710176155	-1157.96682329684
flux1:	2.63241206030151	618.715778866939	-1094.93122685105
flux1:	2.64296482412061	585.041817894484	-1033.42207297996
flux1:	2.6535175879397	552.071129005754	-973.828483982829
flux1:	2.6640703517588	519.895194015232	-916.407197626564
flux1:	2.6746231155779	488.595497325576	-861.280764751273
flux1:	2.68517587939699	458.243458779321	-808.452294634149
flux1:	2.69572864321609	428.900472226399	-757.832740935713
flux1:	2.70628140703518	400.618042907945	-709.276873061908
flux1:	2.71683417085428	373.438015680233	-662.623027689372
flux1:	2.72738693467337	347.39288468826	-617.730086789284
flux1:	2.73793969849247	322.506174096202	-574.504798286308
flux1:	2.74849246231157	298.792879977117	-532.91477988591
flux1:	2.75904522613066	276.259963539706	-492.986660605171
flux1:	2.76959798994976	254.90688630864	-454.792721401178
flux1:	2.78015075376885	234.72617893118	-418.431244720467
flux1:	2.79070351758795	215.704035221225	-384.005316912165
flux1:	2.80125628140704	197.82092315512	-351.603252635588
flux1:	2.81180904522614	181.05220489464	-321.282578963401
flux1:	2.82236180904524	165.368757491087	-293.059132897369
flux1:	2.83291457286433	150.737586300108	-266.902682164593
flux1:	2.84346733668343	137.122423944756	-242.739730020975
flux1:	2.85402010050252	124.484308109811	-220.46263665803
flux1:	2.86457286432162	112.782132794475	-199.942584492077
flux1:	2.87512562814071	101.973168960117	-181.04317985501
flux1:	2.88567839195981	92.0135512721807	-163.631987395972
flux1:	2.8962311557789	82.8587288829945	-147.588590181023
flux1:	2.906783919598	74.463878921188	-132.80901623666
flux1:	2.9173366834171	66.7842816183492	-119.207010216996
flux1:	2.92788944723619	59.7756567498607	-106.712712627645
flux1:	2.93844221105529	53.3944613676331	-95.2692637726419
flux1:	2.94899497487438	47.5981490716905	-84.8280085920019
flux1:	2.95954773869348	42.3453918365427	-75.3432920155738
flux1:	2.97010050251257	37.5962657224515	-66.7679827223428
flux1:	2.98065326633167	33.3124021818681	-59.0506144815038
flux1:	2.99120603015077	29.4571072674243	-52.1344557676442
flux1:	3.00175879396986	25.9954510840412	-45.9582208112229
flux1:	3.01231155778896	22.8943299670007	-40.4578117765745
flux1:	3.02286432160805	20.1225040575837	-35.5684919941018
flux1:	3.03341708542715	17.6506127075407	-31.2270808258099
flux1:	3.04396984924624	15.4511701620369	-27.3739275533354
flux1:	3.05452261306534	13.498543996491	-23.9544785672991
flux1:	3.06507537688443	11.7689185416002	-20.9202609084229
flux1:	3.07562814070353	10.2402455777676	-18.2291650135786
flux1:	3.08618090452263	8.89218451962932	-15.8450535746073
flux1:	3.09673366834172	7.70603406582212	-13.7368875523056
flux1:	3.10728643216082	6.66465727590074	-11.8776489776147
flux1:	3.11783919597991	5.75240184649367	-10.2433141739448
flux1:	3.12839195979901	4.95501709479357	-8.81202618795825
flux1:	3.1389447236181	4.25956909209402	-7.56350702473012
flux1:	3.1494974874372	3.65435515551913	-6.47869062562924
flux1:	3.1600502512563	3.12881870206106	-5.53954443846788
flux1:	3.17060301507539	2.67346541107681	-4.72904979745925
flux1:	3.18115577889449	2.27978142924184	-4.03130196569284
flux1:	3.19170854271358	1.94015422023548	-3.43167052648589
flux1:	3.20226130653268	1.6477966045916	-2.91695036170298
flux1:	3.21281407035177	1.39667435022102	-2.47544626507661
flux1:	3.22336683417087	1.18143759308413	-2.09696672766635
flux1:	3.23391959798997	0.997356308443844	-1.77273618609677
flux1:	3.24447236180906	0.840259909190773	-1.49525353984643
flux1:	3.25502512562816	0.706481012941802	-1.25812577262243
flux1:	3.26557788944725	0.592803370330943	-1.05589683552592
flux1:	3.27613065326635	0.496413852863228	-0.883884125068454
flux1:	3.28668341708544	0.414858398292332	-0.738031959837875
flux1:	3.29723618090454	0.346001772634597	-0.614790349198264
flux1:	3.30778894472363	0.287990955777812	-0.511024446046455
flux1:	3.31834170854273	0.239221974895873	-0.423954102747193
flux1:	3.32889447236183	0.198309980220771	-0.35111673282513
flux1:	3.33944723618092	0.164062337964258	-0.290343776067071
flux1:	3.35000000000002	0.135454539682824	-0.239742128586303
