# Supplementary material for: Optics of cone photoreceptors in the chicken (Gallus gallus domesticus)
Source: J R Soc Interface. 2015 Oct 6;12(111):20150591. doi: 10.1098/rsif.2015.0591 (PMC4614498; doi:10.1098/rsif.2015.0591)
Supplement: Oil droplet morphological and refractive index measurements [file rsif20150591supp3.gz › Wilbyetal_data_fluxspectra/red/angle_os-theta-20-os.dat]

flux1:	1.25	0.0186933910834815	-0.0317456482179556
flux1:	1.2605527638191	0.0231916095912468	-0.0392797563515573
flux1:	1.27110552763819	0.0287097405267998	-0.0485037978526242
flux1:	1.28165829145729	0.0354636598671914	-0.0597876419889639
flux1:	1.29221105527638	0.0437113299737508	-0.0735785573492538
flux1:	1.30276381909548	0.0537601993565649	-0.0904121902193043
flux1:	1.31331658291457	0.0659757354460196	-0.110922745490996
flux1:	1.32386934673367	0.0807912290613841	-0.135852214439492
flux1:	1.33442211055276	0.0987190202564156	-0.166059137431236
flux1:	1.34497487437186	0.120363310381172	-0.202528094798778
flux1:	1.35552763819095	0.146434730403575	-0.246381637373959
flux1:	1.36608040201005	0.177766846765462	-0.298897018200599
flux1:	1.37663316582914	0.215334798228371	-0.361530577238144
flux1:	1.38718592964824	0.26027625695851	-0.435953120849803
flux1:	1.39773869346734	0.313914915857271	-0.52409975906211
flux1:	1.40829145728643	0.377786708599871	-0.628236425317199
flux1:	1.41884422110553	0.453668959327935	-0.751042861301938
flux1:	1.42939698492462	0.543612660961338	-0.895708117624392
flux1:	1.43994974874372	0.649978071344087	-1.06603101522465
flux1:	1.45050251256281	0.775473792561146	-1.26651634135913
flux1:	1.46105527638191	0.923199488027045	-1.50245776789599
flux1:	1.471608040201	1.09669236006998	-1.78000066866705
flux1:	1.4821608040201	1.29997746695864	-2.10618035762515
flux1:	1.49271356783919	1.53762192793194	-2.48893320592701
flux1:	1.50326633165829	1.81479300308995	-2.93708192807305
flux1:	1.51381909547739	2.13731996741873	-3.46030338188647
flux1:	1.52437185929648	2.51175964273949	-4.06909889091201
flux1:	1.53492462311558	2.94546535532048	-4.77479918935877
flux1:	1.54547738693467	3.44665899567372	-5.58964061119898
flux1:	1.55603015075377	4.02450577401417	-6.52694171008443
flux1:	1.56658291457286	4.68919113427527	-7.60138984736791
flux1:	1.57713567839196	5.45199917905373	-8.82942527223221
flux1:	1.58768844221105	6.32539184795282	-10.2296962847076
flux1:	1.59824120603015	7.3230879328347	-11.8235535949476
flux1:	1.60879396984924	8.4601408951762	-13.6355474079533
flux1:	1.61934673366834	9.75301432257984	-15.6938724942227
flux1:	1.62989949748744	11.2196536917887	-18.030674535101
flux1:	1.64045226130653	12.8795529989094	-20.6821073959478
flux1:	1.65100502512563	14.753814683481	-23.6880442039241
flux1:	1.66155778894472	16.8652011116804	-27.0914133821186
flux1:	1.67211055276382	19.2381758028214	-30.9372319556034
flux1:	1.68266331658291	21.8989324527122	-35.2714920718427
flux1:	1.69321608040201	24.8754096811436	-40.1400841149102
flux1:	1.7037688442211	28.1972894035717	-45.5879123203549
flux1:	1.7143216080402	31.8959766372257	-51.6583308130939
flux1:	1.72487437185929	36.0045585173806	-58.3930492561213
flux1:	1.73542713567839	40.557740367614	-65.8327122420025
flux1:	1.74597989949748	45.5917566532216	-74.0183594678899
flux1:	1.75653266331658	51.1442547331017	-82.9938192729201
flux1:	1.76708542713568	57.254149484769	-92.8087700075312
flux1:	1.77763819095477	63.9614469436748	-103.521857303639
flux1:	1.78819095477387	71.3070353323558	-115.203080514022
flux1:	1.79874371859296	79.3324421453858	-127.934782191432
flux1:	1.80929648241206	88.0795562042254	-141.810905887326
flux1:	1.81984924623115	97.5903141001749	-156.934501318162
flux1:	1.83040201005025	107.906350962867	-173.413580205571
flux1:	1.84095477386934	119.06861600082	-191.355412825258
flux1:	1.85150753768844	131.11695401315	-210.859478740398
flux1:	1.86206030150753	144.089654691898	-232.009762447874
flux1:	1.87261306532663	158.022972128255	-254.867795771829
flux1:	1.88316582914573	172.950617694047	-279.468320424058
flux1:	1.89371859296482	188.90322998357	-305.81915841639
flux1:	1.90427135678392	205.907826086937	-333.905761621043
flux1:	1.91482412060301	223.987239213132	-363.699494536427
flux1:	1.92537688442211	243.15954819995	-395.167773877782
flux1:	1.9359296482412	263.437505188348	-428.284176804442
flux1:	1.9464824120603	284.827968533424	-463.037199488291
flux1:	1.95703517587939	307.331348510289	-499.436701191551
flux1:	1.96758793969849	330.941074037164	-537.516719872763
flux1:	1.97814070351758	355.643089062294	-577.332694314936
flux1:	1.98869346733668	381.415387306141	-618.951274864135
flux1:	1.99924623115577	408.227594273623	-662.432630672345
flux1:	2.00979899497487	436.040605322191	-707.808016576888
flux1:	2.02035175879397	464.806288291278	-755.057730645939
flux1:	2.03090452261306	494.467259206905	-804.094832933302
flux1:	2.04145728643216	524.956739154782	-854.757878585479
flux1:	2.05201005025125	556.198499954922	-906.812944573722
flux1:	2.06256281407035	588.106905838357	-959.963450279107
flux1:	2.07311557788944	620.587057160649	-1013.86652348524
flux1:	2.08366834170854	653.535040977439	-1068.15571920597
flux1:	2.09422110552764	686.838291901811	-1122.46958496141
flux1:	2.10477386934673	720.376064658991	-1176.48290353433
flux1:	2.11532663316583	754.020018149995	-1229.93392416831
flux1:	2.12587939698492	787.634909175149	-1282.63957856386
flux1:	2.13643216080402	821.079392135707	-1334.49355159168
flux1:	2.14698492462311	854.206919831345	-1385.44803460086
flux1:	2.15753768844221	886.866738919881	-1435.48536887042
flux1:	2.16809045226131	918.904971881104	-1484.58721619919
flux1:	2.1786432160804	950.165775982857	-1532.70619709709
flux1:	2.1891959798995	980.492567787368	-1579.74129520212
flux1:	2.19974874371859	1009.729300053	-1625.51743973399
flux1:	2.21030150753769	1037.72177683238	-1669.77232469256
flux1:	2.22085427135678	1064.31899129418	-1712.15658943867
flux1:	2.23140703517588	1089.37447045264	-1752.25271314991
flux1:	2.24195979899497	1112.74761109316	-1789.61202022918
flux1:	2.25251256281407	1134.30499083704	-1823.80133766736
flux1:	2.26306532663317	1153.92163855964	-1854.44664046284
flux1:	2.27361809045226	1171.48224820375	-1881.26357089739
flux1:	2.28417085427136	1186.88231930829	-1904.07190642391
flux1:	2.29472361809045	1200.02920775833	-1922.79725042134
flux1:	2.30527638190955	1210.84307036119	-1937.46410405759
flux1:	2.31582914572864	1219.25768765232	-1948.18082166281
flux1:	2.32638190954774	1225.22115178145	-1955.11377752057
flux1:	2.33693467336684	1228.69640873301	-1958.44992448127
flux1:	2.34748743718593	1229.66164722235	-1958.35349598544
flux1:	2.35804020100503	1228.11053013846	-1954.92865130942
flux1:	2.36859296482412	1224.05226653312	-1948.19980352325
flux1:	2.37914572864322	1217.5115242545	-1938.11431329981
flux1:	2.38969849246231	1208.52818499286	-1924.56298171666
flux1:	2.40025125628141	1197.15694406091	-1907.40883751534
flux1:	2.4108040201005	1183.46675889059	-1886.51671339554
flux1:	2.4213567839196	1167.54015219093	-1861.78175656118
flux1:	2.4319095477387	1149.47237771817	-1833.1583253461
flux1:	2.44246231155779	1129.3704601249	-1800.68846677978
flux1:	2.45301507537689	1107.35212327534	-1764.52381810189
flux1:	2.46356783919598	1083.54462360437	-1724.9320742117
flux1:	2.47412060301508	1058.08350736934	-1682.28280464118
flux1:	2.48467336683417	1031.11131091054	-1637.0155899118
flux1:	2.49522613065327	1002.77622247961	-1589.60034578303
flux1:	2.50577889447237	973.230723713807	-1540.50054572444
flux1:	2.51633165829146	942.630227085506	-1490.14509342806
flux1:	2.52688442211056	911.131724642916	-1438.90858072636
flux1:	2.53743718592965	878.892463109849	-1387.09747269305
flux1:	2.54798994974875	846.068659501628	-1334.94216067272
flux1:	2.55854271356784	812.814271428543	-1282.59821753503
flux1:	2.56909547738694	779.279835996757	-1230.16021919343
flux1:	2.57964824120604	745.611389638321	-1177.68710227848
flux1:	2.59020100502513	711.94947997282	-1125.23239403928
flux1:	2.60075376884423	678.42827864739	-1072.87023778475
flux1:	2.61130653266332	645.174801189544	-1020.71078458837
flux1:	2.62185929648242	612.308237962517	-968.904034743264
flux1:	2.63241206030151	579.939397973761	-917.635456027662
flux1:	2.64296482412061	548.170265243711	-867.117221949457
flux1:	2.6535175879397	517.093666565526	-817.576676928196
flux1:	2.6640703517588	486.793048080253	-769.241710241516
flux1:	2.6746231155779	457.34235702468	-722.32329367668
flux1:	2.68517587939699	428.806024451363	-676.997921971148
flux1:	2.69572864321609	401.239043317235	-633.394556839075
flux1:	2.70628140703518	374.687135374531	-591.589882037915
flux1:	2.71683417085428	349.18699959658	-551.612490952336
flux1:	2.72738693467337	324.766633638427	-513.453278997765
flux1:	2.73793969849247	301.445719398652	-477.077963593496
flux1:	2.74849246231157	279.236063494443	-442.438690679836
flux1:	2.75904522613066	258.142082980474	-409.483686711931
flux1:	2.76959798994976	238.161326981427	-378.165097262929
flux1:	2.78015075376885	219.285025172386	-348.444925792046
flux1:	2.79070351758795	201.498654229501	-320.298184219374
flux1:	2.80125628140704	184.782514213118	-293.712245016941
flux1:	2.81180904522614	169.112307401046	-268.682402505024
flux1:	2.82236180904524	154.459712659026	-245.20511336358
flux1:	2.83291457286433	140.792949384987	-223.271185164144
flux1:	2.84346733668343	128.077325586249	-202.860780570149
flux1:	2.85402010050252	116.275765259961	-183.940917830412
flux1:	2.86457286432162	105.349311052294	-166.465086361403
flux1:	2.87512562814071	95.2575986204161	-150.374254200868
flux1:	2.88567839195981	85.9592997982855	-135.59881946335
flux1:	2.8962311557789	77.4125324424608	-122.061402571266
flux1:	2.906783919598	69.5752353609763	-109.680358709424
flux1:	2.9173366834171	62.4055074821747	-98.3735557897911
flux1:	2.92788944723619	55.8619110922258	-88.0616868820004
flux1:	2.93844221105529	49.9037393988018	-78.6704783633404
flux1:	2.94899497487438	44.4912492253441	-70.1315904197907
flux1:	2.95954773869348	39.5858599927569	-62.3824776482715
flux1:	2.97010050251257	35.1503203460935	-55.3656953628483
flux1:	2.98065326633167	31.1488440924606	-49.0280486277523
flux1:	2.99120603015077	27.5472172657825	-43.3197586612844
flux1:	3.00175879396986	24.3128782530129	-38.1936777307976
flux1:	3.01231155778896	21.4149731187506	-33.6045885815173
flux1:	3.02286432160805	18.8243883255913	-29.5086946587478
flux1:	3.03341708542715	16.5137631061169	-25.8634196986303
flux1:	3.04396984924624	14.4574838105848	-22.6275459497968
flux1:	3.05452261306534	12.631662486484	-19.7615931528405
flux1:	3.06507537688443	11.0141018857306	-17.2282676874659
flux1:	3.07562814070353	9.58424901740857	-14.9928332746077
flux1:	3.08618090452263	8.32313920485153	-13.0233366538688
flux1:	3.09673366834172	7.21333248378879	-11.2906952852152
flux1:	3.10728643216082	6.23884404622129	-9.76868037986253
flux1:	3.11783919597991	5.38507026932437	-8.43381618921385
flux1:	3.12839195979901	4.63871174171265	-7.26520007148477
flux1:	3.1389447236181	3.98769455771838	-6.24425196288223
flux1:	3.1494974874372	3.42109099333132	-5.35442142452601
flux1:	3.1600502512563	2.92904054532931	-4.58089521579612
flux1:	3.17060301507539	2.50267217084378	-3.91034402723959
flux1:	3.18115577889449	2.134028421515	-3.33072642157345
flux1:	3.19170854271358	1.81599204633461	-2.83114637504326
flux1:	3.20226130653268	1.54221551794736	-2.40174970224989
flux1:	3.21281407035177	1.30705382917879	-2.03364533477948
flux1:	3.22336683417087	1.1055008177432	-1.71884310429497
flux1:	3.23391959798997	0.933129193419887	-1.45020297558051
flux1:	3.24447236180906	0.786034367481032	-1.22139024853204
flux1:	3.25502512562816	0.660782123170026	-1.02682994557956
flux1:	3.26557788944725	0.554360111033963	-0.861654563872343
flux1:	3.27613065326635	0.464133104243811	-0.721643155469924
flux1:	3.28668341708544	0.38780191246769	-0.603153888783759
flux1:	3.29723618090454	0.323365822570902	-0.503054594125212
flux1:	3.30778894472363	0.269088408169029	-0.41865570606293
flux1:	3.31834170854273	0.223466534664972	-0.347648442540998
flux1:	3.32889447236183	0.185202374604738	-0.288049566637523
flux1:	3.33944723618092	0.153178237967357	-0.238153251285944
flux1:	3.35000000000002	0.126434020890958	-0.196490207003664
