# Supplementary material for: Optics of cone photoreceptors in the chicken (Gallus gallus domesticus)
Source: J R Soc Interface. 2015 Oct 6;12(111):20150591. doi: 10.1098/rsif.2015.0591 (PMC4614498; doi:10.1098/rsif.2015.0591)
Supplement: Oil droplet morphological and refractive index measurements [file rsif20150591supp3.gz › Wilbyetal_data_fluxspectra/red/angle_os-theta-25-os.dat]

flux1:	1.25	0.0179583590176074	-0.0250043807752486
flux1:	1.2605527638191	0.0222852868195825	-0.0309562570067512
flux1:	1.27110552763819	0.0275939046253023	-0.0382382766276735
flux1:	1.28165829145729	0.0340919501225217	-0.0471336324465234
flux1:	1.29221105527638	0.0420276104355882	-0.0579840050834823
flux1:	1.30276381909548	0.0516966184774209	-0.0711997010967309
flux1:	1.31331658291457	0.0634504321294151	-0.0872702503753852
flux1:	1.32386934673367	0.0777056293284561	-0.106775275196604
flux1:	1.33442211055276	0.0949546618802056	-0.130395607902856
flux1:	1.34497487437186	0.115778124040413	-0.158924833700389
flux1:	1.35552763819095	0.140858699203511	-0.193281622729316
flux1:	1.36608040201005	0.170996957170032	-0.234523558577306
flux1:	1.37663316582914	0.207129184977352	-0.283863738597444
flux1:	1.38718592964824	0.250347436967237	-0.34269214903362
flux1:	1.39773869346734	0.301921995137303	-0.412604448008261
flux1:	1.40829145728643	0.363326434212715	-0.49544074935848
flux1:	1.41884422110553	0.436265480076223	-0.593336087947784
flux1:	1.42939698492462	0.522705847114099	-0.708782674804595
flux1:	1.43994974874372	0.624910230780444	-0.844702414962517
flux1:	1.45050251256281	0.745474612645021	-1.00452723196924
flux1:	1.46105527638191	0.887369017680033	-1.19228435401155
flux1:	1.471608040201	1.05398183582756	-1.41268314783392
flux1:	1.4821608040201	1.24916778275814	-1.67119868741007
flux1:	1.49271356783919	1.47729953713732	-1.97414522118831
flux1:	1.50326633165829	1.74332304187706	-2.32873215887787
flux1:	1.51381909547739	2.052816398958	-2.74309825291871
flux1:	1.52437185929648	2.41205222689821	-3.2263266146781
flux1:	1.53492462311558	2.82806327742848	-3.7884515668986
flux1:	1.54547738693467	3.30871102701981	-4.44047324245284
flux1:	1.55603015075377	3.86275687208209	-5.19439471457297
flux1:	1.56658291457286	4.49993545875556	-6.06329119427149
flux1:	1.57713567839196	5.23102956826735	-7.06141684594022
flux1:	1.58768844221105	6.06794586251751	-8.20435647983311
flux1:	1.59824120603015	7.02379067195678	-9.5092332604237
flux1:	1.60879396984924	8.11294487041459	-10.9949798138055
flux1:	1.61934673366834	9.35113674598779	-12.6826603202087
flux1:	1.62989949748744	10.7555116408806	-14.5957980301163
flux1:	1.64045226130653	12.3446969759579	-16.7606346910022
flux1:	1.65100502512563	14.1388611322178	-19.2062468866292
flux1:	1.66155778894472	16.1597645147211	-21.9644762123973
flux1:	1.67211055276382	18.4308009528593	-25.0696790118166
flux1:	1.68266331658291	20.9770274611633	-28.5583356799718
flux1:	1.69321608040201	23.8251802573217	-32.4685629476901
flux1:	1.7037688442211	27.003674804255	-36.8395608438565
flux1:	1.7143216080402	30.5425876061823	-41.7110365175392
flux1:	1.72487437185929	34.4736174529036	-47.122702729199
flux1:	1.73542713567839	38.8300237956674	-53.1140196011882
flux1:	1.74597989949748	43.6465400490131	-59.7243626891642
flux1:	1.75653266331658	48.9592596866234	-66.9937010616108
flux1:	1.76708542713568	54.8054931275844	-74.9636743477826
flux1:	1.77763819095477	61.2235936754895	-83.6787757497443
flux1:	1.78819095477387	68.2527509687729	-93.1872997087253
flux1:	1.79874371859296	75.9327507248546	-103.541831837234
flux1:	1.80929648241206	84.3037000250734	-114.799247967607
flux1:	1.81984924623115	93.4057177414671	-127.020289566125
flux1:	1.83040201005025	103.278590252784	-140.268724036561
flux1:	1.84095477386934	113.961393207016	-154.609979090932
flux1:	1.85150753768844	125.492080530218	-170.109158407578
flux1:	1.86206030150753	137.907042576756	-186.828608840195
flux1:	1.87261306532663	151.240635964818	-204.825576835446
flux1:	1.88316582914573	165.524688125747	-224.150644866443
flux1:	1.89371859296482	180.787980408421	-244.847340538202
flux1:	1.90427135678392	197.055714198296	-266.952660759156
flux1:	1.91482412060301	214.348965001506	-290.497690366604
flux1:	1.92537688442211	232.684130266522	-315.507464041851
flux1:	1.9359296482412	252.072377136314	-341.999783994691
flux1:	1.9464824120603	272.519096709981	-369.983429946142
flux1:	1.95703517587939	294.023372093468	-399.456480001647
flux1:	1.96758793969849	316.577467700706	-430.405078423615
flux1:	1.97814070351758	340.166347664309	-462.802337938001
flux1:	1.98869346733668	364.767231895386	-496.606862070843
flux1:	1.99924623115577	390.349198407158	-531.760972532518
flux1:	2.00979899497487	416.872840976778	-568.189681649257
flux1:	2.02035175879397	444.289991622387	-605.801807755025
flux1:	2.03090452261306	472.543516900778	-644.493762823278
flux1:	2.04145728643216	501.567196879216	-684.154832814783
flux1:	2.05201005025125	531.285694911752	-724.671483925166
flux1:	2.06256281407035	561.614624730108	-765.928487488629
flux1:	2.07311557788944	592.460720321881	-807.806442058214
flux1:	2.08366834170854	623.722112441091	-850.177296321696
flux1:	2.09422110552764	655.288713705347	-892.90020409869
flux1:	2.10477386934673	687.042713385028	-935.819042135201
flux1:	2.11532663316583	718.859181439666	-978.761288793534
flux1:	2.12587939698492	750.606779808952	-1021.53738014639
flux1:	2.13643216080402	782.148578089793	-1063.94080899888
flux1:	2.14698492462311	813.342968505514	-1105.75099636645
flux1:	2.15753768844221	844.044672977851	-1146.74132362997
flux1:	2.16809045226131	874.105833481838	-1186.69259009696
flux1:	2.1786432160804	903.377174115199	-1225.40864556643
flux1:	2.1891959798995	931.709221730515	-1262.72864284515
flux1:	2.19974874371859	958.95357114011	-1298.53122371561
flux1:	2.21030150753769	984.964179392468	-1332.72956942842
flux1:	2.22085427135678	1009.59867365544	-1365.26001043804
flux1:	2.23140703517588	1032.719657217	-1396.06817948069
flux1:	2.24195979899497	1054.19599709645	-1425.0951380099
flux1:	2.25251256281407	1073.90407707657	-1452.2636567877
flux1:	2.26306532663317	1091.72899960623	-1477.46455851614
flux1:	2.27361809045226	1107.56571928502	-1500.54535042135
flux1:	2.28417085427136	1121.32009178407	-1521.30608254677
flux1:	2.29472361809045	1132.90982259554	-1539.50733138406
flux1:	2.30527638190955	1142.26530095089	-1554.89126014778
flux1:	2.31582914572864	1149.33030688807	-1567.21098668838
flux1:	2.32638190954774	1154.06258083661	-1576.2598795596
flux1:	2.33693467336684	1156.43424698133	-1581.89331502298
flux1:	2.34748743718593	1156.43208457653	-1584.03981183624
flux1:	2.35804020100503	1154.05764281965	-1582.70274596245
flux1:	2.36859296482412	1149.327197494	-1577.9550721618
flux1:	2.37914572864322	1142.27155098155	-1569.92780369867
flux1:	2.38969849246231	1132.93567931614	-1558.79133108006
flux1:	2.40025125628141	1121.37823330971	-1544.72980826038
flux1:	2.4108040201005	1107.67090376182	-1527.91274617841
flux1:	2.4213567839196	1091.89766182715	-1508.47157251378
flux1:	2.4319095477387	1074.15388745515	-1486.48884581123
flux1:	2.44246231155779	1054.54539940444	-1462.00334211987
flux1:	2.45301507537689	1033.18739964485	-1435.02808719823
flux1:	2.46356783919598	1010.2033458116	-1405.57451400598
flux1:	2.47412060301508	985.723765491714	-1373.67620860588
flux1:	2.48467336683417	959.885026257021	-1339.40875064042
flux1:	2.49522613065327	932.828077202549	-1302.90474702429
flux1:	2.50577889447237	904.697178249293	-1264.36326581419
flux1:	2.51633165829146	875.638633663962	-1224.05132461337
flux1:	2.52688442211056	845.799546814862	-1182.29451879099
flux1:	2.53743718592965	815.326611462662	-1139.45611742428
flux1:	2.54798994974875	784.364953059225	-1095.90819586102
flux1:	2.55854271356784	753.057032094199	-1052.00178198229
flux1:	2.56909547738694	721.541618788507	-1008.0431505706
flux1:	2.57964824120604	689.95284700713	-964.280301022224
flux1:	2.59020100502513	658.419354580065	-920.899592185796
flux1:	2.60075376884423	627.063515650324	-878.030063563863
flux1:	2.61130653266332	596.000770251224	-835.752958790586
flux1:	2.62185929648242	565.339055479183	-794.115109245969
flux1:	2.63241206030151	535.178340451473	-753.145238017127
flux1:	2.64296482412061	505.610265856948	-712.871210605771
flux1:	2.6535175879397	476.717886864273	-673.334822007078
flux1:	2.6640703517588	448.575515694461	-634.600528098176
flux1:	2.6746231155779	421.248659210997	-596.756291949505
flux1:	2.68517587939699	394.794045700489	-559.907501852799
flux1:	2.69572864321609	369.259734096029	-524.166999693473
flux1:	2.70628140703518	344.685299180588	-489.6445376822
flux1:	2.71683417085428	321.102085814189	-456.437764394757
flux1:	2.72738693467337	298.533524800151	-424.62538336984
flux1:	2.73793969849247	276.995503165824	-394.262481656374
flux1:	2.74849246231157	256.496780902027	-365.378243352109
flux1:	2.75904522613066	237.039445931383	-337.976581213841
flux1:	2.76959798994976	218.61939939377	-312.039910335577
flux1:	2.78015075376885	201.226863093543	-287.535345465462
flux1:	2.79070351758795	184.846901428017	-264.421697320279
flux1:	2.80125628140704	169.45995085986	-242.655468651566
flux1:	2.81180904522614	155.042350150999	-222.194726396368
flux1:	2.82236180904524	141.566865323403	-203.000746673176
flux1:	2.83291457286433	129.00320398465	-185.038033254894
flux1:	2.84346733668343	117.31851389214	-168.27340892725
flux1:	2.85402010050252	106.477861485574	-152.674591559327
flux1:	2.86457286432162	96.4446867930473	-138.208421038239
flux1:	2.87512562814071	87.1812315598102	-124.838937333289
flux1:	2.88567839195981	78.6489383975831	-112.525711874812
flux1:	2.8962311557789	70.808819336189	-101.222920164001
flux1:	2.906783919598	63.6217925754141	-90.8794508004509
flux1:	2.9173366834171	57.048986969429	-81.439969569251
flux1:	2.92788944723619	51.0520140854879	-72.8465446363229
flux1:	2.93844221105529	45.5932079772801	-65.0403677570146
flux1:	2.94899497487438	40.6358333620264	-57.9632570123078
flux1:	2.95954773869348	36.1442630841297	-51.558837655981
flux1:	2.97010050251257	32.0841260501067	-45.7734178202255
flux1:	2.98065326633167	28.4224272463791	-40.5565770456687
flux1:	2.99120603015077	25.1276415382865	-35.8614468074323
flux1:	3.00175879396986	22.1697831487991	-31.6446699225777
flux1:	3.01231155778896	19.5204529091416	-27.8660963555431
flux1:	3.02286432160805	17.1528652877674	-24.4883500130715
flux1:	3.03341708542715	15.0418572637193	-21.4764203545242
flux1:	3.04396984924624	13.1638811266046	-18.7973802178437
flux1:	3.05452261306534	11.4969831350487	-16.4202471475152
flux1:	3.06507537688443	10.0207699794778	-14.3159450537328
flux1:	3.07562814070353	8.71636493574648	-12.4573109351208
flux1:	3.08618090452263	7.56635543709291	-10.8191123037096
flux1:	3.09673366834172	6.55473376059755	-9.37806361185029
flux1:	3.10728643216082	5.6668323907356	-8.11283491875325
flux1:	3.11783919597991	4.88925544227233	-7.00403829375323
flux1:	3.12839195979901	4.20980744569326	-6.03417342967699
flux1:	3.1389447236181	3.61742063027422	-5.18752294972943
flux1:	3.1494974874372	3.10208168009717	-4.45000575161305
flux1:	3.1600502512563	2.65475885820062	-3.80901061658238
flux1:	3.17060301507539	2.26733024188113	-3.25323393168393
flux1:	3.18115577889449	1.93251369202226	-2.7725365012381
flux1:	3.19170854271358	1.64379910579106	-2.35782284978292
flux1:	3.20226130653268	1.39538336920721	-2.00093957252269
flux1:	3.21281407035177	1.18210833417182	-1.69458839435118
flux1:	3.22336683417087	0.999402077289888	-1.43225137607099
flux1:	3.23391959798997	0.843223592187775	-1.20812672117756
flux1:	3.24447236180906	0.710011007216585	-1.01707265625969
flux1:	3.25502512562816	0.596633371840673	-0.854555589440697
flux1:	3.26557788944725	0.500345984439183	-0.71659893175258
flux1:	3.27613065326635	0.418749203841146	-0.599730774344973
flux1:	3.28668341708544	0.34975065594371	-0.500931012110936
flux1:	3.29723618090454	0.291530704124543	-0.417579901136636
flux1:	3.30778894472363	0.242511040882294	-0.347410019704591
flux1:	3.31834170854273	0.201326240618415	-0.288462736183154
flux1:	3.32889447236183	0.16679809260041	-0.239049337966881
flux1:	3.33944723618092	0.137912535560025	-0.197716556534687
flux1:	3.35000000000002	0.113799009586636	-0.163216182447397
