# Supplementary material for: Optics of cone photoreceptors in the chicken (Gallus gallus domesticus)
Source: J R Soc Interface. 2015 Oct 6;12(111):20150591. doi: 10.1098/rsif.2015.0591 (PMC4614498; doi:10.1098/rsif.2015.0591)
Supplement: Oil droplet morphological and refractive index measurements [file rsif20150591supp3.gz › Wilbyetal_data_fluxspectra/red/angle_os-theta-30-os.dat]

flux1:	1.25	0.0169148171460321	-0.0200559931628914
flux1:	1.2605527638191	0.0209915808379258	-0.0248627712321365
flux1:	1.27110552763819	0.0259930644253323	-0.0307452800860311
flux1:	1.28165829145729	0.0321147957481124	-0.0379282679281775
flux1:	1.29221105527638	0.0395903258300589	-0.0466809909458425
flux1:	1.30276381909548	0.0486978891107075	-0.0573248499981483
flux1:	1.31331658291457	0.059768078308957	-0.0702416135878628
flux1:	1.32386934673367	0.0731926596363226	-0.0858821996663569
flux1:	1.33442211055276	0.0894346605342538	-0.104776078021132
flux1:	1.34497487437186	0.109039876738714	-0.127541496169005
flux1:	1.35552763819095	0.132649952492026	-0.154896846951368
flux1:	1.36608040201005	0.161017193193631	-0.187673724939172
flux1:	1.37663316582914	0.195021283574172	-0.226832562889197
flux1:	1.38718592964824	0.235688085808517	-0.273482058836551
flux1:	1.39773869346734	0.284210694437827	-0.32890379540119
flux1:	1.40829145728643	0.341972934320263	-0.394583146357583
flux1:	1.41884422110553	0.410575479413189	-0.47224679827282
flux1:	1.42939698492462	0.491864766773756	-0.563906283562426
flux1:	1.43994974874372	0.587964880034075	-0.671906164044468
flux1:	1.45050251256281	0.701312553493768	-0.798975445306172
flux1:	1.46105527638191	0.834695434928796	-0.948281183991489
flux1:	1.471608040201	0.99129372943472	-1.1234836304199
flux1:	1.4821608040201	1.17472530400976	-1.32879240209359
flux1:	1.49271356783919	1.38909430666554	-1.56902310755579
flux1:	1.50326633165829	1.63904331670157	-1.84965459036995
flux1:	1.51381909547739	1.92980897706792	-2.1768890038872
flux1:	1.52437185929648	2.26728101736828	-2.55771947320563
flux1:	1.53492462311558	2.65806450936688	-3.00001139732631
flux1:	1.54547738693467	3.10954510151414	-3.51260100057847
flux1:	1.55603015075377	3.62995691211215	-4.10540853782529
flux1:	1.56658291457286	4.22845265289593	-4.78955632858782
flux1:	1.57713567839196	4.91517542472419	-5.57747734428284
flux1:	1.58768844221105	5.70133153226823	-6.48300122075105
flux1:	1.59824120603015	6.59926351331561	-7.52140927127553
flux1:	1.60879396984924	7.62252242191168	-8.70945382706105
flux1:	1.61934673366834	8.78593828938175	-10.0653376039885
flux1:	1.62989949748744	10.1056875003187	-11.6086482163543
flux1:	1.64045226130653	11.5993556565357	-13.3602494917692
flux1:	1.65100502512563	13.2859943831015	-15.3421496889874
flux1:	1.66155778894472	15.1861703344348	-17.5773913685526
flux1:	1.67211055276382	17.322004534429	-20.0900233513687
flux1:	1.68266331658291	19.7172001109339	-22.9052052309604
flux1:	1.69321608040201	22.3970563404797	-26.0494576115716
flux1:	1.7037688442211	25.3884669002091	-29.5510241687387
flux1:	1.7143216080402	28.7199002315902	-33.4402790016322
flux1:	1.72487437185929	32.4213598547312	-37.7501076241843
flux1:	1.73542713567839	36.5243225701471	-42.5161993319889
flux1:	1.74597989949748	41.0616525621771	-47.7771870294552
flux1:	1.75653266331658	46.0674894471504	-53.5745495213523
flux1:	1.76708542713568	51.5771085546669	-59.9521759764152
flux1:	1.77763819095477	57.6267519109884	-66.9555322457245
flux1:	1.78819095477387	64.2534285782758	-74.63049034641
flux1:	1.79874371859296	71.4946834174947	-83.0220491890048
flux1:	1.80929648241206	79.3883335951506	-92.1732976241205
flux1:	1.81984924623115	87.9721724407617	-102.124962390766
flux1:	1.83040201005025	97.2836407328571	-112.915731331594
flux1:	1.84095477386934	107.359465723805	-124.583325788737
flux1:	1.85150753768844	118.2352686042	-137.166122052914
flux1:	1.86206030150753	129.945141701849	-150.705039688198
flux1:	1.87261306532663	142.521197114925	-165.245371374795
flux1:	1.88316582914573	155.99308923346	-180.838133813859
flux1:	1.89371859296482	170.387514511518	-197.540365973544
flux1:	1.90427135678392	185.727692544543	-215.413718883511
flux1:	1.91482412060301	202.03283355924	-234.520866760232
flux1:	1.92537688442211	219.317598360909	-254.919804126692
flux1:	1.9359296482412	237.591557408157	-276.656815075089
flux1:	1.9464824120603	256.858656626435	-299.759469337441
flux1:	1.95703517587939	277.116698187629	-324.231114024456
flux1:	1.96758793969849	298.35684488651	-350.047958154983
flux1:	1.97814070351758	320.563157489176	-377.159246405414
flux1:	1.98869346733668	343.712174673442	-405.490504142493
flux1:	1.99924623115577	367.772545265355	-434.949521302529
flux1:	2.00979899497487	392.704722662471	-465.434452763401
flux1:	2.02035175879397	418.460730694177	-496.842909780492
flux1:	2.03090452261306	444.984009374783	-529.080238889333
flux1:	2.04145728643216	472.209348142686	-562.064741621631
flux1:	2.05201005025125	500.062912575652	-595.72791380404
flux1:	2.06256281407035	528.462369264888	-630.009053919446
flux1:	2.07311557788944	557.317112311356	-664.845357370308
flux1:	2.08366834170854	586.528593260345	-700.160042182838
flux1:	2.09422110552764	615.990755170474	-735.851476346285
flux1:	2.10477386934673	645.590570185217	-771.785689210291
flux1:	2.11532663316583	675.208678128544	-807.793645266059
flux1:	2.12587939698492	704.720122198236	-843.673876649978
flux1:	2.13643216080402	733.995175977829	-879.200650746414
flux1:	2.14698492462311	762.900254045777	-914.137348658761
flux1:	2.15753768844221	791.298897324796	-948.253658310677
flux1:	2.16809045226131	819.052823087448	-981.343655905239
flux1:	2.1786432160804	846.023028677788	-1013.24068847744
flux1:	2.1891959798995	872.070937772313	-1043.82516664518
flux1:	2.19974874371859	897.059577218101	-1073.02321750565
flux1:	2.21030150753769	920.854771722586	-1100.79684842346
flux1:	2.22085427135678	943.32634294378	-1127.12848473114
flux1:	2.23140703517588	964.349298197665	-1152.00350771461
flux1:	2.24195979899497	983.804993173337	-1175.39384309895
flux1:	2.25251256281407	1001.58225275594	-1197.24467873164
flux1:	2.26306532663317	1017.57843399585	-1217.46587790781
flux1:	2.27361809045226	1031.7004162824	-1235.92962055105
flux1:	2.28417085427136	1043.86550524667	-1252.47546790356
flux1:	2.29472361809045	1054.00223833085	-1266.92269195735
flux1:	2.30527638190955	1062.05108173821	-1279.08754722553
flux1:	2.31582914572864	1067.965009887	-1288.80134132417
flux1:	2.32638190954774	1071.70995956714	-1295.92493415274
flux1:	2.33693467336684	1073.26515241053	-1300.35694313821
flux1:	2.34748743718593	1072.62328071429	-1302.03546473821
flux1:	2.35804020100503	1069.79055344988	-1300.93503960176
flux1:	2.36859296482412	1064.78660178931	-1297.06101635185
flux1:	2.37914572864322	1057.64424604548	-1290.44277510834
flux1:	2.38969849246231	1048.40912849004	-1281.12658210343
flux1:	2.40025125628141	1037.1392189295	-1269.16894943316
flux1:	2.4108040201005	1023.90420161486	-1254.63202626688
flux1:	2.4213567839196	1008.78475321782	-1237.58273740799
flux1:	2.4319095477387	991.87172248582	-1218.09635984831
flux1:	2.44246231155779	973.265222743944	-1196.26330037633
flux1:	2.45301507537689	953.073649034568	-1172.19622076084
flux1:	2.46356783919598	931.412632564387	-1146.03450232172
flux1:	2.47412060301508	908.403945945071	-1117.94445845879
flux1:	2.48467336683417	884.174373442272	-1088.11567236381
flux1:	2.49522613065327	858.854561006502	-1056.75505951665
flux1:	2.50577889447237	832.577860830359	-1024.08017204342
flux1:	2.51633165829146	805.479184708379	-990.312416521481
flux1:	2.52688442211056	777.693879785173	-955.670279838256
flux1:	2.53743718592965	749.35663919296	-920.362905618844
flux1:	2.54798994974875	720.600458983456	-884.58506585405
flux1:	2.55854271356784	691.555651821336	-848.514827695712
flux1:	2.56909547738694	662.348926763164	-812.314480803126
flux1:	2.57964824120604	633.102543366176	-776.133910650084
flux1:	2.59020100502513	603.93354726921	-740.114531452431
flux1:	2.60075376884423	574.953092855885	-704.39189532871
flux1:	2.61130653266332	546.265857081594	-669.096114702379
flux1:	2.62185929648242	517.96954695135	-634.350484911703
flux1:	2.63241206030151	490.154501309487	-600.269337787885
flux1:	2.64296482412061	462.903386143573	-566.955957107311
flux1:	2.6535175879397	436.290981318333	-534.500801295479
flux1:	2.6640703517588	410.384055421664	-502.979958386773
flux1:	2.6746231155779	385.241324666305	-472.453954028423
flux1:	2.68517587939699	360.913491076086	-442.96743333487
flux1:	2.69572864321609	337.443354439548	-414.550312947275
flux1:	2.70628140703518	314.865992082943	-387.220526930057
flux1:	2.71683417085428	293.208999930849	-360.987754695856
flux1:	2.72738693467337	272.492787808352	-335.857053645604
flux1:	2.73793969849247	252.730921807647	-311.831449988899
flux1:	2.74849246231157	233.930506367935	-288.913131842538
flux1:	2.75904522613066	216.092598808869	-267.103494167201
flux1:	2.76959798994976	199.212649462279	-246.402537511039
flux1:	2.78015075376885	183.280960789168	-226.807994213345
flux1:	2.79070351758795	168.283159255442	-208.314312680737
flux1:	2.80125628140704	154.200674163628	-190.911547997592
flux1:	2.81180904522614	141.011217811513	-174.584330226828
flux1:	2.82236180904524	128.689261694249	-159.31122987839
flux1:	2.83291457286433	117.206503851483	-145.064805929741
flux1:	2.84346733668343	106.532322773655	-131.812373432436
flux1:	2.85402010050252	96.6342138718108	-119.517230130568
flux1:	2.86457286432162	87.4782051089968	-108.139939918753
flux1:	2.87512562814071	79.0292489218664	-97.6393613599643
flux1:	2.88567839195981	71.2515882401856	-87.9733311932782
flux1:	2.8962311557789	64.1090949399039	-79.0990930329237
flux1:	2.906783919598	57.5655795091703	-70.9736023244139
flux1:	2.9173366834171	51.5850712326181	-63.5537716251991
flux1:	2.92788944723619	46.1320685801832	-56.7966507326524
flux1:	2.93844221105529	41.1717598686417	-50.6595368657148
flux1:	2.94899497487438	36.6702147117953	-45.1000647157836
flux1:	2.95954773869348	32.5945470857565	-40.0763655803191
flux1:	2.97010050251257	28.9130511474704	-35.547358301536
flux1:	2.98065326633167	25.5953112370901	-31.4731560134542
flux1:	2.99120603015077	22.612287635371	-27.8155019188672
flux1:	3.00175879396986	19.9363797895179	-24.5381326459964
flux1:	3.01231155778896	17.5414688269791	-21.6070102755424
flux1:	3.02286432160805	15.402941191204	-18.9904239813446
flux1:	3.03341708542715	13.4976952860162	-16.6589970147881
flux1:	3.04396984924624	11.8041330371826	-14.585633709963
flux1:	3.05452261306534	10.3021382444445	-12.7454226413492
flux1:	3.06507537688443	8.97304358559364	-11.1155014225355
flux1:	3.07562814070353	7.79958807014696	-9.67489496705264
flux1:	3.08618090452263	6.76586663125587	-8.40435080232915
flux1:	3.09673366834172	5.85727344957747	-7.28619715046482
flux1:	3.10728643216082	5.06044046825719	-6.3042368410782
flux1:	3.11783919597991	4.36317241457968	-5.44367135029371
flux1:	3.12839195979901	3.75437952559921	-4.69103779261152
flux1:	3.1389447236181	3.22400903856548	-4.03414275755186
flux1:	3.1494974874372	2.76297637942635	-3.46198635211254
flux1:	3.1600502512563	2.36309687341028	-2.9646788125933
flux1:	3.17060301507539	2.01701867757065	-2.53335477794501
flux1:	3.18115577889449	1.71815752103816	-2.16008819746158
flux1:	3.19170854271358	1.46063373622631	-1.83780807391922
flux1:	3.20226130653268	1.23921195556649	-1.56021507566186
flux1:	3.21281407035177	1.04924375589683	-1.32170119035475
flux1:	3.22336683417087	0.886613453645888	-1.11727609885192
flux1:	3.23391959798997	0.747687177339399	-0.942503259674491
flux1:	3.24447236180906	0.629265284041375	-0.793446122766308
flux1:	3.25502512562816	0.528538136167863	-0.666622318725331
flux1:	3.26557788944725	0.443045207083772	-0.558962837664579
flux1:	3.27613065326635	0.370637447595147	-0.467773944932121
flux1:	3.28668341708544	0.309442814853628	-0.390700958095111
flux1:	3.29723618090454	0.257834836968211	-0.325693936882538
flux1:	3.30778894472363	0.214404068118255	-0.270975414530729
flux1:	3.31834170854273	0.177932275201799	-0.225010097654939
flux1:	3.32889447236183	0.147369186130114	-0.186476361782432
flux1:	3.33944723618092	0.121811626285311	-0.154239567917725
flux1:	3.35000000000002	0.100484868586132	-0.127327540542096
