# Supplementary material for: Optics of cone photoreceptors in the chicken (Gallus gallus domesticus)
Source: J R Soc Interface. 2015 Oct 6;12(111):20150591. doi: 10.1098/rsif.2015.0591 (PMC4614498; doi:10.1098/rsif.2015.0591)
Supplement: Oil droplet morphological and refractive index measurements [file rsif20150591supp3.gz › Wilbyetal_data_fluxspectra/red/angle_os-theta-35-os.dat]

flux1:	1.25	0.0155379108170223	-0.0158783806503745
flux1:	1.2605527638191	0.019281324092813	-0.0197651027336813
flux1:	1.27110552763819	0.0238732099185625	-0.0245436720704135
flux1:	1.28165829145729	0.0294927745491847	-0.0304025853961355
flux1:	1.29221105527638	0.0363540242606364	-0.0375655910264765
flux1:	1.30276381909548	0.0447118537895453	-0.0462967681813663
flux1:	1.31331658291457	0.0548690625937745	-0.0569060332016512
flux1:	1.32386934673367	0.0671844148180837	-0.0697552443333813
flux1:	1.33442211055276	0.0820818663252806	-0.0852651879729354
flux1:	1.34497487437186	0.10006109357339	-0.103923838308974
flux1:	1.35552763819095	0.121709467903285	-0.126296362538394
flux1:	1.36608040201005	0.147715625107797	-0.153037424389985
flux1:	1.37663316582914	0.178884790775737	-0.184906396017135
flux1:	1.38718592964824	0.216156026921264	-0.222786040833632
flux1:	1.39773869346734	0.260621568426677	-0.267705023214969
flux1:	1.40829145728643	0.313548424744056	-0.32086416018603
flux1:	1.41884422110553	0.376402419771332	-0.383665781924759
flux1:	1.42939698492462	0.450874839493873	-0.45774515851443
flux1:	1.43994974874372	0.538911855755241	-0.545002889635022
flux1:	1.45050251256281	0.642746879473276	-0.647637598611833
flux1:	1.46105527638191	0.764935982974874	-0.76817902620182
flux1:	1.471608040201	0.908396515824288	-0.90952241912934
flux1:	1.4821608040201	1.07644900521562	-1.07496581671943
flux1:	1.49271356783919	1.2728624030139	-1.2682524141195
flux1:	1.50326633165829	1.50190270411369	-1.49362079921013
flux1:	1.51381909547739	1.76838490207635	-1.75586625752213
flux1:	1.52437185929648	2.07772819651232	-2.06041578015526
flux1:	1.53492462311558	2.43601429725594	-2.41341711915172
flux1:	1.54547738693467	2.85004858051087	-2.82183788992251
flux1:	1.55603015075377	3.32742377376071	-3.29356552490168
flux1:	1.56658291457286	3.87658574123254	-3.83749499700964
flux1:	1.57713567839196	4.50690082519575	-4.46359060713654
flux1:	1.58768844221105	5.2287240978069	-5.18291137185396
flux1:	1.59824120603015	6.05346774344326	-6.00759508102331
flux1:	1.60879396984924	6.99366866023346	-6.95080198287225
flux1:	1.61934673366834	8.06305425353927	-8.0266245673374
flux1:	1.62989949748744	9.27660523972915	-9.24997601545539
flux1:	1.64045226130653	10.6506141506208	-10.6364779710812
flux1:	1.65100502512563	12.2027381139631	-12.2023766475688
flux1:	1.66155778894472	13.9520443408268	-13.9645196103318
flux1:	1.67211055276382	15.9190466624939	-15.9404176983772
flux1:	1.68266331658291	18.1257313738963	-18.1483954981344
flux1:	1.69321608040201	20.5955705374976	-20.6078061249405
flux1:	1.7037688442211	23.3535208660648	-23.3392635991798
flux1:	1.7143216080402	26.4260062371444	-26.3648386829366
flux1:	1.72487437185929	29.8408818216077	-29.7081725292768
flux1:	1.73542713567839	33.6273778070439	-33.3944783583259
flux1:	1.74597989949748	37.8160206486809	-37.4504161766894
flux1:	1.75653266331658	42.4385297839085	-41.9038392677194
flux1:	1.76708542713568	47.5276878404468	-46.7834329582089
flux1:	1.77763819095477	53.1171824397656	-52.1183034065939
flux1:	1.78819095477387	59.2414178985152	-57.9376175996013
flux1:	1.79874371859296	65.9352954176612	-64.2704189202674
flux1:	1.80929648241206	73.2339606305538	-71.1457174702757
flux1:	1.81984924623115	81.1725178344856	-78.5928755255821
flux1:	1.83040201005025	89.7857107248528	-86.642205285675
flux1:	1.84095477386934	99.1075699784298	-95.3256152584232
flux1:	1.85150753768844	109.171028772165	-104.677116305369
flux1:	1.86206030150753	120.00750807349	-114.733024615675
flux1:	1.87261306532663	131.646474383945	-125.531744712718
flux1:	1.88316582914573	144.114973641229	-137.113056402645
flux1:	1.89371859296482	157.437145897711	-149.516873787652
flux1:	1.90427135678392	171.633726345865	-162.781525015876
flux1:	1.91482412060301	186.721539179498	-176.941731257166
flux1:	1.92537688442211	202.712991396894	-192.026597664366
flux1:	1.9359296482412	219.615574232233	-208.057978933001
flux1:	1.9464824120603	237.431380267891	-225.049477250205
flux1:	1.95703517587939	256.156644325123	-243.006088440576
flux1:	1.96758793969849	275.781316286294	-261.924246415321
flux1:	1.97814070351758	296.288673764347	-281.79186558
flux1:	1.98869346733668	317.654982069557	-302.588014987346
flux1:	1.99924623115577	339.849208502632	-324.282031413909
flux1:	2.00979899497487	362.832797250267	-346.832081349577
flux1:	2.02035175879397	386.559510385812	-370.183338483865
flux1:	2.03090452261306	410.975339860033	-394.266066889672
flux1:	2.04145728643216	436.018494556859	-418.994050801009
flux1:	2.05201005025125	461.619465945129	-444.263991129604
flux1:	2.06256281407035	487.701175438612	-469.956581004585
flux1:	2.07311557788944	514.179205900515	-495.939806456769
flux1:	2.08366834170854	540.962119220725	-522.07451609514
flux1:	2.09422110552764	567.951861120231	-548.221594237648
flux1:	2.10477386934673	595.044253173401	-574.249453269399
flux1:	2.11532663316583	622.12957102574	-600.040323460309
flux1:	2.12587939698492	649.093206470883	-625.49405974624
flux1:	2.13643216080402	675.816409696648	-650.528763098473
flux1:	2.14698492462311	702.177107014242	-675.078175118387
flux1:	2.15753768844221	728.050788105886	-699.086367119188
flux1:	2.16809045226131	753.311455613502	-722.500686086412
flux1:	2.1786432160804	777.83262875204	-745.264292250616
flux1:	2.1891959798995	801.488390951486	-767.30989846008
flux1:	2.19974874371859	824.154469966501	-788.556326770784
flux1:	2.21030150753769	845.709337380336	-808.909024366158
flux1:	2.22085427135678	866.035312778759	-828.264698022292
flux1:	2.23140703517588	885.019656945263	-846.519002243397
flux1:	2.24195979899497	902.555637909263	-863.575226192889
flux1:	2.25251256281407	918.543553505182	-879.35158813016
flux1:	2.26306532663317	932.891694837275	-893.78517675624
flux1:	2.27361809045226	945.517235986267	-906.831541589539
flux1:	2.28417085427136	956.347036530418	-918.460025149225
flux1:	2.29472361809045	965.318345301671	-928.645831001807
flux1:	2.30527638190955	972.379395545138	-937.360439789196
flux1:	2.31582914572864	977.489883683893	-944.562370600204
flux1:	2.32638190954774	980.621326305328	-950.190450832383
flux1:	2.33693467336684	981.757292153344	-954.161575552052
flux1:	2.34748743718593	980.893508302568	-956.374223542519
flux1:	2.35804020100503	978.037842050952	-956.717735151566
flux1:	2.36859296482412	973.210161877807	-955.085842460561
flux1:	2.37914572864322	966.442082535312	-951.391710653473
flux1:	2.38969849246231	957.776600577619	-945.581296537093
flux1:	2.40025125628141	947.267627253361	-937.642316337996
flux1:	2.4108040201005	934.979426279412	-927.607287116051
flux1:	2.4213567839196	920.985964293097	-915.55047620055
flux1:	2.4319095477387	905.370181968265	-901.579742277613
flux1:	2.44246231155779	888.22319432984	-885.82502448977
flux1:	2.45301507537689	869.643429324348	-868.425683772928
flux1:	2.46356783919598	849.735714375722	-849.519084271456
flux1:	2.47412060301508	828.610321525678	-829.232642317504
flux1:	2.48467336683417	806.38198232291	-807.680905994937
flux1:	2.49522613065327	783.168884039877	-784.968040342324
flux1:	2.50577889447237	759.09165899747	-761.194657569536
flux1:	2.51633165829146	734.272378511872	-736.466754565507
flux1:	2.52688442211056	708.833562581578	-710.904057967252
flux1:	2.53743718592965	682.897215907583	-684.64545523558
flux1:	2.54798994974875	656.583900130644	-657.850150897914
flux1:	2.55854271356784	630.0118515551	-630.694286180087
flux1:	2.56909547738694	603.296152970472	-603.363659506568
flux1:	2.57964824120604	576.547967361377	-576.043798933892
flux1:	2.59020100502513	549.873840398497	-548.909039521882
flux1:	2.60075376884423	523.3750774317	-522.112488875621
flux1:	2.61130653266332	497.147199261498	-495.778719378439
flux1:	2.62185929648242	471.27947944631	-470.000553572165
flux1:	2.63241206030151	445.854564343142	-444.840407139456
flux1:	2.64296482412061	420.948175655553	-420.335568162009
flux1:	2.6535175879397	396.628894158585	-396.505918971867
flux1:	2.6640703517588	372.958022407133	-373.362256028214
flux1:	2.6746231155779	349.989523570245	-350.913571487591
flux1:	2.68517587939699	327.770033006378	-329.172213663704
flux1:	2.69572864321609	306.338938618317	-308.156454854142
flux1:	2.70628140703518	285.728525395261	-287.890493542192
flux1:	2.71683417085428	265.964178939361	-268.402295943458
flux1:	2.72738693467337	247.064642191719	-249.719992975787
flux1:	2.73793969849247	229.042319143473	-231.867786223151
flux1:	2.74849246231157	211.903619102851	-214.862383876161
flux1:	2.75904522613066	195.649334995159	-198.710792537877
flux1:	2.76959798994976	180.27504919197	-183.409856557388
flux1:	2.78015075376885	165.771560442347	-168.947421205446
flux1:	2.79070351758795	152.125325528808	-155.304602551306
flux1:	2.80125628140704	139.318909379623	-142.458494435063
flux1:	2.81180904522614	127.331437573563	-130.384711511104
flux1:	2.82236180904524	116.139045484898	-119.05934751102
flux1:	2.83291457286433	105.715318815336	-108.460116447333
flux1:	2.84346733668343	96.0317208833193	-98.5666068712131
flux1:	2.85402010050252	87.05800271452	-89.3597313877595
flux1:	2.86457286432162	78.7625926818074	-80.8206038992067
flux1:	2.87512562814071	71.1129630798268	-72.9291930710089
flux1:	2.88567839195981	64.0759715773575	-65.6631282007217
flux1:	2.8962311557789	57.6181760085895	-58.9969494713817
flux1:	2.906783919598	51.7061214225481	-52.9019330735889
flux1:	2.9173366834171	46.306598756864	-47.3464552170991
flux1:	2.92788944723619	41.386874952669	-42.2967498942195
flux1:	2.93844221105529	36.9148947412623	-37.717879626582
flux1:	2.94899497487438	32.8594547242634	-33.5747521832727
flux1:	2.95954773869348	29.1903507061472	-29.8330466035335
flux1:	2.97010050251257	25.8784994977981	-26.4599440027468
flux1:	2.98065326633167	22.8960366198689	-23.4245978789403
flux1:	2.99120603015077	20.2163914812668	-20.6983309319422
flux1:	3.00175879396986	17.8143417087642	-18.2546022769565
flux1:	3.01231155778896	15.6660483836021	-16.0688300386449
flux1:	3.02286432160805	13.749073982331	-14.1181632502747
flux1:	3.03341708542715	12.0423848406875	-12.3812750572788
flux1:	3.04396984924624	10.5263399585597	-10.8382132404197
flux1:	3.05452261306534	9.18266792465399	-9.47031316900922
flux1:	3.06507537688443	7.99443368477738	-8.26016167557943
flux1:	3.07562814070353	6.94599679852129	-7.1915950598616
flux1:	3.08618090452263	6.02296272808899	-6.24971320291484
flux1:	3.09673366834172	5.21212860374123	-5.42089085154135
flux1:	3.10728643216082	4.50142479702255	-4.69276818316216
flux1:	3.11783919597991	3.87985351624212	-4.0542087922812
flux1:	3.12839195979901	3.33742552864705	-3.49522369015096
flux1:	3.1389447236181	2.86509599096966	-3.00687036139267
flux1:	3.1494974874372	2.45470025144259	-2.58114149600875
flux1:	3.1600502512563	2.09889037231015	-2.2108570798426
flux1:	3.17060301507539	1.79107300047506	-1.88956841859023
flux1:	3.18115577889449	1.52534910647384	-1.61147716246725
flux1:	3.19170854271358	1.29645601115444	-1.37136891702918
flux1:	3.20226130653268	1.099712020712	-1.16455960777926
flux1:	3.21281407035177	0.930963911046852	-0.986852169739925
flux1:	3.22336683417087	0.786537427452224	-0.834500522564538
flux1:	3.23391959798997	0.663190896863638	-0.704177332409152
flux1:	3.24447236180906	0.558071997551616	-0.592942397376994
flux1:	3.25502512562816	0.468677680022659	-0.498209805795744
flux1:	3.26557788944725	0.392817190220615	-0.417713744702157
flux1:	3.27613065326635	0.328578115907283	-0.349474144194226
flux1:	3.28668341708544	0.27429534689361	-0.291763742804108
flux1:	3.29723618090454	0.228522819255914	-0.243077794400939
flux1:	3.30778894472363	0.190007900911842	-0.202106993603385
flux1:	3.31834170854273	0.157668262489141	-0.167713688383463
flux1:	3.32889447236183	0.13057107257572	-0.138911193916128
flux1:	3.33944723618092	0.107914354682299	-0.114845902774436
flux1:	3.35000000000002	0.0890103408084015	-0.0947817922111706
