# Supplementary material for: Optics of cone photoreceptors in the chicken (Gallus gallus domesticus)
Source: J R Soc Interface. 2015 Oct 6;12(111):20150591. doi: 10.1098/rsif.2015.0591 (PMC4614498; doi:10.1098/rsif.2015.0591)
Supplement: Oil droplet morphological and refractive index measurements [file rsif20150591supp3.gz › Wilbyetal_data_fluxspectra/red/angle_os-theta-40-os.dat]

flux1:	1.25	0.0138172983415154	-0.00934384020512702
flux1:	1.2605527638191	0.0171409670738445	-0.0116299723729816
flux1:	1.27110552763819	0.0212165862110125	-0.0144434343669593
flux1:	1.28165829145729	0.0262026711543592	-0.0178953135025556
flux1:	1.29221105527638	0.0322884781763023	-0.0221167911217951
flux1:	1.30276381909548	0.0396993873968197	-0.0272619681212532
flux1:	1.31331658291457	0.0487031115482389	-0.0335110383540069
flux1:	1.32386934673367	0.0596168348946152	-0.0410739117357498
flux1:	1.33442211055276	0.072815394940276	-0.0501943989371676
flux1:	1.34497487437186	0.0887406294373231	-0.061155087247413
flux1:	1.35552763819095	0.107912019160705	-0.0742830590042445
flux1:	1.36608040201005	0.130938764207573	-0.0899566526303891
flux1:	1.37663316582914	0.158533440156067	-0.108613539225185
flux1:	1.38718592964824	0.191527385385952	-0.130760432372938
flux1:	1.39773869346734	0.230887974857624	-0.156984773944842
flux1:	1.40829145728643	0.277737940347287	-0.187968733026519
flux1:	1.41884422110553	0.333376895882783	-0.224505872915569
flux1:	1.42939698492462	0.399305225045292	-0.267520954759376
flux1:	1.43994974874372	0.477250484334024	-0.318093485080569
flux1:	1.45050251256281	0.569196465386834	-0.377485705882394
flux1:	1.46105527638191	0.677415047399602	-0.447175604076916
flux1:	1.471608040201	0.804500956692136	-0.52889510811061
flux1:	1.4821608040201	0.953409523305675	-0.624673121139296
flux1:	1.49271356783919	1.12749749860382	-0.736882542863151
flux1:	1.50326633165829	1.33056696409308	-0.868290123350383
flux1:	1.51381909547739	1.56691231204177	-1.02210777823494
flux1:	1.52437185929648	1.84137023226606	-1.2020435730715
flux1:	1.53492462311558	2.15937257872829	-1.41235003640424
flux1:	1.54547738693467	2.52700191285306	-1.65786708543427
flux1:	1.55603015075377	2.95104945041792	-1.94405732885277
flux1:	1.56658291457286	3.43907504633277	-2.27703331354115
flux1:	1.57713567839196	3.99946874803335	-2.66357876570621
flux1:	1.58768844221105	4.64151335447379	-3.11116787071394
flux1:	1.59824120603015	5.37544729426145	-3.62798672564166
flux1:	1.60879396984924	6.2125270142088	-4.22295886304211
flux1:	1.61934673366834	7.16508795802073	-4.90577337996519
flux1:	1.62989949748744	8.24660306829199	-5.68691101377528
flux1:	1.64045226130653	9.47173761620934	-6.57766130313977
flux1:	1.65100502512563	10.8563990387071	-7.59012213322117
flux1:	1.66155778894472	12.4177803024878	-8.7371704416862
flux1:	1.67211055276382	14.1743951931768	-10.0323909895765
flux1:	1.68266331658291	16.1461038025351	-11.4899522194792
flux1:	1.69321608040201	18.3541263423556	-13.1244284291584
flux1:	1.7037688442211	20.8210433378423	-14.9505865987667
flux1:	1.7143216080402	23.5707801678766	-16.9831784049854
flux1:	1.72487437185929	26.6285738510349	-19.2367940477548
flux1:	1.73542713567839	30.0209200037645	-21.7258362417748
flux1:	1.74597989949748	33.7754979152034	-24.4646583458527
flux1:	1.75653266331658	37.9210717744067	-27.4678857451721
flux1:	1.76708542713568	42.4873662946947	-30.7509101018625
flux1:	1.77763819095477	47.5049151869367	-34.3305141861284
flux1:	1.78819095477387	53.0048812675457	-38.2255487256819
flux1:	1.79874371859296	59.0188474163035	-42.4575427303116
flux1:	1.80929648241206	65.5785780094093	-47.0510979806956
flux1:	1.81984924623115	72.7157510021326	-52.0339181009765
flux1:	1.83040201005025	80.4616614092503	-57.4363709620968
flux1:	1.84095477386934	88.8468974721857	-63.2905788022387
flux1:	1.85150753768844	97.900991473485	-69.6291455399775
flux1:	1.86206030150753	107.652047763461	-76.4837264570959
flux1:	1.87261306532663	118.126351111224	-83.8836915021323
flux1:	1.88316582914573	129.34795908589	-91.8551227234029
flux1:	1.89371859296482	141.33828255292	-100.420330549058
flux1:	1.90427135678392	154.115658659167	-109.597981999145
flux1:	1.91482412060301	167.694920939632	-119.403806530672
flux1:	1.92537688442211	182.086971216508	-129.851683046723
flux1:	1.9359296482412	197.298358062126	-140.954739793594
flux1:	1.9464824120603	213.330866751213	-152.725980662193
flux1:	1.95703517587939	230.181125704054	-165.177960081492
flux1:	1.96758793969849	247.840234710715	-178.321202894378
flux1:	1.97814070351758	266.293420522443	-192.161374105332
flux1:	1.98869346733668	285.519725620833	-206.69555049124
flux1:	1.99924623115577	305.491736365448	-221.908226685353
flux1:	2.00979899497487	326.175356969916	-237.767835487559
flux1:	2.02035175879397	347.529635944286	-254.224560904562
flux1:	2.03090452261306	369.506651916935	-271.210083168571
flux1:	2.04145728643216	392.051465734688	-288.639615316262
flux1:	2.05201005025125	415.102145588178	-306.416169079075
flux1:	2.06256281407035	438.589871547765	-324.43646862563
flux1:	2.07311557788944	462.439124941602	-342.597442856207
flux1:	2.08366834170854	486.567966734139	-360.801961205712
flux1:	2.09422110552764	510.888407342751	-378.962583347713
flux1:	2.10477386934673	535.306868079073	-397.00258023011
flux1:	2.11532663316583	559.724732115532	-414.854200291009
flux1:	2.12587939698492	584.038980456231	-432.45486038371
flux1:	2.13643216080402	608.142906013014	-449.742438565914
flux1:	2.14698492462311	631.926896972328	-466.65104885295
flux1:	2.15753768844221	655.279278917644	-483.108592603616
flux1:	2.16809045226131	678.087203865783	-499.037039074455
flux1:	2.1786432160804	700.23757362542	-514.35580400751
flux1:	2.1891959798995	721.617984342815	-528.987817994945
flux1:	2.19974874371859	742.117679071982	-542.867052887562
flux1:	2.21030150753769	761.628495643002	-555.945656864253
flux1:	2.22085427135678	780.045797743345	-568.198700349196
flux1:	2.23140703517588	797.269378284265	-579.624972473516
flux1:	2.24195979899497	813.204325481803	-590.243182219585
flux1:	2.25251256281407	827.761843412931	-600.084021241186
flux1:	2.26306532663317	840.860020250056	-609.179509512067
flux1:	2.27361809045226	852.424538444084	-617.551648473559
flux1:	2.28417085427136	862.389321814284	-625.202566177763
flux1:	2.29472361809045	870.697114983511	-632.108070282281
flux1:	2.30527638190955	877.299990618303	-638.215887444217
flux1:	2.31582914572864	882.159779901725	-643.448952189193
flux1:	2.32638190954774	885.248421765317	-647.71307674786
flux1:	2.33693467336684	886.548226511003	-650.907420572132
flux1:	2.34748743718593	886.052049930912	-652.935631647534
flux1:	2.35804020100503	883.763374689875	-653.715512695559
flux1:	2.36859296482412	879.69629638761	-653.185564970017
flux1:	2.37914572864322	873.875412594202	-651.307614319425
flux1:	2.38969849246231	866.335613980601	-648.065678677409
flux1:	2.40025125628141	857.121777578658	-643.462049738839
flux1:	2.4108040201005	846.288363479381	-637.512065592306
flux1:	2.4213567839196	833.898917677929	-630.239162758
flux1:	2.4319095477387	820.025485483289	-621.671523467117
flux1:	2.44246231155779	804.747941834138	-611.841070225728
flux1:	2.45301507537689	788.153246584033	-600.784858601923
flux1:	2.46356783919598	770.334634451915	-588.548264388195
flux1:	2.47412060301508	751.390750642993	-575.188906555339
flux1:	2.48467336683417	731.42474401401	-560.780078749403
flux1:	2.49522613065327	710.54333041099	-545.412594198635
flux1:	2.50577889447237	688.855839257315	-529.194332887173
flux1:	2.51633165829146	666.473256666779	-512.247327289634
flux1:	2.52688442211056	643.507278415561	-494.70280948978
flux1:	2.53743718592965	620.069385650334	-476.695118018942
flux1:	2.54798994974875	596.269955351846	-458.355595134695
flux1:	2.55854271356784	572.217416375913	-439.807528465172
flux1:	2.56909547738694	548.017460224121	-421.162847127966
flux1:	2.57964824120604	523.772313976024	-402.520805831193
flux1:	2.59020100502513	499.580081108795	-383.968435975218
flux1:	2.60075376884423	475.53415421478	-365.582221400967
flux1:	2.61130653266332	451.722702221518	-347.4303026674
flux1:	2.62185929648242	428.228233431449	-329.574513064683
flux1:	2.63241206030151	405.127234520441	-312.071683099834
flux1:	2.64296482412061	382.489884776556	-294.973900788268
flux1:	2.6535175879397	360.379844083914	-278.327747930827
flux1:	2.6640703517588	338.854112571064	-262.17286688503
flux1:	2.6746231155779	317.962959520923	-246.540434816105
flux1:	2.68517587939699	297.749918774543	-231.452148957179
flux1:	2.69572864321609	278.251847556644	-216.920152487942
flux1:	2.70628140703518	259.499045321094	-202.948039684037
flux1:	2.71683417085428	241.51542865053	-189.532790689667
flux1:	2.72738693467337	224.318757682051	-176.667285220117
flux1:	2.73793969849247	207.920908927956	-164.342953208025
flux1:	2.74849246231157	192.328188715224	-152.552117035756
flux1:	2.75904522613066	177.541681046732	-141.289641656129
flux1:	2.76959798994976	163.557623380314	-130.553634284156
flux1:	2.78015075376885	150.367803657674	-120.345123272708
flux1:	2.79070351758795	137.959972029649	-110.666867454798
flux1:	2.80125628140704	126.318260930103	-101.521639046275
flux1:	2.81180904522614	115.423607501044	-92.910415955637
flux1:	2.82236180904524	105.25417290225	-84.8308840219475
flux1:	2.83291457286433	95.7857535679532	-77.2765134062385
flux1:	2.84346733668343	86.9921800803266	-70.2363000778822
flux1:	2.85402010050252	78.845699981126	-63.6951138800107
flux1:	2.86457286432162	71.3173414094487	-57.6344965694399
flux1:	2.87512562814071	64.377255038754	-52.0337047742374
flux1:	2.88567839195981	57.9950323375668	-46.8707827172898
flux1:	2.8962311557789	52.1399986460095	-42.1234731745158
flux1:	2.906783919598	46.7814800515608	-37.7698338555927
flux1:	2.9173366834171	41.8890434952271	-33.7885125424544
flux1:	2.92788944723619	37.4327099346655	-30.1587253346539
flux1:	2.93844221105529	33.3831408000891	-26.8600489632983
flux1:	2.94899497487438	29.711798323359	-23.8721604955618
flux1:	2.95954773869348	26.3910806156528	-21.1746375508219
flux1:	2.97010050251257	23.3944326498728	-18.7468875338492
flux1:	2.98065326633167	20.6964345081656	-16.5682266272199
flux1:	2.99120603015077	18.2728684177326	-14.6180916275995
flux1:	3.00175879396986	16.1007662353046	-12.876342570566
flux1:	3.01231155778896	14.1584391119811	-11.3235999498619
flux1:	3.02286432160805	12.4254911155356	-9.94155702943287
flux1:	3.03341708542715	10.8828186075137	-8.71321654115431
flux1:	3.04396984924624	9.51259714439365	-7.62302148521031
flux1:	3.05452261306534	8.29825762987472	-6.65687602500758
flux1:	3.06507537688443	7.22445338145946	-5.80207579799673
flux1:	3.07562814070353	6.27701967891235	-5.04718034500966
flux1:	3.08618090452263	5.44292726198615	-4.38186187204249
flux1:	3.09673366834172	4.71023113159711	-3.79675773215056
flux1:	3.10728643216082	4.06801588127762	-3.28334403105579
flux1:	3.11783919597991	3.50633866422564	-2.83383832741002
flux1:	3.12839195979901	3.01617077734884	-2.44113193846237
flux1:	3.1389447236181	2.58933871871058	-2.09874671325072
flux1:	3.1494974874372	2.21846546143939	-1.80080744932199
flux1:	3.1600502512563	1.89691257694376	-1.54201994817377
flux1:	3.17060301507539	1.61872373476157	-1.31764622290539
flux1:	3.18115577889449	1.3785700136878	-1.12347199572628
flux1:	3.19170854271358	1.17169737108697	-0.955765750386605
flux1:	3.20226130653268	0.993876536429532	-0.811231740285235
flux1:	3.21281407035177	0.841355526438102	-0.686960812087353
flux1:	3.22336683417087	0.710814915389961	-0.580382804867516
flux1:	3.23391959798997	0.599325937448816	-0.489223362474664
flux1:	3.24447236180906	0.504311451686007	-0.411466816187405
flux1:	3.25502512562816	0.423509758000876	-0.345325642744983
flux1:	3.26557788944725	0.354941216566256	-0.289216037619097
flux1:	3.27613065326635	0.296877596261931	-0.241738398928154
flux1:	3.28668341708544	0.247814053042913	-0.201661150316639
flux1:	3.29723618090454	0.206443620932348	-0.167906396628129
flux1:	3.30778894472363	0.171634086139523	-0.13953629158768
flux1:	3.31834170854273	0.142407104154204	-0.115739544636582
flux1:	3.32889447236183	0.117919414280754	-0.0958179657609391
flux1:	3.33944723618092	0.0974460043489712	-0.0791732449596216
flux1:	3.35000000000002	0.0803650772665427	-0.0652942959305903
