# Supplementary material for: Optics of cone photoreceptors in the chicken (Gallus gallus domesticus)
Source: J R Soc Interface. 2015 Oct 6;12(111):20150591. doi: 10.1098/rsif.2015.0591 (PMC4614498; doi:10.1098/rsif.2015.0591)
Supplement: Oil droplet morphological and refractive index measurements [file rsif20150591supp3.gz › Wilbyetal_data_fluxspectra/red/angle_os-theta-45-os.dat]

flux1:	1.25	0.0117929269611392	-0.00441673516950818
flux1:	1.2605527638191	0.0146195046192929	-0.0055747120635957
flux1:	1.27110552763819	0.0180833277414339	-0.00701516203417856
flux1:	1.28165829145729	0.0223183619280048	-0.0087979793596569
flux1:	1.29221105527638	0.0274845295578708	-0.0109934281890032
flux1:	1.30276381909548	0.0337722649854422	-0.0136836137024537
flux1:	1.31331658291457	0.0414077723555125	-0.0169641067847255
flux1:	1.32386934673367	0.0506590756698331	-0.0209456677595642
flux1:	1.33442211055276	0.0618429573116148	-0.0257559793508281
flux1:	1.34497487437186	0.0753328898655295	-0.0315412802047499
flux1:	1.35552763819095	0.0915680733824537	-0.0384678260343564
flux1:	1.36608040201005	0.111063695949234	-0.0467231944738903
flux1:	1.37663316582914	0.13442254337355	-0.0565175949267809
flux1:	1.38718592964824	0.162348089260557	-0.0680855271683012
flux1:	1.39773869346734	0.195659200013328	-0.0816883104626078
flux1:	1.40829145728643	0.23530659523806	-0.0976181857598409
flux1:	1.41884422110553	0.282391205472499	-0.116204830119977
flux1:	1.42939698492462	0.338184567799241	-0.13782517260084
flux1:	1.43994974874372	0.404151401489949	-0.162917298179501
flux1:	1.45050251256281	0.481974499146699	-0.191998855266371
flux1:	1.46105527638191	0.573582058950568	-0.225689779648357
flux1:	1.471608040201	0.681177575819243	-0.26473840650046
flux1:	1.4821608040201	0.807272387426657	-0.310049368862117
flux1:	1.49271356783919	0.954720946567952	-0.362711309458835
flux1:	1.50326633165829	1.12675886601261	-0.424022368732632
flux1:	1.51381909547739	1.32704373571201	-0.495511634209845
flux1:	1.52437185929648	1.5596986658694	-0.578955149511592
flux1:	1.53492462311558	1.82935845690852	-0.676385715601712
flux1:	1.54547738693467	2.14121821908757	-0.79009679341658
flux1:	1.55603015075377	2.50108419283301	-0.922642269139468
flux1:	1.56658291457286	2.91542643749991	-1.0768353209701
flux1:	1.57713567839196	3.39143294909272	-1.25575031396108
flux1:	1.58768844221105	3.93706467765438	-1.46273077223573
flux1:	1.59824120603015	4.56111080641786	-1.70140409524694
flux1:	1.60879396984924	5.27324352972353	-1.97570052628164
flux1:	1.61934673366834	6.08407146609096	-2.28987123938107
flux1:	1.62989949748744	7.00519071284121	-2.64849896870098
flux1:	1.64045226130653	8.04923241723802	-3.05649397830156
flux1:	1.65100502512563	9.22990564063196	-3.51906793113446
flux1:	1.66155778894472	10.5620341668884	-4.04167848275242
flux1:	1.67211055276382	12.0615858153421	-4.62993995192493
flux1:	1.68266331658291	13.7456927739967	-5.28950220302958
flux1:	1.69321608040201	15.6326614090638	-6.02591057318017
flux1:	1.7037688442211	17.7419700097506	-6.84447102578695
flux1:	1.7143216080402	20.0942529610546	-7.75015107087559
flux1:	1.72487437185929	22.7112698498925	-8.74754462939362
flux1:	1.73542713567839	25.6158580875291	-9.84091911109646
flux1:	1.74597989949748	28.8318677097444	-11.0343502728271
flux1:	1.75653266331658	32.3840770817609	-12.3319399885149
flux1:	1.76708542713568	36.2980883726006	-13.7381040476225
flux1:	1.77763819095477	40.6002017847269	-15.2579078159241
flux1:	1.78819095477387	45.3172676526605	-16.8974152863943
flux1:	1.79874371859296	50.4765157149336	-18.6640062104748
flux1:	1.80929648241206	56.1053610265575	-20.5666177133022
flux1:	1.81984924623115	62.2311861837515	-22.6158883209994
flux1:	1.83040201005025	68.8810998168985	-24.8242177347255
flux1:	1.84095477386934	76.081671614874	-27.2057862436122
flux1:	1.85150753768844	83.8586445605729	-29.776582040255
flux1:	1.86206030150753	92.236625566763	-32.5544573669789
flux1:	1.87261306532663	101.238756243021	-35.5591902762575
flux1:	1.88316582914573	110.886366129605	-38.8124915722941
flux1:	1.89371859296482	121.198611337848	-42.3378811145483
flux1:	1.90427135678392	132.192102109652	-46.1603578165156
flux1:	1.91482412060301	143.880523372358	-50.3057892119113
flux1:	1.92537688442211	156.274252906222	-54.7999486628952
flux1:	1.9359296482412	169.379982277	-59.6671522284065
flux1:	1.9464824120603	183.20034619646	-64.928521278853
flux1:	1.95703517587939	197.733566451077	-70.6000203864722
flux1:	1.96758793969849	212.97311692414	-76.6905472223442
flux1:	1.97814070351758	228.907416435217	-83.2004122124356
flux1:	1.98869346733668	245.519556159787	-90.120492407541
flux1:	1.99924623115577	262.787068177754	-97.4321913605413
flux1:	2.00979899497487	280.68174121954	-105.108151139324
flux1:	2.02035175879397	299.169489077105	-113.113514657254
flux1:	2.03090452261306	318.210276316252	-121.407456112586
flux1:	2.04145728643216	337.758104957174	-129.944667320925
flux1:	2.05201005025125	357.761064822865	-138.676491108906
flux1:	2.06256281407035	378.161449085923	-147.551449102134
flux1:	2.07311557788944	398.895935365152	-156.515065239992
flux1:	2.08366834170854	419.895831626031	-165.50915193459
flux1:	2.09422110552764	441.087384929976	-174.471026664084
flux1:	2.10477386934673	462.392150121727	-183.333318203504
flux1:	2.11532663316583	483.727414834944	-192.024977213111
flux1:	2.12587939698492	505.006676557876	-200.473808826341
flux1:	2.13643216080402	526.140167333714	-208.610410585325
flux1:	2.14698492462311	547.035421709811	-216.372991688179
flux1:	2.15753768844221	567.597883633159	-223.712281788856
flux1:	2.16809045226131	587.731548444678	-230.595629971157
flux1:	2.1786432160804	607.339636451275	-237.009420879428
flux1:	2.1891959798995	626.32529470148	-242.959104770608
flux1:	2.19974874371859	644.592323781108	-248.46650019175
flux1:	2.21030150753769	662.045926070374	-253.564593621319
flux1:	2.22085427135678	678.593471167302	-258.29071530264
flux1:	2.23140703517588	694.14527329382	-262.679473103883
flux1:	2.24195979899497	708.615374026972	-266.756941798346
flux1:	2.25251256281407	721.922322216106	-270.537258068132
flux1:	2.26306532663317	733.989941608863	-274.022101480401
flux1:	2.27361809045226	744.748075206782	-277.202812467071
flux1:	2.28417085427136	754.133294348857	-280.064327089466
flux1:	2.29472361809045	762.089559858896	-282.589778472965
flux1:	2.30527638190955	768.568822095987	-284.764513177481
flux1:	2.31582914572864	773.531547085701	-286.578389728281
flux1:	2.32638190954774	776.947156824957	-288.025609619694
flux1:	2.33693467336684	778.79437331656	-289.101990476305
flux1:	2.34748743718593	779.061458351326	-289.800400227726
flux1:	2.35804020100503	777.746343896683	-290.105751611917
flux1:	2.36859296482412	774.856651001889	-289.991210212245
flux1:	2.37914572864322	770.409598462506	-289.416974684914
flux1:	2.38969849246231	764.431805362827	-288.33227739383
flux1:	2.40025125628141	756.958994063405	-286.680423151878
flux1:	2.4108040201005	748.035602290394	-284.406002720672
flux1:	2.4213567839196	737.714314172928	-281.462998375143
flux1:	2.4319095477387	726.055520605763	-277.822327422527
flux1:	2.44246231155779	713.126719285438	-273.4774188235
flux1:	2.45301507537689	699.001863957879	-268.446718307111
flux1:	2.46356783919598	683.760671416219	-262.772604886199
flux1:	2.47412060301508	667.487893906001	-256.516997830167
flux1:	2.48467336683417	650.272563820691	-249.754707195668
flux1:	2.49522613065327	632.207217346428	-242.566047032004
flux1:	2.50577889447237	613.387103878194	-235.030220662856
flux1:	2.51633165829146	593.909388155139	-227.22055927525
flux1:	2.52688442211056	573.872352258056	-219.202073347031
flux1:	2.53743718592965	553.374604666933	-211.031201237224
flux1:	2.54798994974875	532.514303406002	-202.757236656594
flux1:	2.55854271356784	511.388400367053	-194.424689282534
flux1:	2.56909547738694	490.091914136172	-186.075748445166
flux1:	2.57964824120604	468.717238891543	-177.752080811537
flux1:	2.59020100502513	447.353497283752	-169.495426853755
flux1:	2.60075376884423	426.085945178922	-161.346849327667
flux1:	2.61130653266332	404.995435499641	-153.344919256922
flux1:	2.62185929648242	384.157947409268	-145.523442232381
flux1:	2.63241206030151	363.644185648823	-137.909416309973
flux1:	2.64296482412061	343.519253205092	-130.521772037392
flux1:	2.6535175879397	323.842399100499	-123.371174444257
flux1:	2.6640703517588	304.666841711978	-116.460885464065
flux1:	2.6746231155779	286.039666694774	-109.78846688322
flux1:	2.68517587939699	268.001797400428	-103.347964918876
flux1:	2.69572864321609	250.588034289779	-97.1321526430836
flux1:	2.70628140703518	233.827158508043	-91.1344221872558
flux1:	2.71683417085428	217.742093753183	-85.3500250123928
flux1:	2.72738693467337	202.350119684649	-79.7765404476157
flux1:	2.73793969849247	187.663129705726	-74.4136554112859
flux1:	2.74849246231157	173.687925970394	-69.2624895485234
flux1:	2.75904522613066	160.426544569628	-64.3247541889502
flux1:	2.76959798994976	147.876604191106	-59.6019944099752
flux1:	2.78015075376885	136.031671933818	-55.0950724434567
flux1:	2.79070351758795	124.881640220693	-50.8039526075082
flux1:	2.80125628140704	114.413109177528	-46.7277660890488
flux1:	2.81180904522614	104.60976930396	-42.8650719617159
flux1:	2.82236180904524	95.452779708892	-39.21418984173
flux1:	2.83291457286433	86.9211378169536	-35.7734682830462
flux1:	2.84346733668343	78.9920370299344	-32.5413809212154
flux1:	2.85402010050252	71.6412093332077	-29.5164051829212
flux1:	2.86457286432162	64.8432504005624	-26.6967133494419
flux1:	2.87512562814071	58.5719251751621	-24.0797631078652
flux1:	2.88567839195981	52.800452295147	-21.6618956318201
flux1:	2.8962311557789	47.5017661850629	-19.4380347285536
flux1:	2.906783919598	42.6487559901918	-17.4015459041312
flux1:	2.9173366834171	38.2144809057043	-15.5442757266257
flux1:	2.92788944723619	34.1723618480262	-13.8567582529225
flux1:	2.93844221105529	30.4963496995682	-12.3285485316054
flux1:	2.94899497487438	27.1610706456676	-10.9486243866176
flux1:	2.95954773869348	24.1419493812478	-9.70579032158948
flux1:	2.97010050251257	21.4153111286665	-8.58902492545153
flux1:	2.98065326633167	18.9584635902756	-7.58773420104813
flux1:	2.99120603015077	16.7497601075668	-6.69190050736401
flux1:	3.00175879396986	14.7686453877127	-5.89214059348842
flux1:	3.01231155778896	12.9956852660323	-5.17969988996968
flux1:	3.02286432160805	11.4125820339854	-4.54641308761047
flux1:	3.03341708542715	10.0021768769445	-3.984656434475
flux1:	3.04396984924624	8.74844098425543	-3.48730934407225
flux1:	3.05452261306534	7.63645686127976	-3.04773438192577
flux1:	3.06507537688443	6.65239131175907	-2.65977647231584
flux1:	3.07562814070353	5.78346149956782	-2.3177752147331
flux1:	3.08618090452263	5.0178954023883	-2.01657985381766
flux1:	3.09673366834172	4.34488786576669	-1.75155593376349
flux1:	3.10728643216082	3.75455336748848	-1.51857591731723
flux1:	3.11783919597991	3.23787648282243	-1.31399137530171
flux1:	3.12839195979901	2.78666092921912	-1.13458951724503
flux1:	3.1389447236181	2.39347796620874	-0.977540098875344
flux1:	3.1494974874372	2.05161481627899	-0.840339675989284
flux1:	3.1600502512563	1.75502367740232	-0.720759333386657
flux1:	3.17060301507539	1.49827181152845	-0.616800192231017
flux1:	3.18115577889449	1.27649310564431	-0.526658879149736
flux1:	3.19170854271358	1.08534142815258	-0.448703072712401
flux1:	3.20226130653268	0.920946034918144	-0.38145552818348
flux1:	3.21281407035177	0.77986921223284	-0.323583930516808
flux1:	3.22336683417087	0.659066289316423	-0.2738936586385
flux1:	3.23391959798997	0.55584810294014	-0.231321028109212
flux1:	3.24447236180906	0.467845950648427	-0.194925493576591
flux1:	3.25502512562816	0.392979033809035	-0.163880254964531
flux1:	3.26557788944725	0.329424359881348	-0.137461485088575
flux1:	3.27613065326635	0.275589045722621	-0.115036840328596
flux1:	3.28668341708544	0.230084944251499	-0.0960540734206574
flux1:	3.29723618090454	0.191705499226214	-0.080030498421756
flux1:	3.30778894472363	0.159404719294294	-0.0665438163617387
flux1:	3.31834170854273	0.132278154569185	-0.0552245065215243
flux1:	3.32889447236183	0.10954575210289	-0.0457496880784544
flux1:	3.33944723618092	0.09053646311067	-0.0378381516503601
flux1:	3.35000000000002	0.0746744748008711	-0.0312461927872886
