# Supplementary material for: Optics of cone photoreceptors in the chicken (Gallus gallus domesticus)
Source: J R Soc Interface. 2015 Oct 6;12(111):20150591. doi: 10.1098/rsif.2015.0591 (PMC4614498; doi:10.1098/rsif.2015.0591)
Supplement: Oil droplet morphological and refractive index measurements [file rsif20150591supp3.gz › Wilbyetal_data_fluxspectra/red/angle_os-theta-5-os.dat]

flux1:	1.25	0.0194850537171776	-0.038550495327702
flux1:	1.2605527638191	0.024143426031152	-0.0472874401484551
flux1:	1.27110552763819	0.0298525201158111	-0.0578145326499899
flux1:	1.28165829145729	0.0368340647731522	-0.0705549752596399
flux1:	1.29221105527638	0.0453530450450659	-0.0860675215444925
flux1:	1.30276381909548	0.0557253626305848	-0.10507613157425
flux1:	1.31331658291457	0.0683266891252312	-0.128493720793665
flux1:	1.32386934673367	0.0836026596995719	-0.157435138546244
flux1:	1.33442211055276	0.102080584057259	-0.193214984188041
flux1:	1.34497487437186	0.124382848033665	-0.237328279145972
flux1:	1.35552763819095	0.151242196152736	-0.291415525542536
flux1:	1.36608040201005	0.183519116502867	-0.357217682349631
flux1:	1.37663316582914	0.222221532123731	-0.43653221387541
flux1:	1.38718592964824	0.268527028824423	-0.53118594887644
flux1:	1.39773869346734	0.323807872398042	-0.643044968328104
flux1:	1.40829145728643	0.389659031356228	-0.774084069249397
flux1:	1.41884422110553	0.467929458561997	-0.926535043579767
flux1:	1.42939698492462	0.560756887213111	-1.10312531071447
flux1:	1.43994974874372	0.670606339973195	-1.30740264393675
flux1:	1.45050251256281	0.800312602827433	-1.54412190719473
flux1:	1.46105527638191	0.953126879166989	-1.8196503353251
flux1:	1.471608040201	1.13276776588604	-2.14233003166445
flux1:	1.4821608040201	1.34347675476175	-2.5227286689453
flux1:	1.49271356783919	1.59007835779434	-2.97370914447449
flux1:	1.50326633165829	1.87804486455513	-3.5102595020589
flux1:	1.51381909547739	2.21356578870521	-4.1490512894922
flux1:	1.52437185929648	2.60362185905842	-4.90773453238926
flux1:	1.53492462311558	3.05606332350582	-5.80403948688467
flux1:	1.54547738693467	3.57969236056663	-6.85482659617845
flux1:	1.55603015075377	4.18434909973321	-8.07528936338923
flux1:	1.56658291457286	4.88100071931024	-9.47855415861827
flux1:	1.57713567839196	5.68183307888773	-11.07590601774
flux1:	1.58768844221105	6.60034396291822	-12.8778062862192
flux1:	1.59824120603015	7.65143704654702	-14.8957617122047
flux1:	1.60879396984924	8.85151556167575	-17.1449678447891
flux1:	1.61934673366834	10.2185741522931	-19.647508355081
flux1:	1.62989949748744	11.7722874987694	-22.4357336284658
flux1:	1.64045226130653	13.5340939805155	-25.5552888598256
flux1:	1.65100502512563	15.5272721540653	-29.0671433991031
flux1:	1.66155778894472	17.7770080841577	-33.0479360370581
flux1:	1.67211055276382	20.3104511760555	-37.5880835524367
flux1:	1.68266331658291	23.1567558999045	-42.7874077594879
flux1:	1.69321608040201	26.3471073090608	-48.7484922786659
flux1:	1.7037688442211	29.9147277586618	-55.5684854997155
flux1:	1.7143216080402	33.8948622020262	-63.3304755397787
flux1:	1.72487437185929	38.3247399295134	-72.0958346738752
flux1:	1.73542713567839	43.2435097769924	-81.8990228774621
flux1:	1.74597989949748	48.6921459807413	-92.7462711001633
flux1:	1.75653266331658	54.7133222199175	-104.619325393208
flux1:	1.76708542713568	61.3512504992699	-117.484889662059
flux1:	1.77763819095477	68.6514823973148	-131.309521602128
flux1:	1.78819095477387	76.660670875759	-146.07853479889
flux1:	1.79874371859296	85.4262905319044	-161.816190693199
flux1:	1.80929648241206	94.9963160450688	-178.603569593131
flux1:	1.81984924623115	105.418859184743	-196.590278112486
flux1:	1.83040201005025	116.74176450429	-215.996741732955
flux1:	1.84095477386934	129.012165663624	-237.105049623032
flux1:	1.85150753768844	142.276003759327	-260.237834681118
flux1:	1.86206030150753	156.577508491495	-285.726356552378
flux1:	1.87261306532663	171.958644736148	-313.870715311233
flux1:	1.88316582914573	188.458526206743	-344.897024463787
flux1:	1.89371859296482	206.112798828917	-378.918165687257
flux1:	1.90427135678392	224.952999608632	-415.905744912896
flux1:	1.91482412060301	245.005896885744	-455.680411656995
flux1:	1.92537688442211	266.292820661541	-497.925301545791
flux1:	1.9359296482412	288.828994609599	-542.223416866847
flux1:	1.9464824120603	312.622879914197	-588.115339091234
flux1:	1.95703517587939	337.675542382436	-635.169817137762
flux1:	1.96758793969849	363.980053612852	-683.05728846393
flux1:	1.97814070351758	391.52093289372	-731.615166503861
flux1:	1.98869346733668	420.273637293089	-780.893520701561
flux1:	1.99924623115577	450.204106228442	-831.17077191409
flux1:	2.00979899497487	481.26836525953	-882.931722376348
flux1:	2.02035175879397	513.412198633736	-936.805431718158
flux1:	2.03090452261306	546.570901159643	-993.467802065252
flux1:	2.04145728643216	580.66912111414	-1053.52159054105
flux1:	2.05201005025125	615.62081020328	-1117.37263498618
flux1:	2.06256281407035	651.329292805533	-1185.12320040271
flux1:	2.07311557788944	687.68746298443	-1256.50126824396
flux1:	2.08366834170854	724.578115225823	-1330.83941012708
flux1:	2.09422110552764	761.874405239088	-1407.11015205211
flux1:	2.10477386934673	799.440433357273	-1484.01757710874
flux1:	2.11532663316583	837.131942538593	-1560.13705776623
flux1:	2.12587939698492	874.79711934998	-1634.08648076187
flux1:	2.13643216080402	912.277492060359	-1704.70428417968
flux1:	2.14698492462311	949.408925301207	-1771.20450420396
flux1:	2.15753768844221	986.022710738742	-1833.27992587058
flux1:	2.16809045226131	1021.94675809515	-1891.13222284357
flux1:	2.1786432160804	1057.00688708917	-1945.42096850856
flux1:	2.1891959798995	1091.02821077546	-1997.13790797283
flux1:	2.19974874371859	1123.83659579838	-2047.42494187353
flux1:	2.21030150753769	1155.26017349664	-2097.36240405905
flux1:	2.22085427135678	1185.13086802822	-2147.75850853325
flux1:	2.23140703517588	1213.28591111943	-2198.97206412428
flux1:	2.24195979899497	1239.56931361102	-2250.79855964153
flux1:	2.25251256281407	1263.83327255631	-2302.44265431217
flux1:	2.26306532663317	1285.93950633603	-2352.58720581617
flux1:	2.27361809045226	1305.76051356655	-2399.551567566
flux1:	2.28417085427136	1323.18075671309	-2441.51420493124
flux1:	2.29472361809045	1338.0977708815	-2476.76230689901
flux1:	2.30527638190955	1350.42318542175	-2503.92708712106
flux1:	2.31582914572864	1360.0836394381	-2522.16798254632
flux1:	2.32638190954774	1367.0215647853	-2531.27902465739
flux1:	2.33693467336684	1371.19580316013	-2531.7027636926
flux1:	2.34748743718593	1372.58203294204	-2524.44991210108
flux1:	2.35804020100503	1371.17299106002	-2510.93590286189
flux1:	2.36859296482412	1366.9784868284	-2492.75871698634
flux1:	2.37914572864322	1360.02522392907	-2471.45365135368
flux1:	2.38969849246231	1350.35645356033	-2448.26627060327
flux1:	2.40025125628141	1338.03148327666	-2423.98195532541
flux1:	2.4108040201005	1323.12506568097	-2398.83886702414
flux1:	2.4213567839196	1305.72667673757	-2372.53427519786
flux1:	2.4319095477387	1285.9396829344	-2344.31734689455
flux1:	2.44246231155779	1263.88039202552	-2313.14839088843
flux1:	2.45301507537689	1239.67697619148	-2277.89685166826
flux1:	2.46356783919598	1213.46826514959	-2237.54701280733
flux1:	2.47412060301508	1185.40242014183	-2191.38023781631
flux1:	2.48467336683417	1155.63550884794	-2139.10602662725
flux1:	2.49522613065327	1124.3300161316	-2080.9218117524
flux1:	2.50577889447237	1091.65333057164	-2017.49369689757
flux1:	2.51633165829146	1057.77624108079	-1949.86509717725
flux1:	2.52688442211056	1022.87147349833	-1879.31336918885
flux1:	2.53743718592965	987.112282973015	-1807.1825045587
flux1:	2.54798994974875	950.671104552982	-1734.72085874213
flux1:	2.55854271356784	913.718261546099	-1662.94811977199
flux1:	2.56909547738694	876.420727261278	-1592.56810226622
flux1:	2.57964824120604	838.940940371374	-1523.93564101719
flux1:	2.59020100502513	801.43568560635	-1457.07807206505
flux1:	2.60075376884423	764.055055572475	-1391.76413581283
flux1:	2.61130653266332	726.941515397512	-1327.60594855604
flux1:	2.62185929648242	690.229093415842	-1264.17443381394
flux1:	2.63241206030151	654.042711455767	-1201.1069353967
flux1:	2.64296482412061	618.497661365243	-1138.18898934483
flux1:	2.6535175879397	583.699224832866	-1075.39933380865
flux1:	2.6640703517588	549.742422405267	-1012.91569500014
flux1:	2.6746231155779	516.711877046007	-951.086199290798
flux1:	2.68517587939699	484.681777599287	-890.37570468705
flux1:	2.69572864321609	453.715929524995	-831.298305698697
flux1:	2.70628140703518	423.86788888879	-774.347586107671
flux1:	2.71683417085428	395.181177983368	-719.93543531741
flux1:	2.72738693467337	367.689581785651	-668.348484267299
flux1:	2.73793969849247	341.417525990362	-619.727824416336
flux1:	2.74849246231157	316.380530996171	-574.073008859044
flux1:	2.75904522613066	292.585731676635	-531.266495781619
flux1:	2.76959798994976	270.032450623592	-491.111098579702
flux1:	2.78015075376885	248.712807620911	-453.371870261987
flux1:	2.79070351758795	228.612349780137	-417.81488039706
flux1:	2.80125628140704	209.710690397175	-384.237636698085
flux1:	2.81180904522614	191.982145778493	-352.488370630446
flux1:	2.82236180904524	175.396364741488	-322.473323912695
flux1:	2.83291457286433	159.918948037894	-294.152782625983
flux1:	2.84346733668343	145.512054027545	-267.528041595311
flux1:	2.85402010050252	132.134988689604	-242.622758246089
flux1:	2.86457286432162	119.74477611785	-219.462960820002
flux1:	2.87512562814071	108.29670325557	-198.059743005392
flux1:	2.88567839195981	97.7448340182782	-178.397499423887
flux1:	2.8962311557789	88.0424870230344	-160.428815632708
flux1:	2.906783919598	79.1426721245221	-144.075487091467
flux1:	2.9173366834171	70.9984845141831	-129.234180504512
flux1:	2.92788944723619	63.5634555382995	-115.784908937266
flux1:	2.93844221105529	56.7918612301698	-103.60060020065
flux1:	2.94899497487438	50.6389915235745	-92.5562727543233
flux1:	2.95954773869348	45.0613818056349	-82.5365470357957
flux1:	2.97010050251257	40.0170090199739	-73.44057744129
flux1:	2.98065326633167	35.4654546466484	-65.1839842043039
flux1:	2.99120603015077	31.3680352531707	-57.6979923156396
flux1:	3.00175879396986	27.6879022786434	-50.9265523560831
flux1:	3.01231155778896	24.3901129621155	-44.8224720938439
flux1:	3.02286432160805	21.4416738183419	-39.3435420300456
flux1:	3.03341708542715	18.8115596268715	-34.44933695831
flux1:	3.04396984924624	16.4707108888167	-30.099021942711
flux1:	3.05452261306534	14.392012287198	-26.2502402907642
flux1:	3.06507537688443	12.5502555636394	-22.8589886423708
flux1:	3.07562814070353	10.9220893704311	-19.8802987548811
flux1:	3.08618090452263	9.48595813507819	-17.2694667979935
flux1:	3.09673366834172	8.22203240130019	-14.9835015944943
flux1:	3.10728643216082	7.11213216920001	-12.9824671181086
flux1:	3.11783919597991	6.13964468376526	-11.2304549842334
flux1:	3.12839195979901	5.28943851979965	-9.69605869441456
flux1:	3.1389447236181	4.54777510143832	-8.35236570837339
flux1:	3.1494974874372	3.90221900982447	-7.17657503988261
flux1:	3.1600502512563	3.34154857287425	-6.149393373619
flux1:	3.17060301507539	2.85566754086348	-5.25434476643378
flux1:	3.18115577889449	2.43551884423995	-4.47709727778743
flux1:	3.19170854271358	2.07300128550176	-3.80488271013615
flux1:	3.20226130653268	1.76088945265792	-3.22605353078573
flux1:	3.21281407035177	1.49275737927836	-2.72980062473033
flux1:	3.22336683417087	1.26290626406357	-2.30602431780038
flux1:	3.23391959798997	1.06629624205843	-1.94532296797266
flux1:	3.24447236180906	0.898482475138408	-1.63905099955327
flux1:	3.25502512562816	0.755555599329672	-1.37939364300258
flux1:	3.26557788944725	0.634086413885821	-1.1594215733274
flux1:	3.27613065326635	0.531074909940885	-0.97310637855931
flux1:	3.28668341708544	0.443903482866241	-0.815291853745562
flux1:	3.29723618090454	0.370294124644407	-0.681628777830147
flux1:	3.30778894472363	0.308269534331434	-0.568482506610665
flux1:	3.31834170854273	0.256117865132221	-0.47282550246001
flux1:	3.32889447236183	0.212360870337011	-0.392127411618612
flux1:	3.33944723618092	0.175725302881555	-0.324252476277115
flux1:	3.35000000000002	0.145117262684636	-0.267373372878682
