# Supplementary material for: Optics of cone photoreceptors in the chicken (Gallus gallus domesticus)
Source: J R Soc Interface. 2015 Oct 6;12(111):20150591. doi: 10.1098/rsif.2015.0591 (PMC4614498; doi:10.1098/rsif.2015.0591)
Supplement: Oil droplet morphological and refractive index measurements [file rsif20150591supp3.gz › Wilbyetal_data_fluxspectra/green/angle_full-theta-0-full.dat]

flux1:	1.25	0.0330916925546659	-0.00186550450600451
flux1:	1.2605527638191	0.0408375130811058	-0.00236293558307323
flux1:	1.27110552763819	0.0502134897447971	-0.00300526564848358
flux1:	1.28165829145729	0.0616475018223736	-0.00348940560354999
flux1:	1.29221105527638	0.0756892963170249	-0.00416381984130723
flux1:	1.30276381909548	0.0927789760920639	-0.00542166737668871
flux1:	1.31331658291457	0.113127910520017	-0.00659351798196498
flux1:	1.32386934673367	0.137173367650872	-0.00722722730225677
flux1:	1.33442211055276	0.16596424477982	-0.00869445180392244
flux1:	1.34497487437186	0.201070545025231	-0.0119806838677542
flux1:	1.35552763819095	0.243652941229698	-0.01529309843331
flux1:	1.36608040201005	0.294425601181315	-0.0172870469313705
flux1:	1.37663316582914	0.35439142577639	-0.0205082788560746
flux1:	1.38718592964824	0.425951370076424	-0.0265557870411702
flux1:	1.39773869346734	0.51165856077613	-0.0323078797878108
flux1:	1.40829145728643	0.612938852172745	-0.0371508757211734
flux1:	1.41884422110553	0.730095493606168	-0.0462902617072349
flux1:	1.42939698492462	0.866047453677559	-0.0586769760912353
flux1:	1.43994974874372	1.02707520462725	-0.0652411297417814
flux1:	1.45050251256281	1.21982610744072	-0.0691407915095914
flux1:	1.46105527638191	1.44618452270106	-0.0856706360190206
flux1:	1.471608040201	1.7061113188849	-0.110562539330248
flux1:	1.4821608040201	2.00436013671454	-0.123811722285485
flux1:	1.49271356783919	2.3530773495696	-0.133234536767238
flux1:	1.50326633165829	2.7617104118877	-0.162985123904323
flux1:	1.51381909547739	3.23101064651833	-0.199024441561389
flux1:	1.52437185929648	3.76109458334692	-0.220476137696874
flux1:	1.53492462311558	4.36618439529423	-0.263047882155534
flux1:	1.54547738693467	5.0685043397516	-0.347496379562982
flux1:	1.55603015075377	5.87722036950348	-0.408487561937295
flux1:	1.56658291457286	6.78263291713829	-0.427208438527231
flux1:	1.57713567839196	7.7842682211202	-0.507238162706448
flux1:	1.58768844221105	8.91486197126494	-0.664107413173259
flux1:	1.59824120603015	10.216759573082	-0.765278671387524
flux1:	1.60879396984924	11.6984191463548	-0.816510425149378
flux1:	1.61934673366834	13.3340502966754	-0.964638625266902
flux1:	1.62989949748744	15.1203484372581	-1.14023561956137
flux1:	1.64045226130653	17.1030489438871	-1.19193472975314
flux1:	1.65100502512563	19.3225275491207	-1.30841281360929
flux1:	1.66155778894472	21.7467899987284	-1.65489758627949
flux1:	1.67211055276382	24.3364959074949	-1.90816777916306
flux1:	1.68266331658291	27.1414450815948	-1.9175247920109
flux1:	1.69321608040201	30.2673078238067	-2.13789046861203
flux1:	1.7037688442211	33.7179309312354	-2.67033300346871
flux1:	1.7143216080402	37.375464690952	-3.01833770147249
flux1:	1.72487437185929	41.1660268466213	-3.29436486005958
flux1:	1.73542713567839	45.1840798559936	-4.00488396578033
flux1:	1.74597989949748	49.5150703519768	-4.67270946738404
flux1:	1.75653266331658	54.0498659225861	-4.83191097715238
flux1:	1.76708542713568	58.5951047361791	-5.40970504862047
flux1:	1.77763819095477	63.1611716527093	-6.73301618145981
flux1:	1.78819095477387	67.9096582604076	-7.51854642126979
flux1:	1.79874371859296	72.7927643390968	-7.71082917798442
flux1:	1.80929648241206	77.5311182948136	-8.59456893309675
flux1:	1.81984924623115	81.9697018118534	-9.59978218641218
flux1:	1.83040201005025	86.1745018001018	-9.86795015010272
flux1:	1.84095477386934	90.0428459944005	-10.8930927259599
flux1:	1.85150753768844	93.1671637600295	-12.7765654325691
flux1:	1.86206030150753	95.2787742491312	-13.3644220105987
flux1:	1.87261306532663	96.4943423450063	-13.5992630110278
flux1:	1.88316582914573	96.771443431735	-15.452538516927
flux1:	1.89371859296482	95.6613980278533	-17.2899528574493
flux1:	1.90427135678392	92.7558944519505	-18.8428266764987
flux1:	1.91482412060301	88.0001725003399	-21.700330901452
flux1:	1.92537688442211	81.3098971664888	-23.763821589814
flux1:	1.9359296482412	72.4941670944497	-24.7088924661354
flux1:	1.9464824120603	61.6479946676377	-27.3069336110277
flux1:	1.95703517587939	49.1995950855766	-30.3408470457339
flux1:	1.96758793969849	35.8847719429387	-33.2331159271404
flux1:	1.97814070351758	22.9856057528548	-36.0150794357641
flux1:	1.98869346733668	12.1857444525273	-37.2040365131665
flux1:	1.99924623115577	4.92201447665226	-38.0859407109383
flux1:	2.00979899497487	1.46239158846552	-39.9530043359883
flux1:	2.02035175879397	0.442050971629144	-43.1556661908236
flux1:	2.03090452261306	0.266275316183126	-46.3437448217703
flux1:	2.04145728643216	0.259960081824648	-48.1102384593349
flux1:	2.05201005025125	0.280614232219455	-49.0666366638283
flux1:	2.06256281407035	0.288227686862965	-50.94987091449
flux1:	2.07311557788944	0.285935733921739	-55.0326842574685
flux1:	2.08366834170854	0.29459580057474	-60.6676649102681
flux1:	2.09422110552764	0.318091840409139	-65.5743763408043
flux1:	2.10477386934673	0.352307438394439	-68.7218090062585
flux1:	2.11532663316583	0.386148215872109	-71.2904010607255
flux1:	2.12587939698492	0.40679685817718	-74.9889087525235
flux1:	2.13643216080402	0.414062558051845	-80.4316289806597
flux1:	2.14698492462311	0.421131620288275	-86.0915541210391
flux1:	2.15753768844221	0.436794654538809	-89.3624281567714
flux1:	2.16809045226131	0.46239402994987	-89.6312138582439
flux1:	2.1786432160804	0.494731127516004	-89.2345921737081
flux1:	2.1891959798995	0.527555191424973	-90.6063355378992
flux1:	2.19974874371859	0.555211129903817	-93.7365610402225
flux1:	2.21030150753769	0.578082432458146	-96.4686339805679
flux1:	2.22085427135678	0.601492860913163	-96.8754474303583
flux1:	2.23140703517588	0.631508792612768	-95.7551687602709
flux1:	2.24195979899497	0.672118596717595	-96.1586841271639
flux1:	2.25251256281407	0.724395009358007	-99.8078784253214
flux1:	2.26306532663317	0.78472503047733	-105.085382236786
flux1:	2.27361809045226	0.845049009672509	-109.149039158605
flux1:	2.28417085427136	0.896471568776363	-110.920995136491
flux1:	2.29472361809045	0.934879608722023	-111.76256615423
flux1:	2.30527638190955	0.962784796158397	-113.774627482347
flux1:	2.31582914572864	0.987089976560399	-117.333955302808
flux1:	2.32638190954774	1.01521285139751	-120.322999022089
flux1:	2.33693467336684	1.05328438833883	-120.280928460924
flux1:	2.34748743718593	1.10535822476546	-117.230205342239
flux1:	2.35804020100503	1.17302317449914	-113.628963639352
flux1:	2.36859296482412	1.25418182310411	-111.492098587383
flux1:	2.37914572864322	1.34262951788059	-110.427491387494
flux1:	2.38969849246231	1.42872843573066	-108.678114348018
flux1:	2.40025125628141	1.50226256358047	-105.400615709852
flux1:	2.4108040201005	1.55578251989767	-101.623704083111
flux1:	2.4213567839196	1.58743010787408	-99.1881821881532
flux1:	2.4319095477387	1.60118599229496	-98.8917629189637
flux1:	2.44246231155779	1.60513314378076	-99.6888660959793
flux1:	2.45301507537689	1.60849511390597	-99.7865739870288
flux1:	2.46356783919598	1.6195245509757	-98.4883703733632
flux1:	2.47412060301508	1.64453491666867	-96.6948862217617
flux1:	2.48467336683417	1.68827810792363	-95.5306085971691
flux1:	2.49522613065327	1.75462653468521	-94.8357057459327
flux1:	2.50577889447237	1.84732504556198	-93.3284530116561
flux1:	2.51633165829146	1.97021919409495	-90.0907813678055
flux1:	2.52688442211056	2.12708676538596	-85.5120193669442
flux1:	2.53743718592965	2.32096833943072	-80.7463384238828
flux1:	2.54798994974875	2.55298508308268	-76.5414623057847
flux1:	2.55854271356784	2.82099264695247	-72.7587799361129
flux1:	2.56909547738694	3.11792237851863	-68.880749883249
flux1:	2.57964824120604	3.43125689536681	-64.7533734653376
flux1:	2.59020100502513	3.74309770508308	-60.7945429240674
flux1:	2.60075376884423	4.03265846324072	-57.570723716762
flux1:	2.61130653266332	4.27890762878672	-55.2469522233408
flux1:	2.62185929648242	4.46478144569273	-53.4527146038809
flux1:	2.63241206030151	4.57974344708376	-51.6301920442774
flux1:	2.64296482412061	4.62215633261733	-49.4973291812442
flux1:	2.6535175879397	4.59899369563252	-47.1912174034375
flux1:	2.6640703517588	4.52469233884625	-44.9778881075765
flux1:	2.6746231155779	4.41844759996389	-42.870434283057
flux1:	2.68517587939699	4.30117348775519	-40.5896150396582
flux1:	2.69572864321609	4.19273888785237	-37.8910902485806
flux1:	2.70628140703518	4.10974815115977	-34.8521333387677
flux1:	2.71683417085428	4.06516304651554	-31.8016664914046
flux1:	2.72738693467337	4.06826650018864	-29.017096429892
flux1:	2.73793969849247	4.12606403263699	-26.5327341373585
flux1:	2.74849246231157	4.24356338149058	-24.2262669907984
flux1:	2.75904522613066	4.42482648565706	-22.0286731586902
flux1:	2.76959798994976	4.67220227914837	-20.0159378246839
flux1:	2.78015075376885	4.98659945247531	-18.3159584069628
flux1:	2.79070351758795	5.36592515892043	-16.955531161125
flux1:	2.80125628140704	5.80520405282046	-15.8169809747359
flux1:	2.81180904522614	6.29509898524305	-14.7436141460196
flux1:	2.82236180904524	6.82302597772217	-13.6666952845643
flux1:	2.83291457286433	7.37288261417915	-12.6114659404709
flux1:	2.84346733668343	7.92720493849415	-11.6087303427391
flux1:	2.85402010050252	8.46697717456011	-10.6510413985254
flux1:	2.86457286432162	8.97354941916722	-9.71118769942827
flux1:	2.87512562814071	9.42907801942386	-8.75783236644786
flux1:	2.88567839195981	9.81861143365417	-7.78747503787983
flux1:	2.8962311557789	10.1296473884418	-6.86050706731778
flux1:	2.906783919598	10.3522259837673	-6.04654270877137
flux1:	2.9173366834171	10.4797971353869	-5.34108482967685
flux1:	2.92788944723619	10.5107403712644	-4.70651559502281
flux1:	2.93844221105529	10.4482421068641	-4.14473830153388
flux1:	2.94899497487438	10.2972485102126	-3.66216166934332
flux1:	2.95954773869348	10.0646573752856	-3.24436359857688
flux1:	2.97010050251257	9.75965262547044	-2.89699179093929
flux1:	2.98065326633167	9.39446853122237	-2.62196707735108
flux1:	2.99120603015077	8.97985508056742	-2.37391891291017
flux1:	3.00175879396986	8.52512990401986	-2.1208225903381
flux1:	3.01231155778896	8.03929040666747	-1.88680024254958
flux1:	3.02286432160805	7.53390688505992	-1.68459535521295
flux1:	3.03341708542715	7.01948686062028	-1.4914719865853
flux1:	3.04396984924624	6.50395130990956	-1.30502969224781
flux1:	3.05452261306534	5.99311003327927	-1.13822078182004
flux1:	3.06507537688443	5.49377023924614	-0.981032594129642
flux1:	3.07562814070353	5.01235690558219	-0.829168302890862
flux1:	3.08618090452263	4.55258094280077	-0.703208642589924
flux1:	3.09673366834172	4.11569879424148	-0.605964258823975
flux1:	3.10728643216082	3.70323142823335	-0.517502756405088
flux1:	3.11783919597991	3.31797591107774	-0.436491603903557
flux1:	3.12839195979901	2.96146374957802	-0.3739097443689
flux1:	3.1389447236181	2.63322087498055	-0.323976085412398
flux1:	3.1494974874372	2.33180901841156	-0.278688767069458
flux1:	3.1600502512563	2.0570066645577	-0.242365134476031
flux1:	3.17060301507539	1.80844865008328	-0.213913477742785
flux1:	3.18115577889449	1.58482889584191	-0.184811305799162
flux1:	3.19170854271358	1.38377030968729	-0.156478604682632
flux1:	3.20226130653268	1.20375837854003	-0.134846991901524
flux1:	3.21281407035177	1.04379794093031	-0.116648822240528
flux1:	3.22336683417087	0.902693161856868	-0.0977050147917121
flux1:	3.23391959798997	0.778349089602421	-0.0808795834570165
flux1:	3.24447236180906	0.668843100347436	-0.0677072913022008
flux1:	3.25502512562816	0.572869850631612	-0.0557121207579884
flux1:	3.26557788944725	0.489398515851894	-0.045078626196769
flux1:	3.27613065326635	0.417057985224039	-0.0374777326783882
flux1:	3.28668341708544	0.354321732002842	-0.0314638193247001
flux1:	3.29723618090454	0.300062175539533	-0.0255679176903487
flux1:	3.30778894472363	0.253438364471293	-0.0208759589993765
flux1:	3.31834170854273	0.213626262394009	-0.0177687972564405
flux1:	3.32889447236183	0.179600121272158	-0.0150519271862873
flux1:	3.33944723618092	0.150540497802564	-0.0124768016258876
flux1:	3.35000000000002	0.125817393671476	-0.0105305918755117
