# Supplementary material for: Optics of cone photoreceptors in the chicken (Gallus gallus domesticus)
Source: J R Soc Interface. 2015 Oct 6;12(111):20150591. doi: 10.1098/rsif.2015.0591 (PMC4614498; doi:10.1098/rsif.2015.0591)
Supplement: Oil droplet morphological and refractive index measurements [file rsif20150591supp3.gz › Wilbyetal_data_fluxspectra/green/angle_full-theta-10-full.dat]

flux1:	1.25	0.0302729324037819	-0.00182769821535836
flux1:	1.2605527638191	0.0372691580146788	-0.00221409407044103
flux1:	1.27110552763819	0.0459153068066627	-0.00276578308228099
flux1:	1.28165829145729	0.0566016112477045	-0.00338398578083479
flux1:	1.29221105527638	0.0696903037093908	-0.00404338804554917
flux1:	1.30276381909548	0.085631445701458	-0.00501827695384158
flux1:	1.31331658291457	0.104855215925851	-0.00637229437415639
flux1:	1.32386934673367	0.127722905634894	-0.00766617667053444
flux1:	1.33442211055276	0.154585095949315	-0.0089728221706952
flux1:	1.34497487437186	0.186542969157185	-0.0111952898906424
flux1:	1.35552763819095	0.225409467675755	-0.0142722944726916
flux1:	1.36608040201005	0.273166259644371	-0.0171062109337309
flux1:	1.37663316582914	0.330952117934519	-0.0201090969955241
flux1:	1.38718592964824	0.399344715546724	-0.0248045381589541
flux1:	1.39773869346734	0.478977156905789	-0.0303634802979041
flux1:	1.40829145728643	0.571804127108265	-0.0351701249999757
flux1:	1.41884422110553	0.680004613207184	-0.0415652091769681
flux1:	1.42939698492462	0.806600626458019	-0.0516176471262851
flux1:	1.43994974874372	0.956509329059662	-0.0617540633168571
flux1:	1.45050251256281	1.13689815455056	-0.0701047360977897
flux1:	1.46105527638191	1.35239668906595	-0.0822892232985781
flux1:	1.471608040201	1.60207188253648	-0.100753947113987
flux1:	1.4821608040201	1.88282951782551	-0.1191570462738
flux1:	1.49271356783919	2.20095579067702	-0.137937345785293
flux1:	1.50326633165829	2.56965923778982	-0.165558858935502
flux1:	1.51381909547739	3.00025025040379	-0.198954510909206
flux1:	1.52437185929648	3.50110304749908	-0.229381490351955
flux1:	1.53492462311558	4.08234242005336	-0.26533116914467
flux1:	1.54547738693467	4.75166180403324	-0.319209702420717
flux1:	1.55603015075377	5.50640364360708	-0.379486173650018
flux1:	1.56658291457286	6.34150703124957	-0.433908675554166
flux1:	1.57713567839196	7.27133953052006	-0.496343185386249
flux1:	1.58768844221105	8.33098319047669	-0.578834575946443
flux1:	1.59824120603015	9.55247572993252	-0.669487639004899
flux1:	1.60879396984924	10.9491471005777	-0.762661688283885
flux1:	1.61934673366834	12.5073410405564	-0.877459608886856
flux1:	1.62989949748744	14.2098066009842	-1.01914195418477
flux1:	1.64045226130653	16.0676456818085	-1.16611278857319
flux1:	1.65100502512563	18.1090966785483	-1.31352323922283
flux1:	1.66155778894472	20.3586349453452	-1.50278024993492
flux1:	1.67211055276382	22.8644941855751	-1.75232614574736
flux1:	1.68266331658291	25.6651080059202	-2.01566778818843
flux1:	1.69321608040201	28.7303660687798	-2.28010386262918
flux1:	1.7037688442211	31.9601702922354	-2.60000936477299
flux1:	1.7143216080402	35.3478868092379	-2.97527385879379
flux1:	1.72487437185929	38.9789502699909	-3.33910655730428
flux1:	1.73542713567839	42.8948904668933	-3.74951775745884
flux1:	1.74597989949748	47.0843757453825	-4.28185760374787
flux1:	1.75653266331658	51.5239098866892	-4.81945440036655
flux1:	1.76708542713568	56.1235877097192	-5.28839085766359
flux1:	1.77763819095477	60.7741802713476	-5.85321319381253
flux1:	1.78819095477387	65.4417411737437	-6.55781857719391
flux1:	1.79874371859296	70.1305430034482	-7.25027117604981
flux1:	1.80929648241206	74.8557260424452	-8.02091693519232
flux1:	1.81984924623115	79.5256786461578	-8.98299481344567
flux1:	1.83040201005025	83.8736216480713	-9.92631470825195
flux1:	1.84095477386934	87.6990597930994	-10.8179122369834
flux1:	1.85150753768844	91.021288604497	-11.9726291192881
flux1:	1.86206030150753	93.7228163105062	-13.3359411096608
flux1:	1.87261306532663	95.5606520954605	-14.6995417002929
flux1:	1.88316582914573	96.2502134775613	-16.176964225899
flux1:	1.89371859296482	95.5357134250167	-17.7137472201381
flux1:	1.90427135678392	93.2385151785261	-19.1125100089222
flux1:	1.91482412060301	89.1737243719627	-20.6589031259893
flux1:	1.92537688442211	83.1466861334354	-22.5162519993472
flux1:	1.9359296482412	75.0030656081672	-24.387950180854
flux1:	1.9464824120603	64.7530557544297	-26.1963548214572
flux1:	1.95703517587939	52.6920829535237	-27.9435505115415
flux1:	1.96758793969849	39.4587037523242	-29.6172710337625
flux1:	1.97814070351758	26.1872578233032	-31.5860359294626
flux1:	1.98869346733668	14.561992796297	-33.9714292770381
flux1:	1.99924623115577	6.27741991072933	-36.5592081535371
flux1:	2.00979899497487	2.00250879068299	-39.0763769066624
flux1:	2.02035175879397	0.597141543446591	-41.4255296756216
flux1:	2.03090452261306	0.318466273484691	-43.9182570874406
flux1:	2.04145728643216	0.29449877754556	-46.8785807452499
flux1:	2.05201005025125	0.314889074433619	-50.1965787348566
flux1:	2.06256281407035	0.31720931223372	-53.4960469819939
flux1:	2.07311557788944	0.303486645967037	-56.4391723039199
flux1:	2.08366834170854	0.303945922855005	-59.0176625428638
flux1:	2.09422110552764	0.321801951709875	-61.5975295848906
flux1:	2.10477386934673	0.35122572788861	-64.4500022913647
flux1:	2.11532663316583	0.3833006586977	-67.4654168175963
flux1:	2.12587939698492	0.40361643250679	-70.3208386961515
flux1:	2.13643216080402	0.407651318138358	-72.7352670810965
flux1:	2.14698492462311	0.409302305405433	-74.7759086278322
flux1:	2.15753768844221	0.418779274999317	-76.9447889483484
flux1:	2.16809045226131	0.436879124384762	-79.7317390482909
flux1:	2.1786432160804	0.460049057026489	-83.0382516984958
flux1:	2.1891959798995	0.483343275491357	-86.2626285647058
flux1:	2.19974874371859	0.502875044327938	-88.9278143596798
flux1:	2.21030150753769	0.519068498021643	-91.1427891072674
flux1:	2.22085427135678	0.535610232896946	-93.513350072793
flux1:	2.23140703517588	0.55676607283068	-96.4608148988768
flux1:	2.24195979899497	0.585289887502744	-99.556446888705
flux1:	2.25251256281407	0.621574093274432	-101.847478952317
flux1:	2.26306532663317	0.662289396250474	-102.950422490531
flux1:	2.27361809045226	0.701079888818617	-103.453965882048
flux1:	2.28417085427136	0.731924705624445	-104.185131792774
flux1:	2.29472361809045	0.753242777523393	-105.336079474802
flux1:	2.30527638190955	0.768505475311672	-106.326743116469
flux1:	2.31582914572864	0.783813612420991	-106.473528927167
flux1:	2.32638190954774	0.804965100830862	-105.827904929183
flux1:	2.33693467336684	0.836349687203368	-105.23706477646
flux1:	2.34748743718593	0.88064321633985	-105.406375634431
flux1:	2.35804020100503	0.938618527238862	-106.075302702846
flux1:	2.36859296482412	1.00846835110985	-106.400098039546
flux1:	2.37914572864322	1.08537290609325	-105.97228348965
flux1:	2.38969849246231	1.16188079993968	-105.126911076802
flux1:	2.40025125628141	1.22977151508221	-104.356414681055
flux1:	2.4108040201005	1.28289172428491	-103.719656348608
flux1:	2.4213567839196	1.31961398986559	-102.842788600672
flux1:	2.4319095477387	1.3434012728527	-101.34069730675
flux1:	2.44246231155779	1.36144079492334	-99.1779013617689
flux1:	2.45301507537689	1.38235302709808	-96.6557645913617
flux1:	2.46356783919598	1.41457208636358	-94.0977403236061
flux1:	2.47412060301508	1.46567581620593	-91.589210239022
flux1:	2.48467336683417	1.542703282482	-89.0178788737397
flux1:	2.49522613065327	1.65257293536178	-86.292073202378
flux1:	2.50577889447237	1.80251913118401	-83.4592460155055
flux1:	2.51633165829146	2.00000745969261	-80.6461500337995
flux1:	2.52688442211056	2.25226873472757	-77.95136520132
flux1:	2.53743718592965	2.56502843362885	-75.392917092253
flux1:	2.54798994974875	2.94064748775104	-72.9037718711909
flux1:	2.55854271356784	3.37568615645592	-70.358519721166
flux1:	2.56909547738694	3.85884060871904	-67.6449363293641
flux1:	2.57964824120604	4.36985663368277	-64.7539523117642
flux1:	2.59020100502513	4.88074231757386	-61.7875336790055
flux1:	2.60075376884423	5.35895787130865	-58.8411364923173
flux1:	2.61130653266332	5.77292813270964	-55.9018550833937
flux1:	2.62185929648242	6.09723002899543	-52.9003714061051
flux1:	2.63241206030151	6.31752094781674	-49.8248417437694
flux1:	2.64296482412061	6.43210898484216	-46.7519876877575
flux1:	2.6535175879397	6.45217332091885	-43.8009595343669
flux1:	2.6640703517588	6.39815575075309	-41.0572726263597
flux1:	2.6746231155779	6.29629306596119	-38.5080959015658
flux1:	2.68517587939699	6.17363814512487	-36.0678695702668
flux1:	2.69572864321609	6.05566358556771	-33.6867933204974
flux1:	2.70628140703518	5.96370012921342	-31.4044020345962
flux1:	2.71683417085428	5.91488253760764	-29.2815520469027
flux1:	2.72738693467337	5.92164360765128	-27.3133700198377
flux1:	2.73793969849247	5.99283205448195	-25.4337571300668
flux1:	2.74849246231157	6.13384591153041	-23.5877363084758
flux1:	2.75904522613066	6.34743020654624	-21.7750504764379
flux1:	2.76959798994976	6.63329174385886	-20.0291634298088
flux1:	2.78015075376885	6.98816444917318	-18.3781828777015
flux1:	2.79070351758795	7.40529723831437	-16.8304670242464
flux1:	2.80125628140704	7.87456349625492	-15.3783322699696
flux1:	2.81180904522614	8.38248167309326	-14.0085240788567
flux1:	2.82236180904524	8.91258713546419	-12.7215302829848
flux1:	2.83291457286433	9.44619088582321	-11.537482545361
flux1:	2.84346733668343	9.96335300821324	-10.4687308393842
flux1:	2.85402010050252	10.4445874220189	-9.50042205000858
flux1:	2.86457286432162	10.8715875320956	-8.61380824281849
flux1:	2.87512562814071	11.2284688984581	-7.80414597493077
flux1:	2.88567839195981	11.5017653342367	-7.06217289267266
flux1:	2.8962311557789	11.6820963149051	-6.37069037979033
flux1:	2.906783919598	11.7639004979621	-5.72896895100202
flux1:	2.9173366834171	11.7461119004421	-5.14850311512515
flux1:	2.92788944723619	11.6305728902389	-4.62302527073016
flux1:	2.93844221105529	11.4228142580841	-4.13129785669709
flux1:	2.94899497487438	11.1309939115912	-3.66776578234423
flux1:	2.95954773869348	10.7658040837006	-3.24586454295094
flux1:	2.97010050251257	10.3383507175986	-2.87128052612576
flux1:	2.98065326633167	9.8602752295189	-2.53557514984199
flux1:	2.99120603015077	9.34325233201229	-2.23501573940196
flux1:	3.00175879396986	8.79867413754233	-1.96942120988577
flux1:	3.01231155778896	8.23647755530823	-1.73006039135306
flux1:	3.02286432160805	7.66543094777227	-1.51326111996259
flux1:	3.03341708542715	7.09436631842342	-1.32719470473643
flux1:	3.04396984924624	6.53190841127661	-1.16964569715874
flux1:	3.05452261306534	5.98534467320827	-1.02640128957063
flux1:	3.06507537688443	5.45940876875801	-0.894001435010924
flux1:	3.07562814070353	4.9575048480861	-0.777911997848911
flux1:	3.08618090452263	4.4819801831287	-0.676732448428835
flux1:	3.09673366834172	4.03464947478293	-0.586180799098852
flux1:	3.10728643216082	3.61643280558022	-0.506525475474874
flux1:	3.11783919597991	3.22847156180373	-0.437219251078378
flux1:	3.12839195979901	2.87161495763425	-0.374947968354372
flux1:	3.1389447236181	2.54583254679724	-0.319265355380201
flux1:	3.1494974874372	2.24950125524357	-0.27220880051784
flux1:	3.1600502512563	1.98057215820044	-0.233068782932596
flux1:	3.17060301507539	1.73737111608986	-0.198980973153055
flux1:	3.18115577889449	1.5187321585562	-0.168940438264094
flux1:	3.19170854271358	1.32336739445027	-0.143388835089344
flux1:	3.20226130653268	1.14970554289133	-0.121876408207214
flux1:	3.21281407035177	0.996063179146768	-0.103474074117217
flux1:	3.22336683417087	0.860581316244673	-0.0877594482994581
flux1:	3.23391959798997	0.741322752585558	-0.0744137780885471
flux1:	3.24447236180906	0.636446046944927	-0.0628679920123059
flux1:	3.25502512562816	0.54462459063457	-0.0527200288059056
flux1:	3.26557788944725	0.464749857833346	-0.0440478603545112
flux1:	3.27613065326635	0.395698442481248	-0.0369029465880336
flux1:	3.28668341708544	0.336128878280381	-0.0308658282853372
flux1:	3.29723618090454	0.284800630576086	-0.0255797557967616
flux1:	3.30778894472363	0.24060340784631	-0.021122220571318
flux1:	3.31834170854273	0.20265562236732	-0.0174804342007615
flux1:	3.32889447236183	0.170186090565469	-0.0144100057226847
flux1:	3.33944723618092	0.142560033919122	-0.0118520611908615
flux1:	3.35000000000002	0.119171387145909	-0.00980631415919463
