# Supplementary material for: Optics of cone photoreceptors in the chicken (Gallus gallus domesticus)
Source: J R Soc Interface. 2015 Oct 6;12(111):20150591. doi: 10.1098/rsif.2015.0591 (PMC4614498; doi:10.1098/rsif.2015.0591)
Supplement: Oil droplet morphological and refractive index measurements [file rsif20150591supp3.gz › Wilbyetal_data_fluxspectra/green/angle_full-theta-15-full.dat]

flux1:	1.25	0.0257828394085054	-0.00166109564276917
flux1:	1.2605527638191	0.0316331179888462	-0.00200831135668128
flux1:	1.27110552763819	0.0389738700416604	-0.00249275643924337
flux1:	1.28165829145729	0.0481556427953846	-0.00311008953974283
flux1:	1.29221105527638	0.0594540217735382	-0.003759989731564
flux1:	1.30276381909548	0.0732661148711313	-0.00459029817564025
flux1:	1.31331658291457	0.0899861123734502	-0.00581569124825169
flux1:	1.32386934673367	0.109706983216142	-0.00720671181042198
flux1:	1.33442211055276	0.132393784419917	-0.00859725503748172
flux1:	1.34497487437186	0.159055341339812	-0.0105213268110685
flux1:	1.35552763819095	0.19194551179072	-0.013174708196932
flux1:	1.36608040201005	0.233434293115623	-0.0159755122757031
flux1:	1.37663316582914	0.284423764941759	-0.0190291923917011
flux1:	1.38718592964824	0.344330804719413	-0.0232771889020052
flux1:	1.39773869346734	0.412708802537408	-0.0284116970349612
flux1:	1.40829145728643	0.49132005346357	-0.0333314851136259
flux1:	1.41884422110553	0.58263105638621	-0.0391636917090632
flux1:	1.42939698492462	0.689760726437314	-0.0474517004383081
flux1:	1.43994974874372	0.81835492409666	-0.0568927383400464
flux1:	1.45050251256281	0.976922260163739	-0.0664811621320155
flux1:	1.46105527638191	1.16962149883194	-0.0783554952034127
flux1:	1.471608040201	1.39000105741006	-0.0936340382368268
flux1:	1.4821608040201	1.62787289372976	-0.110163876360269
flux1:	1.49271356783919	1.89094583936183	-0.129337182687532
flux1:	1.50326633165829	2.20014730626423	-0.154742665801793
flux1:	1.51381909547739	2.57181938355517	-0.183680007337672
flux1:	1.52437185929648	3.01455218694507	-0.213720558382274
flux1:	1.53492462311558	3.5360236372191	-0.250226867294492
flux1:	1.54547738693467	4.13510250379151	-0.295410875628598
flux1:	1.55603015075377	4.79171896473962	-0.343265214663528
flux1:	1.56658291457286	5.48853524056392	-0.397045468551208
flux1:	1.57713567839196	6.25417063167687	-0.463244948118752
flux1:	1.58768844221105	7.15515418659139	-0.53434377853768
flux1:	1.59824120603015	8.24650820116529	-0.607658060335202
flux1:	1.60879396984924	9.53511313907708	-0.696736457150692
flux1:	1.61934673366834	10.9570619778735	-0.805412418420732
flux1:	1.62989949748744	12.436537897146	-0.919669645227027
flux1:	1.64045226130653	13.9957709067984	-1.05003877670428
flux1:	1.65100502512563	15.7164407512035	-1.20877494755048
flux1:	1.66155778894472	17.6583924544299	-1.38011811637374
flux1:	1.67211055276382	19.9081654060579	-1.56634733634225
flux1:	1.68266331658291	22.5295977227395	-1.79642912951316
flux1:	1.69321608040201	25.417519500893	-2.06803717169598
flux1:	1.7037688442211	28.2910593237684	-2.34167353551522
flux1:	1.7143216080402	31.1375027894438	-2.64197074761815
flux1:	1.72487437185929	34.2433217395614	-2.99786793675266
flux1:	1.73542713567839	37.792652751201	-3.37424626382264
flux1:	1.74597989949748	41.7937625131338	-3.761958537152
flux1:	1.75653266331658	46.1207641166392	-4.20693666433128
flux1:	1.76708542713568	50.4481181505806	-4.71447190972522
flux1:	1.77763819095477	54.5846467178629	-5.21460007377321
flux1:	1.78819095477387	58.7137441468851	-5.7352613802422
flux1:	1.79874371859296	63.0537720112255	-6.3430021903938
flux1:	1.80929648241206	67.7354449279104	-7.0289357098001
flux1:	1.81984924623115	72.6448706844473	-7.75948460163335
flux1:	1.83040201005025	77.1786495833667	-8.55837999489288
flux1:	1.84095477386934	80.8685480812819	-9.45464388539389
flux1:	1.85150753768844	84.0641701629932	-10.4171868973915
flux1:	1.86206030150753	86.9926943840701	-11.4367816892263
flux1:	1.87261306532663	89.4542333550015	-12.572907103431
flux1:	1.88316582914573	90.9971923566537	-13.8373753506751
flux1:	1.89371859296482	91.0693724960771	-15.1126745116281
flux1:	1.90427135678392	89.5387582891803	-16.4043023327795
flux1:	1.91482412060301	86.4272359436652	-17.8239744865342
flux1:	1.92537688442211	81.5554229404001	-19.303321610444
flux1:	1.9359296482412	74.5860092494412	-20.7835559390946
flux1:	1.9464824120603	65.3667029533318	-22.364142883422
flux1:	1.95703517587939	54.1565227627507	-24.0108551972895
flux1:	1.96758793969849	41.5077727289871	-25.7079428887471
flux1:	1.97814070351758	28.3921107844509	-27.5662733321605
flux1:	1.98869346733668	16.4297765718461	-29.5188620298019
flux1:	1.99924623115577	7.46135164550686	-31.5358072254065
flux1:	2.00979899497487	2.51107014847399	-33.7073512489509
flux1:	2.02035175879397	0.734624999077873	-36.1073961639808
flux1:	2.03090452261306	0.344080501774027	-38.7093343837448
flux1:	2.04145728643216	0.30346054945428	-41.3305052322481
flux1:	2.05201005025125	0.327269388119383	-43.8641882477066
flux1:	2.06256281407035	0.317846361212431	-46.385933420335
flux1:	2.07311557788944	0.278254109475382	-49.0526356728644
flux1:	2.08366834170854	0.260324872617054	-51.883809848594
flux1:	2.09422110552764	0.270064075074085	-54.6297827076031
flux1:	2.10477386934673	0.29793236626311	-57.0701572308445
flux1:	2.11532663316583	0.33292395660299	-59.2999118089449
flux1:	2.12587939698492	0.351739041053649	-61.5782186302238
flux1:	2.13643216080402	0.342798752137182	-64.0827586698692
flux1:	2.14698492462311	0.327486342626486	-66.728240402218
flux1:	2.15753768844221	0.324010002690768	-69.2252524351225
flux1:	2.16809045226131	0.333474638078377	-71.4565407458421
flux1:	2.1786432160804	0.34954617918855	-73.6552518595404
flux1:	2.1891959798995	0.365499019018724	-76.0782247949029
flux1:	2.19974874371859	0.377427216703913	-78.7181084884983
flux1:	2.21030150753769	0.387070029335823	-81.3447367625103
flux1:	2.22085427135678	0.399827911219583	-83.6753396159978
flux1:	2.23140703517588	0.421048397235108	-85.5808885634218
flux1:	2.24195979899497	0.453322765239485	-87.1696071847459
flux1:	2.25251256281407	0.495645328144936	-88.633039354631
flux1:	2.26306532663317	0.542207440013956	-90.0635090941128
flux1:	2.27361809045226	0.583623239903887	-91.3847980353165
flux1:	2.28417085427136	0.612235482792339	-92.355567644765
flux1:	2.29472361809045	0.627889642837017	-92.7754370037413
flux1:	2.30527638190955	0.638166437594815	-92.8060392465941
flux1:	2.31582914572864	0.653350443051157	-92.9429149665091
flux1:	2.32638190954774	0.682084044107841	-93.5000554909911
flux1:	2.33693467336684	0.730191590138631	-94.1769851160092
flux1:	2.34748743718593	0.801357160091671	-94.3574258834971
flux1:	2.35804020100503	0.896801735214815	-93.8953965308921
flux1:	2.36859296482412	1.01410061029654	-93.3527007454806
flux1:	2.37914572864322	1.14528826451644	-93.2661758055341
flux1:	2.38969849246231	1.27713490455438	-93.3911731206464
flux1:	2.40025125628141	1.39405517513168	-92.9683183170019
flux1:	2.4108040201005	1.48422198880293	-91.6540400106569
flux1:	2.4213567839196	1.54453031365816	-89.8860044051732
flux1:	2.4319095477387	1.5821454971269	-88.2776050232712
flux1:	2.44246231155779	1.61133142487075	-86.8764210083109
flux1:	2.45301507537689	1.64884854079065	-85.1969463025423
flux1:	2.46356783919598	1.71039902102503	-82.9167606940493
flux1:	2.47412060301508	1.80952360081186	-80.3090029607025
flux1:	2.48467336683417	1.95825101743206	-77.868469763435
flux1:	2.49522613065327	2.1681670391588	-75.6941503716533
flux1:	2.50577889447237	2.45114386551721	-73.4916299426046
flux1:	2.51633165829146	2.81882248359111	-71.088895160749
flux1:	2.52688442211056	3.28113599164961	-68.6272003670302
flux1:	2.53743718592965	3.84319383586028	-66.234727166023
flux1:	2.54798994974875	4.50198350733068	-63.8267077001748
flux1:	2.55854271356784	5.242559411013	-61.3093699959287
flux1:	2.56909547738694	6.03691274666123	-58.7386316999381
flux1:	2.57964824120604	6.84434241359465	-56.1881701316452
flux1:	2.59020100502513	7.61682131929559	-53.6132063580754
flux1:	2.60075376884423	8.30493114827028	-50.9160165397193
flux1:	2.61130653266332	8.8671307834406	-48.1053613542397
flux1:	2.62185929648242	9.27492412686386	-45.3425995503122
flux1:	2.63241206030151	9.51812567289617	-42.7691981004171
flux1:	2.64296482412061	9.60379502661072	-40.3290263618611
flux1:	2.6535175879397	9.55526405609145	-37.8809648325767
flux1:	2.6640703517588	9.40582013338186	-35.4359903085821
flux1:	2.6746231155779	9.1941074891457	-33.1388890240757
flux1:	2.68517587939699	8.95788081657942	-31.0587317683556
flux1:	2.69572864321609	8.73132883895037	-29.1227180956198
flux1:	2.70628140703518	8.54223719867169	-27.2359908730423
flux1:	2.71683417085428	8.41152907091691	-25.3813441329752
flux1:	2.72738693467337	8.35299178542468	-23.599511506392
flux1:	2.73793969849247	8.37422217073533	-21.9206386611134
flux1:	2.74849246231157	8.47764755269633	-20.3336598776802
flux1:	2.75904522613066	8.66116638857551	-18.8064279687438
flux1:	2.76959798994976	8.91892240687934	-17.3215360575068
flux1:	2.78015075376885	9.2412394014473	-15.8937944445275
flux1:	2.79070351758795	9.61571568787117	-14.5534817543729
flux1:	2.80125628140704	10.0270707732667	-13.3097964516856
flux1:	2.81180904522614	10.4584011980939	-12.1436063782031
flux1:	2.82236180904524	10.8904907275863	-11.0473274971554
flux1:	2.83291457286433	11.3037458917216	-10.0427864605843
flux1:	2.84346733668343	11.6784666999498	-9.13541066758931
flux1:	2.85402010050252	11.9975417682534	-8.29255496125603
flux1:	2.86457286432162	12.2455939355941	-7.49840394449964
flux1:	2.87512562814071	12.4108486917043	-6.77774945812398
flux1:	2.88567839195981	12.4850507100052	-6.13694980458443
flux1:	2.8962311557789	12.4655467996521	-5.54273879970651
flux1:	2.906783919598	12.3528232693886	-4.97827692493366
flux1:	2.9173366834171	12.1500592655903	-4.45902600151316
flux1:	2.92788944723619	11.8627326365639	-3.98935645688916
flux1:	2.93844221105529	11.499724890468	-3.55682016982509
flux1:	2.94899497487438	11.0709557526981	-3.16123407698021
flux1:	2.95954773869348	10.5860845649745	-2.80788655634754
flux1:	2.97010050251257	10.0562455784406	-2.48665906493176
flux1:	2.98065326633167	9.49472895656799	-2.18891968286018
flux1:	2.99120603015077	8.91423008131426	-1.92492163118885
flux1:	3.00175879396986	8.32331810713112	-1.6997530332785
flux1:	3.01231155778896	7.72910260479657	-1.49830073619776
flux1:	3.02286432160805	7.13907678904245	-1.31237497239049
flux1:	3.03341708542715	6.56105251776733	-1.14979031146485
flux1:	3.04396984924624	6.00071932376065	-1.00957571287262
flux1:	3.05452261306534	5.46354143826314	-0.882597646527081
flux1:	3.06507537688443	4.95430836541151	-0.76951631194601
flux1:	3.07562814070353	4.47561748557036	-0.672196279823906
flux1:	3.08618090452263	4.02655728461719	-0.584861618090121
flux1:	3.09673366834172	3.60626933185774	-0.505184612426979
flux1:	3.10728643216082	3.21601526125502	-0.436004352920354
flux1:	3.11783919597991	2.85776212358077	-0.376701451525146
flux1:	3.12839195979901	2.53171034652021	-0.324293831636476
flux1:	3.1389447236181	2.23636215659774	-0.277776112899045
flux1:	3.1494974874372	1.96963437138305	-0.237381904196346
flux1:	3.1600502512563	1.72890348473158	-0.202986163416064
flux1:	3.17060301507539	1.51157910198092	-0.173485296764238
flux1:	3.18115577889449	1.31611978966058	-0.147702190404054
flux1:	3.19170854271358	1.14236865510328	-0.125555503994596
flux1:	3.20226130653268	0.989633379568071	-0.10685353317424
flux1:	3.21281407035177	0.855921020534251	-0.0906742633647231
flux1:	3.22336683417087	0.738403058062589	-0.0766279397074121
flux1:	3.23391959798997	0.634827397280177	-0.064772606042659
flux1:	3.24447236180906	0.543647453305899	-0.0546897617110132
flux1:	3.25502512562816	0.463861849940576	-0.045900684023829
flux1:	3.26557788944725	0.394678156545513	-0.0383856983283559
flux1:	3.27613065326635	0.335317366410649	-0.0321285891628351
flux1:	3.28668341708544	0.284634790353547	-0.0268293784304169
flux1:	3.29723618090454	0.241193893632227	-0.0222499626067808
flux1:	3.30778894472363	0.20365078700427	-0.018404504233355
flux1:	3.31834170854273	0.171172776203603	-0.0152640316304732
flux1:	3.32889447236183	0.143361247316714	-0.0126370129505905
flux1:	3.33944723618092	0.119828666735649	-0.0104097623302094
flux1:	3.35000000000002	0.100075363019877	-0.00857190859669115
