# Supplementary material for: Optics of cone photoreceptors in the chicken (Gallus gallus domesticus)
Source: J R Soc Interface. 2015 Oct 6;12(111):20150591. doi: 10.1098/rsif.2015.0591 (PMC4614498; doi:10.1098/rsif.2015.0591)
Supplement: Oil droplet morphological and refractive index measurements [file rsif20150591supp3.gz › Wilbyetal_data_fluxspectra/green/angle_full-theta-20-full.dat]

flux1:	1.25	0.0194024115966889	-0.00139424306990952
flux1:	1.2605527638191	0.0236911390238746	-0.00170047511506482
flux1:	1.27110552763819	0.0291421693315568	-0.00208687487896333
flux1:	1.28165829145729	0.0360613604421003	-0.00258937984899724
flux1:	1.29221105527638	0.0446799527260375	-0.00316367192263455
flux1:	1.30276381909548	0.055251395649394	-0.00383539496868429
flux1:	1.31331658291457	0.0679886312755153	-0.00472994540185657
flux1:	1.32386934673367	0.0827210926385703	-0.00584510444416654
flux1:	1.33442211055276	0.0992953333240479	-0.00709337362081211
flux1:	1.34497487437186	0.118635984007721	-0.0086144319945348
flux1:	1.35552763819095	0.143010006946987	-0.0105520140072333
flux1:	1.36608040201005	0.174628308794206	-0.0127903956440799
flux1:	1.37663316582914	0.214179586932838	-0.0153333918634123
flux1:	1.38718592964824	0.260327720284881	-0.0185655873661923
flux1:	1.39773869346734	0.311642858202125	-0.0226075517304493
flux1:	1.40829145728643	0.369094267627701	-0.026882409617098
flux1:	1.41884422110553	0.435174706589157	-0.0315424015880235
flux1:	1.42939698492462	0.513354383858138	-0.0377477822740875
flux1:	1.43994974874372	0.609711674033765	-0.0453885684123815
flux1:	1.45050251256281	0.732663396711513	-0.0534055389251194
flux1:	1.46105527638191	0.884831025198418	-0.0626253636820082
flux1:	1.471608040201	1.05540832078722	-0.074840739480404
flux1:	1.4821608040201	1.22900513960599	-0.0884625052266325
flux1:	1.49271356783919	1.41372685475205	-0.102859784570193
flux1:	1.50326633165829	1.63531597629354	-0.122284547581723
flux1:	1.51381909547739	1.91415076093607	-0.146139529883986
flux1:	1.52437185929648	2.25891628691344	-0.170047122234237
flux1:	1.53492462311558	2.67339365399543	-0.198061143103929
flux1:	1.54547738693467	3.14503767304708	-0.236288401444027
flux1:	1.55603015075377	3.63858008589937	-0.276788125578547
flux1:	1.56658291457286	4.13002352428622	-0.317271951506179
flux1:	1.57713567839196	4.6609129733816	-0.373363238663721
flux1:	1.58768844221105	5.31902235696533	-0.44081129445399
flux1:	1.59824120603015	6.17679932029019	-0.502893822229207
flux1:	1.60879396984924	7.23787427652597	-0.573487685315007
flux1:	1.61934673366834	8.3914943116819	-0.674421122716213
flux1:	1.62989949748744	9.49223685967215	-0.779683971890306
flux1:	1.64045226130653	10.5675777592718	-0.87796204780133
flux1:	1.65100502512563	11.7707669364454	-1.01246793321928
flux1:	1.66155778894472	13.2112853699868	-1.17606456015201
flux1:	1.67211055276382	14.9983962759157	-1.33203959245105
flux1:	1.68266331658291	17.193645923002	-1.51127054561462
flux1:	1.69321608040201	19.6014155053414	-1.74799058789736
flux1:	1.7037688442211	21.7582000869428	-1.98374432196536
flux1:	1.7143216080402	23.6498987302931	-2.22146378579619
flux1:	1.72487437185929	25.7822507228485	-2.54139174797538
flux1:	1.73542713567839	28.5157855627078	-2.89591448774784
flux1:	1.74597989949748	31.9044909175946	-3.22588080026361
flux1:	1.75653266331658	35.6963421621345	-3.60466663756441
flux1:	1.76708542713568	39.204806853427	-4.07232409093657
flux1:	1.77763819095477	42.1004983145189	-4.52802835375076
flux1:	1.78819095477387	44.9115159969931	-5.01421167763707
flux1:	1.79874371859296	48.1615783180436	-5.60617722894904
flux1:	1.80929648241206	52.1204437355228	-6.21546475804509
flux1:	1.81984924623115	56.6666411962034	-6.82512299610124
flux1:	1.83040201005025	60.7333064778344	-7.52760842976465
flux1:	1.84095477386934	63.442984888445	-8.31805095445319
flux1:	1.85150753768844	65.6400563283184	-9.17385724594885
flux1:	1.86206030150753	68.1247431770854	-10.1092784740532
flux1:	1.87261306532663	70.7682038420874	-11.08441056549
flux1:	1.88316582914573	72.8456652959719	-12.1201202930369
flux1:	1.89371859296482	73.3263774247817	-13.243940654966
flux1:	1.90427135678392	72.2773690996161	-14.4543817522753
flux1:	1.91482412060301	70.1957960476839	-15.8119660234349
flux1:	1.92537688442211	67.0024142764954	-17.2517426212229
flux1:	1.9359296482412	62.1563776453538	-18.6527079690685
flux1:	1.9464824120603	55.2141240878974	-20.097592573323
flux1:	1.95703517587939	46.4324360598103	-21.6645710205897
flux1:	1.96758793969849	36.3202556320687	-23.3820925789034
flux1:	1.97814070351758	25.5159774938295	-25.2560013541617
flux1:	1.98869346733668	15.2911317488353	-27.1443168713682
flux1:	1.99924623115577	7.29820117292487	-28.9574414986016
flux1:	2.00979899497487	2.6474926245156	-30.8034195831997
flux1:	2.02035175879397	0.860999890037291	-32.8638116458026
flux1:	2.03090452261306	0.434687974110369	-35.1797953101544
flux1:	2.04145728643216	0.385579887368479	-37.545090790035
flux1:	2.05201005025125	0.413272545310942	-39.78364248593
flux1:	2.06256281407035	0.403131602169766	-41.9522387337611
flux1:	2.07311557788944	0.354876860953963	-44.2208936521161
flux1:	2.08366834170854	0.332286861393622	-46.6746042667983
flux1:	2.09422110552764	0.346360385890113	-49.1731263142733
flux1:	2.10477386934673	0.383319015592807	-51.5290320693037
flux1:	2.11532663316583	0.426399673052813	-53.7553770767346
flux1:	2.12587939698492	0.449675944070756	-55.9524477213331
flux1:	2.13643216080402	0.442452539657256	-58.1529307186977
flux1:	2.14698492462311	0.429766099693009	-60.3192006178261
flux1:	2.15753768844221	0.434259436828872	-62.420175380126
flux1:	2.16809045226131	0.457805705335376	-64.4868826397932
flux1:	2.1786432160804	0.490650153814317	-66.5308734425829
flux1:	2.1891959798995	0.521103336384677	-68.4540845545499
flux1:	2.19974874371859	0.543625279681306	-70.1816264319326
flux1:	2.21030150753769	0.56357289036351	-71.8307637547945
flux1:	2.22085427135678	0.591829827539583	-73.6022503434191
flux1:	2.23140703517588	0.637654312070162	-75.4759280450624
flux1:	2.24195979899497	0.705244792205815	-77.1285953192637
flux1:	2.25251256281407	0.792055229020058	-78.3218009866525
flux1:	2.26306532663317	0.886593010264854	-79.269904081335
flux1:	2.27361809045226	0.97035101438176	-80.3542892858365
flux1:	2.28417085427136	1.02814594955194	-81.5738602072555
flux1:	2.29472361809045	1.05936291208728	-82.5429856659644
flux1:	2.30527638190955	1.07883999570465	-82.9873707494747
flux1:	2.31582914572864	1.10655715539839	-83.0873549637267
flux1:	2.32638190954774	1.15897933621546	-83.2540495510318
flux1:	2.33693467336684	1.24623752415213	-83.5871613876647
flux1:	2.34748743718593	1.37378884756471	-83.7436968585437
flux1:	2.35804020100503	1.54204175105989	-83.4651205462007
flux1:	2.36859296482412	1.74512825174478	-82.9688284452535
flux1:	2.37914572864322	1.96806873067683	-82.5536048198095
flux1:	2.38969849246231	2.18811573193826	-82.1031505439741
flux1:	2.40025125628141	2.37966958442173	-81.3323987650321
flux1:	2.4108040201005	2.5243321955998	-80.2953527783231
flux1:	2.4213567839196	2.61792796867291	-79.2735847255715
flux1:	2.4319095477387	2.67267895895038	-78.26612207929
flux1:	2.44246231155779	2.71149061082709	-76.9354958441696
flux1:	2.45301507537689	2.76105199492346	-75.1168752629028
flux1:	2.46356783919598	2.84571137163313	-73.1264926049109
flux1:	2.47412060301508	2.98587883116965	-71.3594787440451
flux1:	2.48467336683417	3.19819604258384	-69.7015795549365
flux1:	2.49522613065327	3.49724389601858	-67.6564588817375
flux1:	2.50577889447237	3.89605508956727	-65.1043498695375
flux1:	2.51633165829146	4.40576243297235	-62.5636979886671
flux1:	2.52688442211056	5.0333714588525	-60.4728701091628
flux1:	2.53743718592965	5.77841522783878	-58.5584944196309
flux1:	2.54798994974875	6.629234422285	-56.2831929027141
flux1:	2.55854271356784	7.55983406680906	-53.6589241318158
flux1:	2.56909547738694	8.52975026551257	-51.1805777749734
flux1:	2.57964824120604	9.48619450436007	-49.0860894137516
flux1:	2.59020100502513	10.3710158873844	-47.088621491572
flux1:	2.60075376884423	11.1281191755645	-44.8453630734248
flux1:	2.61130653266332	11.7133832506107	-42.4061128996914
flux1:	2.62185929648242	12.0999352737308	-40.0888119235216
flux1:	2.63241206030151	12.2827950274629	-38.0362928765265
flux1:	2.64296482412061	12.2770719841661	-36.0618174607223
flux1:	2.6535175879397	12.1155395680139	-33.955796477194
flux1:	2.6640703517588	11.8409814779257	-31.7837993245669
flux1:	2.6746231155779	11.5002983966755	-29.7633397097013
flux1:	2.68517587939699	11.1379886710764	-27.9551853018299
flux1:	2.69572864321609	10.7931447677327	-26.2239201880539
flux1:	2.70628140703518	10.4966515015004	-24.4630371577892
flux1:	2.71683417085428	10.2706803373813	-22.7287819688141
flux1:	2.72738693467337	10.1289458584279	-21.1317664975044
flux1:	2.73793969849247	10.0781088739429	-19.6832273094706
flux1:	2.74849246231157	10.1191638338401	-18.3012991943444
flux1:	2.75904522613066	10.2481002390548	-16.9306947117
flux1:	2.76959798994976	10.4566830654442	-15.6000276340792
flux1:	2.78015075376885	10.7326049535969	-14.3635847513932
flux1:	2.79070351758795	11.0608458008361	-13.2274304869182
flux1:	2.80125628140704	11.4238156736433	-12.1512319696364
flux1:	2.81180904522614	11.8024976943441	-11.1072372637101
flux1:	2.82236180904524	12.1760222555365	-10.1138299374613
flux1:	2.83291457286433	12.5237910977738	-9.20182838757011
flux1:	2.84346733668343	12.8264092729545	-8.36706296479787
flux1:	2.85402010050252	13.0677313582449	-7.58317656735545
flux1:	2.86457286432162	13.2336138544923	-6.84754971639984
flux1:	2.87512562814071	13.3130218005043	-6.17770856081649
flux1:	2.88567839195981	13.2991012791003	-5.57246223883537
flux1:	2.8962311557789	13.1909277943057	-5.01390379698518
flux1:	2.906783919598	12.9909022404818	-4.49646104400443
flux1:	2.9173366834171	12.7029724251845	-4.02581146330752
flux1:	2.92788944723619	12.3336169033404	-3.60325393739316
flux1:	2.93844221105529	11.8931034630485	-3.22311736835091
flux1:	2.94899497487438	11.3930013216817	-2.87416032074311
flux1:	2.95954773869348	10.8431273790123	-2.54975994554037
flux1:	2.97010050251257	10.2542226902306	-2.25722138680209
flux1:	2.98065326633167	9.63985120863944	-2.00071097326669
flux1:	2.99120603015077	9.01378774200106	-1.77032650305392
flux1:	3.00175879396986	8.38470653045828	-1.55972812711922
flux1:	3.01231155778896	7.75825012018253	-1.37014932434203
flux1:	3.02286432160805	7.14066276744247	-1.20031121892054
flux1:	3.03341708542715	6.53959661701754	-1.05049108449336
flux1:	3.04396984924624	5.96108561137639	-0.921428982317065
flux1:	3.05452261306534	5.40993329124933	-0.806676343160557
flux1:	3.06507537688443	4.89045367024163	-0.701592931131107
flux1:	3.07562814070353	4.40515542152683	-0.609158460431182
flux1:	3.08618090452263	3.95313419808227	-0.530057707684757
flux1:	3.09673366834172	3.53210184218929	-0.46068149038079
flux1:	3.10728643216082	3.14189954215249	-0.399115197618497
flux1:	3.11783919597991	2.78416403935325	-0.344706318341399
flux1:	3.12839195979901	2.45990489495908	-0.296584895083865
flux1:	3.1389447236181	2.16783360695303	-0.254636021528169
flux1:	3.1494974874372	1.90534727474709	-0.21859605364993
flux1:	3.1600502512563	1.66922765996747	-0.187240016652798
flux1:	3.17060301507539	1.45673934188502	-0.159595046165911
flux1:	3.18115577889449	1.26612188537848	-0.135501222630459
flux1:	3.19170854271358	1.09680041319372	-0.114922234484898
flux1:	3.20226130653268	0.948050694997641	-0.0974408902037107
flux1:	3.21281407035177	0.818215189696676	-0.0824963741645816
flux1:	3.22336683417087	0.704816026305161	-0.0696421290458665
flux1:	3.23391959798997	0.605334363299364	-0.0585654398839976
flux1:	3.24447236180906	0.517850087550484	-0.0491778326329052
flux1:	3.25502512562816	0.441193013064453	-0.0413608160268597
flux1:	3.26557788944725	0.374755088659458	-0.0347455019369961
flux1:	3.27613065326635	0.317847254902018	-0.0290410423237684
flux1:	3.28668341708544	0.26939037514828	-0.0241894643112554
flux1:	3.29723618090454	0.227960507378061	-0.0201252401132563
flux1:	3.30778894472363	0.192310634068799	-0.0167372957683335
flux1:	3.31834170854273	0.161553617152072	-0.0139026656193938
flux1:	3.32889447236183	0.135197575816487	-0.0114840750970825
flux1:	3.33944723618092	0.112828922324457	-0.00944117475120862
flux1:	3.35000000000002	0.0940367394145593	-0.00777002230347317
