# Supplementary material for: Optics of cone photoreceptors in the chicken (Gallus gallus domesticus)
Source: J R Soc Interface. 2015 Oct 6;12(111):20150591. doi: 10.1098/rsif.2015.0591 (PMC4614498; doi:10.1098/rsif.2015.0591)
Supplement: Oil droplet morphological and refractive index measurements [file rsif20150591supp3.gz › Wilbyetal_data_fluxspectra/green/angle_full-theta-25-full.dat]

flux1:	1.25	0.0125004919611379	-0.0013029742049041
flux1:	1.2605527638191	0.0151745639292905	-0.00162707271369226
flux1:	1.27110552763819	0.0186023322247344	-0.00200491915232708
flux1:	1.28165829145729	0.0230188087437593	-0.0024703778781825
flux1:	1.29221105527638	0.0286040649824907	-0.00305968113706129
flux1:	1.30276381909548	0.0354445564359609	-0.00375941189261071
flux1:	1.31331658291457	0.0435962415364476	-0.00457795513004638
flux1:	1.32386934673367	0.0528320920919739	-0.00560543403031321
flux1:	1.33442211055276	0.0630779046290332	-0.00687071276734366
flux1:	1.34497487437186	0.074974005413878	-0.00832852836792036
flux1:	1.35552763819095	0.0901911609311947	-0.0100671403406608
flux1:	1.36608040201005	0.110349840134916	-0.0121979566384381
flux1:	1.37663316582914	0.136066722485106	-0.0146623870788644
flux1:	1.38718592964824	0.166039626871746	-0.0175806236514389
flux1:	1.39773869346734	0.198482594620427	-0.0213156558450636
flux1:	1.40829145728643	0.233528788547117	-0.0255368751919241
flux1:	1.41884422110553	0.273436529534069	-0.0299892552570731
flux1:	1.42939698492462	0.321485716704306	-0.0358176871127506
flux1:	1.43994974874372	0.382280555058567	-0.043311450634773
flux1:	1.45050251256281	0.461589729053643	-0.0509795669977318
flux1:	1.46105527638191	0.560892004763362	-0.0592919667377585
flux1:	1.471608040201	0.671332851868043	-0.0710558242454111
flux1:	1.4821608040201	0.77913452017116	-0.0847987371757945
flux1:	1.49271356783919	0.888612360215145	-0.0979261041673235
flux1:	1.50326633165829	1.02027714114121	-0.115009925239884
flux1:	1.51381909547739	1.19347199603188	-0.137484645523853
flux1:	1.52437185929648	1.41721296203582	-0.159901750562818
flux1:	1.53492462311558	1.69177345701098	-0.184325919326106
flux1:	1.54547738693467	1.99925757343887	-0.219094479934892
flux1:	1.55603015075377	2.30704413028481	-0.258498950779955
flux1:	1.56658291457286	2.59921028271932	-0.295407274840309
flux1:	1.57713567839196	2.91197411041093	-0.343855473598874
flux1:	1.58768844221105	3.31278582095634	-0.406147867543
flux1:	1.59824120603015	3.86161742629402	-0.46718079191302
flux1:	1.60879396984924	4.56940562025208	-0.534668867573765
flux1:	1.61934673366834	5.3428782201931	-0.626797803432968
flux1:	1.62989949748744	6.03122624470925	-0.724750779191988
flux1:	1.64045226130653	6.63963375061639	-0.818183163246326
flux1:	1.65100502512563	7.32345360948614	-0.940980047276406
flux1:	1.66155778894472	8.20278269962316	-1.08843905445038
flux1:	1.67211055276382	9.36334468962267	-1.23244343113301
flux1:	1.68266331658291	10.8343300339494	-1.39778044231066
flux1:	1.69321608040201	12.4337351878663	-1.60173927900091
flux1:	1.7037688442211	13.7542387626034	-1.8008122602678
flux1:	1.7143216080402	14.7709348846584	-2.0154451691985
flux1:	1.72487437185929	15.9268664975019	-2.29747939754176
flux1:	1.73542713567839	17.5741770827194	-2.59214737946918
flux1:	1.74597989949748	19.8131638474534	-2.86682351206139
flux1:	1.75653266331658	22.4302349543166	-3.20206160056307
flux1:	1.76708542713568	24.6959157173521	-3.60621717065993
flux1:	1.77763819095477	26.2227710143248	-3.98771683459247
flux1:	1.78819095477387	27.6152073854784	-4.40887024063254
flux1:	1.79874371859296	29.4602958078813	-4.92046866999863
flux1:	1.80929648241206	31.9906171724133	-5.43096662598595
flux1:	1.81984924623115	35.1023793460288	-5.94608721076243
flux1:	1.83040201005025	37.7826206535063	-6.57724595150052
flux1:	1.84095477386934	39.1199294974291	-7.25921425927655
flux1:	1.85150753768844	39.9576884365961	-7.9286069840427
flux1:	1.86206030150753	41.2552928521039	-8.66678739297188
flux1:	1.87261306532663	43.0432589571878	-9.50823359925007
flux1:	1.88316582914573	44.6512645413946	-10.3895161943642
flux1:	1.89371859296482	44.8565572084058	-11.3249928891599
flux1:	1.90427135678392	43.8042589678097	-12.344101159932
flux1:	1.91482412060301	42.3515250589571	-13.39895817912
flux1:	1.92537688442211	40.5510378568121	-14.4986509720213
flux1:	1.9359296482412	37.8157013993701	-15.733560940942
flux1:	1.9464824120603	33.6313730512244	-17.0663673013446
flux1:	1.95703517587939	28.3231193438781	-18.4357830476145
flux1:	1.96758793969849	22.3126729261332	-19.8387395180692
flux1:	1.97814070351758	15.8583609173252	-21.2852200069478
flux1:	1.98869346733668	9.67200992156907	-22.8468672534441
flux1:	1.99924623115577	4.76680225486611	-24.5372172029292
flux1:	2.00979899497487	1.84822096317579	-26.3023235984543
flux1:	2.02035175879397	0.683478946495086	-28.0391563897416
flux1:	2.03090452261306	0.387585266430983	-29.7368051817608
flux1:	2.04145728643216	0.347968121891958	-31.5006356674342
flux1:	2.05201005025125	0.365790340139015	-33.4058785017922
flux1:	2.06256281407035	0.362283857225995	-35.4193617971988
flux1:	2.07311557788944	0.3348442111268	-37.4051188060951
flux1:	2.08366834170854	0.325909392210178	-39.2425592512197
flux1:	2.09422110552764	0.344762705067704	-40.9963650511775
flux1:	2.10477386934673	0.379152817467867	-42.84580372283
flux1:	2.11532663316583	0.411716831973005	-44.8575906133865
flux1:	2.12587939698492	0.425828813099347	-46.8909669295774
flux1:	2.13643216080402	0.421743791076615	-48.7164500591657
flux1:	2.14698492462311	0.41922986392663	-50.2797787015658
flux1:	2.15753768844221	0.432754597992274	-51.8167140905207
flux1:	2.16809045226131	0.462425184942644	-53.5739234365429
flux1:	2.1786432160804	0.49925416350009	-55.4468789554777
flux1:	2.1891959798995	0.531741785642943	-57.0886814444031
flux1:	2.19974874371859	0.554678182331937	-58.3553278679997
flux1:	2.21030150753769	0.574329718486134	-59.4910836660698
flux1:	2.22085427135678	0.60225326037054	-60.8428021853913
flux1:	2.23140703517588	0.647372761693736	-62.40820038731
flux1:	2.24195979899497	0.713292782921364	-63.7989445558649
flux1:	2.25251256281407	0.797194247196333	-64.7710260326915
flux1:	2.26306532663317	0.888240877031071	-65.5739812403899
flux1:	2.27361809045226	0.969424041533269	-66.5662228012558
flux1:	2.28417085427136	1.02665746763905	-67.7131181962472
flux1:	2.29472361809045	1.05845877745906	-68.6644791255116
flux1:	2.30527638190955	1.07721761395371	-69.2160864991881
flux1:	2.31582914572864	1.10040862419427	-69.5584673491553
flux1:	2.32638190954774	1.14281686854014	-70.0024306817251
flux1:	2.33693467336684	1.21323793263099	-70.5154479868436
flux1:	2.34748743718593	1.31577916128626	-70.7432234194006
flux1:	2.35804020100503	1.44957504623167	-70.5383789181891
flux1:	2.36859296482412	1.60847847980591	-70.1785323988729
flux1:	2.37914572864322	1.77939866268203	-69.918881029519
flux1:	2.38969849246231	1.94433065293347	-69.6194832875127
flux1:	2.40025125628141	2.08421615280242	-69.0088823323989
flux1:	2.4108040201005	2.18634448225709	-68.0967503729887
flux1:	2.4213567839196	2.2484596683295	-67.120741333752
flux1:	2.4319095477387	2.28008792407772	-66.1899187465075
flux1:	2.44246231155779	2.29786865051163	-65.1620306643917
flux1:	2.45301507537689	2.32099191520023	-63.8808005829053
flux1:	2.46356783919598	2.36640912900252	-62.404425408992
flux1:	2.47412060301508	2.44796848111442	-60.901345251778
flux1:	2.48467336683417	2.57602171523582	-59.3826366260788
flux1:	2.49522613065327	2.75892425717464	-57.6998875967378
flux1:	2.50577889447237	3.00302472860446	-55.8213183946191
flux1:	2.51633165829146	3.31298422701881	-53.913999071961
flux1:	2.52688442211056	3.69028100680614	-52.0696122197979
flux1:	2.53743718592965	4.13206636380665	-50.1514625011468
flux1:	2.54798994974875	4.62911342932697	-48.0527093495787
flux1:	2.55854271356784	5.16497205698144	-45.9225975384704
flux1:	2.56909547738694	5.71574915453118	-43.9580577575303
flux1:	2.57964824120604	6.25179191515299	-42.1092624888066
flux1:	2.59020100502513	6.7408871532799	-40.1802710814258
flux1:	2.60075376884423	7.1525462329945	-38.1423423354739
flux1:	2.61130653266332	7.46276095108211	-36.1725296950766
flux1:	2.62185929648242	7.65719748405775	-34.3944755021678
flux1:	2.63241206030151	7.73336237584244	-32.7181702100976
flux1:	2.64296482412061	7.70012004978196	-30.982293192988
flux1:	2.6535175879397	7.57618636610115	-29.1760547742142
flux1:	2.6640703517588	7.38624000329032	-27.4407037125339
flux1:	2.6746231155779	7.15746409677304	-25.8667893186764
flux1:	2.68517587939699	6.91597408711748	-24.3768899573712
flux1:	2.69572864321609	6.68491365631564	-22.8503403477205
flux1:	2.70628140703518	6.48269748658987	-21.2955971728873
flux1:	2.71683417085428	6.32266519209429	-19.8246876025553
flux1:	2.72738693467337	6.2131019882852	-18.4905841412922
flux1:	2.73793969849247	6.15825684456701	-17.2304380350661
flux1:	2.74849246231157	6.15897630256948	-15.9723534981675
flux1:	2.75904522613066	6.21336077971092	-14.7325982405162
flux1:	2.76959798994976	6.3169333625767	-13.5779923479568
flux1:	2.78015075376885	6.46307769631437	-12.530712006693
flux1:	2.79070351758795	6.64344538975985	-11.5490046421662
flux1:	2.80125628140704	6.84837496286388	-10.5910188230123
flux1:	2.81180904522614	7.06698922947731	-9.66528493635688
flux1:	2.82236180904524	7.28732455737971	-8.80948483830477
flux1:	2.83291457286433	7.49702587735288	-8.03686972356163
flux1:	2.84346733668343	7.68445422735047	-7.32199764517626
flux1:	2.85402010050252	7.83936545048354	-6.63824239720102
flux1:	2.86457286432162	7.95281443538357	-5.99004799191071
flux1:	2.87512562814071	8.01724636442989	-5.39758462400142
flux1:	2.88567839195981	8.02768792822978	-4.86506038351622
flux1:	2.8962311557789	7.98231854993154	-4.3791353169228
flux1:	2.906783919598	7.88175375197888	-3.92797203970392
flux1:	2.9173366834171	7.72764983608238	-3.51001383782648
flux1:	2.92788944723619	7.52337863048382	-3.12996316491226
flux1:	2.93844221105529	7.27420959190151	-2.79019655890979
flux1:	2.94899497487438	6.98647171718965	-2.48538679530688
flux1:	2.95954773869348	6.66592819823992	-2.20873522348722
flux1:	2.97010050251257	6.31895474696795	-1.95832079726288
flux1:	2.98065326633167	5.95337043552435	-1.73258613420225
flux1:	2.99120603015077	5.57743988764938	-1.52935255049513
flux1:	3.00175879396986	5.19751217930544	-1.34895504587539
flux1:	3.01231155778896	4.81792408764393	-1.18960895926371
flux1:	3.02286432160805	4.44229431638869	-1.04671544368361
flux1:	3.03341708542715	4.07429127480656	-0.918542469345185
flux1:	3.04396984924624	3.71787423307257	-0.804202841919468
flux1:	3.05452261306534	3.37702864243185	-0.701864342216312
flux1:	3.06507537688443	3.05525546670484	-0.612109043721505
flux1:	3.07562814070353	2.75404969109497	-0.534393998750133
flux1:	3.08618090452263	2.47309224217813	-0.464666836262004
flux1:	3.09673366834172	2.21125612722582	-0.401603794796224
flux1:	3.10728643216082	1.96821538874151	-0.346722015052455
flux1:	3.11783919597991	1.74434102516561	-0.299269943279932
flux1:	3.12839195979901	1.540472925612	-0.257766687305806
flux1:	3.1389447236181	1.35686297735664	-0.221746036170244
flux1:	3.1494974874372	1.19256522424196	-0.190046588050365
flux1:	3.1600502512563	1.0451969538963	-0.161926393606754
flux1:	3.17060301507539	0.912312383651603	-0.137943341757419
flux1:	3.18115577889449	0.792666024563448	-0.117787442275278
flux1:	3.19170854271358	0.686119471643977	-0.100261112541037
flux1:	3.20226130653268	0.592458118416519	-0.0848986905941239
flux1:	3.21281407035177	0.510732160090071	-0.0716556580477893
flux1:	3.22336683417087	0.43958124781234	-0.0603772355316579
flux1:	3.23391959798997	0.37747370186428	-0.0508907969955617
flux1:	3.24447236180906	0.322988896346002	-0.0428699831981413
flux1:	3.25502512562816	0.275039947791735	-0.0359447336352445
flux1:	3.26557788944725	0.233233692393891	-0.029990814027052
flux1:	3.27613065326635	0.197382588052737	-0.0249761698889661
flux1:	3.28668341708544	0.167037142904089	-0.020813446864274
flux1:	3.29723618090454	0.141260023529741	-0.0173600149447931
flux1:	3.30778894472363	0.119131760134551	-0.0144232369510217
flux1:	3.31834170854273	0.100025693829	-0.0119069885924349
flux1:	3.32889447236183	0.08362935938883	-0.00982463714864847
flux1:	3.33944723618092	0.0696806007088767	-0.00812514168325172
flux1:	3.35000000000002	0.0579356335717128	-0.00670676704411625
