# Supplementary material for: Optics of cone photoreceptors in the chicken (Gallus gallus domesticus)
Source: J R Soc Interface. 2015 Oct 6;12(111):20150591. doi: 10.1098/rsif.2015.0591 (PMC4614498; doi:10.1098/rsif.2015.0591)
Supplement: Oil droplet morphological and refractive index measurements [file rsif20150591supp3.gz › Wilbyetal_data_fluxspectra/green/angle_full-theta-30-full.dat]

flux1:	1.25	0.00669970946633147	-0.00102573941139
flux1:	1.2605527638191	0.00809394240737803	-0.00128595622170397
flux1:	1.27110552763819	0.00987669411521404	-0.0015919428568382
flux1:	1.28165829145729	0.012190853512995	-0.00197397613712879
flux1:	1.29221105527638	0.0151482462474204	-0.00245664861286831
flux1:	1.30276381909548	0.0187545276751792	-0.00301978461458861
flux1:	1.31331658291457	0.0230017622641212	-0.00368846184695401
flux1:	1.32386934673367	0.0277701884673544	-0.0045443292541076
flux1:	1.33442211055276	0.0330791812284028	-0.00556186990201498
flux1:	1.34497487437186	0.0392361138857054	-0.00672104428222743
flux1:	1.35552763819095	0.047049862611398	-0.0081873657988282
flux1:	1.36608040201005	0.0573738670009092	-0.0099950714470994
flux1:	1.37663316582914	0.0706813555272908	-0.0119528266248254
flux1:	1.38718592964824	0.0863455484111683	-0.0142333591712058
flux1:	1.39773869346734	0.103164111988004	-0.0173000750960816
flux1:	1.40829145728643	0.120894569566779	-0.0208026088570394
flux1:	1.41884422110553	0.140915081558513	-0.0244188068242651
flux1:	1.42939698492462	0.165326973299293	-0.0290999197943752
flux1:	1.43994974874372	0.196375980714282	-0.0350923927310416
flux1:	1.45050251256281	0.236522674759741	-0.0412994929439019
flux1:	1.46105527638191	0.286521773541255	-0.0481253129574903
flux1:	1.471608040201	0.342705535626427	-0.0575238175149489
flux1:	1.4821608040201	0.398219692203267	-0.06870016708389
flux1:	1.49271356783919	0.453684432388229	-0.0800404551131807
flux1:	1.50326633165829	0.518511459758045	-0.0940012726694125
flux1:	1.51381909547739	0.603769908951692	-0.111549144390701
flux1:	1.52437185929648	0.715750978655606	-0.130680529289102
flux1:	1.53492462311558	0.854313107419646	-0.152841372827117
flux1:	1.54547738693467	1.0082909127454	-0.180810400050964
flux1:	1.55603015075377	1.16105478436372	-0.211879017626023
flux1:	1.56658291457286	1.30735587889073	-0.245000223972179
flux1:	1.57713567839196	1.46468289382373	-0.286394837411814
flux1:	1.58768844221105	1.66129123465501	-0.335559312336425
flux1:	1.59824120603015	1.92466620352402	-0.388083367775487
flux1:	1.60879396984924	2.26619492569158	-0.449276045540082
flux1:	1.61934673366834	2.65016148403376	-0.522817062213809
flux1:	1.62989949748744	2.9987078379268	-0.601106658503732
flux1:	1.64045226130653	3.29732653404167	-0.687888995621276
flux1:	1.65100502512563	3.62100647098194	-0.795575042370329
flux1:	1.66155778894472	4.0397357159779	-0.915725633030442
flux1:	1.67211055276382	4.59577808792423	-1.03973949889249
flux1:	1.68266331658291	5.29604884224143	-1.18233244714504
flux1:	1.69321608040201	6.05739116235836	-1.34906436413795
flux1:	1.7037688442211	6.70074866480479	-1.52627937873952
flux1:	1.7143216080402	7.20173691621463	-1.72210591764749
flux1:	1.72487437185929	7.73920519041361	-1.94853616975254
flux1:	1.73542713567839	8.47643595745676	-2.18905293042991
flux1:	1.74597989949748	9.49147518109842	-2.4325075942946
flux1:	1.75653266331658	10.7234987860266	-2.71569716123755
flux1:	1.76708542713568	11.8159129822916	-3.05635393810982
flux1:	1.77763819095477	12.5104057104805	-3.40634980889439
flux1:	1.78819095477387	13.0913911030407	-3.75519168310641
flux1:	1.79874371859296	13.8858384135805	-4.15487942054664
flux1:	1.80929648241206	15.004335778756	-4.60710031256426
flux1:	1.81984924623115	16.3973160980075	-5.0801158867198
flux1:	1.83040201005025	17.6049634830462	-5.6217370057184
flux1:	1.84095477386934	18.1681699427812	-6.22012863189924
flux1:	1.85150753768844	18.4253649807306	-6.79200037899155
flux1:	1.86206030150753	18.8548889092976	-7.39528558316103
flux1:	1.87261306532663	19.5458912342605	-8.14278948979642
flux1:	1.88316582914573	20.2294146350849	-8.95194264610469
flux1:	1.89371859296482	20.2273124777852	-9.77685432699369
flux1:	1.90427135678392	19.5457282580182	-10.6671704309131
flux1:	1.91482412060301	18.6956580959709	-11.5732965948667
flux1:	1.92537688442211	17.7662180294836	-12.5440936060025
flux1:	1.9359296482412	16.4449306563894	-13.6853067527401
flux1:	1.9464824120603	14.4496242513576	-14.9061736834464
flux1:	1.95703517587939	11.9946141788897	-16.1479528089279
flux1:	1.96758793969849	9.31956017480687	-17.4005211233905
flux1:	1.97814070351758	6.52490219011099	-18.705227850036
flux1:	1.98869346733668	3.91526482446566	-20.1654197801962
flux1:	1.99924623115577	1.9043313866914	-21.7409451361192
flux1:	2.00979899497487	0.740698941445828	-23.3400826028831
flux1:	2.02035175879397	0.285457589697921	-24.8880348102649
flux1:	2.03090452261306	0.170029409919441	-26.4400024825324
flux1:	2.04145728643216	0.154041602712631	-28.0975717374073
flux1:	2.05201005025125	0.160934146351229	-29.8517313570036
flux1:	2.06256281407035	0.162031044887595	-31.6101501517008
flux1:	2.07311557788944	0.156700699409699	-33.2919547075261
flux1:	2.08366834170854	0.159011733985248	-34.9165037480598
flux1:	2.09422110552764	0.171862002394383	-36.5767525859022
flux1:	2.10477386934673	0.189630955606542	-38.2993873092093
flux1:	2.11532663316583	0.204049565422854	-40.0173999783083
flux1:	2.12587939698492	0.209702355416858	-41.6459352045566
flux1:	2.13643216080402	0.209735722071567	-43.1706439429037
flux1:	2.14698492462311	0.212397881813323	-44.6758700690871
flux1:	2.15753768844221	0.22199679420161	-46.2353628054976
flux1:	2.16809045226131	0.237661099599684	-47.7949367965978
flux1:	2.1786432160804	0.255422561970674	-49.2352380170841
flux1:	2.1891959798995	0.270384636671752	-50.5255074216978
flux1:	2.19974874371859	0.280534193847977	-51.7622659016827
flux1:	2.21030150753769	0.288699497756056	-53.0554686942381
flux1:	2.22085427135678	0.299760535079404	-54.3805778966015
flux1:	2.23140703517588	0.317188435949138	-55.5843293292729
flux1:	2.24195979899497	0.342195098711623	-56.5779139659273
flux1:	2.25251256281407	0.373389867552498	-57.4636278258839
flux1:	2.26306532663317	0.406558223739966	-58.3963095372152
flux1:	2.27361809045226	0.435540647247116	-59.3716010796796
flux1:	2.28417085427136	0.455617329119374	-60.2281158173938
flux1:	2.29472361809045	0.466467099099835	-60.8452989716291
flux1:	2.30527638190955	0.472525523779601	-61.2901657218237
flux1:	2.31582914572864	0.479841562867989	-61.7333135321529
flux1:	2.32638190954774	0.493542291739262	-62.2201013890246
flux1:	2.33693467336684	0.516504216577537	-62.5925627879276
flux1:	2.34748743718593	0.549915685398238	-62.6954169981196
flux1:	2.35804020100503	0.593196404301159	-62.5862671457559
flux1:	2.36859296482412	0.644182682581398	-62.4370513478712
flux1:	2.37914572864322	0.698644726980161	-62.2785769504573
flux1:	2.38969849246231	0.751042662482583	-61.9630430043017
flux1:	2.40025125628141	0.795517525327697	-61.3718263577131
flux1:	2.4108040201005	0.828060963975319	-60.5629553994772
flux1:	2.4213567839196	0.847673056936097	-59.6770654716439
flux1:	2.4319095477387	0.856930802055562	-58.7461867681464
flux1:	2.44246231155779	0.860705974519967	-57.6572900102061
flux1:	2.45301507537689	0.864807147069827	-56.3159291936903
flux1:	2.46356783919598	0.874436150317757	-54.7892882196998
flux1:	2.47412060301508	0.893769255644713	-53.229474608661
flux1:	2.48467336683417	0.925823535218098	-51.6844667013068
flux1:	2.49522613065327	0.972894087501004	-50.0640432200218
flux1:	2.50577889447237	1.03670204274744	-48.2962855907917
flux1:	2.51633165829146	1.11852100703633	-46.4378901732123
flux1:	2.52688442211056	1.21890843388281	-44.5981715428606
flux1:	2.53743718592965	1.33735277104875	-42.8154294576649
flux1:	2.54798994974875	1.47179799414593	-41.0503585255684
flux1:	2.55854271356784	1.61824379626732	-39.2632772919419
flux1:	2.56909547738694	1.77064748048426	-37.4569224254409
flux1:	2.57964824120604	1.92112340391299	-35.6635292948898
flux1:	2.59020100502513	2.06077238257548	-33.9210899741888
flux1:	2.60075376884423	2.18073586547413	-32.2491003786078
flux1:	2.61130653266332	2.27361393071259	-30.6278321392982
flux1:	2.62185929648242	2.33451203689246	-29.0157512659342
flux1:	2.63241206030151	2.36181898547574	-27.401657709093
flux1:	2.64296482412061	2.35730573109069	-25.8249110376361
flux1:	2.6535175879397	2.32572466059059	-24.331558644255
flux1:	2.6640703517588	2.27393693226635	-22.9206706160739
flux1:	2.6746231155779	2.20972256012183	-21.5472493412206
flux1:	2.68517587939699	2.14083678086255	-20.179261935276
flux1:	2.69572864321609	2.07413789879937	-18.8391061073307
flux1:	2.70628140703518	2.01530056556784	-17.5755550525286
flux1:	2.71683417085428	1.96845782425827	-16.4028855500364
flux1:	2.72738693467337	1.93640998180345	-15.2867814751424
flux1:	2.73793969849247	1.92058661430955	-14.1915081519811
flux1:	2.74849246231157	1.92146500305996	-13.123513781362
flux1:	2.75904522613066	1.93852313852718	-12.1175455132283
flux1:	2.76959798994976	1.97055916275602	-11.1894845417113
flux1:	2.78015075376885	2.01554769490269	-10.3185224428417
flux1:	2.79070351758795	2.07095596018989	-9.47704358844049
flux1:	2.80125628140704	2.13367692949289	-8.66424834006161
flux1:	2.81180904522614	2.20034706585434	-7.90081228682244
flux1:	2.82236180904524	2.26726788242739	-7.19871323151939
flux1:	2.83291457286433	2.33067885898068	-6.54882864916649
flux1:	2.84346733668343	2.38689949503329	-5.9362111301193
flux1:	2.85402010050252	2.43267722673715	-5.35720390971585
flux1:	2.86457286432162	2.46531192602309	-4.82003725067844
flux1:	2.87512562814071	2.48260634666088	-4.33319833239371
flux1:	2.88567839195981	2.48307716982916	-3.89395288990985
flux1:	2.8962311557789	2.46602366979415	-3.49075202306539
flux1:	2.906783919598	2.43178970836227	-3.11802245903444
flux1:	2.9173366834171	2.38115964028795	-2.77972838315208
flux1:	2.92788944723619	2.31542973367407	-2.47743364477502
flux1:	2.93844221105529	2.23608391865566	-2.20681851516167
flux1:	2.94899497487438	2.1451367594468	-1.96362387534245
flux1:	2.95954773869348	2.04443321066202	-1.74333327342047
flux1:	2.97010050251257	1.93594330338072	-1.54245890303405
flux1:	2.98065326633167	1.82179530148013	-1.36293206322226
flux1:	2.99120603015077	1.70463751808622	-1.20543995608502
flux1:	3.00175879396986	1.58672821526741	-1.06443048200919
flux1:	3.01231155778896	1.46953528135539	-0.936354299647012
flux1:	3.02286432160805	1.35388792340435	-0.82190494709315
flux1:	3.03341708542715	1.24064235290534	-0.720297582796111
flux1:	3.04396984924624	1.13086815253881	-0.63039352699782
flux1:	3.05452261306534	1.02565646706517	-0.551712833484211
flux1:	3.06507537688443	0.926158479474019	-0.481790621198334
flux1:	3.07562814070353	0.833238749842446	-0.418916798325426
flux1:	3.08618090452263	0.747182494396636	-0.363754285081712
flux1:	3.09673366834172	0.667416482391646	-0.315725711784524
flux1:	3.10728643216082	0.59331257100912	-0.273410642499788
flux1:	3.11783919597991	0.524725120890576	-0.236400231798525
flux1:	3.12839195979901	0.462111149720539	-0.203770020259662
flux1:	3.1389447236181	0.405774093197171	-0.174746712691863
flux1:	3.1494974874372	0.355594294988935	-0.149772215368735
flux1:	3.1600502512563	0.310990783422235	-0.128398604091814
flux1:	3.17060301507539	0.271222144206715	-0.10949190545267
flux1:	3.18115577889449	0.235546955530362	-0.0930608683857389
flux1:	3.19170854271358	0.203519020191761	-0.0790660360749504
flux1:	3.20226130653268	0.175077930499993	-0.066855182283956
flux1:	3.21281407035177	0.150292309231657	-0.0564085353035941
flux1:	3.22336683417087	0.128991412441551	-0.0477076056006505
flux1:	3.23391959798997	0.11066231161732	-0.0401405267641886
flux1:	3.24447236180906	0.0947175954359193	-0.0335649898502104
flux1:	3.25502512562816	0.0807045086141664	-0.0281457550140441
flux1:	3.26557788944725	0.0684010839852405	-0.0235768300459546
flux1:	3.27613065326635	0.0577111317988409	-0.0196326220769584
flux1:	3.28668341708544	0.0485963563882124	-0.0163662585573641
flux1:	3.29723618090454	0.040935594355573	-0.0136268545918522
flux1:	3.30778894472363	0.0345175535921892	-0.0112691757716512
flux1:	3.31834170854273	0.0290660195844865	-0.00933456381450439
flux1:	3.32889447236183	0.0243611776904641	-0.00774764341754496
flux1:	3.33944723618092	0.0202828999906716	-0.00638748180718026
flux1:	3.35000000000002	0.0167997398157886	-0.00526100464485889
