# Supplementary material for: Optics of cone photoreceptors in the chicken (Gallus gallus domesticus)
Source: J R Soc Interface. 2015 Oct 6;12(111):20150591. doi: 10.1098/rsif.2015.0591 (PMC4614498; doi:10.1098/rsif.2015.0591)
Supplement: Oil droplet morphological and refractive index measurements [file rsif20150591supp3.gz › Wilbyetal_data_fluxspectra/green/angle_full-theta-35-full.dat]

flux1:	1.25	0.00303654588758274	-5.25132244889905e-4
flux1:	1.2605527638191	0.00367157320818841	-6.55558024815164e-4
flux1:	1.27110552763819	0.00446429384697202	-8.09440886525415e-4
flux1:	1.28165829145729	0.00548002762091262	-0.00101285772336851
flux1:	1.29221105527638	0.00677118816503876	-0.00127060475545895
flux1:	1.30276381909548	0.00834180424348903	-0.00155891919409799
flux1:	1.31331658291457	0.0101770683701479	-0.00189993797702014
flux1:	1.32386934673367	0.012251794997538	-0.0023408509324877
flux1:	1.33442211055276	0.0146034268404434	-0.00286236457140975
flux1:	1.34497487437186	0.0173476228585124	-0.00347033297349481
flux1:	1.35552763819095	0.0207242382489965	-0.00423986043875534
flux1:	1.36608040201005	0.0250226011140193	-0.00515164108316178
flux1:	1.37663316582914	0.0304684159071548	-0.00614659729522258
flux1:	1.38718592964824	0.036976875068182	-0.0073275118651839
flux1:	1.39773869346734	0.0441754333406459	-0.00881753663512894
flux1:	1.40829145728643	0.0519026483311158	-0.0105449801113061
flux1:	1.41884422110553	0.0606119975966288	-0.0125243326988425
flux1:	1.42939698492462	0.071115784487416	-0.0148877976196658
flux1:	1.43994974874372	0.0841922659133551	-0.0175668711851407
flux1:	1.45050251256281	0.100514446650817	-0.0206976785232425
flux1:	1.46105527638191	0.120337023511826	-0.0246359292077209
flux1:	1.471608040201	0.143006421949417	-0.0292483897651253
flux1:	1.4821608040201	0.167057595726947	-0.0344931414293764
flux1:	1.49271356783919	0.192362252597007	-0.0409404853649269
flux1:	1.50326633165829	0.220946312739051	-0.0485022617222906
flux1:	1.51381909547739	0.25593016155743	-0.0568212187731518
flux1:	1.52437185929648	0.29993522481428	-0.0673451821172558
flux1:	1.53492462311558	0.353814090006089	-0.0809612643104826
flux1:	1.54547738693467	0.41448694725381	-0.0953184135795199
flux1:	1.55603015075377	0.476605992343891	-0.110684340213857
flux1:	1.56658291457286	0.538852002142544	-0.131126281835215
flux1:	1.57713567839196	0.606622042980653	-0.155893050849969
flux1:	1.58768844221105	0.686975523633181	-0.182220991420778
flux1:	1.59824120603015	0.786250228582305	-0.213261666431135
flux1:	1.60879396984924	0.908246466471253	-0.251594312515178
flux1:	1.61934673366834	1.04782497218638	-0.292810484460385
flux1:	1.62989949748744	1.18645075186368	-0.337717192068986
flux1:	1.64045226130653	1.31392405778721	-0.394916118657364
flux1:	1.65100502512563	1.44516624101559	-0.462316926501375
flux1:	1.66155778894472	1.60237821975313	-0.532456623525026
flux1:	1.67211055276382	1.80205207185045	-0.606817652206306
flux1:	1.68266331658291	2.04750634570712	-0.693343778979899
flux1:	1.69321608040201	2.3160738759241	-0.795486740655803
flux1:	1.7037688442211	2.56262056687729	-0.907516666679394
flux1:	1.7143216080402	2.77886318007639	-1.02569878234568
flux1:	1.72487437185929	3.00286174789143	-1.15617668337367
flux1:	1.73542713567839	3.2736653891421	-1.30057143951678
flux1:	1.74597989949748	3.61824073381334	-1.44597522868859
flux1:	1.75653266331658	4.03450544349421	-1.60637426816301
flux1:	1.76708542713568	4.44163640255201	-1.80762824334815
flux1:	1.77763819095477	4.75147975218348	-2.01286646396902
flux1:	1.78819095477387	5.00763932161383	-2.19843295364092
flux1:	1.79874371859296	5.30327396275111	-2.41714052022995
flux1:	1.80929648241206	5.69269885572444	-2.67674880545032
flux1:	1.81984924623115	6.17105843778124	-2.94219240443218
flux1:	1.83040201005025	6.60723180221817	-3.23787497937586
flux1:	1.84095477386934	6.86841433025598	-3.56576469145826
flux1:	1.85150753768844	7.01947358365756	-3.88313360662642
flux1:	1.86206030150753	7.17462589622458	-4.243061769048
flux1:	1.87261306532663	7.38241328818902	-4.6735435659961
flux1:	1.88316582914573	7.58817957983838	-5.12952260338476
flux1:	1.89371859296482	7.60891448941276	-5.6195841866658
flux1:	1.90427135678392	7.41704438052342	-6.13616788910116
flux1:	1.91482412060301	7.12066643719455	-6.66389086458888
flux1:	1.92537688442211	6.76233813859431	-7.28047473815946
flux1:	1.9359296482412	6.26752476726588	-7.96620422462135
flux1:	1.9464824120603	5.54731718666571	-8.66310008285609
flux1:	1.95703517587939	4.64940245075919	-9.39134919680016
flux1:	1.96758793969849	3.63805020949211	-10.1416027611304
flux1:	1.97814070351758	2.56256553062247	-10.9531187447612
flux1:	1.98869346733668	1.54511996671572	-11.8542810204137
flux1:	1.99924623115577	0.750982610967258	-12.7903422380646
flux1:	2.00979899497487	0.289468017972359	-13.7178128116717
flux1:	2.02035175879397	0.110794251814182	-14.6482490059095
flux1:	2.03090452261306	0.0662411114997647	-15.6425204360158
flux1:	2.04145728643216	0.0594222220588284	-16.7151694648141
flux1:	2.05201005025125	0.0612586499615569	-17.8029337576992
flux1:	2.06256281407035	0.0616564283463216	-18.8469419495607
flux1:	2.07311557788944	0.0599809752462951	-19.8506177252025
flux1:	2.08366834170854	0.0606633101500235	-20.8777200004107
flux1:	2.09422110552764	0.0646134347112262	-21.958541724197
flux1:	2.10477386934673	0.0703374379224162	-23.0317790969584
flux1:	2.11532663316583	0.0755379029316185	-24.0267357538111
flux1:	2.12587939698492	0.0784288963235577	-24.9367561044067
flux1:	2.13643216080402	0.0799584545507929	-25.8188797340399
flux1:	2.14698492462311	0.0826963780149764	-26.7312299068332
flux1:	2.15753768844221	0.087763303361572	-27.6520464462658
flux1:	2.16809045226131	0.0948327582520316	-28.5003607329107
flux1:	2.1786432160804	0.102830751081192	-29.2490455172699
flux1:	2.1891959798995	0.110251247945818	-29.9565184396739
flux1:	2.19974874371859	0.116260187040942	-30.6868787994011
flux1:	2.21030150753769	0.121604891192669	-31.4409668664355
flux1:	2.22085427135678	0.127807081196905	-32.1658255892274
flux1:	2.23140703517588	0.135950869399569	-32.8301930749242
flux1:	2.24195979899497	0.146507495058174	-33.4708922544795
flux1:	2.25251256281407	0.159246082645916	-34.1378368531217
flux1:	2.26306532663317	0.172940224991504	-34.8254574182801
flux1:	2.27361809045226	0.185311618143517	-35.4924530253436
flux1:	2.28417085427136	0.194106704291396	-36.1193297006989
flux1:	2.29472361809045	0.198574748423051	-36.7229710662639
flux1:	2.30527638190955	0.200046046053321	-37.3237489021337
flux1:	2.31582914572864	0.200850833383068	-37.9048114956192
flux1:	2.32638190954774	0.203093893690469	-38.4151543828589
flux1:	2.33693467336684	0.208095053498048	-38.822103858216
flux1:	2.34748743718593	0.216529338545781	-39.1404660470203
flux1:	2.35804020100503	0.228482617819635	-39.3934583868309
flux1:	2.36859296482412	0.243421786292344	-39.568826732221
flux1:	2.37914572864322	0.260048611898382	-39.6319447486267
flux1:	2.38969849246231	0.276397763348241	-39.5607232044336
flux1:	2.40025125628141	0.290258106824973	-39.3556744307317
flux1:	2.4108040201005	0.299897204318059	-39.0346383911916
flux1:	2.4213567839196	0.304737440060818	-38.6226191330224
flux1:	2.4319095477387	0.305534964275301	-38.1299058346093
flux1:	2.44246231155779	0.304091519820273	-37.5381744955909
flux1:	2.45301507537689	0.302602752320803	-36.8223461597279
flux1:	2.46356783919598	0.303209927885837	-35.9882887099587
flux1:	2.47412060301508	0.307677372057791	-35.0767577994525
flux1:	2.48467336683417	0.317448993358257	-34.1240584080208
flux1:	2.49522613065327	0.333648436189072	-33.1267425175836
flux1:	2.50577889447237	0.357258751712201	-32.05648078643
flux1:	2.51633165829146	0.389053238203628	-30.9091608203999
flux1:	2.52688442211056	0.429630759310582	-29.7237904603566
flux1:	2.53743718592965	0.479121538231963	-28.5441918916107
flux1:	2.54798994974875	0.537036881587179	-27.3764428989205
flux1:	2.55854271356784	0.601872335082021	-26.200079834807
flux1:	2.56909547738694	0.671076931210112	-25.0115207860997
flux1:	2.57964824120604	0.740998963462711	-23.8362812102994
flux1:	2.59020100502513	0.807353260122776	-22.6989507486991
flux1:	2.60075376884423	0.865700728378908	-21.5976092743768
flux1:	2.61130653266332	0.912221870245797	-20.5161262789236
flux1:	2.62185929648242	0.944278500570443	-19.4531717304093
flux1:	2.63241206030151	0.960822482497677	-18.4253295459154
flux1:	2.64296482412061	0.962483359310337	-17.4420650243174
flux1:	2.6535175879397	0.951290377269732	-16.4920479789022
flux1:	2.6640703517588	0.930325628680378	-15.560900966682
flux1:	2.6746231155779	0.903073491811467	-14.6523163436586
flux1:	2.68517587939699	0.873095182158653	-13.7812787592348
flux1:	2.69572864321609	0.843493420930385	-12.9518389644376
flux1:	2.70628140703518	0.816896072767764	-12.1525178107801
flux1:	2.71683417085428	0.795154838974161	-11.3725640399858
flux1:	2.72738693467337	0.77957437291685	-10.6141741108366
flux1:	2.73793969849247	0.770773863479587	-9.88690640282675
flux1:	2.74849246231157	0.769017751606779	-9.19501896571102
flux1:	2.75904522613066	0.774097412184859	-8.533442412278
flux1:	2.76959798994976	0.785597980579559	-7.89516056883544
flux1:	2.78015075376885	0.80272998832736	-7.27978985174736
flux1:	2.79070351758795	0.824536748947258	-6.69302751464409
flux1:	2.80125628140704	0.849770711269894	-6.13893580975907
flux1:	2.81180904522614	0.87709441266217	-5.61620942882405
flux1:	2.82236180904524	0.905006205693756	-5.12238519443
flux1:	2.83291457286433	0.931979985861606	-4.65749008377459
flux1:	2.84346733668343	0.956478148946018	-4.22214962464331
flux1:	2.85402010050252	0.977101207894058	-3.81639382937261
flux1:	2.86457286432162	0.992685303581203	-3.44102289916919
flux1:	2.87512562814071	1.00229062095642	-3.09607595485094
flux1:	2.88567839195981	1.00526784527646	-2.77918014067455
flux1:	2.8962311557789	1.00121195378015	-2.4884634582764
flux1:	2.906783919598	0.990156379710518	-2.22353753174051
flux1:	2.9173366834171	0.972409063558418	-1.98297930590261
flux1:	2.92788944723619	0.948562066522598	-1.76555258223694
flux1:	2.93844221105529	0.919199196145197	-1.57097212111734
flux1:	2.94899497487438	0.885025301384962	-1.39643681803626
flux1:	2.95954773869348	0.846744187545576	-1.23834326921909
flux1:	2.97010050251257	0.805156900177586	-1.09651302601346
flux1:	2.98065326633167	0.76105339958811	-0.970900151723795
flux1:	2.99120603015077	0.715349707599398	-0.858979705495202
flux1:	3.00175879396986	0.668995949416406	-0.758916615940645
flux1:	3.01231155778896	0.622752937988013	-0.669578115019487
flux1:	3.02286432160805	0.576999400984388	-0.589390684612912
flux1:	3.03341708542715	0.531850221558396	-0.518150783436238
flux1:	3.04396984924624	0.487558268099023	-0.455639195612244
flux1:	3.05452261306534	0.444625608581084	-0.399848839024645
flux1:	3.06507537688443	0.403692782040761	-0.349693028439081
flux1:	3.07562814070353	0.365193388374395	-0.305410191726798
flux1:	3.08618090452263	0.329284058520144	-0.266348021670227
flux1:	3.09673366834172	0.295817067313189	-0.231794834700645
flux1:	3.10728643216082	0.264522520806152	-0.201526852427219
flux1:	3.11783919597991	0.235211301385511	-0.174688306712529
flux1:	3.12839195979901	0.208006410378421	-0.150751874820281
flux1:	3.1389447236181	0.183236764487741	-0.129958426010407
flux1:	3.1494974874372	0.161099243351984	-0.1118948211836
flux1:	3.1600502512563	0.14144662979363	-0.0959258965944315
flux1:	3.17060301507539	0.123875786327773	-0.0820401093459834
flux1:	3.18115577889449	0.108007188359852	-0.0700131099561728
flux1:	3.19170854271358	0.0936311880572719	-0.0594372899387574
flux1:	3.20226130653268	0.0807411398492949	-0.0503625725513608
flux1:	3.21281407035177	0.069408291879831	-0.0426857929654299
flux1:	3.22336683417087	0.0596478711182891	-0.0360064877601401
flux1:	3.23391959798997	0.0513071241791676	-0.0302511677216752
flux1:	3.24447236180906	0.0441057160503676	-0.0254237111577784
flux1:	3.25502512562816	0.0377570391049243	-0.0213016005880875
flux1:	3.26557788944725	0.0321014480506495	-0.0177838155338267
flux1:	3.27613065326635	0.0271225001449946	-0.0148590416353187
flux1:	3.28668341708544	0.0228516245105099	-0.0123864640675811
flux1:	3.29723618090454	0.0192730610267497	-0.0102787626071918
flux1:	3.30778894472363	0.0162916592743286	-0.00852980079824922
flux1:	3.31834170854273	0.0137763213594543	-0.00707017241456381
flux1:	3.32889447236183	0.0116030363077512	-0.0058400763869389
flux1:	3.33944723618092	0.00969707055579713	-0.00482485881471693
flux1:	3.35000000000002	0.00803812891020449	-0.00397938377206401
