# Supplementary material for: Optics of cone photoreceptors in the chicken (Gallus gallus domesticus)
Source: J R Soc Interface. 2015 Oct 6;12(111):20150591. doi: 10.1098/rsif.2015.0591 (PMC4614498; doi:10.1098/rsif.2015.0591)
Supplement: Oil droplet morphological and refractive index measurements [file rsif20150591supp3.gz › Wilbyetal_data_fluxspectra/green/angle_full-theta-40-full.dat]

flux1:	1.25	0.00136720598431618	-2.55725799905218e-4
flux1:	1.2605527638191	0.0016599580749031	-3.21484671169152e-4
flux1:	1.27110552763819	0.0020160580122873	-4.04293819574967e-4
flux1:	1.28165829145729	0.00245817319388931	-5.18568756421203e-4
flux1:	1.29221105527638	0.00300723972248059	-6.5492938155108e-4
flux1:	1.30276381909548	0.00367737150118249	-8.05744014796167e-4
flux1:	1.31331658291457	0.00446952098927231	-9.96875748203773e-4
flux1:	1.32386934673367	0.00538287081001619	-0.00123512284675302
flux1:	1.33442211055276	0.00643980279287697	-0.00149615941105675
flux1:	1.34497487437186	0.00770216348356822	-0.00181009562106826
flux1:	1.35552763819095	0.00925764686402966	-0.00221035012900167
flux1:	1.36608040201005	0.0111901722530478	-0.00264372516885348
flux1:	1.37663316582914	0.0135679485922318	-0.00309920353732051
flux1:	1.38718592964824	0.0164245862565002	-0.0036623668412236
flux1:	1.39773869346734	0.0197536194595121	-0.00431954117858345
flux1:	1.40829145728643	0.0235324210278058	-0.00501670862334285
flux1:	1.41884422110553	0.0278400372470056	-0.00584124487718779
flux1:	1.42939698492462	0.032920123051436	-0.00677065539990893
flux1:	1.43994974874372	0.0391470201716288	-0.00768136423177091
flux1:	1.45050251256281	0.046839294046247	-0.00880067869214198
flux1:	1.46105527638191	0.0560315223943279	-0.0103234091104746
flux1:	1.471608040201	0.0663658154029035	-0.0118578144982505
flux1:	1.4821608040201	0.0774430551893561	-0.0133877648395711
flux1:	1.49271356783919	0.0894532381989772	-0.0155453268684095
flux1:	1.50326633165829	0.103121406554024	-0.0181894892481096
flux1:	1.51381909547739	0.119356856152605	-0.020940838109918
flux1:	1.52437185929648	0.139056193108736	-0.0245273548995437
flux1:	1.53492462311558	0.162800735309876	-0.0293754673418414
flux1:	1.54547738693467	0.189698390658716	-0.0345165290869645
flux1:	1.55603015075377	0.21738245253039	-0.0400450526052601
flux1:	1.56658291457286	0.244653976342849	-0.0474208632346817
flux1:	1.57713567839196	0.274043378104924	-0.057086030008082
flux1:	1.58768844221105	0.309846523143063	-0.0684221978236954
flux1:	1.59824120603015	0.35584348767466	-0.0807093319628172
flux1:	1.60879396984924	0.41279805239445	-0.0939973707109478
flux1:	1.61934673366834	0.476138943006389	-0.110547051956101
flux1:	1.62989949748744	0.537498840733903	-0.131332190781219
flux1:	1.64045226130653	0.595132157828746	-0.153164025632827
flux1:	1.65100502512563	0.655815418640865	-0.178129415034191
flux1:	1.66155778894472	0.728264210208149	-0.209135982736645
flux1:	1.67211055276382	0.821646220110881	-0.239932890520746
flux1:	1.68266331658291	0.940626175078324	-0.269922475924523
flux1:	1.69321608040201	1.072192845388	-0.311637580505718
flux1:	1.7037688442211	1.18565638276104	-0.362129736419788
flux1:	1.7143216080402	1.27608455336091	-0.404846522833052
flux1:	1.72487437185929	1.37079186563818	-0.452133705561243
flux1:	1.73542713567839	1.49649201244423	-0.511741657413639
flux1:	1.74597989949748	1.66707179590499	-0.565858009825887
flux1:	1.75653266331658	1.87206733961043	-0.620811074635861
flux1:	1.76708542713568	2.05900717679574	-0.696515051680938
flux1:	1.77763819095477	2.19099601590371	-0.767312615511515
flux1:	1.78819095477387	2.29750773155189	-0.825039810501691
flux1:	1.79874371859296	2.42131526412012	-0.903545446848934
flux1:	1.80929648241206	2.59744154621988	-0.988230677906713
flux1:	1.81984924623115	2.83148522944635	-1.0644391371812
flux1:	1.83040201005025	3.04567285227924	-1.16474137734889
flux1:	1.84095477386934	3.16297711018013	-1.27173651636645
flux1:	1.85150753768844	3.22552565016281	-1.36212050209831
flux1:	1.86206030150753	3.29620077075299	-1.48735712510128
flux1:	1.87261306532663	3.40691249749113	-1.63766135950191
flux1:	1.88316582914573	3.52371269934484	-1.77492328543209
flux1:	1.89371859296482	3.54736885383132	-1.94174066718707
flux1:	1.90427135678392	3.46936243289585	-2.13541912987937
flux1:	1.91482412060301	3.33274087799925	-2.32737855600934
flux1:	1.92537688442211	3.16113013134229	-2.56354432635419
flux1:	1.9359296482412	2.92882569587182	-2.83812394992521
flux1:	1.9464824120603	2.58935131542463	-3.11426772852209
flux1:	1.95703517587939	2.16346553922022	-3.41336288375918
flux1:	1.96758793969849	1.68852230544099	-3.74752061381842
flux1:	1.97814070351758	1.19380027253632	-4.11812754050433
flux1:	1.98869346733668	0.731774837949178	-4.52937090837994
flux1:	1.99924623115577	0.370994369895149	-4.95665450800289
flux1:	2.00979899497487	0.156982165900189	-5.37843250807048
flux1:	2.02035175879397	0.0702989321024392	-5.80597762936493
flux1:	2.03090452261306	0.0479877019540933	-6.26544156732017
flux1:	2.04145728643216	0.0455779262304343	-6.75495028143294
flux1:	2.05201005025125	0.0481358745425933	-7.23576475949838
flux1:	2.06256281407035	0.0501899007349156	-7.67570225232653
flux1:	2.07311557788944	0.0512447286058929	-8.07451250311997
flux1:	2.08366834170854	0.0533275889616382	-8.46122479408382
flux1:	2.09422110552764	0.0570196442321814	-8.85113945228994
flux1:	2.10477386934673	0.0613147268850906	-9.21487339188282
flux1:	2.11532663316583	0.0643737913211988	-9.51699345864667
flux1:	2.12587939698492	0.0652213460275603	-9.75302498395686
flux1:	2.13643216080402	0.0648803210315569	-9.94720919841347
flux1:	2.14698492462311	0.0649343442347338	-10.1276839296127
flux1:	2.15753768844221	0.0660134215251784	-10.2940936341856
flux1:	2.16809045226131	0.0679704860772343	-10.4209609508057
flux1:	2.1786432160804	0.0701808453736946	-10.5002448409061
flux1:	2.1891959798995	0.0717777531059105	-10.5573100844425
flux1:	2.19974874371859	0.0723285637295953	-10.6216222081514
flux1:	2.21030150753769	0.0723413474433194	-10.7007173766878
flux1:	2.22085427135678	0.0727718869196886	-10.7822626779339
flux1:	2.23140703517588	0.0743511102265695	-10.8586954663009
flux1:	2.24195979899497	0.0774153318722687	-10.9442321394298
flux1:	2.25251256281407	0.0818818543582863	-11.0580344809484
flux1:	2.26306532663317	0.0871513364627947	-11.2016996506956
flux1:	2.27361809045226	0.092149620671503	-11.3649324569943
flux1:	2.28417085427136	0.0958210217964303	-11.5416274767804
flux1:	2.29472361809045	0.0977333000138043	-11.7345069790793
flux1:	2.30527638190955	0.0983597118970825	-11.9498894400518
flux1:	2.31582914572864	0.0986545827751321	-12.188369658818
flux1:	2.32638190954774	0.0995456862921243	-12.4391198548408
flux1:	2.33693467336684	0.101591369393748	-12.6858100857167
flux1:	2.34748743718593	0.10503660212847	-12.9184615081179
flux1:	2.35804020100503	0.10982668590826	-13.1369741384136
flux1:	2.36859296482412	0.115673266897081	-13.3435856658286
flux1:	2.37914572864322	0.12198359791665	-13.5315509380988
flux1:	2.38969849246231	0.127951471528778	-13.6801025551068
flux1:	2.40025125628141	0.132662592990635	-13.765102231793
flux1:	2.4108040201005	0.135421643901795	-13.7788001966915
flux1:	2.4213567839196	0.135976366881813	-13.7343983068594
flux1:	2.4319095477387	0.134668334821265	-13.6452078613337
flux1:	2.44246231155779	0.132271621446525	-13.5037003880737
flux1:	2.45301507537689	0.129753688527551	-13.2895012747558
flux1:	2.46356783919598	0.12801579445489	-12.997141975642
flux1:	2.47412060301508	0.127787710603016	-12.6466816472142
flux1:	2.48467336683417	0.129630022129176	-12.2627095427253
flux1:	2.49522613065327	0.13399614528305	-11.8513918344811
flux1:	2.50577889447237	0.141299197860347	-11.4062427864751
flux1:	2.51633165829146	0.151917396845262	-10.9289885279269
flux1:	2.52688442211056	0.166184223625848	-10.4333353953072
flux1:	2.53743718592965	0.184300102896034	-9.93193973567078
flux1:	2.54798994974875	0.206275458993253	-9.43072827088244
flux1:	2.55854271356784	0.231796787746908	-8.93444732519102
flux1:	2.56909547738694	0.260182316668412	-8.44878000283584
flux1:	2.57964824120604	0.290295040084655	-7.97759092291704
flux1:	2.59020100502513	0.320641669895809	-7.52339955613485
flux1:	2.60075376884423	0.349470909608279	-7.08962729258071
flux1:	2.61130653266332	0.375050010570054	-6.67980986413848
flux1:	2.62185929648242	0.395877850479063	-6.29557673014243
flux1:	2.63241206030151	0.410944878644828	-5.93630201064207
flux1:	2.64296482412061	0.419863704200751	-5.60012267048967
flux1:	2.6535175879397	0.422908198545841	-5.28570806570485
flux1:	2.6640703517588	0.420939088712565	-4.99283080766966
flux1:	2.6746231155779	0.415199703614292	-4.71965021775955
flux1:	2.68517587939699	0.407141667339865	-4.46113964620348
flux1:	2.69572864321609	0.398183696358194	-4.21296719379285
flux1:	2.70628140703518	0.389628752068509	-3.97495978288907
flux1:	2.71683417085428	0.382519832471428	-3.7481790247054
flux1:	2.72738693467337	0.377668502442624	-3.53061306007606
flux1:	2.73793969849247	0.375595076973353	-3.31809140767918
flux1:	2.74849246231157	0.37661241830712	-3.10826670185308
flux1:	2.75904522613066	0.380796942270004	-2.90217594604622
flux1:	2.76959798994976	0.388062919701454	-2.70215023591574
flux1:	2.78015075376885	0.398133092549174	-2.50880392422829
flux1:	2.79070351758795	0.41059364230139	-2.32041695989638
flux1:	2.80125628140704	0.42487707038143	-2.13547970984953
flux1:	2.81180904522614	0.440307661778602	-1.95525234744348
flux1:	2.82236180904524	0.456108299831017	-1.7826704928796
flux1:	2.83291457286433	0.47144663730223	-1.61918821039869
flux1:	2.84346733668343	0.485472810297955	-1.46439762627499
flux1:	2.85402010050252	0.497370148262673	-1.3181320825607
flux1:	2.86457286432162	0.506415195400619	-1.1810305630126
flux1:	2.87512562814071	0.512015491517582	-1.05382529658994
flux1:	2.88567839195981	0.513750947416932	-0.937274959676157
flux1:	2.8962311557789	0.51138926691772	-0.831555661626157
flux1:	2.906783919598	0.504914465222013	-0.735754334375985
flux1:	2.9173366834171	0.494513026994924	-0.649242570230792
flux1:	2.92788944723619	0.480526808473222	-0.572058831107166
flux1:	2.93844221105529	0.463397897209555	-0.503522869282401
flux1:	2.94899497487438	0.443614169449441	-0.442729292438688
flux1:	2.95954773869348	0.421702890735756	-0.389377670892951
flux1:	2.97010050251257	0.398204299775332	-0.342640754604216
flux1:	2.98065326633167	0.373692322808202	-0.30141177646253
flux1:	2.99120603015077	0.348723598514284	-0.265379430012732
flux1:	3.00175879396986	0.323811951690731	-0.234003395869504
flux1:	3.01231155778896	0.299328071563658	-0.206327147437316
flux1:	3.02286432160805	0.275486961901441	-0.182061779495731
flux1:	3.03341708542715	0.252376488363489	-0.160878739510814
flux1:	3.04396984924624	0.230097036471758	-0.142047769426112
flux1:	3.05452261306534	0.208825163193051	-0.125397601141152
flux1:	3.06507537688443	0.188781440170964	-0.110785143365557
flux1:	3.07562814070353	0.170120133297247	-0.0976283664385473
flux1:	3.08618090452263	0.152851940033161	-0.0858144347922119
flux1:	3.09673366834172	0.136866552409051	-0.0754320497274947
flux1:	3.10728643216082	0.122009334589825	-0.0661366869282432
flux1:	3.11783919597991	0.108195583888112	-0.0577748574998126
flux1:	3.12839195979901	0.0954436018708851	-0.0504021740592537
flux1:	3.1389447236181	0.0838545782363585	-0.0437935193285693
flux1:	3.1494974874372	0.0734902971385198	-0.0378474066633093
flux1:	3.1600502512563	0.0642957004431661	-0.0326725107460745
flux1:	3.17060301507539	0.0561006063931263	-0.028128592255915
flux1:	3.18115577889449	0.0487299333478147	-0.0240556100283099
flux1:	3.19170854271358	0.0420876198894073	-0.0205008201596374
flux1:	3.20226130653268	0.0361598468121594	-0.0174204847780068
flux1:	3.21281407035177	0.0309647751410691	-0.0147142864407797
flux1:	3.22336683417087	0.0264932715893762	-0.0123876208352674
flux1:	3.23391959798997	0.0226839934796128	-0.0104007534311812
flux1:	3.24447236180906	0.0194162806062691	-0.00867626478890396
flux1:	3.25502512562816	0.0165636297208488	-0.00721537071486451
flux1:	3.26557788944725	0.0140411216569305	-0.005995223099048
flux1:	3.27613065326635	0.0118316846926679	-0.00495312452672939
flux1:	3.28668341708544	0.00994047871927528	-0.00408019492681496
flux1:	3.29723618090454	0.00835794075715333	-0.00336463476046397
flux1:	3.30778894472363	0.00704235579727466	-0.0027613520344716
flux1:	3.31834170854273	0.00593741671771383	-0.00226074838295363
flux1:	3.32889447236183	0.00498914422098686	-0.00185904484693779
flux1:	3.33944723618092	0.00416243038508274	-0.00152236726691263
flux1:	3.35000000000002	0.00344556678284608	-0.00123952968650994
