# Supplementary material for: Optics of cone photoreceptors in the chicken (Gallus gallus domesticus)
Source: J R Soc Interface. 2015 Oct 6;12(111):20150591. doi: 10.1098/rsif.2015.0591 (PMC4614498; doi:10.1098/rsif.2015.0591)
Supplement: Oil droplet morphological and refractive index measurements [file rsif20150591supp3.gz › Wilbyetal_data_fluxspectra/green/angle_full-theta-45-full.dat]

flux1:	1.25	8.10032533818246e-4	-1.25541046541074e-4
flux1:	1.2605527638191	9.88202542051005e-4	-1.63656966473264e-4
flux1:	1.27110552763819	0.00121255699580474	-2.07381678606459e-4
flux1:	1.28165829145729	0.00149480543650942	-2.63526980370619e-4
flux1:	1.29221105527638	0.00184880114564646	-3.37182552106732e-4
flux1:	1.30276381909548	0.00228836755444283	-4.23559097657817e-4
flux1:	1.31331658291457	0.00282261282992818	-5.19218957587886e-4
flux1:	1.32386934673367	0.00344784978127337	-6.32281540485516e-4
flux1:	1.33442211055276	0.00417220750016661	-7.7464293588559e-4
flux1:	1.34497487437186	0.00504182775161886	-9.45289841979907e-4
flux1:	1.35552763819095	0.00613662943251521	-0.00112665061065937
flux1:	1.36608040201005	0.00752871146067906	-0.00131370384827029
flux1:	1.37663316582914	0.0092520282928843	-0.00154144236268278
flux1:	1.38718592964824	0.0112791955528728	-0.00181716286861636
flux1:	1.39773869346734	0.0135493905160399	-0.00208368860128369
flux1:	1.40829145728643	0.0160538686619152	-0.00236782754304267
flux1:	1.41884422110553	0.0188723721738352	-0.00274513719389135
flux1:	1.42939698492462	0.0221713800173877	-0.0031152952438158
flux1:	1.43994974874372	0.0261938676369706	-0.00337493702149969
flux1:	1.45050251256281	0.0312214320308527	-0.00371953577579583
flux1:	1.46105527638191	0.0373224437906166	-0.00430709255393766
flux1:	1.471608040201	0.044093763904713	-0.00486550428856947
flux1:	1.4821608040201	0.0509030840367731	-0.00527169454507271
flux1:	1.49271356783919	0.0579270225472149	-0.0058381129682769
flux1:	1.50326633165829	0.0661446895166866	-0.00665850116468181
flux1:	1.51381909547739	0.0765470924214525	-0.00759412252078548
flux1:	1.52437185929648	0.0896916148438115	-0.00876671531196814
flux1:	1.53492462311558	0.105751640947351	-0.0104479637578146
flux1:	1.54547738693467	0.124003814152999	-0.0126761630862308
flux1:	1.55603015075377	0.142793843522948	-0.0153123432421335
flux1:	1.56658291457286	0.160961779031005	-0.0181878748375449
flux1:	1.57713567839196	0.179913104665976	-0.0220683150677027
flux1:	1.58768844221105	0.202950066125421	-0.0280355121799023
flux1:	1.59824120603015	0.233643380984585	-0.0351330145154126
flux1:	1.60879396984924	0.27330789483967	-0.0422082697985988
flux1:	1.61934673366834	0.317807724977448	-0.0511129681305146
flux1:	1.62989949748744	0.358442481338675	-0.0632238782327979
flux1:	1.64045226130653	0.393278938770935	-0.0756183295075611
flux1:	1.65100502512563	0.429282862356462	-0.0892077509266759
flux1:	1.66155778894472	0.473240190515275	-0.107914375708017
flux1:	1.67211055276382	0.530169547472071	-0.128021129401099
flux1:	1.68266331658291	0.602673586350067	-0.146127796707769
flux1:	1.69321608040201	0.684657620123819	-0.168459376278519
flux1:	1.7037688442211	0.758090071842977	-0.195660292682858
flux1:	1.7143216080402	0.816459104706677	-0.219126840930543
flux1:	1.72487437185929	0.87339786966025	-0.24350773005548
flux1:	1.73542713567839	0.946032901561326	-0.273933572481239
flux1:	1.74597989949748	1.04526709507195	-0.300140401488304
flux1:	1.75653266331658	1.1691768378355	-0.321066500225224
flux1:	1.76708542713568	1.29063636532517	-0.348069012721479
flux1:	1.77763819095477	1.38490198935277	-0.373034336026702
flux1:	1.78819095477387	1.46228010060615	-0.388624410685542
flux1:	1.79874371859296	1.54304645652887	-0.407639515867244
flux1:	1.80929648241206	1.64426799674251	-0.427107913162676
flux1:	1.81984924623115	1.77432571172521	-0.435966136921414
flux1:	1.83040201005025	1.9044081723018	-0.447405268067766
flux1:	1.84095477386934	1.98913270098566	-0.463684675263306
flux1:	1.85150753768844	2.02984504581866	-0.470832747073676
flux1:	1.86206030150753	2.05392398897858	-0.481466420069841
flux1:	1.87261306532663	2.08517398564225	-0.507054456524339
flux1:	1.88316582914573	2.12234417190009	-0.534592196195513
flux1:	1.89371859296482	2.11724323568679	-0.56324459590598
flux1:	1.90427135678392	2.04785321072113	-0.607019189977471
flux1:	1.91482412060301	1.93453563628398	-0.66234500198231
flux1:	1.92537688442211	1.79776744112871	-0.727630843430241
flux1:	1.9359296482412	1.63484515995519	-0.821268964430159
flux1:	1.9464824120603	1.42700026954802	-0.942636242955451
flux1:	1.95703517587939	1.17717309304643	-1.06984020341374
flux1:	1.96758793969849	0.904280015916414	-1.20744515605442
flux1:	1.97814070351758	0.628265461740715	-1.35960994532158
flux1:	1.98869346733668	0.377213661499758	-1.5370599526068
flux1:	1.99924623115577	0.18723341517759	-1.75191924856621
flux1:	2.00979899497487	0.0801896691584343	-1.99033328004533
flux1:	2.02035175879397	0.0398751368684328	-2.22706845775358
flux1:	2.03090452261306	0.0301444492506106	-2.44899612607085
flux1:	2.04145728643216	0.0289454789370018	-2.67427366248157
flux1:	2.05201005025125	0.0294850730163948	-2.92406665550016
flux1:	2.06256281407035	0.0293329890966339	-3.19516356693104
flux1:	2.07311557788944	0.0287303274872853	-3.46163972908977
flux1:	2.08366834170854	0.0290712262797197	-3.68893264499177
flux1:	2.09422110552764	0.0305829884416158	-3.86786239058292
flux1:	2.10477386934673	0.0327443463852784	-4.0212294382302
flux1:	2.11532663316583	0.0346675504021685	-4.1678140047067
flux1:	2.12587939698492	0.035690772033291	-4.30396898113443
flux1:	2.13643216080402	0.0361086647931688	-4.40638437645482
flux1:	2.14698492462311	0.0368025698748039	-4.44766872677351
flux1:	2.15753768844221	0.0381636586028137	-4.42467266241141
flux1:	2.16809045226131	0.0400456984826819	-4.36710180118415
flux1:	2.1786432160804	0.0420124003486322	-4.30648109202204
flux1:	2.1891959798995	0.0435233345861501	-4.24567314614723
flux1:	2.19974874371859	0.0443066437162787	-4.1663219000476
flux1:	2.21030150753769	0.0445773619788752	-4.05488827524243
flux1:	2.22085427135678	0.0447884045743221	-3.9211085053721
flux1:	2.23140703517588	0.0452756319041197	-3.79524463525467
flux1:	2.24195979899497	0.0461917819253216	-3.70231662673309
flux1:	2.25251256281407	0.0474763248573734	-3.64111445238013
flux1:	2.26306532663317	0.0488839296985137	-3.59554528918153
flux1:	2.27361809045226	0.050040822101094	-3.55914434561264
flux1:	2.28417085427136	0.0507038303437264	-3.54101148421627
flux1:	2.29472361809045	0.0509302995732754	-3.55524189131667
flux1:	2.30527638190955	0.0511170066838305	-3.60944469618316
flux1:	2.31582914572864	0.0517530851631625	-3.69974197262232
flux1:	2.32638190954774	0.0532566294807204	-3.81405179631617
flux1:	2.33693467336684	0.0558885237997853	-3.94087254332059
flux1:	2.34748743718593	0.05980494126561	-4.07598017077844
flux1:	2.35804020100503	0.0650407449569422	-4.22136372418921
flux1:	2.36859296482412	0.0714819691902479	-4.37803236315849
flux1:	2.37914572864322	0.0787809641755324	-4.53965036613728
flux1:	2.38969849246231	0.0863549028796403	-4.69379132770399
flux1:	2.40025125628141	0.0934830231886462	-4.82926717056513
flux1:	2.4108040201005	0.099519309056399	-4.9400946499603
flux1:	2.4213567839196	0.104114344310023	-5.02210775651608
flux1:	2.4319095477387	0.107293421342815	-5.0696928814645
flux1:	2.44246231155779	0.109412000295241	-5.07884673334148
flux1:	2.45301507537689	0.110969072778718	-5.05078817661843
flux1:	2.46356783919598	0.112492643794448	-4.98831997482491
flux1:	2.47412060301508	0.114424732793334	-4.88873859843705
flux1:	2.48467336683417	0.117144903651239	-4.74498711180466
flux1:	2.49522613065327	0.120943460523172	-4.55711768014285
flux1:	2.50577889447237	0.126075461460528	-4.33908857157352
flux1:	2.51633165829146	0.132713290789335	-4.10853042943664
flux1:	2.52688442211056	0.140970915543727	-3.87118611055747
flux1:	2.53743718592965	0.150815531041069	-3.62157844122946
flux1:	2.54798994974875	0.162067228967908	-3.35863416033774
flux1:	2.55854271356784	0.174306123348446	-3.09343137235068
flux1:	2.56909547738694	0.186921784193454	-2.8400866579255
flux1:	2.57964824120604	0.199110195261057	-2.60530509650912
flux1:	2.59020100502513	0.21001841664311	-2.38887001586715
flux1:	2.60075376884423	0.218819191294367	-2.18928749044389
flux1:	2.61130653266332	0.224873089305429	-2.00617634970453
flux1:	2.62185929648242	0.227797272642309	-1.83993732443057
flux1:	2.63241206030151	0.227539305007115	-1.69173887908944
flux1:	2.64296482412061	0.224359999976538	-1.56354855846417
flux1:	2.6535175879397	0.218775630131846	-1.45646325932136
flux1:	2.6640703517588	0.211468048349812	-1.36785439358563
flux1:	2.6746231155779	0.203162592812673	-1.29160064868933
flux1:	2.68517587939699	0.194561226854408	-1.22306696712417
flux1:	2.69572864321609	0.186258810579768	-1.16259547821696
flux1:	2.70628140703518	0.17873891899923	-1.11226987026069
flux1:	2.71683417085428	0.172331642569113	-1.07054613391718
flux1:	2.72738693467337	0.167248800319904	-1.03206896949898
flux1:	2.73793969849247	0.163575385725076	-0.992225974816336
flux1:	2.74849246231157	0.161323514953767	-0.950183233150675
flux1:	2.75904522613066	0.160429206553455	-0.907305936717684
flux1:	2.76959798994976	0.160790469224839	-0.863917886186167
flux1:	2.78015075376885	0.162257668691117	-0.818552390036253
flux1:	2.79070351758795	0.164665336253686	-0.769873578889996
flux1:	2.80125628140704	0.167828826936543	-0.718192399356676
flux1:	2.81180904522614	0.171561545861983	-0.664887912252912
flux1:	2.82236180904524	0.175660336299856	-0.611075791254439
flux1:	2.83291457286433	0.179911941555875	-0.55731085957915
flux1:	2.84346733668343	0.184095637058771	-0.504186007525934
flux1:	2.85402010050252	0.187992314661901	-0.452627291426499
flux1:	2.86457286432162	0.19138104023995	-0.40354915163208
flux1:	2.87512562814071	0.194035138547624	-0.357405460175995
flux1:	2.88567839195981	0.19574009753688	-0.314247369865715
flux1:	2.8962311557789	0.196309747375863	-0.274332247790533
flux1:	2.906783919598	0.195608989260622	-0.238306727419814
flux1:	2.9173366834171	0.193553448223228	-0.206410911639319
flux1:	2.92788944723619	0.190125265126659	-0.178109272473022
flux1:	2.93844221105529	0.185357372904585	-0.152962016436311
flux1:	2.94899497487438	0.179331012010062	-0.131018942266382
flux1:	2.95954773869348	0.172160704092351	-0.112170141545994
flux1:	2.97010050251257	0.164018078550266	-0.0960745668384991
flux1:	2.98065326633167	0.155117287664724	-0.0824912004798296
flux1:	2.99120603015077	0.145699006005606	-0.0710474602958647
flux1:	3.00175879396986	0.13599318333896	-0.061300586950344
flux1:	3.01231155778896	0.126207034637005	-0.0530915045683221
flux1:	3.02286432160805	0.116490607514155	-0.0462788849167648
flux1:	3.03341708542715	0.106941008570517	-0.0405705316754621
flux1:	3.04396984924624	0.0976449403256804	-0.0357810229823054
flux1:	3.05452261306534	0.0887185983639036	-0.0317432235220754
flux1:	3.06507537688443	0.0802769933432378	-0.0282492280478887
flux1:	3.07562814070353	0.0723822170609786	-0.0252326027503132
flux1:	3.08618090452263	0.065036914541283	-0.0226075459322636
flux1:	3.09673366834172	0.0582081596774344	-0.0202199715036983
flux1:	3.10728643216082	0.0518602821451138	-0.0180793649935986
flux1:	3.11783919597991	0.0459720922890076	-0.0161853117744792
flux1:	3.12839195979901	0.0405560049911367	-0.0144001165393063
flux1:	3.1389447236181	0.0356372215275681	-0.0127203449611089
flux1:	3.1494974874372	0.0312221461505075	-0.0112191064428588
flux1:	3.1600502512563	0.0272692754072995	-0.00983379204913482
flux1:	3.17060301507539	0.0237169354621475	-0.00853125669799925
flux1:	3.18115577889449	0.0205172644443293	-0.00737432362200011
flux1:	3.19170854271358	0.0176540831988867	-0.00634499083287406
flux1:	3.20226130653268	0.0151208653401902	-0.005397017522659
flux1:	3.21281407035177	0.0129095445140299	-0.00455874890936173
flux1:	3.22336683417087	0.0110014778508793	-0.00384084905504997
flux1:	3.23391959798997	0.00936417884433567	-0.00320840976879986
flux1:	3.24447236180906	0.00795399183850696	-0.00265490775374508
flux1:	3.25502512562816	0.00673171066819602	-0.00218940711490695
flux1:	3.26557788944725	0.00567383203881795	-0.0017969204010383
flux1:	3.27613065326635	0.00476702317513397	-0.00146171042666298
flux1:	3.28668341708544	0.00400004612592322	-0.00118204002539257
flux1:	3.29723618090454	0.00335736388399192	-9.53178372630218e-4
flux1:	3.30778894472363	0.00282053954198901	-7.64913838082174e-4
flux1:	3.31834170854273	0.00236865433436625	-6.11215596251164e-4
flux1:	3.32889447236183	0.00198441791626504	-4.87938106863724e-4
flux1:	3.33944723618092	0.00165562055314415	-3.89175976101758e-4
flux1:	3.35000000000002	0.00137576931223669	-3.09869806569166e-4
