# Supplementary material for: Optics of cone photoreceptors in the chicken (Gallus gallus domesticus)
Source: J R Soc Interface. 2015 Oct 6;12(111):20150591. doi: 10.1098/rsif.2015.0591 (PMC4614498; doi:10.1098/rsif.2015.0591)
Supplement: Oil droplet morphological and refractive index measurements [file rsif20150591supp3.gz › Wilbyetal_data_fluxspectra/green/angle_full-theta-5-full.dat]

flux1:	1.25	0.032522772555947	-0.00183090554841889
flux1:	1.2605527638191	0.040114458341727	-0.00227994888738859
flux1:	1.27110552763819	0.0493624442113167	-0.00288365291778754
flux1:	1.28165829145729	0.0606863260032939	-0.00341086551125173
flux1:	1.29221105527638	0.0745727928261165	-0.004072258238102
flux1:	1.30276381909548	0.0914696111085229	-0.00523145501512318
flux1:	1.31331658291457	0.111677519178465	-0.00649381649315768
flux1:	1.32386934673367	0.135645209179319	-0.00737585411622077
flux1:	1.33442211055276	0.164200285632855	-0.00875049783449476
flux1:	1.34497487437186	0.198730265158004	-0.0116434802832843
flux1:	1.35552763819095	0.240584118668066	-0.0149500936022307
flux1:	1.36608040201005	0.290937564741099	-0.0173222698935311
flux1:	1.37663316582914	0.350898043992912	-0.0204631317594042
flux1:	1.38718592964824	0.422281506454882	-0.0260881788994681
flux1:	1.39773869346734	0.506961775272053	-0.0319419260851629
flux1:	1.40829145728643	0.606581431317191	-0.036811250566686
flux1:	1.41884422110553	0.722221272918322	-0.0450115414553887
flux1:	1.42939698492462	0.856885735950701	-0.0571290787031335
flux1:	1.43994974874372	1.01614607858594	-0.065765838177284
flux1:	1.45050251256281	1.2065867798469	-0.0713754193143324
flux1:	1.46105527638191	1.4313031546103	-0.0862505776163384
flux1:	1.471608040201	1.69077098779905	-0.109950319119248
flux1:	1.4821608040201	1.98744821503813	-0.126759112427625
flux1:	1.49271356783919	2.3306045465531	-0.140258575644794
flux1:	1.50326633165829	2.73001599160266	-0.170009092817697
flux1:	1.51381909547739	3.19036362706994	-0.20723646088994
flux1:	1.52437185929648	3.71546384434771	-0.232854241623508
flux1:	1.53492462311558	4.3179597142772	-0.271328382383104
flux1:	1.54547738693467	5.0146158208492	-0.345826438709902
flux1:	1.55603015075377	5.81201335781109	-0.41255392482666
flux1:	1.56658291457286	6.70495141266506	-0.445989538619185
flux1:	1.57713567839196	7.69780487066346	-0.513203353679456
flux1:	1.58768844221105	8.81899018314187	-0.639906603655054
flux1:	1.59824120603015	10.1017780279708	-0.742772710344553
flux1:	1.60879396984924	11.5573263029404	-0.811325799063908
flux1:	1.61934673366834	13.1730716002411	-0.944358198973007
flux1:	1.62989949748744	14.9484596275877	-1.11418639223024
flux1:	1.64045226130653	16.9122859171127	-1.20741765083449
flux1:	1.65100502512563	19.0921534597665	-1.31946146356617
flux1:	1.66155778894472	21.4779608592647	-1.59422065522524
flux1:	1.67211055276382	24.0652687816814	-1.87127917128584
flux1:	1.68266331658291	26.8918176267691	-2.00000654169418
flux1:	1.69321608040201	30.0059664160658	-2.21411295533957
flux1:	1.7037688442211	33.3882624086803	-2.64254643473055
flux1:	1.7143216080402	36.980357849634	-3.00806303949367
flux1:	1.72487437185929	40.76032458212	-3.29833377524062
flux1:	1.73542713567839	44.7752976225419	-3.86300565954173
flux1:	1.74597989949748	49.0562024990646	-4.51853264126168
flux1:	1.75653266331658	53.5485560711712	-4.84681999637219
flux1:	1.76708542713568	58.1432107958988	-5.27194073944943
flux1:	1.77763819095477	62.8004749481467	-6.21899913388835
flux1:	1.78819095477387	67.5491531102221	-7.04939019001229
flux1:	1.79874371859296	72.3393595870014	-7.49039930594813
flux1:	1.80929648241206	77.036234082407	-8.30779486718059
flux1:	1.81984924623115	81.5253555484809	-9.36430855073043
flux1:	1.83040201005025	85.7351549322319	-9.91994297571999
flux1:	1.84095477386934	89.5409332675977	-10.7599046474277
flux1:	1.85150753768844	92.7218753067491	-12.4440172442555
flux1:	1.86206030150753	95.0480197374266	-13.6662753667662
flux1:	1.87261306532663	96.4301321395164	-14.4233141513488
flux1:	1.88316582914573	96.7159214517861	-16.0272354127477
flux1:	1.89371859296482	95.6133045205316	-17.7563486912873
flux1:	1.90427135678392	92.8429979771011	-19.1494776888504
flux1:	1.91482412060301	88.2530330848662	-21.4955309763747
flux1:	1.92537688442211	81.7095519241828	-23.8762269509667
flux1:	1.9359296482412	73.0856359524752	-25.3095686050093
flux1:	1.9464824120603	62.4329503461333	-27.2566772218582
flux1:	1.95703517587939	50.1035168415985	-29.4982067639422
flux1:	1.96758793969849	36.8267185205947	-31.7986861883986
flux1:	1.97814070351758	23.8446086551582	-34.656263576335
flux1:	1.98869346733668	12.8315674703803	-37.0194448496166
flux1:	1.99924623115577	5.30242713660193	-38.8502500583707
flux1:	2.00979899497487	1.63392460892705	-40.6152892569093
flux1:	2.02035175879397	0.517430685100688	-43.0392700968497
flux1:	2.03090452261306	0.316993416411646	-46.3194133766738
flux1:	2.04145728643216	0.306901536143592	-49.6792550364412
flux1:	2.05201005025125	0.328803904307464	-52.4197769275115
flux1:	2.06256281407035	0.338397292845792	-54.6884374051489
flux1:	2.07311557788944	0.337247024732396	-57.2772378204909
flux1:	2.08366834170854	0.346977927984463	-60.9308479670418
flux1:	2.09422110552764	0.371279677676228	-65.2816288633751
flux1:	2.10477386934673	0.405301117381102	-69.1554143962265
flux1:	2.11532663316583	0.438661930102244	-72.0026109791278
flux1:	2.12587939698492	0.460114007602135	-74.2446014484126
flux1:	2.13643216080402	0.468991185016315	-76.8243324876262
flux1:	2.14698492462311	0.477029489549527	-80.3260019011603
flux1:	2.15753768844221	0.492495048878026	-84.1155205818517
flux1:	2.16809045226131	0.516677334517234	-86.9027817553257
flux1:	2.1786432160804	0.546303009422645	-88.3842504232071
flux1:	2.1891959798995	0.575439926127392	-89.6032198961241
flux1:	2.19974874371859	0.599247617911428	-91.7215819932371
flux1:	2.21030150753769	0.618456678789907	-94.8899889269654
flux1:	2.22085427135678	0.637910470379649	-98.1128237904149
flux1:	2.23140703517588	0.663072636736656	-100.29843351978
flux1:	2.24195979899497	0.697510056741	-101.571356849365
flux1:	2.25251256281407	0.74184038268904	-103.101637100185
flux1:	2.26306532663317	0.792173347125765	-105.588017335135
flux1:	2.27361809045226	0.840962231387018	-108.499856728758
flux1:	2.28417085427136	0.880833938990988	-110.763131796109
flux1:	2.29472361809045	0.909409227180785	-111.791903885021
flux1:	2.30527638190955	0.930067760069388	-111.948720894237
flux1:	2.31582914572864	0.949387640238334	-112.127390589773
flux1:	2.32638190954774	0.973756581447467	-112.801238904865
flux1:	2.33693467336684	1.00803830495449	-113.507389025792
flux1:	2.34748743718593	1.05506777265124	-113.412377297643
flux1:	2.35804020100503	1.11557365054962	-112.308890037429
flux1:	2.36859296482412	1.18743117173473	-110.82540853319
flux1:	2.37914572864322	1.26547697122497	-109.713828270022
flux1:	2.38969849246231	1.34204745189753	-109.144586086839
flux1:	2.40025125628141	1.40918158018721	-108.670646578986
flux1:	2.4108040201005	1.46116100844863	-107.726708930146
flux1:	2.4213567839196	1.49661190046033	-106.152163997278
flux1:	2.4319095477387	1.51866335689759	-104.300516713444
flux1:	2.44246231155779	1.53372885841469	-102.639365232622
flux1:	2.45301507537689	1.54941936288305	-101.229527397997
flux1:	2.46356783919598	1.57304755285213	-99.6371200435185
flux1:	2.47412060301508	1.61078385597371	-97.3852377672039
flux1:	2.48467336683417	1.66770754738914	-94.4557007111525
flux1:	2.49522613065327	1.7480557412784	-91.2888355377845
flux1:	2.50577889447237	1.85569915728807	-88.3074594129383
flux1:	2.51633165829146	1.99442196148706	-85.5183386239995
flux1:	2.52688442211056	2.16804190092699	-82.6077141552719
flux1:	2.53743718592965	2.38008869997708	-79.3650919674267
flux1:	2.54798994974875	2.63277294444485	-75.931025994003
flux1:	2.55854271356784	2.92541271107666	-72.6348182850208
flux1:	2.56909547738694	3.25226258539981	-69.6598930574953
flux1:	2.57964824120604	3.60123059739271	-66.9008365318786
flux1:	2.59020100502513	3.95359261120893	-64.1179973171049
flux1:	2.60075376884423	4.28638344282472	-61.1813114168332
flux1:	2.61130653266332	4.57590654342807	-58.1565391647856
flux1:	2.62185929648242	4.80252019608624	-55.1939964301227
flux1:	2.63241206030151	4.95414058040885	-52.3639694361243
flux1:	2.64296482412061	5.02835912498884	-49.6001897384242
flux1:	2.6535175879397	5.03224294268916	-46.7895748245274
flux1:	2.6640703517588	4.98028494576136	-43.9025112040614
flux1:	2.6746231155779	4.89177522365395	-41.0238509124723
flux1:	2.68517587939699	4.78749571969604	-38.2682879520158
flux1:	2.69572864321609	4.6877188399288	-35.6896614716685
flux1:	2.70628140703518	4.61002775613074	-33.2660818121653
flux1:	2.71683417085428	4.56916175892288	-30.9493080576859
flux1:	2.72738693467337	4.57633969857987	-28.7196262356904
flux1:	2.73793969849247	4.64029068580866	-26.6002657198461
flux1:	2.74849246231157	4.76697281379316	-24.6282198242946
flux1:	2.75904522613066	4.96059104841772	-22.8120909570049
flux1:	2.76959798994976	5.22289438289442	-21.1187362339842
flux1:	2.78015075376885	5.55375791173097	-19.501038828591
flux1:	2.79070351758795	5.94997989726636	-17.9351966770054
flux1:	2.80125628140704	6.40561494632072	-16.4306203876772
flux1:	2.81180904522614	6.91074178000121	-15.0100507475326
flux1:	2.82236180904524	7.4522130576461	-13.6874252941778
flux1:	2.83291457286433	8.01324219109907	-12.4585456605416
flux1:	2.84346733668343	8.57504877906115	-11.3042420685136
flux1:	2.85402010050252	9.11732612933256	-10.2104626456665
flux1:	2.86457286432162	9.6201433641273	-9.18909736254009
flux1:	2.87512562814071	10.0649074425514	-8.26526335398028
flux1:	2.88567839195981	10.4359755379927	-7.44300741926161
flux1:	2.8962311557789	10.7213768047818	-6.7025979149635
flux1:	2.906783919598	10.9128111653077	-6.02653365520255
flux1:	2.9173366834171	11.0059443454284	-5.40606877039435
flux1:	2.92788944723619	10.9999346598037	-4.83647326886795
flux1:	2.93844221105529	10.89811505044	-4.32300143738594
flux1:	2.94899497487438	10.706276387184	-3.86996025517478
flux1:	2.95954773869348	10.4329438977036	-3.46098858872346
flux1:	2.97010050251257	10.087753246666	-3.07616935586178
flux1:	2.98065326633167	9.68240508482938	-2.71793503613547
flux1:	2.99120603015077	9.22848343153334	-2.39626212981706
flux1:	3.00175879396986	8.73773124042939	-2.10896063711079
flux1:	3.01231155778896	8.22057534358385	-1.85216405432314
flux1:	3.02286432160805	7.68734448894429	-1.62523305436232
flux1:	3.03341708542715	7.14728904374843	-1.42111218925672
flux1:	3.04396984924624	6.60891270516625	-1.23439341681455
flux1:	3.05452261306534	6.07924536876534	-1.07135927319328
flux1:	3.06507537688443	5.56422152579441	-0.935205325249584
flux1:	3.07562814070353	5.06862262831271	-0.816789470324237
flux1:	3.08618090452263	4.59608777076451	-0.709623993213256
flux1:	3.09673366834172	4.14939123508083	-0.615502405697381
flux1:	3.10728643216082	3.73021090314283	-0.533667082207491
flux1:	3.11783919597991	3.33972590149051	-0.46091643306926
flux1:	3.12839195979901	2.97828297432779	-0.397858452398993
flux1:	3.1389447236181	2.6460309179462	-0.34421304974561
flux1:	3.1494974874372	2.34224679265576	-0.295850656493758
flux1:	3.1600502512563	2.06598533189699	-0.251443725042921
flux1:	3.17060301507539	1.8157941709407	-0.213449710494825
flux1:	3.18115577889449	1.59047475204512	-0.18183775323326
flux1:	3.19170854271358	1.3885169367773	-0.154200266781707
flux1:	3.20226130653268	1.20838919847703	-0.130084086076644
flux1:	3.21281407035177	1.0482917788269	-0.109862392846026
flux1:	3.22336683417087	0.906610191844636	-0.0925273115439564
flux1:	3.23391959798997	0.781718239509525	-0.0774653374265865
flux1:	3.24447236180906	0.67203077440812	-0.0651627603254197
flux1:	3.25502512562816	0.575986848195388	-0.0552189155272939
flux1:	3.26557788944725	0.492185317322355	-0.0464820959998569
flux1:	3.27613065326635	0.419408106794623	-0.0387785600397337
flux1:	3.28668341708544	0.356438027660658	-0.0324413413748726
flux1:	3.29723618090454	0.302134021174089	-0.0271898378813762
flux1:	3.30778894472363	0.255384431934786	-0.0226356905379723
flux1:	3.31834170854273	0.215292644225681	-0.0187974137747723
flux1:	3.32889447236183	0.180995979332966	-0.0156160448421346
flux1:	3.33944723618092	0.15177221003282	-0.0128468978630913
flux1:	3.35000000000002	0.126914358905075	-0.0104720359385198
