# Supplementary material for: Optics of cone photoreceptors in the chicken (Gallus gallus domesticus)
Source: J R Soc Interface. 2015 Oct 6;12(111):20150591. doi: 10.1098/rsif.2015.0591 (PMC4614498; doi:10.1098/rsif.2015.0591)
Supplement: Oil droplet morphological and refractive index measurements [file rsif20150591supp3.gz › Wilbyetal_data_fluxspectra/green/angle_full_ref-theta-0-full-ref.dat]

flux1:	1.25	0.0134973785527083	-0.00189625554172777
flux1:	1.2605527638191	0.0168107411963102	-0.00234806660565904
flux1:	1.27110552763819	0.0208908035761709	-0.00290047446324357
flux1:	1.28165829145729	0.0259033750611787	-0.0035741808162595
flux1:	1.29221105527638	0.0320474102311436	-0.00439371876991772
flux1:	1.30276381909548	0.0395609468134393	-0.00538827746776888
flux1:	1.31331658291457	0.0487280660428192	-0.00659244349334799
flux1:	1.32386934673367	0.0598869937571466	-0.00804686745211534
flux1:	1.33442211055276	0.0734393036941582	-0.0097994607993261
flux1:	1.34497487437186	0.0898604707507599	-0.01190682751404
flux1:	1.35552763819095	0.109712100548797	-0.0144352190738168
flux1:	1.36608040201005	0.133655798475245	-0.0174619140874099
flux1:	1.37663316582914	0.162468760502604	-0.021077674331801
flux1:	1.38718592964824	0.197061582007441	-0.0253886249601537
flux1:	1.39773869346734	0.238498447921351	-0.0305175565242814
flux1:	1.40829145728643	0.288019550774495	-0.0366072045998216
flux1:	1.41884422110553	0.347066166655693	-0.0438241863950096
flux1:	1.42939698492462	0.417308917273478	-0.0523605930987893
flux1:	1.43994974874372	0.500678985837052	-0.0624369144547147
flux1:	1.45050251256281	0.599402309764546	-0.0743087764229721
flux1:	1.46105527638191	0.716037543108709	-0.0882707877219619
flux1:	1.471608040201	0.853517847254989	-0.104657587279196
flux1:	1.4821608040201	1.01519595625385	-0.1238518448759
flux1:	1.49271356783919	1.20489308420794	-0.146293746208051
flux1:	1.50326633165829	1.42695232331782	-0.17248084062715
flux1:	1.51381909547739	1.68629568257385	-0.202972169729533
flux1:	1.52437185929648	1.98848443230947	-0.238404935637772
flux1:	1.53492462311558	2.33978378837973	-0.279499192183883
flux1:	1.54547738693467	2.74723148306042	-0.327052044852798
flux1:	1.55603015075377	3.21870866476723	-0.381955094937713
flux1:	1.56658291457286	3.76301363469018	-0.44521438750465
flux1:	1.57713567839196	4.38993893599291	-0.517936468233487
flux1:	1.58768844221105	5.11034956382569	-0.601329080353934
flux1:	1.59824120603015	5.93626108389164	-0.696740482255226
flux1:	1.60879396984924	6.88091882079882	-0.805656616398341
flux1:	1.61934673366834	7.95887653538028	-0.929666436805824
flux1:	1.62989949748744	9.18607118557263	-1.07050056243537
flux1:	1.64045226130653	10.5798940595115	-1.23007175996401
flux1:	1.65100502512563	12.1592584742711	-1.41041207562649
flux1:	1.66155778894472	13.9446595703261	-1.61366025731444
flux1:	1.67211055276382	15.9582237178931	-1.84215839911183
flux1:	1.68266331658291	18.2237491032019	-2.09841883617393
flux1:	1.69321608040201	20.7667344407977	-2.38501096000129
flux1:	1.7037688442211	23.6143900150705	-2.70465996109647
flux1:	1.7143216080402	26.7956316448003	-3.06033412166405
flux1:	1.72487437185929	30.341058026678	-3.45505458983928
flux1:	1.73542713567839	34.2829045358456	-3.89186495144244
flux1:	1.74597989949748	38.6549702494879	-4.37407428144395
flux1:	1.75653266331658	43.4925216808969	-4.90514178616738
flux1:	1.76708542713568	48.8321694690359	-5.48839494972117
flux1:	1.77763819095477	54.7117104158593	-6.12729557085157
flux1:	1.78819095477387	61.1699377720783	-6.82562256386934
flux1:	1.79874371859296	68.2464226018585	-7.58699423975999
flux1:	1.80929648241206	75.9812579601251	-8.41484583721651
flux1:	1.81984924623115	84.4147638710376	-9.31299634693857
flux1:	1.83040201005025	93.5871616494153	-10.2853194577484
flux1:	1.84095477386934	103.5382152744	-11.3351471093108
flux1:	1.85150753768844	114.306832172852	-12.4659313434307
flux1:	1.86206030150753	125.930631879635	-13.6815575280042
flux1:	1.87261306532663	138.445491002068	-14.9852727126142
flux1:	1.88316582914573	151.885056695701	-16.3797776911854
flux1:	1.89371859296482	166.280230294687	-17.8683900145336
flux1:	1.90427135678392	181.658638107352	-19.4541929537692
flux1:	1.91482412060301	198.044090589707	-21.1389438440448
flux1:	1.92537688442211	215.456023350852	-22.9245499017819
flux1:	1.9359296482412	233.908936228391	-24.8134449964141
flux1:	1.9464824120603	253.411846264309	-26.8064442020896
flux1:	1.95703517587939	273.967747154811	-28.9032630583527
flux1:	1.96758793969849	295.573080353836	-31.1046186436266
flux1:	1.97814070351758	318.217243737028	-33.4102958226073
flux1:	1.98869346733668	341.882141330454	-35.8174963565582
flux1:	1.99924623115577	366.541766027396	-38.3238131871608
flux1:	2.00979899497487	392.161837174726	-40.9273951405638
flux1:	2.02035175879397	418.699513654576	-43.6231988334744
flux1:	2.03090452261306	446.103170873108	-46.4046418709875
flux1:	2.04145728643216	474.312245359751	-49.2669403503283
flux1:	2.05201005025125	503.257177154574	-52.2033062348426
flux1:	2.06256281407035	532.859450039301	-55.2030594240792
flux1:	2.07311557788944	563.03171295409	-58.2569700808175
flux1:	2.08366834170854	593.678003309846	-61.3565803697943
flux1:	2.09422110552764	624.694090995244	-64.4885473019491
flux1:	2.10477386934673	655.967919780665	-67.6385433591928
flux1:	2.11532663316583	687.380140397765	-70.7957319310553
flux1:	2.12587939698492	718.804762608525	-73.9462186919014
flux1:	2.13643216080402	750.109916234615	-77.0718034143172
flux1:	2.14698492462311	781.15868897332	-80.1582644268584
flux1:	2.15753768844221	811.810054057005	-83.1926957035664
flux1:	2.16809045226131	841.919899871057	-86.1561702047223
flux1:	2.1786432160804	871.34212265864	-89.0310052636415
flux1:	2.1891959798995	899.929763370222	-91.8053818288967
flux1:	2.19974874371859	927.536210663116	-94.4634197540818
flux1:	2.21030150753769	954.01644992659	-96.9859061739823
flux1:	2.22085427135678	979.228311411479	-99.3610938630772
flux1:	2.23140703517588	1003.03372378846	-101.578598860417
flux1:	2.24195979899497	1025.29998193541	-103.621478052778
flux1:	2.25251256281407	1045.90098028197	-105.477337026151
flux1:	2.26306532663317	1064.71838500445	-107.141158686295
flux1:	2.27361809045226	1081.64276790376	-108.602311555443
flux1:	2.28417085427136	1096.57468115773	-109.848724118596
flux1:	2.29472361809045	1109.42562157513	-110.878467961445
flux1:	2.30527638190955	1120.11889285396	-111.689321420022
flux1:	2.31582914572864	1128.59038208978	-112.272343904389
flux1:	2.32638190954774	1134.78920544625	-112.626143611045
flux1:	2.33693467336684	1138.67820013912	-112.755844819387
flux1:	2.34748743718593	1140.23429663595	-112.658882465928
flux1:	2.35804020100503	1139.44876243554	-112.333550118091
flux1:	2.36859296482412	1136.32727439	-111.788771954429
flux1:	2.37914572864322	1130.88983914364	-111.030008214722
flux1:	2.38969849246231	1123.17059417796	-110.05673500091
flux1:	2.40025125628141	1113.21745857486	-108.87781453614
flux1:	2.4108040201005	1101.09162165498	-107.505577511493
flux1:	2.4213567839196	1086.86691785827	-105.943422408753
flux1:	2.4319095477387	1070.62909630521	-104.198176070666
flux1:	2.44246231155779	1052.47495466329	-102.28557037104
flux1:	2.45301507537689	1032.5113669865	-100.214893781464
flux1:	2.46356783919598	1010.85425192085	-97.9916722923564
flux1:	2.47412060301508	987.627464117745	-95.631113084486
flux1:	2.48467336683417	962.961604222147	-93.1480908079767
flux1:	2.49522613065327	936.992802082276	-90.5492917210048
flux1:	2.50577889447237	909.861491935014	-87.8469862614075
flux1:	2.51633165829146	881.711155577646	-85.0590413959706
flux1:	2.52688442211056	852.687062434449	-82.195510325916
flux1:	2.53743718592965	822.93505464685	-79.2656710263564
flux1:	2.54798994974875	792.600364449837	-76.2868516670905
flux1:	2.55854271356784	761.826455709876	-73.2728151242434
flux1:	2.56909547738694	730.753936544755	-70.2314807746344
flux1:	2.57964824120604	699.519560174817	-67.1769000987476
flux1:	2.59020100502513	668.255287014922	-64.1247477892493
flux1:	2.60075376884423	637.087424546218	-61.0833685431531
flux1:	2.61130653266332	606.135882810737	-58.0626000277149
flux1:	2.62185929648242	575.513529133634	-55.0771186555448
flux1:	2.63241206030151	545.325623514566	-52.1363138157487
flux1:	2.64296482412061	515.669365282197	-49.2465036435478
flux1:	2.6535175879397	486.633560136645	-46.418843241801
flux1:	2.6640703517588	458.298374882892	-43.6628980888213
flux1:	2.6746231155779	430.735181080309	-40.9828230450302
flux1:	2.68517587939699	404.006511853704	-38.3851361220123
flux1:	2.69572864321609	378.166111836477	-35.8778831771359
flux1:	2.70628140703518	353.259053550587	-33.4640834960098
flux1:	2.71683417085428	329.321935822024	-31.1460056985825
flux1:	2.72738693467337	306.383167450529	-28.9286847203971
flux1:	2.73793969849247	284.463302966188	-26.8142693946325
flux1:	2.74849246231157	263.575422221213	-24.8020490171213
flux1:	2.75904522613066	243.725569099049	-22.893480183567
flux1:	2.76959798994976	224.9132316536	-21.0895349840732
flux1:	2.78015075376885	207.131836907798	-19.3878847084928
flux1:	2.79070351758795	190.369268069844	-17.786860613521
flux1:	2.80125628140704	174.608407407387	-16.2858702793147
flux1:	2.81180904522614	159.827678516097	-14.8819125632741
flux1:	2.82236180904524	146.001578368848	-13.5712714780107
flux1:	2.83291457286433	133.101211514638	-12.3517166479592
flux1:	2.84346733668343	121.094816251431	-11.2200125000048
flux1:	2.85402010050252	109.948262490606	-10.1715616094917
flux1:	2.86457286432162	99.6255271341079	-9.20283773977673
flux1:	2.87512562814071	90.0891535736654	-8.310484744913
flux1:	2.88567839195981	81.3006792965996	-7.48989581211192
flux1:	2.8962311557789	73.2210250479344	-6.73685269565352
flux1:	2.906783919598	65.8108575071068	-6.04790573640105
flux1:	2.9173366834171	59.0309232329124	-5.41889906381276
flux1:	2.92788944723619	52.8423415711279	-4.84554419275911
flux1:	2.93844221105529	47.2068621392337	-4.32438072168271
flux1:	2.94899497487438	42.0870959793029	-3.85183614940587
flux1:	2.95954773869348	37.4467130225558	-3.42400730465746
flux1:	2.97010050251257	33.250602446424	-3.03757932404565
flux1:	2.98065326633167	29.4650065774022	-2.68952523176837
flux1:	2.99120603015077	26.0576308576224	-2.37655407612746
flux1:	3.00175879396986	22.9977233510714	-2.09566999698106
flux1:	3.01231155778896	20.2561282863762	-1.84431296667763
flux1:	3.02286432160805	17.8053224015654	-1.6198411656928
flux1:	3.03341708542715	15.6194316675655	-1.41970472153026
flux1:	3.04396984924624	13.6742263890956	-1.24175329387023
flux1:	3.05452261306534	11.947102442094	-1.08392283021432
flux1:	3.06507537688443	10.4170523928824	-0.944158779756898
flux1:	3.07562814070353	9.06462296759896	-0.820690533006129
flux1:	3.08618090452263	7.87186133514014	-0.71192587398365
flux1:	3.09673366834172	6.82225665148886	-0.616283300150778
flux1:	3.10728643216082	5.9006763495269	-0.532350675447626
flux1:	3.11783919597991	5.0932953944286	-0.458909654323175
flux1:	3.12839195979901	4.38752295127633	-0.394784990257192
flux1:	3.1389447236181	3.77192945990957	-0.338893212433705
flux1:	3.1494974874372	3.23617189610262	-0.29031300596252
flux1:	3.1600502512563	2.77091780154581	-0.248193181277319
flux1:	3.17060301507539	2.36777187522122	-0.211735157215392
flux1:	3.18115577889449	2.01920505930277	-0.180255804368316
flux1:	3.19170854271358	1.71848436732867	-0.153150324188978
flux1:	3.20226130653268	1.45960535553259	-0.129851886541651
flux1:	3.21281407035177	1.23722905746642	-0.109867600013995
flux1:	3.22336683417087	1.04662187570947	-0.0927747741393802
flux1:	3.23391959798997	0.883597955750116	-0.0781841371638364
flux1:	3.24447236180906	0.744465868984432	-0.0657513164501128
flux1:	3.25502512562816	0.625979595517437	-0.0551859916996393
flux1:	3.26557788944725	0.525292339709362	-0.0462281164144222
flux1:	3.27613065326635	0.43991365704016	-0.0386450834405084
flux1:	3.28668341708544	0.367670837797553	-0.0322415005790729
flux1:	3.29723618090454	0.306673607883173	-0.0268475703247948
flux1:	3.30778894472363	0.25528139431805	-0.0223112343294914
flux1:	3.31834170854273	0.212073876552666	-0.0185040552731158
flux1:	3.32889447236183	0.175824849248131	-0.0153173008183179
flux1:	3.33944723618092	0.145478397170824	-0.0126544826227422
flux1:	3.35000000000002	0.120127295993049	-0.0104333417984923
