# Supplementary material for: Optics of cone photoreceptors in the chicken (Gallus gallus domesticus)
Source: J R Soc Interface. 2015 Oct 6;12(111):20150591. doi: 10.1098/rsif.2015.0591 (PMC4614498; doi:10.1098/rsif.2015.0591)
Supplement: Oil droplet morphological and refractive index measurements [file rsif20150591supp3.gz › Wilbyetal_data_fluxspectra/green/angle_noellipsoid-theta-0-noellipsoid.dat]

flux1:	1.25	0.0258464415771733	-0.0020071712759491
flux1:	1.2605527638191	0.0318454725488337	-0.00253313117555479
flux1:	1.27110552763819	0.0390916434993178	-0.00312884343913939
flux1:	1.28165829145729	0.0478369187724407	-0.00376575890458168
flux1:	1.29221105527638	0.05858555530907	-0.00453457637805999
flux1:	1.30276381909548	0.071927113558266	-0.00554932265188109
flux1:	1.31331658291457	0.088261497779129	-0.00699064755302418
flux1:	1.32386934673367	0.108023893278013	-0.00891467110799431
flux1:	1.33442211055276	0.131446390051152	-0.0111270682114178
flux1:	1.34497487437186	0.158692808548081	-0.0135281324099261
flux1:	1.35552763819095	0.190842846453279	-0.0161773248184699
flux1:	1.36608040201005	0.22945898216602	-0.0193506957978111
flux1:	1.37663316582914	0.276219536790093	-0.0233848974079904
flux1:	1.38718592964824	0.333706801194413	-0.0283820877471897
flux1:	1.39773869346734	0.403592411786956	-0.0342355251381749
flux1:	1.40829145728643	0.485285948056355	-0.0404977736128659
flux1:	1.41884422110553	0.578731579684595	-0.0472617608768028
flux1:	1.42939698492462	0.685190877018596	-0.0554192752715235
flux1:	1.43994974874372	0.807186203604044	-0.0653999579784388
flux1:	1.45050251256281	0.951502989613015	-0.0776403942110505
flux1:	1.46105527638191	1.12699881694245	-0.0927195934193086
flux1:	1.471608040201	1.33931577484764	-0.110679800511956
flux1:	1.4821608040201	1.59018880803646	-0.131863634934199
flux1:	1.49271356783919	1.87565602083119	-0.15742744267009
flux1:	1.50326633165829	2.19013418841195	-0.188310421652663
flux1:	1.51381909547739	2.5391135735245	-0.22362994724319
flux1:	1.52437185929648	2.9382082597698	-0.263706434689168
flux1:	1.53492462311558	3.40710575068298	-0.311800823933805
flux1:	1.54547738693467	3.97039607271666	-0.368044047213421
flux1:	1.55603015075377	4.63754730774198	-0.430760034819153
flux1:	1.56658291457286	5.38848364923177	-0.49974286953124
flux1:	1.57713567839196	6.20357196225171	-0.572024335303373
flux1:	1.58768844221105	7.08205479778336	-0.648004310293511
flux1:	1.59824120603015	8.04136600514286	-0.738670349198157
flux1:	1.60879396984924	9.13906379267834	-0.85433397677557
flux1:	1.61934673366834	10.4463713461861	-0.990900118300249
flux1:	1.62989949748744	11.9770366105305	-1.13893167085921
flux1:	1.64045226130653	13.6906998159891	-1.29842271411875
flux1:	1.65100502512563	15.5215939941214	-1.47542713698935
flux1:	1.66155778894472	17.3967299892959	-1.69155505581318
flux1:	1.67211055276382	19.3376198533027	-1.97563654467601
flux1:	1.68266331658291	21.5005101301168	-2.31251698215332
flux1:	1.69321608040201	24.034010750491	-2.65926765576716
flux1:	1.7037688442211	26.9855681373554	-3.00722342434117
flux1:	1.7143216080402	30.2841366197929	-3.37786612325322
flux1:	1.72487437185929	33.6890724459876	-3.80338889509621
flux1:	1.73542713567839	36.9541242870979	-4.31519830961524
flux1:	1.74597989949748	40.1382392686206	-4.88848557504469
flux1:	1.75653266331658	43.5630413073346	-5.43621723497628
flux1:	1.76708542713568	47.5156203902888	-5.94576372026561
flux1:	1.77763819095477	52.0577318517267	-6.51335744782224
flux1:	1.78819095477387	56.8750918064777	-7.19336145172429
flux1:	1.79874371859296	61.3615584693688	-7.99872056129554
flux1:	1.80929648241206	65.1797442433141	-8.90878986917294
flux1:	1.81984924623115	68.6516280929063	-9.82547809238848
flux1:	1.83040201005025	72.3761254150099	-10.8009751037334
flux1:	1.84095477386934	76.5338441065733	-12.0058545728337
flux1:	1.85150753768844	80.5943445921082	-13.4193288183684
flux1:	1.86206030150753	83.6567582925447	-14.9338216923763
flux1:	1.87261306532663	85.2125026219855	-16.4671805609803
flux1:	1.88316582914573	85.6204446452774	-18.0164282531971
flux1:	1.89371859296482	85.5432215193935	-19.7563329311833
flux1:	1.90427135678392	84.8076649608991	-21.6862481148667
flux1:	1.91482412060301	82.3436914449149	-23.5283845197466
flux1:	1.92537688442211	77.4983190541259	-25.1936589737392
flux1:	1.9359296482412	70.6371453377043	-26.9240906482228
flux1:	1.9464824120603	62.1709914613221	-28.9230497000891
flux1:	1.95703517587939	52.0387323423807	-30.9781518726168
flux1:	1.96758793969849	40.458316552046	-32.9016653061687
flux1:	1.97814070351758	28.3756439184898	-35.0213444832598
flux1:	1.98869346733668	17.2732405706347	-37.5221825189928
flux1:	1.99924623115577	8.84844689076195	-40.2437884828683
flux1:	2.00979899497487	4.04736080696621	-43.2388356936214
flux1:	2.02035175879397	2.19628042843546	-46.5716031430698
flux1:	2.03090452261306	1.79061798402972	-50.114752089221
flux1:	2.04145728643216	1.83485416771112	-53.7389325009421
flux1:	2.05201005025125	1.96537267199213	-57.3374173274278
flux1:	2.06256281407035	2.03773788602416	-60.882180346585
flux1:	2.07311557788944	2.06504886233147	-64.3173821146173
flux1:	2.08366834170854	2.13983540505118	-67.5229757529543
flux1:	2.09422110552764	2.29180839812801	-70.5166640266993
flux1:	2.10477386934673	2.49259082055996	-73.3924695783904
flux1:	2.11532663316583	2.67382853301178	-76.2090952082384
flux1:	2.12587939698492	2.77438684106873	-78.9859659708524
flux1:	2.13643216080402	2.81426352132575	-81.7454601223464
flux1:	2.14698492462311	2.85304573046707	-84.5922419313464
flux1:	2.15753768844221	2.93095190656522	-87.6254957873772
flux1:	2.16809045226131	3.06317447138991	-90.8755803897592
flux1:	2.1786432160804	3.22386645799211	-94.3046079185556
flux1:	2.1891959798995	3.37044580531761	-97.8077492325063
flux1:	2.19974874371859	3.48463982328675	-101.306511393207
flux1:	2.21030150753769	3.56805662345076	-104.719422119705
flux1:	2.22085427135678	3.64798249043092	-107.918997759547
flux1:	2.23140703517588	3.76455781249924	-110.775559182697
flux1:	2.24195979899497	3.92994219440863	-113.167886400938
flux1:	2.25251256281407	4.14026926051691	-115.06052459423
flux1:	2.26306532663317	4.37886094745292	-116.497724458374
flux1:	2.27361809045226	4.59561766982376	-117.532478996727
flux1:	2.28417085427136	4.75160642794606	-118.232949135234
flux1:	2.29472361809045	4.84700995075584	-118.656826592351
flux1:	2.30527638190955	4.89462599407799	-118.876835181781
flux1:	2.31582914572864	4.92739677636162	-118.989271746462
flux1:	2.32638190954774	4.98721456510042	-119.064936564724
flux1:	2.33693467336684	5.08955550382709	-119.155659268617
flux1:	2.34748743718593	5.24502793016611	-119.256240926645
flux1:	2.35804020100503	5.46126512672434	-119.305237337397
flux1:	2.36859296482412	5.71558645219603	-119.228220142687
flux1:	2.37914572864322	5.98073764037477	-118.935920356513
flux1:	2.38969849246231	6.23069687142503	-118.364004878925
flux1:	2.40025125628141	6.42445941705161	-117.468485011147
flux1:	2.4108040201005	6.54290693294119	-116.211940509137
flux1:	2.4213567839196	6.59400273467567	-114.587139962822
flux1:	2.4319095477387	6.58531384984288	-112.596739793467
flux1:	2.44246231155779	6.54428137182293	-110.27107654838
flux1:	2.45301507537689	6.50933520220566	-107.670395615044
flux1:	2.46356783919598	6.4985202084703	-104.861593298379
flux1:	2.47412060301508	6.533520672664	-101.929279838271
flux1:	2.48467336683417	6.6377242328283	-98.9447491655766
flux1:	2.49522613065327	6.81284198531253	-95.9580499377473
flux1:	2.50577889447237	7.06638676068873	-93.0011914599713
flux1:	2.51633165829146	7.40832211951975	-90.0703779121203
flux1:	2.52688442211056	7.82704314247561	-87.1510665970391
flux1:	2.53743718592965	8.3164314400599	-84.2184971266767
flux1:	2.54798994974875	8.86995876681132	-81.2430352094477
flux1:	2.55854271356784	9.45569439830102	-78.210111792825
flux1:	2.56909547738694	10.0461786294789	-75.1072030947898
flux1:	2.57964824120604	10.6152667469574	-71.9365932093937
flux1:	2.59020100502513	11.1149313571363	-68.7125561470564
flux1:	2.60075376884423	11.51063112388	-65.4502659562476
flux1:	2.61130653266332	11.7840967921793	-62.1757725452468
flux1:	2.62185929648242	11.9088536802398	-58.9103292679792
flux1:	2.63241206030151	11.8823765108571	-55.6741810846295
flux1:	2.64296482412061	11.7273895167349	-52.4903528693668
flux1:	2.6535175879397	11.4592368210238	-49.375604961229
flux1:	2.6640703517588	11.1082610544269	-46.3518060095764
flux1:	2.6746231155779	10.7199239504127	-43.4362227972438
flux1:	2.68517587939699	10.3209030370955	-40.6387146203739
flux1:	2.69572864321609	9.93857092500666	-37.9667086187113
flux1:	2.70628140703518	9.60648044458375	-35.4168362930628
flux1:	2.71683417085428	9.33605018233412	-32.9857203295491
flux1:	2.72738693467337	9.1360577386299	-30.6696730276428
flux1:	2.73793969849247	9.02188806047393	-28.4625393570137
flux1:	2.74849246231157	8.99055087952649	-26.3626033245859
flux1:	2.75904522613066	9.03777709210556	-24.3648918887198
flux1:	2.76959798994976	9.16766843411233	-22.4655024085688
flux1:	2.78015075376885	9.36861288063547	-20.662898718147
flux1:	2.79070351758795	9.62745612458907	-18.9542558894404
flux1:	2.80125628140704	9.93968216188947	-17.3417735120597
flux1:	2.81180904522614	10.2865197042406	-15.8272689133971
flux1:	2.82236180904524	10.647152832203	-14.4118278012475
flux1:	2.83291457286433	11.0108612825447	-13.0965809872258
flux1:	2.84346733668343	11.3561288550778	-11.8777463456958
flux1:	2.85402010050252	11.6607399632727	-10.7519704261882
flux1:	2.86457286432162	11.9156453102092	-9.7156002878612
flux1:	2.87512562814071	12.1055068927281	-8.76454864575438
flux1:	2.88567839195981	12.2148609615373	-7.89633150359231
flux1:	2.8962311557789	12.2423069675922	-7.10505586067922
flux1:	2.906783919598	12.1829918768791	-6.38375410294167
flux1:	2.9173366834171	12.0315154328881	-5.72555556798517
flux1:	2.92788944723619	11.7967162661137	-5.12400397832619
flux1:	2.93844221105529	11.4864990456192	-4.576154782936
flux1:	2.94899497487438	11.1057949933483	-4.07884592618867
flux1:	2.95954773869348	10.6685820387406	-3.62818846682869
flux1:	2.97010050251257	10.1850616631276	-3.22014828417541
flux1:	2.98065326633167	9.65896187876031	-2.85007954171625
flux1:	2.99120603015077	9.10191070457068	-2.515657011241
flux1:	3.00175879396986	8.52648023884187	-2.21524120503306
flux1:	3.01231155778896	7.94115875038537	-1.94671887294311
flux1:	3.02286432160805	7.35904785496111	-1.70778926699916
flux1:	3.03341708542715	6.78999270798741	-1.49498023883673
flux1:	3.04396984924624	6.23480501194623	-1.3057617124875
flux1:	3.05452261306534	5.69619178758195	-1.1383845211877
flux1:	3.06507537688443	5.17840463423135	-0.990948205411304
flux1:	3.07562814070353	4.6834340538921	-0.861768696291411
flux1:	3.08618090452263	4.21715600031457	-0.748297608627632
flux1:	3.09673366834172	3.78534669976496	-0.648235067326182
flux1:	3.10728643216082	3.38700738982431	-0.560172826275805
flux1:	3.11783919597991	3.02012039676353	-0.482938771430643
flux1:	3.12839195979901	2.68313957653066	-0.415774720131939
flux1:	3.1389447236181	2.37268320953632	-0.357442886611107
flux1:	3.1494974874372	2.08842773580473	-0.306486143274565
flux1:	3.1600502512563	1.83246210959933	-0.261899558632347
flux1:	3.17060301507539	1.60379734334739	-0.222915361753024
flux1:	3.18115577889449	1.40043279389937	-0.189278840789813
flux1:	3.19170854271358	1.2204945992515	-0.160612987235084
flux1:	3.20226130653268	1.06009203378608	-0.136168850133959
flux1:	3.21281407035177	0.916428917438724	-0.115270167132918
flux1:	3.22336683417087	0.789249209285343	-0.0972310940224702
flux1:	3.23391959798997	0.677622131435797	-0.0817127618067768
flux1:	3.24447236180906	0.580310151802791	-0.0685884389365965
flux1:	3.25502512562816	0.496559573279638	-0.0575766942663418
flux1:	3.26557788944725	0.424277788892502	-0.0483750830362738
flux1:	3.27613065326635	0.361180111627343	-0.0405708353898851
flux1:	3.28668341708544	0.306344415985511	-0.0338575039879991
flux1:	3.29723618090454	0.258856342232227	-0.0281356001388961
flux1:	3.30778894472363	0.217855678891716	-0.0233128051005262
flux1:	3.31834170854273	0.183132120868407	-0.0193339838975409
flux1:	3.32889447236183	0.153913506531943	-0.0160551382375926
flux1:	3.33944723618092	0.129050655421337	-0.01329334123483
flux1:	3.35000000000002	0.107976744312603	-0.0109585132549344
