# Supplementary material for: Optics of cone photoreceptors in the chicken (Gallus gallus domesticus)
Source: J R Soc Interface. 2015 Oct 6;12(111):20150591. doi: 10.1098/rsif.2015.0591 (PMC4614498; doi:10.1098/rsif.2015.0591)
Supplement: Oil droplet morphological and refractive index measurements [file rsif20150591supp3.gz › Wilbyetal_data_fluxspectra/green/angle_noellipsoid-theta-10-noellipsoid.dat]

flux1:	1.25	0.0259912471821519	-0.00174869353510209
flux1:	1.2605527638191	0.0320441524162103	-0.00219959228929403
flux1:	1.27110552763819	0.0393154391785931	-0.00270022855282084
flux1:	1.28165829145729	0.0481433535446106	-0.00325026359050205
flux1:	1.29221105527638	0.0589738550951362	-0.00391812196169928
flux1:	1.30276381909548	0.0723838434733356	-0.00483228980569427
flux1:	1.31331658291457	0.0888898627273676	-0.00611630425362695
flux1:	1.32386934673367	0.108844242518719	-0.00777203808378811
flux1:	1.33442211055276	0.132359638080059	-0.00966386841634252
flux1:	1.34497487437186	0.159829269141121	-0.0117401241333325
flux1:	1.35552763819095	0.192135712426427	-0.0141669983116572
flux1:	1.36608040201005	0.230837154036886	-0.0171787676428181
flux1:	1.37663316582914	0.278030284477049	-0.0209333165212469
flux1:	1.38718592964824	0.336016140241233	-0.0254374752045382
flux1:	1.39773869346734	0.406358378022127	-0.0304767673828123
flux1:	1.40829145728643	0.488891518021342	-0.0358781227144576
flux1:	1.41884422110553	0.583045109843065	-0.0420762500216828
flux1:	1.42939698492462	0.689741632613974	-0.0497499424531537
flux1:	1.43994974874372	0.812594743706045	-0.0589979860627467
flux1:	1.45050251256281	0.957796077181261	-0.0696999628995921
flux1:	1.46105527638191	1.13369769029788	-0.0821648244126459
flux1:	1.471608040201	1.34745509567949	-0.09700010549582
flux1:	1.4821608040201	1.60027425082212	-0.115188301669237
flux1:	1.49271356783919	1.88700731153688	-0.138170893939036
flux1:	1.50326633165829	2.20457354969749	-0.165750400142441
flux1:	1.51381909547739	2.55667046514001	-0.195894199559595
flux1:	1.52437185929648	2.95653025234165	-0.228846655459653
flux1:	1.53492462311558	3.42701094495835	-0.268022467698654
flux1:	1.54547738693467	3.99153625121186	-0.315992440540458
flux1:	1.55603015075377	4.65980675771122	-0.372353328730333
flux1:	1.56658291457286	5.41535127257777	-0.434373374007514
flux1:	1.57713567839196	6.23905099877507	-0.49664602998275
flux1:	1.58768844221105	7.12164013585054	-0.557693489898591
flux1:	1.59824120603015	8.08471343488352	-0.628558326027062
flux1:	1.60879396984924	9.185276096343	-0.722129903566383
flux1:	1.61934673366834	10.489167601451	-0.837522588026688
flux1:	1.62989949748744	12.0255310417248	-0.964280867022432
flux1:	1.64045226130653	13.7520822651059	-1.0960455367471
flux1:	1.65100502512563	15.5967936926317	-1.23459171108239
flux1:	1.66155778894472	17.4874373758351	-1.40029610472196
flux1:	1.67211055276382	19.4399749618177	-1.62549109113961
flux1:	1.68266331658291	21.6030854671257	-1.90707255436682
flux1:	1.69321608040201	24.1409202285101	-2.20719648502774
flux1:	1.7037688442211	27.1113046692152	-2.50510180050219
flux1:	1.7143216080402	30.4125298343275	-2.81349851644925
flux1:	1.72487437185929	33.8437557010661	-3.15602083280035
flux1:	1.73542713567839	37.1401276601532	-3.57606601414235
flux1:	1.74597989949748	40.3249710928191	-4.07144362837558
flux1:	1.75653266331658	43.7664966209632	-4.56218750867381
flux1:	1.76708542713568	47.7430164264679	-5.01195814668814
flux1:	1.77763819095477	52.2598656792925	-5.47667203327656
flux1:	1.78819095477387	57.0664831960241	-6.0111406280328
flux1:	1.79874371859296	61.6110558785931	-6.65964307227685
flux1:	1.80929648241206	65.405154819645	-7.42802621158403
flux1:	1.81984924623115	68.9011414162308	-8.2173145626308
flux1:	1.83040201005025	72.6499697149389	-9.02097134693153
flux1:	1.84095477386934	76.6986909914153	-9.96624989245375
flux1:	1.85150753768844	80.7169304512101	-11.0961694409912
flux1:	1.86206030150753	83.8505927593919	-12.3650732311699
flux1:	1.87261306532663	85.3287052857359	-13.7064690900152
flux1:	1.88316582914573	85.7565180844716	-15.044042104531
flux1:	1.89371859296482	85.6339558229788	-16.490089624933
flux1:	1.90427135678392	84.7022423696548	-18.1181133883066
flux1:	1.91482412060301	82.2410665893372	-19.7446134568627
flux1:	1.92537688442211	77.395600417882	-21.2536204461627
flux1:	1.9359296482412	70.4524706166617	-22.7465549061076
flux1:	1.9464824120603	61.9109557776374	-24.4149025739454
flux1:	1.95703517587939	51.7755947806004	-26.1753101975842
flux1:	1.96758793969849	40.1886916213457	-27.8190619342107
flux1:	1.97814070351758	28.1143370290126	-29.5412699444426
flux1:	1.98869346733668	17.1130905978834	-31.5515985554768
flux1:	1.99924623115577	8.78164250914039	-33.7569224335738
flux1:	2.00979899497487	4.04540495060262	-36.1894951447677
flux1:	2.02035175879397	2.25965251492889	-38.9165667053928
flux1:	2.03090452261306	1.8809633907635	-41.8950588262866
flux1:	2.04145728643216	1.92907206516927	-45.0050160747879
flux1:	2.05201005025125	2.06305227248284	-48.1468350048506
flux1:	2.06256281407035	2.14008206577878	-51.2914381830501
flux1:	2.07311557788944	2.17508174799027	-54.3733243318953
flux1:	2.08366834170854	2.25832393584096	-57.282058624453
flux1:	2.09422110552764	2.41641941664384	-59.9705387272034
flux1:	2.10477386934673	2.61595195214818	-62.5019664950905
flux1:	2.11532663316583	2.79072737792067	-64.9369180674762
flux1:	2.12587939698492	2.89163493535654	-67.277830156875
flux1:	2.13643216080402	2.93459634653788	-69.5421739220297
flux1:	2.14698492462311	2.97895867273421	-71.8051547868595
flux1:	2.15753768844221	3.06606560798501	-74.1732372196742
flux1:	2.16809045226131	3.20176183397999	-76.7217006948033
flux1:	2.1786432160804	3.36312193811782	-79.4447908132285
flux1:	2.1891959798995	3.51278984600036	-82.279633157664
flux1:	2.19974874371859	3.62491751492682	-85.1608722897797
flux1:	2.21030150753769	3.70859425952928	-88.0242849072045
flux1:	2.22085427135678	3.79442171160521	-90.7758477629151
flux1:	2.23140703517588	3.91287521990285	-93.2850922037499
flux1:	2.24195979899497	4.08125670333108	-95.4263214789948
flux1:	2.25251256281407	4.29682052226807	-97.1359911896928
flux1:	2.26306532663317	4.53346624377055	-98.4256048884336
flux1:	2.27361809045226	4.74755782601499	-99.3426817896201
flux1:	2.28417085427136	4.90371320955299	-99.93489779441
flux1:	2.29472361809045	4.99329157257697	-100.248366246954
flux1:	2.30527638190955	5.03847680900425	-100.341862259942
flux1:	2.31582914572864	5.07380462805175	-100.289611657106
flux1:	2.32638190954774	5.13227934074603	-100.167328453222
flux1:	2.33693467336684	5.2362767199489	-100.030430409321
flux1:	2.34748743718593	5.39670230478949	-99.8951492422547
flux1:	2.35804020100503	5.61251816140633	-99.7363406342534
flux1:	2.36859296482412	5.86856125314683	-99.5036399515876
flux1:	2.37914572864322	6.13822294817988	-99.143229413867
flux1:	2.38969849246231	6.38619734228157	-98.6107022992956
flux1:	2.40025125628141	6.58108534241943	-97.8708681521945
flux1:	2.4108040201005	6.70267023505989	-96.8931457524724
flux1:	2.4213567839196	6.75083563857758	-95.6504446794354
flux1:	2.4319095477387	6.7418194914664	-94.124201168694
flux1:	2.44246231155779	6.70351641389335	-92.3121702556723
flux1:	2.45301507537689	6.66616019036041	-90.23272865311
flux1:	2.46356783919598	6.65677689997	-87.9243013162108
flux1:	2.47412060301508	6.69717885987617	-85.4403671091439
flux1:	2.48467336683417	6.80252850084459	-82.8415520112073
flux1:	2.49522613065327	6.98436618186683	-80.1864533840867
flux1:	2.50577889447237	7.24875082057714	-77.522568207644
flux1:	2.51633165829146	7.5992789350674	-74.8804986642714
flux1:	2.52688442211056	8.03350878005315	-72.2722895971594
flux1:	2.53743718592965	8.54454211560076	-69.6939517393555
flux1:	2.54798994974875	9.11746494826122	-67.131011691003
flux1:	2.55854271356784	9.72994586389937	-64.5647307453362
flux1:	2.56909547738694	10.351533503183	-61.9779462829451
flux1:	2.57964824120604	10.9450770749206	-59.3590970539112
flux1:	2.59020100502513	11.4713992217435	-56.7044792981145
flux1:	2.60075376884423	11.892287354414	-54.0189612197977
flux1:	2.61130653266332	12.1789142491229	-51.314764052933
flux1:	2.62185929648242	12.3130969153631	-48.6089587116818
flux1:	2.63241206030151	12.2938001074904	-45.9203622209274
flux1:	2.64296482412061	12.1330584729735	-43.2676956417211
flux1:	2.6535175879397	11.8573048037386	-40.6696942239775
flux1:	2.6640703517588	11.499400720525	-38.1453410774509
flux1:	2.6746231155779	11.0967729853705	-35.7124949781604
flux1:	2.68517587939699	10.6845753719783	-33.384592117485
flux1:	2.69572864321609	10.2940566909466	-31.1680841296565
flux1:	2.70628140703518	9.9501142867131	-29.0628109441008
flux1:	2.71683417085428	9.67069406009241	-27.064689488396
flux1:	2.72738693467337	9.4682131172742	-25.1687930963387
flux1:	2.73793969849247	9.34877536097306	-23.3707487523095
flux1:	2.74849246231157	9.31535120554509	-21.6665496687648
flux1:	2.75904522613066	9.36594695111326	-20.051822584436
flux1:	2.76959798994976	9.49688511968737	-18.5215082274331
flux1:	2.78015075376885	9.70027508829586	-17.0705722672771
flux1:	2.79070351758795	9.96667082945648	-15.6951780249946
flux1:	2.80125628140704	10.2829398136294	-14.3936547449613
flux1:	2.81180904522614	10.6341829424216	-13.1664595518406
flux1:	2.82236180904524	11.003052838777	-12.0148519037475
flux1:	2.83291457286433	11.3709843013737	-10.9391556308081
flux1:	2.84346733668343	11.7193479562668	-9.93773094879162
flux1:	2.85402010050252	12.0298182835506	-9.007616344289
flux1:	2.86457286432162	12.2867177619353	-8.14624288105879
flux1:	2.87512562814071	12.4759876796579	-7.35241890891014
flux1:	2.88567839195981	12.5875864340623	-6.62543218639507
flux1:	2.8962311557789	12.6133275797452	-5.96286783696788
flux1:	2.906783919598	12.5494397683238	-5.35950205124813
flux1:	2.9173366834171	12.3948284476401	-4.80864881761705
flux1:	2.92788944723619	12.1536172899267	-4.30482581091131
flux1:	2.93844221105529	11.8330647007646	-3.84519786620404
flux1:	2.94899497487438	11.4435254229436	-3.42834828208663
flux1:	2.95954773869348	10.9953119352543	-3.05186185777651
flux1:	2.97010050251257	10.4977765208837	-2.71134461329236
flux1:	2.98065326633167	9.95928680356829	-2.40186021707966
flux1:	2.99120603015077	9.38857126760395	-2.1202083087112
flux1:	3.00175879396986	8.79675633458518	-1.86560713141155
flux1:	3.01231155778896	8.19606515990347	-1.63812624936863
flux1:	3.02286432160805	7.5985682315174	-1.43651714030362
flux1:	3.03341708542715	7.01235956712778	-1.25770045342323
flux1:	3.04396984924624	6.44206302755398	-1.0982297223879
flux1:	3.05452261306534	5.8891010562251	-0.955908754465735
flux1:	3.06507537688443	5.35584744338293	-0.830016695797918
flux1:	3.07562814070353	4.84633546304332	-0.720131738821781
flux1:	3.08618090452263	4.36638930315271	-0.624859649872253
flux1:	3.09673366834172	3.92026216241522	-0.541800380751264
flux1:	3.10728643216082	3.50924958463371	-0.468603464082985
flux1:	3.11783919597991	3.13135349567682	-0.403861485922829
flux1:	3.12839195979901	2.78322045904562	-0.347075503998541
flux1:	3.1389447236181	2.46252063197007	-0.297959227265836
flux1:	3.1494974874372	2.1689210954816	-0.255770535020729
flux1:	3.1600502512563	1.903442494896	-0.219270103991414
flux1:	3.17060301507539	1.6661753612463	-0.18729555421541
flux1:	3.18115577889449	1.45572713143297	-0.159220289984196
flux1:	3.19170854271358	1.26898859285625	-0.134868368341426
flux1:	3.20226130653268	1.10267363245403	-0.114125451744374
flux1:	3.21281407035177	0.954050972948246	-0.0966232241734008
flux1:	3.22336683417087	0.82193272913968	-0.0817468461993283
flux1:	3.23391959798997	0.705719717580067	-0.0689172530121328
flux1:	3.24447236180906	0.604715078517109	-0.0578226109603359
flux1:	3.25502512562816	0.517472548851392	-0.0483636769394045
flux1:	3.26557788944725	0.442132376313689	-0.0404509411281934
flux1:	3.27613065326635	0.376743424565668	-0.033884554190031
flux1:	3.28668341708544	0.319733626957438	-0.0283796823993271
flux1:	3.29723618090454	0.270196188672929	-0.0236794349295848
flux1:	3.30778894472363	0.227574962767825	-0.0196473143736999
flux1:	3.31834170854273	0.191339026475229	-0.0162429252069665
flux1:	3.32889447236183	0.160701599589816	-0.0134292002092009
flux1:	3.33944723618092	0.134842274086621	-0.0111208945130419
flux1:	3.35000000000002	0.112889711630025	-0.00920409670759288
