# Supplementary material for: Optics of cone photoreceptors in the chicken (Gallus gallus domesticus)
Source: J R Soc Interface. 2015 Oct 6;12(111):20150591. doi: 10.1098/rsif.2015.0591 (PMC4614498; doi:10.1098/rsif.2015.0591)
Supplement: Oil droplet morphological and refractive index measurements [file rsif20150591supp3.gz › Wilbyetal_data_fluxspectra/green/angle_noellipsoid-theta-15-noellipsoid.dat]

flux1:	1.25	0.0258194648743137	-0.00128678249176763
flux1:	1.2605527638191	0.0318289192280671	-0.00162935342813293
flux1:	1.27110552763819	0.0390539018446834	-0.00200954421469665
flux1:	1.28165829145729	0.0478323516554071	-0.00241483479710228
flux1:	1.29221105527638	0.0586149933355628	-0.00289055348872456
flux1:	1.30276381909548	0.0719664628620436	-0.00353987013591817
flux1:	1.31331658291457	0.0884027108601287	-0.00447641039033544
flux1:	1.32386934673367	0.108249286131544	-0.00571930142075622
flux1:	1.33442211055276	0.131635597419508	-0.00714306128146875
flux1:	1.34497487437186	0.158953106732729	-0.00865186259878217
flux1:	1.35552763819095	0.191099065829951	-0.0103456829908373
flux1:	1.36608040201005	0.229603616917135	-0.0124378645349819
flux1:	1.37663316582914	0.276561243611832	-0.0151197469095441
flux1:	1.38718592964824	0.334250279460024	-0.018447618081637
flux1:	1.39773869346734	0.40422235088735	-0.022209916515389
flux1:	1.40829145728643	0.486321034433944	-0.0261069844803945
flux1:	1.41884422110553	0.579970475139652	-0.0303812216941487
flux1:	1.42939698492462	0.686059067629408	-0.0356999032489278
flux1:	1.43994974874372	0.808088749807674	-0.0423667785741572
flux1:	1.45050251256281	0.952233537728808	-0.0503714071624384
flux1:	1.46105527638191	1.126810060487	-0.0597798905663146
flux1:	1.471608040201	1.33904681327357	-0.0706961341996939
flux1:	1.4821608040201	1.59024427453535	-0.0836600334268779
flux1:	1.49271356783919	1.87543383368126	-0.100088793018935
flux1:	1.50326633165829	2.19136344915277	-0.120315188965048
flux1:	1.51381909547739	2.54128995552354	-0.14288445507507
flux1:	1.52437185929648	2.93809927338568	-0.167642808800533
flux1:	1.53492462311558	3.40455711212434	-0.196670632840064
flux1:	1.54547738693467	3.96418015332997	-0.231678367234329
flux1:	1.55603015075377	4.62717879600682	-0.272894547457155
flux1:	1.56658291457286	5.37826233120177	-0.319341345565254
flux1:	1.57713567839196	6.19827520307046	-0.367370774922677
flux1:	1.58768844221105	7.07641305531876	-0.41543713326945
flux1:	1.59824120603015	8.03223154686297	-0.471151471445022
flux1:	1.60879396984924	9.12213014553338	-0.543812378350617
flux1:	1.61934673366834	10.4118090948915	-0.633293988795581
flux1:	1.62989949748744	11.9319304094119	-0.733326767063265
flux1:	1.64045226130653	13.6430115559906	-0.840395643557641
flux1:	1.65100502512563	15.4745410373538	-0.954930433424407
flux1:	1.66155778894472	17.3524374457234	-1.09069405931237
flux1:	1.67211055276382	19.2863066517546	-1.27068619952441
flux1:	1.68266331658291	21.4221194306291	-1.49247755599377
flux1:	1.69321608040201	23.9228018848537	-1.72888999716403
flux1:	1.7037688442211	26.8473530082161	-1.96663829697477
flux1:	1.7143216080402	30.1028414536276	-2.21569408222446
flux1:	1.72487437185929	33.5020511292304	-2.49075856279369
flux1:	1.73542713567839	36.7756686402084	-2.82215012179518
flux1:	1.74597989949748	39.9249206104562	-3.20960641512553
flux1:	1.75653266331658	43.3099395389612	-3.59629246590605
flux1:	1.76708542713568	47.2033145187759	-3.95969561261923
flux1:	1.77763819095477	51.6096511439162	-4.34331963233991
flux1:	1.78819095477387	56.3060906209554	-4.78001873063593
flux1:	1.79874371859296	60.7823487192755	-5.30055728243521
flux1:	1.80929648241206	64.5253288484037	-5.91587931119443
flux1:	1.81984924623115	67.9481642850533	-6.55601144681647
flux1:	1.83040201005025	71.5837307741159	-7.21769822830729
flux1:	1.84095477386934	75.4659186067011	-7.98811857186662
flux1:	1.85150753768844	79.3088394556692	-8.88933524846658
flux1:	1.86206030150753	82.3513336434657	-9.89730520106948
flux1:	1.87261306532663	83.7949189005601	-10.970548592477
flux1:	1.88316582914573	84.1673902587189	-12.0482056356695
flux1:	1.89371859296482	83.9481857454951	-13.2030918402147
flux1:	1.90427135678392	82.9043786749665	-14.4848041005648
flux1:	1.91482412060301	80.4126163492632	-15.7779682815562
flux1:	1.92537688442211	75.6403628503525	-17.0075602328656
flux1:	1.9359296482412	68.7920844663409	-18.2415183127557
flux1:	1.9464824120603	60.354267461043	-19.6144587958993
flux1:	1.95703517587939	50.3757365927219	-21.0747647792672
flux1:	1.96758793969849	39.0334622042751	-22.4793202073934
flux1:	1.97814070351758	27.2544430053114	-23.967251220058
flux1:	1.98869346733668	16.5607628596657	-25.6881371365519
flux1:	1.99924623115577	8.51054351380923	-27.5689583295063
flux1:	2.00979899497487	3.9784006651152	-29.6262872887983
flux1:	2.02035175879397	2.29921433895219	-31.8984460675252
flux1:	2.03090452261306	1.96048535868108	-34.3414619277835
flux1:	2.04145728643216	2.01909906072495	-36.8641610751391
flux1:	2.05201005025125	2.15451826790213	-39.3988878122731
flux1:	2.06256281407035	2.23705493900229	-41.9248812318929
flux1:	2.07311557788944	2.28346749721255	-44.3934144085497
flux1:	2.08366834170854	2.37706006251789	-46.7293101439808
flux1:	2.09422110552764	2.54001216962652	-48.9059218028711
flux1:	2.10477386934673	2.73761074805496	-50.9701096867964
flux1:	2.11532663316583	2.906842141997	-52.962151332919
flux1:	2.12587939698492	3.00603539007392	-54.8829174602789
flux1:	2.13643216080402	3.05455866893058	-56.745308653229
flux1:	2.14698492462311	3.10840287376152	-58.6013667595195
flux1:	2.15753768844221	3.20430906095093	-60.5221174211026
flux1:	2.16809045226131	3.34578778390021	-62.5558621290375
flux1:	2.1786432160804	3.50932980805135	-64.6968582496243
flux1:	2.1891959798995	3.65876599646075	-66.9019837288792
flux1:	2.19974874371859	3.77094268459568	-69.1262798346934
flux1:	2.21030150753769	3.85706732563957	-71.3246291266624
flux1:	2.22085427135678	3.94759847575589	-73.4316347831354
flux1:	2.23140703517588	4.07141118144071	-75.3572552651403
flux1:	2.24195979899497	4.24400329606374	-77.0138843391109
flux1:	2.25251256281407	4.46122110737051	-78.355788568865
flux1:	2.26306532663317	4.69624604793568	-79.38966387931
flux1:	2.27361809045226	4.90604800963849	-80.1498352586326
flux1:	2.28417085427136	5.05707313339578	-80.6735123230131
flux1:	2.29472361809045	5.14290555076249	-80.9977569668157
flux1:	2.30527638190955	5.18705062840425	-81.1683599340114
flux1:	2.31582914572864	5.22391885708365	-81.2417186363944
flux1:	2.32638190954774	5.28540868193086	-81.2752877161367
flux1:	2.33693467336684	5.39246012157586	-81.3112524266865
flux1:	2.34748743718593	5.55485824327942	-81.3604175590384
flux1:	2.35804020100503	5.77072447608394	-81.3977024997585
flux1:	2.36859296482412	6.02467771470154	-81.3725933543494
flux1:	2.37914572864322	6.2902818145429	-81.2275005416302
flux1:	2.38969849246231	6.5329882562342	-80.9121941772157
flux1:	2.40025125628141	6.72229807498459	-80.3883357098902
flux1:	2.4108040201005	6.83893694123887	-79.628512786632
flux1:	2.4213567839196	6.88344271760703	-78.6150186280403
flux1:	2.4319095477387	6.87225797090684	-77.3420104724841
flux1:	2.44246231155779	6.8331396365117	-75.8195370229291
flux1:	2.45301507537689	6.79572903858897	-74.0750682804866
flux1:	2.46356783919598	6.78651112150709	-72.1512054033384
flux1:	2.47412060301508	6.8265609122254	-70.0992565690753
flux1:	2.48467336683417	6.93064829481859	-67.9707756122832
flux1:	2.49522613065327	7.10983311233204	-65.8091083620424
flux1:	2.50577889447237	7.37002791587877	-63.643020666604
flux1:	2.51633165829146	7.71462895662967	-61.4850811286953
flux1:	2.52688442211056	8.14114424655132	-59.3342590814583
flux1:	2.53743718592965	8.6426261015019	-57.181525393693
flux1:	2.54798994974875	9.20402411526824	-55.0159149182268
flux1:	2.55854271356784	9.80305576079342	-52.8288834437179
flux1:	2.56909547738694	10.409171427762	-50.6167392686806
flux1:	2.57964824120604	10.9856674043278	-48.3808784214821
flux1:	2.59020100502513	11.4937147721109	-46.1272206965992
flux1:	2.60075376884423	11.8961332651439	-43.8655465431596
flux1:	2.61130653266332	12.1648400039192	-41.6086868373123
flux1:	2.62185929648242	12.2827650856533	-39.3714845097756
flux1:	2.63241206030151	12.2494080354382	-37.1688803037465
flux1:	2.64296482412061	12.0772982761592	-35.0142969155686
flux1:	2.6535175879397	11.7928022227538	-32.9191808471093
flux1:	2.6640703517588	11.42848973355	-30.8934188525747
flux1:	2.6746231155779	11.0212864691688	-28.9455577221919
flux1:	2.68517587939699	10.6055836008061	-27.0816583320077
flux1:	2.69572864321609	10.2120684134231	-25.3040552824215
flux1:	2.70628140703518	9.86478191991192	-23.6113766450466
flux1:	2.71683417085428	9.58128519668823	-22.0000384045208
flux1:	2.72738693467337	9.37327088167487	-20.4662814984745
flux1:	2.73793969849247	9.24667345471034	-19.0071716300729
flux1:	2.74849246231157	9.20396388803654	-17.6205289724898
flux1:	2.75904522613066	9.24314730881974	-16.3042176617635
flux1:	2.76959798994976	9.3603381614214	-15.0555981671002
flux1:	2.78015075376885	9.54779893665962	-13.8717262565655
flux1:	2.79070351758795	9.79624985972855	-12.7499796015424
flux1:	2.80125628140704	10.0928937160907	-11.6888446580983
flux1:	2.81180904522614	10.4234062107334	-10.6881535329401
flux1:	2.82236180904524	10.7709384272309	-9.74850060439928
flux1:	2.83291457286433	11.1177961603337	-8.87019391297708
flux1:	2.84346733668343	11.4458826863754	-8.05233487068211
flux1:	2.85402010050252	11.73780475203	-7.29290615767697
flux1:	2.86457286432162	11.9783139132292	-6.58972549435774
flux1:	2.87512562814071	12.1541579788974	-5.94136229477582
flux1:	2.88567839195981	12.2555651652426	-5.34703302720247
flux1:	2.8962311557789	12.2748459729926	-4.80532198577174
flux1:	2.906783919598	12.2081613811505	-4.31302350180734
flux1:	2.9173366834171	12.054325558622	-3.86527571662206
flux1:	2.92788944723619	11.8170011685291	-3.45707671851324
flux1:	2.93844221105529	11.5030170976147	-3.08491149337984
flux1:	2.94899497487438	11.1224318717456	-2.74695926487575
flux1:	2.95954773869348	10.6852925631958	-2.44182283105377
flux1:	2.97010050251257	10.2008726605475	-2.16707759093247
flux1:	2.98065326633167	9.67705311266668	-1.91915253108257
flux1:	2.99120603015077	9.12215078000968	-1.69462743482827
flux1:	3.00175879396986	8.54649527389119	-1.49154614646656
flux1:	3.01231155778896	7.96203528189741	-1.30941413850773
flux1:	3.02286432160805	7.38054946941878	-1.14785843833783
flux1:	3.03341708542715	6.81038153791347	-1.00540626999703
flux1:	3.04396984924624	6.25615348408572	-0.87953590906996
flux1:	3.05452261306534	5.71933144257348	-0.767693054319527
flux1:	3.06507537688443	5.20183474280541	-0.668238552614505
flux1:	3.07562814070353	4.70722313110734	-0.580478830127563
flux1:	3.08618090452263	4.24095559450214	-0.50387099529739
flux1:	3.09673366834172	3.80729527650929	-0.437292869832056
flux1:	3.10728643216082	3.40782959304314	-0.379089356116309
flux1:	3.11783919597991	3.04085545889385	-0.327708756322862
flux1:	3.12839195979901	2.7032423629081	-0.282225879310261
flux1:	3.1389447236181	2.39238032805314	-0.242323921576687
flux1:	3.1494974874372	2.1076260554062	-0.207795329340412
flux1:	3.1600502512563	1.84975326943465	-0.178087994361672
flux1:	3.17060301507539	1.61906539320662	-0.152363455723527
flux1:	3.18115577889449	1.4143710017592	-0.129876915588029
flux1:	3.19170854271358	1.23292277914483	-0.110220494852884
flux1:	3.20226130653268	1.07155303392503	-0.0932501278095608
flux1:	3.21281407035177	0.927467093706243	-0.0788271692774121
flux1:	3.22336683417087	0.79923702611467	-0.0666412957199824
flux1:	3.23391959798997	0.686249397178037	-0.0562596474849456
flux1:	3.24447236180906	0.587927511818215	-0.0473220825368277
flux1:	3.25502512562816	0.502973842682233	-0.039638506409697
flux1:	3.26557788944725	0.429693445735252	-0.033120834071261
flux1:	3.27613065326635	0.36622027163886	-0.0276734835885291
flux1:	3.28668341708544	0.310964443424719	-0.0231367311469348
flux1:	3.29723618090454	0.262889517761701	-0.0193160004170812
flux1:	3.30778894472363	0.221449434100227	-0.0160581136303102
flux1:	3.31834170854273	0.186149219444213	-0.013288342577314
flux1:	3.32889447236183	0.15629297969356	-0.0109721794165645
flux1:	3.33944723618092	0.131104376402442	-0.0090626214824502
flux1:	3.35000000000002	0.109780533659578	-0.0074890752267159
