# Supplementary material for: Optics of cone photoreceptors in the chicken (Gallus gallus domesticus)
Source: J R Soc Interface. 2015 Oct 6;12(111):20150591. doi: 10.1098/rsif.2015.0591 (PMC4614498; doi:10.1098/rsif.2015.0591)
Supplement: Oil droplet morphological and refractive index measurements [file rsif20150591supp3.gz › Wilbyetal_data_fluxspectra/green/angle_noellipsoid-theta-20-noellipsoid.dat]

flux1:	1.25	0.0253191197785978	-0.00106997986585847
flux1:	1.2605527638191	0.031226452386156	-0.00136775518375467
flux1:	1.27110552763819	0.0383398082098969	-0.00171161096156155
flux1:	1.28165829145729	0.0469361438781075	-0.00208674069718625
flux1:	1.29221105527638	0.0575665542933261	-0.0025259100221972
flux1:	1.30276381909548	0.070736472317375	-0.00308932670528696
flux1:	1.31331658291457	0.0868769003812212	-0.00388759371166219
flux1:	1.32386934673367	0.106430779139474	-0.00496878733164033
flux1:	1.33442211055276	0.129455782239156	-0.0062467804200673
flux1:	1.34497487437186	0.156194745539473	-0.00762373961321062
flux1:	1.35552763819095	0.187834725781185	-0.00909509638479194
flux1:	1.36608040201005	0.225787371460718	-0.010818581186884
flux1:	1.37663316582914	0.271874079133702	-0.0129917823698885
flux1:	1.38718592964824	0.328747130288157	-0.0157464986293769
flux1:	1.39773869346734	0.39771487782036	-0.0190511507379935
flux1:	1.40829145728643	0.478285683467993	-0.0225802645992764
flux1:	1.41884422110553	0.57056993882881	-0.0262778347659871
flux1:	1.42939698492462	0.675481377159554	-0.0306045356110461
flux1:	1.43994974874372	0.795652701974652	-0.0359784000822311
flux1:	1.45050251256281	0.937876820284475	-0.0427630223199111
flux1:	1.46105527638191	1.11037088736242	-0.0512327488471433
flux1:	1.471608040201	1.31902128020616	-0.0612870076245025
flux1:	1.4821608040201	1.56620679939194	-0.0727218766511442
flux1:	1.49271356783919	1.84812756271644	-0.0859896996811698
flux1:	1.50326633165829	2.1595945600095	-0.102044980055157
flux1:	1.51381909547739	2.50498065380434	-0.12088487281508
flux1:	1.52437185929648	2.89737903024303	-0.142549597769342
flux1:	1.53492462311558	3.35612491957855	-0.168202571293787
flux1:	1.54547738693467	3.90656110781181	-0.197618253061692
flux1:	1.55603015075377	4.55933517098546	-0.229954665617201
flux1:	1.56658291457286	5.29843116292911	-0.265955197362377
flux1:	1.57713567839196	6.10568111959884	-0.305556695156151
flux1:	1.58768844221105	6.97436141987376	-0.348320676034335
flux1:	1.59824120603015	7.91564839881354	-0.397825153751209
flux1:	1.60879396984924	8.98565631381332	-0.459171249608992
flux1:	1.61934673366834	10.25719749074	-0.531345288231691
flux1:	1.62989949748744	11.7492889852404	-0.611237342660534
flux1:	1.64045226130653	13.4313359167668	-0.700931203788006
flux1:	1.65100502512563	15.2442722882809	-0.802241059598908
flux1:	1.66155778894472	17.1042394701291	-0.92044060123476
flux1:	1.67211055276382	19.0105734976739	-1.06755497807203
flux1:	1.68266331658291	21.1148141776186	-1.24053268128525
flux1:	1.69321608040201	23.5722681707787	-1.42190144542656
flux1:	1.7037688442211	26.4290826525537	-1.60947914566347
flux1:	1.7143216080402	29.6363970079977	-1.81218827064819
flux1:	1.72487437185929	32.9898891693837	-2.03271977622731
flux1:	1.73542713567839	36.2206750603712	-2.28147633146004
flux1:	1.74597989949748	39.3368048702186	-2.56122942610852
flux1:	1.75653266331658	42.6494371999351	-2.83964495817525
flux1:	1.76708542713568	46.4278033791679	-3.11152383772701
flux1:	1.77763819095477	50.7246067260168	-3.41591542320619
flux1:	1.78819095477387	55.3154374613653	-3.75839540908148
flux1:	1.79874371859296	59.676077737	-4.14484416338098
flux1:	1.80929648241206	63.4133382263093	-4.59058085234305
flux1:	1.81984924623115	66.7493122611776	-5.05863804493861
flux1:	1.83040201005025	70.2140110727885	-5.56201764215846
flux1:	1.84095477386934	73.9707247722967	-6.16235891501921
flux1:	1.85150753768844	77.6311495671725	-6.84107303873407
flux1:	1.86206030150753	80.4927290113352	-7.56847547163611
flux1:	1.87261306532663	82.0001599366761	-8.32606660933025
flux1:	1.88316582914573	82.2683298455041	-9.09505823972891
flux1:	1.89371859296482	81.8591482686915	-9.9333287310586
flux1:	1.90427135678392	80.7612747512592	-10.8542210558228
flux1:	1.91482412060301	78.1457604207319	-11.764404874935
flux1:	1.92537688442211	73.4031602081573	-12.6228291525168
flux1:	1.9359296482412	66.7053691451835	-13.5003404442794
flux1:	1.9464824120603	58.3745970656293	-14.4970331419198
flux1:	1.95703517587939	48.5282640756529	-15.5758147764662
flux1:	1.96758793969849	37.5026246971124	-16.6375786574268
flux1:	1.97814070351758	26.1414313793368	-17.7718726782384
flux1:	1.98869346733668	15.820259179734	-19.0836114455046
flux1:	1.99924623115577	8.15161201303192	-20.5272731157502
flux1:	2.00979899497487	3.9217251584186	-22.094244693129
flux1:	2.02035175879397	2.37057930438539	-23.8015299332336
flux1:	2.03090452261306	2.07718052169584	-25.5945938727329
flux1:	2.04145728643216	2.15348594806579	-27.4053880922007
flux1:	2.05201005025125	2.2909483262337	-29.1891412404267
flux1:	2.06256281407035	2.38334418556642	-30.9313796718998
flux1:	2.07311557788944	2.45049529599042	-32.6005080984218
flux1:	2.08366834170854	2.56090363651218	-34.144326149695
flux1:	2.09422110552764	2.73074701732696	-35.5695991736106
flux1:	2.10477386934673	2.9310629756792	-36.9241863602536
flux1:	2.11532663316583	3.10176336512022	-38.2410874821705
flux1:	2.12587939698492	3.20430940227216	-39.5302411091182
flux1:	2.13643216080402	3.27018619505725	-40.8062131849178
flux1:	2.14698492462311	3.34552877378628	-42.1178307589211
flux1:	2.15753768844221	3.4568120531953	-43.5135336978029
flux1:	2.16809045226131	3.61510869320278	-45.0090673626703
flux1:	2.1786432160804	3.7915107169947	-46.5809010148378
flux1:	2.1891959798995	3.94598270090584	-48.1778940582847
flux1:	2.19974874371859	4.06960494964602	-49.759676435715
flux1:	2.21030150753769	4.16909178462178	-51.2847319607855
flux1:	2.22085427135678	4.27085473651089	-52.6936752631231
flux1:	2.23140703517588	4.41241750816195	-53.9254589782338
flux1:	2.24195979899497	4.60063394855579	-54.9337799618633
flux1:	2.25251256281407	4.82639373284973	-55.7206365284576
flux1:	2.26306532663317	5.07177796505775	-56.3277428411822
flux1:	2.27361809045226	5.28707757975752	-56.8004865498243
flux1:	2.28417085427136	5.43634840717927	-57.1793543063844
flux1:	2.29472361809045	5.52709491994671	-57.4934010155526
flux1:	2.30527638190955	5.57674569497054	-57.7733556454348
flux1:	2.31582914572864	5.61762195257318	-58.0531459822652
flux1:	2.32638190954774	5.69054943793504	-58.3513393638686
flux1:	2.33693467336684	5.80807728061901	-58.6680239324858
flux1:	2.34748743718593	5.97617656380944	-58.9731905514183
flux1:	2.35804020100503	6.20114910433351	-59.2151283140154
flux1:	2.36859296482412	6.45932583710953	-59.3424252920418
flux1:	2.37914572864322	6.72144143122649	-59.3106810949087
flux1:	2.38969849246231	6.9635407496458	-59.0948243116359
flux1:	2.40025125628141	7.14708172234666	-58.6829423191691
flux1:	2.4108040201005	7.25306475846359	-58.0690021401719
flux1:	2.4213567839196	7.29266373866009	-57.2571659937379
flux1:	2.4319095477387	7.27608335256329	-56.2560050004317
flux1:	2.44246231155779	7.22925688441758	-55.0849415407602
flux1:	2.45301507537689	7.19124177595172	-53.7740289541255
flux1:	2.46356783919598	7.18037398217697	-52.3564988509873
flux1:	2.47412060301508	7.2149446509416	-50.8694208356452
flux1:	2.48467336683417	7.31806374397624	-49.342747175834
flux1:	2.49522613065327	7.49183595524168	-47.7972303479091
flux1:	2.50577889447237	7.74092689237656	-46.2454314127796
flux1:	2.51633165829146	8.07597762787721	-44.6883748214983
flux1:	2.52688442211056	8.48651891991105	-43.1238126552134
flux1:	2.53743718592965	8.9635477500333	-41.5466152854625
flux1:	2.54798994974875	9.50114108907377	-39.9509850909695
flux1:	2.55854271356784	10.0682000487662	-38.3355703017301
flux1:	2.56909547738694	10.6334201584138	-36.7000728000569
flux1:	2.57964824120604	11.1713348560653	-35.049061273362
flux1:	2.59020100502513	11.6363018713084	-33.3908954545015
flux1:	2.60075376884423	11.9914149500117	-31.7349765810853
flux1:	2.61130653266332	12.2209553059835	-30.093633846634
flux1:	2.62185929648242	12.3033536340182	-28.4773630121437
flux1:	2.63241206030151	12.2346094273533	-26.8957887667464
flux1:	2.64296482412061	12.0392177458715	-25.3579597025088
flux1:	2.6535175879397	11.7367676090643	-23.8699364412181
flux1:	2.6640703517588	11.3546959464913	-22.4375693538817
flux1:	2.6746231155779	10.9377357742477	-21.0641896680619
flux1:	2.68517587939699	10.515290880033	-19.7508297985837
flux1:	2.69572864321609	10.1110057383853	-18.4974471726735
flux1:	2.70628140703518	9.75643361896876	-17.3007857506972
flux1:	2.71683417085428	9.46526442945097	-16.1571687461729
flux1:	2.72738693467337	9.24293926378555	-15.0626132705191
flux1:	2.73793969849247	9.10278200947997	-14.0132032569354
flux1:	2.74849246231157	9.04431007360962	-13.0071434092784
flux1:	2.75904522613066	9.06070787084294	-12.0429532136385
flux1:	2.76959798994976	9.15436232744996	-11.1203220803522
flux1:	2.78015075376885	9.31673690324562	-10.2397405934891
flux1:	2.79070351758795	9.53317949526666	-9.40141665286449
flux1:	2.80125628140704	9.79809675940698	-8.60659167153181
flux1:	2.81180904522614	10.0966929974689	-7.85633148937075
flux1:	2.82236180904524	10.4078982951706	-7.1518044686018
flux1:	2.83291457286433	10.7203893381401	-6.49435949331715
flux1:	2.84346733668343	11.017134105084	-5.88422959152189
flux1:	2.85402010050252	11.2764383699468	-5.32126249570278
flux1:	2.86457286432162	11.4884234461505	-4.80411284216749
flux1:	2.87512562814071	11.6420120640384	-4.33017387264014
flux1:	2.88567839195981	11.722568121797	-3.896487854637
flux1:	2.8962311557789	11.726923861472	-3.49971142843042
flux1:	2.906783919598	11.6529736985958	-3.13742915334106
flux1:	2.9173366834171	11.495165427072	-2.80794204684941
flux1:	2.92788944723619	11.2587877746719	-2.50912384251882
flux1:	2.93844221105529	10.9529857754623	-2.23820699423432
flux1:	2.94899497487438	10.5831663030517	-1.99170089395255
flux1:	2.95954773869348	10.1605159160664	-1.76703254980966
flux1:	2.97010050251257	9.69637875903667	-1.56342869304681
flux1:	2.98065326633167	9.1949860840135	-1.38081190492355
flux1:	2.99120603015077	8.66396083246588	-1.21851184013039
flux1:	3.00175879396986	8.11489284665851	-1.07422597998272
flux1:	3.01231155778896	7.55690194993626	-0.945043266602159
flux1:	3.02286432160805	7.00108776421597	-0.829110403081073
flux1:	3.03341708542715	6.45814894381382	-0.725796447829741
flux1:	3.04396984924624	5.9311590329083	-0.634969411058315
flux1:	3.05452261306534	5.42081613760402	-0.55565674621697
flux1:	3.06507537688443	4.92963210643873	-0.485869521027133
flux1:	3.07562814070353	4.45975951659546	-0.423742220880121
flux1:	3.08618090452263	4.01549207754396	-0.368213339479553
flux1:	3.09673366834172	3.60272801207567	-0.319076912976227
flux1:	3.10728643216082	3.22315071444836	-0.276228090813311
flux1:	3.11783919597991	2.87485862107448	-0.238983809036853
flux1:	3.12839195979901	2.55541135396906	-0.206335185425132
flux1:	3.1389447236181	2.26167286762028	-0.177434696562881
flux1:	3.1494974874372	1.99192301398782	-0.151936844547764
flux1:	3.1600502512563	1.74725766355112	-0.129785857654966
flux1:	3.17060301507539	1.52839462127813	-0.110756550143201
flux1:	3.18115577889449	1.33414358757566	-0.0944116371663191
flux1:	3.19170854271358	1.16245827744152	-0.0802497647562821
flux1:	3.20226130653268	1.0103504545023	-0.067940613247766
flux1:	3.21281407035177	0.874648592841485	-0.0573639374060257
flux1:	3.22336683417087	0.75370576541548	-0.0483901731968608
flux1:	3.23391959798997	0.64699690880084	-0.0408116861844602
flux1:	3.24447236180906	0.553896488614281	-0.0343643574888179
flux1:	3.25502512562816	0.473465597170561	-0.0288269912241875
flux1:	3.26557788944725	0.40430618025498	-0.024101376664831
flux1:	3.27613065326635	0.344585156732437	-0.0201201825218248
flux1:	3.28668341708544	0.292673511552851	-0.0167979097961941
flux1:	3.29723618090454	0.247506881788422	-0.014023393224115
flux1:	3.30778894472363	0.208447810458731	-0.0116719909429333
flux1:	3.31834170854273	0.175071963538351	-0.0096677248920292
flux1:	3.32889447236183	0.146878791207577	-0.00797799904609211
flux1:	3.33944723618092	0.123148403189877	-0.00658037501644363
flux1:	3.35000000000002	0.103115505817201	-0.00543799085270793
