# Supplementary material for: Optics of cone photoreceptors in the chicken (Gallus gallus domesticus)
Source: J R Soc Interface. 2015 Oct 6;12(111):20150591. doi: 10.1098/rsif.2015.0591 (PMC4614498; doi:10.1098/rsif.2015.0591)
Supplement: Oil droplet morphological and refractive index measurements [file rsif20150591supp3.gz › Wilbyetal_data_fluxspectra/green/angle_noellipsoid-theta-25-noellipsoid.dat]

flux1:	1.25	0.0240181941583581	-4.37935360221874e-4
flux1:	1.2605527638191	0.0296391232919507	-5.74391659688556e-4
flux1:	1.27110552763819	0.0364160368379142	-7.35094775463581e-4
flux1:	1.28165829145729	0.0446278913152879	-9.04380255275844e-4
flux1:	1.29221105527638	0.0547908534833972	-0.00109629369266763
flux1:	1.30276381909548	0.0673726442049879	-0.0013419587526256
flux1:	1.31331658291457	0.0828021401997534	-0.00170916572447719
flux1:	1.32386934673367	0.101486574779956	-0.00223063301613769
flux1:	1.33442211055276	0.123474115572825	-0.00284233289519069
flux1:	1.34497487437186	0.149084865674969	-0.00345574103666752
flux1:	1.35552763819095	0.179459000862399	-0.00403730755738439
flux1:	1.36608040201005	0.215868669645987	-0.00468136349707965
flux1:	1.37663316582914	0.260128273697316	-0.00554305579684314
flux1:	1.38718592964824	0.31477710681214	-0.00674044761029124
flux1:	1.39773869346734	0.38091431540005	-0.00825214986696179
flux1:	1.40829145728643	0.458189798778845	-0.00978787764293076
flux1:	1.41884422110553	0.546887219087713	-0.0111856841182985
flux1:	1.42939698492462	0.647770281022164	-0.0127372275729602
flux1:	1.43994974874372	0.763403387287947	-0.014881564706007
flux1:	1.45050251256281	0.900399084009397	-0.018026423741222
flux1:	1.46105527638191	1.0663960067934	-0.0223251897617973
flux1:	1.471608040201	1.26689712179192	-0.0273862990995628
flux1:	1.4821608040201	1.50417360372485	-0.0325983134804827
flux1:	1.49271356783919	1.7746240074445	-0.0380918453858982
flux1:	1.50326633165829	2.07394312084232	-0.0448982424109447
flux1:	1.51381909547739	2.40686357752829	-0.0536206077225215
flux1:	1.52437185929648	2.78553084930913	-0.06442915616066
flux1:	1.53492462311558	3.2283392383755	-0.0774181138903122
flux1:	1.54547738693467	3.75954886581492	-0.091358895136267
flux1:	1.55603015075377	4.38845630225401	-0.105118151943905
flux1:	1.56658291457286	5.1002875061959	-0.119849021787979
flux1:	1.57713567839196	5.88029563379313	-0.137547925227599
flux1:	1.58768844221105	6.72200620917147	-0.159755769901804
flux1:	1.59824120603015	7.63297451503153	-0.188069029319574
flux1:	1.60879396984924	8.66675101458351	-0.222952592849045
flux1:	1.61934673366834	9.89479450470131	-0.261277951689871
flux1:	1.62989949748744	11.3335020248944	-0.300920356507956
flux1:	1.64045226130653	12.9551959134126	-0.346960177754547
flux1:	1.65100502512563	14.7118404683706	-0.405444574129582
flux1:	1.66155778894472	16.5209685347784	-0.478711365346189
flux1:	1.67211055276382	18.3687073222162	-0.566587850635738
flux1:	1.68266331658291	20.3999354293745	-0.660258402418
flux1:	1.69321608040201	22.7672603119993	-0.747992534738519
flux1:	1.7037688442211	25.5082281940801	-0.834055660160795
flux1:	1.7143216080402	28.591284617068	-0.934378231768513
flux1:	1.72487437185929	31.8508669904521	-1.05416741402115
flux1:	1.73542713567839	35.0145852321327	-1.18693224196086
flux1:	1.74597989949748	38.054588503151	-1.32107081032851
flux1:	1.75653266331658	41.2676811648089	-1.43872097862045
flux1:	1.76708542713568	44.9085869320745	-1.55063708969601
flux1:	1.77763819095477	49.0224317318023	-1.70164044786223
flux1:	1.78819095477387	53.4410375320941	-1.90015263077662
flux1:	1.79874371859296	57.6952796151175	-2.12271117406536
flux1:	1.80929648241206	61.3607264791105	-2.3552520297894
flux1:	1.81984924623115	64.6042585142584	-2.58206788378215
flux1:	1.83040201005025	67.9273341297868	-2.83459351735735
flux1:	1.84095477386934	71.4825126359844	-3.16990960609048
flux1:	1.85150753768844	74.9410732542996	-3.56191015977211
flux1:	1.86206030150753	77.7009418544449	-3.95087654245195
flux1:	1.87261306532663	79.2019337345089	-4.31251149888231
flux1:	1.88316582914573	79.4583837034606	-4.66198870664105
flux1:	1.89371859296482	78.9785549228822	-5.06427520982276
flux1:	1.90427135678392	77.7905552101678	-5.53042182575023
flux1:	1.91482412060301	75.1597730568142	-5.98195246007679
flux1:	1.92537688442211	70.5341711129762	-6.38898303164857
flux1:	1.9359296482412	64.0237115524679	-6.81882134365088
flux1:	1.9464824120603	55.8808258547017	-7.35056631870073
flux1:	1.95703517587939	46.2830320910321	-7.9658011016138
flux1:	1.96758793969849	35.6405345281087	-8.60516201295925
flux1:	1.97814070351758	24.7595020578637	-9.31733103384203
flux1:	1.98869346733668	14.9443254145404	-10.157397416355
flux1:	1.99924623115577	7.74235049203897	-11.090331144844
flux1:	2.00979899497487	3.8492290096685	-12.0957441588982
flux1:	2.02035175879397	2.46446546259384	-13.1555320736248
flux1:	2.03090452261306	2.22536306145786	-14.2082214542867
flux1:	2.04145728643216	2.31510429763542	-15.2072848069218
flux1:	2.05201005025125	2.45838298487461	-16.1425897490215
flux1:	2.06256281407035	2.56615877014613	-17.0161564417943
flux1:	2.07311557788944	2.65935445138655	-17.8100181598651
flux1:	2.08366834170854	2.79292874830517	-18.5142381029491
flux1:	2.09422110552764	2.97579402409243	-19.171698620675
flux1:	2.10477386934673	3.18038528094014	-19.8304783316382
flux1:	2.11532663316583	3.35354008694081	-20.5081568390536
flux1:	2.12587939698492	3.46884111404714	-21.2117559223502
flux1:	2.13643216080402	3.56187057764095	-21.9590208724409
flux1:	2.14698492462311	3.66982707729766	-22.7813942447646
flux1:	2.15753768844221	3.81088792801418	-23.6892681262753
flux1:	2.16809045226131	3.99477990735176	-24.656905493143
flux1:	2.1786432160804	4.19272289881904	-25.6393110512255
flux1:	2.1891959798995	4.36588539475319	-26.5932946808407
flux1:	2.19974874371859	4.51001289144503	-27.49348134114
flux1:	2.21030150753769	4.6349076095334	-28.3123716588132
flux1:	2.22085427135678	4.76503889081617	-29.0154860913517
flux1:	2.23140703517588	4.93589061287686	-29.5841155054367
flux1:	2.24195979899497	5.15284744638898	-30.026659737897
flux1:	2.25251256281407	5.40332986210874	-30.3864102937267
flux1:	2.26306532663317	5.66828636357858	-30.7162876800773
flux1:	2.27361809045226	5.8997120368456	-31.0514685857545
flux1:	2.28417085427136	6.06243062888958	-31.4145501087255
flux1:	2.29472361809045	6.16682483378592	-31.8176372379947
flux1:	2.30527638190955	6.23371234856597	-32.2707105277281
flux1:	2.31582914572864	6.29398309631826	-32.7783086135664
flux1:	2.32638190954774	6.38726243852246	-33.3250336713906
flux1:	2.33693467336684	6.5261839445572	-33.8785463106721
flux1:	2.34748743718593	6.71336650470985	-34.3896682487859
flux1:	2.35804020100503	6.95346090332508	-34.8064136289762
flux1:	2.36859296482412	7.22338706867825	-35.0912341427996
flux1:	2.37914572864322	7.49132487945137	-35.2201877760715
flux1:	2.38969849246231	7.73331373389995	-35.1858974450738
flux1:	2.40025125628141	7.91381318842658	-34.9896250952143
flux1:	2.4108040201005	8.01330007808928	-34.6362874331163
flux1:	2.4213567839196	8.04432485173209	-34.1393902329185
flux1:	2.4319095477387	8.02063178607087	-33.5164193253941
flux1:	2.44246231155779	7.9667470545761	-32.7922110355965
flux1:	2.45301507537689	7.92131633257601	-31.9963149522361
flux1:	2.46356783919598	7.90439525499895	-31.1551752352644
flux1:	2.47412060301508	7.93128700519285	-30.2922450550842
flux1:	2.48467336683417	8.02365489488705	-29.4203363676901
flux1:	2.49522613065327	8.18483497642653	-28.5424025573806
flux1:	2.50577889447237	8.41622066619228	-27.6553433180771
flux1:	2.51633165829146	8.72706945757854	-26.7498280422341
flux1:	2.52688442211056	9.10849766308364	-25.8186130197229
flux1:	2.53743718592965	9.54848609268592	-24.8571964283803
flux1:	2.54798994974875	10.0403774959224	-23.864978618082
flux1:	2.55854271356784	10.5560874561973	-22.8480747647967
flux1:	2.56909547738694	11.0628557594802	-21.8143864207266
flux1:	2.57964824120604	11.5363480404306	-20.7747665330329
flux1:	2.59020100502513	11.9366035046897	-19.740708479385
flux1:	2.60075376884423	12.227399338573	-18.7215324479616
flux1:	2.61130653266332	12.3948988799885	-17.7267255281344
flux1:	2.62185929648242	12.4233871942415	-16.7629301089192
flux1:	2.63241206030151	12.3085229382759	-15.8354697987548
flux1:	2.64296482412061	12.0737621637211	-14.9488690336826
flux1:	2.6535175879397	11.7415504965878	-14.1043009942836
flux1:	2.6640703517588	11.3366242891911	-13.3016695880236
flux1:	2.6746231155779	10.9000933617548	-12.5379698380207
flux1:	2.68517587939699	10.4625753902426	-11.8083941215144
flux1:	2.69572864321609	10.0449395999244	-11.1086431558598
flux1:	2.70628140703518	9.67513107274018	-10.4335823481822
flux1:	2.71683417085428	9.36836995936775	-9.77947616119772
flux1:	2.72738693467337	9.12849985003875	-9.14353302942578
flux1:	2.73793969849247	8.96605763136365	-8.52362257824822
flux1:	2.74849246231157	8.88265764735051	-7.91996739102087
flux1:	2.75904522613066	8.87086480102858	-7.33348208938825
flux1:	2.76959798994976	8.93084735066821	-6.76648173125983
flux1:	2.78015075376885	9.05656762879651	-6.2222373540043
flux1:	2.79070351758795	9.23359991729208	-5.70345619893692
flux1:	2.80125628140704	9.45462789962486	-5.2129748106913
flux1:	2.81180904522614	9.70780463398529	-4.75225328380055
flux1:	2.82236180904524	9.97321790915558	-4.32157609506852
flux1:	2.83291457286433	10.2382237050664	-3.92084481171773
flux1:	2.84346733668343	10.4889093658236	-3.54928408029425
flux1:	2.85402010050252	10.7053794504707	-3.20681440915067
flux1:	2.86457286432162	10.8764479849715	-2.89324604789087
flux1:	2.87512562814071	10.9938045426691	-2.60728369877512
flux1:	2.88567839195981	11.0448935120758	-2.34655187784004
flux1:	2.8962311557789	11.0249124193219	-2.10745082569555
flux1:	2.906783919598	10.9333883244999	-1.88732400885555
flux1:	2.9173366834171	10.7661524684307	-1.68551774018238
flux1:	2.92788944723619	10.5258229878567	-1.50245073990481
flux1:	2.93844221105529	10.2217995866386	-1.33822322339953
flux1:	2.94899497487438	9.86091983450744	-1.19083296898175
flux1:	2.95954773869348	9.45239117099544	-1.0571891958112
flux1:	2.97010050251257	9.0077092801206	-0.935327016312425
flux1:	2.98065326633167	8.532260692656	-0.825190224942548
flux1:	2.99120603015077	8.03077504715917	-0.727875784384295
flux1:	3.00175879396986	7.51303860056425	-0.643196356681143
flux1:	3.01231155778896	6.9885627280408	-0.56893088517105
flux1:	3.02286432160805	6.46672857505613	-0.502356699247429
flux1:	3.03341708542715	5.95790927991641	-0.441807828733655
flux1:	3.04396984924624	5.46686284255703	-0.387401348166976
flux1:	3.05452261306534	4.99304310944486	-0.339755778074332
flux1:	3.06507537688443	4.53726226261922	-0.298461818945132
flux1:	3.07562814070353	4.10172848577969	-0.26212725113729
flux1:	3.08618090452263	3.68950333591258	-0.229244473987564
flux1:	3.09673366834172	3.30593548232943	-0.199233129475347
flux1:	3.10728643216082	2.9543987730976	-0.172398016816806
flux1:	3.11783919597991	2.63316982268161	-0.149037232271291
flux1:	3.12839195979901	2.3390550815898	-0.128926298003606
flux1:	3.1389447236181	2.06924502137217	-0.111313615293774
flux1:	3.1494974874372	1.82132993119759	-0.0955534195224174
flux1:	3.1600502512563	1.59558519327918	-0.0815118472664939
flux1:	3.17060301507539	1.39377552007613	-0.0692927709024214
flux1:	3.18115577889449	1.21533921694122	-0.058931717823596
flux1:	3.19170854271358	1.05797967050034	-0.0501727620801176
flux1:	3.20226130653268	0.91917702060477	-0.0426100827113857
flux1:	3.21281407035177	0.795714480527397	-0.0359990971273246
flux1:	3.22336683417087	0.685238044719023	-0.0302641834574139
flux1:	3.23391959798997	0.58750047200799	-0.0254083139923839
flux1:	3.24447236180906	0.502352294519108	-0.0213636180075556
flux1:	3.25502512562816	0.428833446010574	-0.0179557187178487
flux1:	3.26557788944725	0.365876497466079	-0.0150396574243715
flux1:	3.27613065326635	0.311850369002987	-0.0125306160941876
flux1:	3.28668341708544	0.264837857119039	-0.0104003120795308
flux1:	3.29723618090454	0.223821559138424	-0.00863568090904606
flux1:	3.30778894472363	0.188335016911716	-0.00718022964082367
flux1:	3.31834170854273	0.157905257950721	-0.0059662131792351
flux1:	3.32889447236183	0.132242409384455	-0.00493623033055442
flux1:	3.33944723618092	0.110826090728498	-0.004061626032956
flux1:	3.35000000000002	0.0927665853122693	-0.00333848766151713
