# Supplementary material for: Optics of cone photoreceptors in the chicken (Gallus gallus domesticus)
Source: J R Soc Interface. 2015 Oct 6;12(111):20150591. doi: 10.1098/rsif.2015.0591 (PMC4614498; doi:10.1098/rsif.2015.0591)
Supplement: Oil droplet morphological and refractive index measurements [file rsif20150591supp3.gz › Wilbyetal_data_fluxspectra/green/angle_noellipsoid-theta-30-noellipsoid.dat]

flux1:	1.25	0.021602954522321	-1.74006876534829e-4
flux1:	1.2605527638191	0.026659885135964	-2.36115557365001e-4
flux1:	1.27110552763819	0.0327746215012788	-3.11364544546455e-4
flux1:	1.28165829145729	0.0401959834296368	-3.87700133054986e-4
flux1:	1.29221105527638	0.0493537765709243	-4.71460575157047e-4
flux1:	1.30276381909548	0.0606721267949757	-5.74612385350275e-4
flux1:	1.31331658291457	0.0745660700021411	-7.23520841537138e-4
flux1:	1.32386934673367	0.0914001569251109	-9.32539022253811e-4
flux1:	1.33442211055276	0.111247530041821	-0.00116616176721149
flux1:	1.34497487437186	0.134462341392514	-0.00138399997117555
flux1:	1.35552763819095	0.162002896329394	-0.00157291779251923
flux1:	1.36608040201005	0.194904428772805	-0.00176804251094508
flux1:	1.37663316582914	0.234873227924276	-0.00203134416547752
flux1:	1.38718592964824	0.284200610640472	-0.00238523515870511
flux1:	1.39773869346734	0.343797494683587	-0.00278777097471825
flux1:	1.40829145728643	0.413641921329088	-0.00312845080316782
flux1:	1.41884422110553	0.494236450280585	-0.00337549209859171
flux1:	1.42939698492462	0.585988971906435	-0.00365221202838938
flux1:	1.43994974874372	0.691095425491844	-0.0040835016106538
flux1:	1.45050251256281	0.815561575810491	-0.00476297261594586
flux1:	1.46105527638191	0.965965569125642	-0.00568308181994236
flux1:	1.471608040201	1.14746995244643	-0.0067237806710268
flux1:	1.4821608040201	1.36299953930942	-0.00784787983323628
flux1:	1.49271356783919	1.60974619801136	-0.0090902114503065
flux1:	1.50326633165829	1.88374769156281	-0.0105083681255367
flux1:	1.51381909547739	2.18863557854449	-0.0121957653823487
flux1:	1.52437185929648	2.53433266557953	-0.0143414718251574
flux1:	1.53492462311558	2.93761474292185	-0.0171846954844756
flux1:	1.54547738693467	3.42153336069507	-0.0207209345566805
flux1:	1.55603015075377	3.99504058812413	-0.0246570713353233
flux1:	1.56658291457286	4.64548096621698	-0.0285195756585405
flux1:	1.57713567839196	5.35992131426875	-0.0325534557899114
flux1:	1.58768844221105	6.13028228388706	-0.0383717334549218
flux1:	1.59824120603015	6.96059195546829	-0.0473142386994289
flux1:	1.60879396984924	7.90061196149851	-0.0595382812777616
flux1:	1.61934673366834	9.0191797247447	-0.0738881971468992
flux1:	1.62989949748744	10.3330049622922	-0.0878735231215574
flux1:	1.64045226130653	11.8189658432948	-0.101749498241236
flux1:	1.65100502512563	13.4377559181192	-0.120285471041628
flux1:	1.66155778894472	15.1087572078255	-0.146709727791145
flux1:	1.67211055276382	16.8049438712857	-0.178854305443191
flux1:	1.68266331658291	18.6611312641206	-0.211446991424126
flux1:	1.69321608040201	20.82999604926	-0.238534891067692
flux1:	1.7037688442211	23.3431266706931	-0.259352661849826
flux1:	1.7143216080402	26.1755416294415	-0.284228928842933
flux1:	1.72487437185929	29.1933874428539	-0.320666991814457
flux1:	1.73542713567839	32.1306378445777	-0.360362418186891
flux1:	1.74597989949748	34.9316738908678	-0.393845167968963
flux1:	1.75653266331658	37.8792231349337	-0.416925064892378
flux1:	1.76708542713568	41.2149359683224	-0.433741552804317
flux1:	1.77763819095477	44.9728742873362	-0.465838609098469
flux1:	1.78819095477387	49.0384602083027	-0.51985147655611
flux1:	1.79874371859296	53.0123892922687	-0.574946034839135
flux1:	1.80929648241206	56.4551227454227	-0.619781010656585
flux1:	1.81984924623115	59.4797283955123	-0.654555089129316
flux1:	1.83040201005025	62.5615510926044	-0.694913385795658
flux1:	1.84095477386934	65.8420763566249	-0.768886374479101
flux1:	1.85150753768844	69.0338369611605	-0.864306723529206
flux1:	1.86206030150753	71.632485827362	-0.944272355144902
flux1:	1.87261306532663	73.1076105719074	-0.999176709796203
flux1:	1.88316582914573	73.3956510797423	-1.04442187749839
flux1:	1.89371859296482	72.9385031789364	-1.11337444188387
flux1:	1.90427135678392	71.8004744088074	-1.21803492152309
flux1:	1.91482412060301	69.3598373547155	-1.32453140241701
flux1:	1.92537688442211	65.1335377789905	-1.41585169113064
flux1:	1.9359296482412	59.1702730651999	-1.52294662990574
flux1:	1.9464824120603	51.6366042491031	-1.68148032943446
flux1:	1.95703517587939	42.7264006410266	-1.88605069884448
flux1:	1.96758793969849	32.8819254309552	-2.10951974548935
flux1:	1.97814070351758	22.8468559592691	-2.36167900505313
flux1:	1.98869346733668	13.8189909689335	-2.65915237242932
flux1:	1.99924623115577	7.25019374684891	-2.98379857082456
flux1:	2.00979899497487	3.7638910781285	-3.31921996315363
flux1:	2.02035175879397	2.56695327984841	-3.64974893086919
flux1:	2.03090452261306	2.38774361909646	-3.948060040713
flux1:	2.04145728643216	2.493592778435	-4.20363996975184
flux1:	2.05201005025125	2.64612034141096	-4.42172579284696
flux1:	2.06256281407035	2.77325954722123	-4.60419719764814
flux1:	2.07311557788944	2.89766485639416	-4.74579910102503
flux1:	2.08366834170854	3.0607780609064	-4.85005341439337
flux1:	2.09422110552764	3.2623480836973	-4.93805564485353
flux1:	2.10477386934673	3.4758279457359	-5.02421823944504
flux1:	2.11532663316583	3.65595919851601	-5.11010146937035
flux1:	2.12587939698492	3.78926920744085	-5.19856008788185
flux1:	2.13643216080402	3.9164854947062	-5.29576444274459
flux1:	2.14698492462311	4.06611772257107	-5.4079514380271
flux1:	2.15753768844221	4.24682494549622	-5.52995678578063
flux1:	2.16809045226131	4.46564131003186	-5.64531646648225
flux1:	2.1786432160804	4.69377683450312	-5.74005154296884
flux1:	2.1891959798995	4.89423538979102	-5.80819078461121
flux1:	2.19974874371859	5.06788933279155	-5.85076798867899
flux1:	2.21030150753769	5.22849905528687	-5.86690771856111
flux1:	2.22085427135678	5.39884657695201	-5.85521257903903
flux1:	2.23140703517588	5.61075971118807	-5.82487027966646
flux1:	2.24195979899497	5.86716141192726	-5.79584683375202
flux1:	2.25251256281407	6.15161078240016	-5.79566241867056
flux1:	2.26306532663317	6.44284920846442	-5.84713265363502
flux1:	2.27361809045226	6.69596717350009	-5.95989161551284
flux1:	2.28417085427136	6.87888775593088	-6.13702229195175
flux1:	2.29472361809045	7.00450359359609	-6.37607707787329
flux1:	2.30527638190955	7.09726977882026	-6.67061189154393
flux1:	2.31582914572864	7.18687414255229	-7.0091689062325
flux1:	2.32638190954774	7.3093335607569	-7.37043444725896
flux1:	2.33693467336684	7.4767720303354	-7.72800143731148
flux1:	2.34748743718593	7.68853298277114	-8.05380269215468
flux1:	2.35804020100503	7.94538987821019	-8.32445450785109
flux1:	2.36859296482412	8.22541800427956	-8.52706684342714
flux1:	2.37914572864322	8.49600640710294	-8.65548151439444
flux1:	2.38969849246231	8.73268015282979	-8.7097122445
flux1:	2.40025125628141	8.90507215830296	-8.69254730202292
flux1:	2.4108040201005	8.99524487763546	-8.60744091729315
flux1:	2.4213567839196	9.01532272792648	-8.46158782171267
flux1:	2.4319095477387	8.98281660635287	-8.26330777762765
flux1:	2.44246231155779	8.92104707528441	-8.02265999580769
flux1:	2.45301507537689	8.86522315703744	-7.75060026735756
flux1:	2.46356783919598	8.83716700510017	-7.4551703864936
flux1:	2.47412060301508	8.84972675457711	-7.14278980394544
flux1:	2.48467336683417	8.92064891159156	-6.81656682846041
flux1:	2.49522613065327	9.05521956079236	-6.47734352208573
flux1:	2.50577889447237	9.25254298637263	-6.12654809797518
flux1:	2.51633165829146	9.51849705052893	-5.76566444803146
flux1:	2.52688442211056	9.84733258514457	-5.39862801132643
flux1:	2.53743718592965	10.2258732294877	-5.03101345420739
flux1:	2.54798994974875	10.6454991629946	-4.66890679264371
flux1:	2.55854271356784	11.0835121617271	-4.31953948691886
flux1:	2.56909547738694	11.5081020494844	-3.9889180567265
flux1:	2.57964824120604	11.894580122694	-3.68247013740984
flux1:	2.59020100502513	12.2103083690125	-3.40469056680939
flux1:	2.60075376884423	12.421452871826	-3.15796509076329
flux1:	2.61130653266332	12.513533134809	-2.94383853377781
flux1:	2.62185929648242	12.4771938488229	-2.76171496740222
flux1:	2.63241206030151	12.3091358327805	-2.60942895545889
flux1:	2.64296482412061	12.0291285491544	-2.48402786123821
flux1:	2.6535175879397	11.6624781553916	-2.38095200652495
flux1:	2.6640703517588	11.2326239382438	-2.29535813650782
flux1:	2.6746231155779	10.7746280290974	-2.22173072864652
flux1:	2.68517587939699	10.3199519171469	-2.15427577974304
flux1:	2.69572864321609	9.88806648670557	-2.08815064599823
flux1:	2.70628140703518	9.50128866214901	-2.019009707589
flux1:	2.71683417085428	9.17594780246281	-1.94407269987552
flux1:	2.72738693467337	8.91579902162749	-1.86192483856769
flux1:	2.73793969849247	8.72706463935874	-1.77206500584671
flux1:	2.74849246231157	8.61309016812336	-1.67538523624854
flux1:	2.75904522613066	8.56743154854286	-1.57309960234985
flux1:	2.76959798994976	8.58686121036892	-1.46690422957869
flux1:	2.78015075376885	8.66744015518998	-1.35885263814124
flux1:	2.79070351758795	8.79663834887692	-1.25072725020532
flux1:	2.80125628140704	8.96454891527355	-1.14457127733274
flux1:	2.81180904522614	9.1618301907893	-1.04203169250622
flux1:	2.82236180904524	9.37150781487255	-0.944257278049283
flux1:	2.83291457286433	9.5791366401994	-0.852043291149491
flux1:	2.84346733668343	9.7734216922932	-0.765433759609019
flux1:	2.85402010050252	9.93804408039055	-0.684486588611898
flux1:	2.86457286432162	10.0603101597921	-0.609335957453622
flux1:	2.87512562814071	10.1339506189737	-0.540113777669526
flux1:	2.88567839195981	10.1500688329014	-0.477022065585555
flux1:	2.8962311557789	10.1023332659507	-0.419709135026179
flux1:	2.906783919598	9.99107200753102	-0.367672542581759
flux1:	2.9173366834171	9.81472817658359	-0.32064993606448
flux1:	2.92788944723619	9.5732912245883	-0.278653803891818
flux1:	2.93844221105529	9.27499289991836	-0.242026266502506
flux1:	2.94899497487438	8.92848116619787	-0.210666139749469
flux1:	2.95954773869348	8.54101920114626	-0.183877591046914
flux1:	2.97010050251257	8.12309100410885	-0.160790019847229
flux1:	2.98065326633167	7.68171733623516	-0.140711939188424
flux1:	2.99120603015077	7.21918552175998	-0.123542309011401
flux1:	3.00175879396986	6.74238101725404	-0.109295222067491
flux1:	3.01231155778896	6.26111636434263	-0.0975763588029002
flux1:	3.02286432160805	5.78343202328301	-0.0876272804392317
flux1:	3.03341708542715	5.31869939295069	-0.0786049554282981
flux1:	3.04396984924624	4.87349595216045	-0.0701752151473465
flux1:	3.05452261306534	4.44670428694438	-0.0625124472643489
flux1:	3.06507537688443	4.03685698219726	-0.0558170491390718
flux1:	3.07562814070353	3.64572419459505	-0.0500167870531845
flux1:	3.08618090452263	3.27525906009571	-0.0446954279924888
flux1:	3.09673366834172	2.92978559743259	-0.0395059876324012
flux1:	3.10728643216082	2.61421028435512	-0.0344610715107272
flux1:	3.11783919597991	2.32761016324292	-0.0297978188800611
flux1:	3.12839195979901	2.0660591796836	-0.0257571367100379
flux1:	3.1389447236181	1.82685384728672	-0.0223162334776672
flux1:	3.1494974874372	1.60710624362624	-0.0192542401352759
flux1:	3.1600502512563	1.40600632660494	-0.0164158827455498
flux1:	3.17060301507539	1.2259874619182	-0.0137952600183321
flux1:	3.18115577889449	1.06748411241121	-0.0115111943038536
flux1:	3.19170854271358	0.928173785524442	-0.00963874307553092
flux1:	3.20226130653268	0.805888677768274	-0.00811701831377139
flux1:	3.21281407035177	0.697646554453131	-0.00682554892864524
flux1:	3.22336683417087	0.600476956990949	-0.00566364032284794
flux1:	3.23391959798997	0.514068693309585	-0.0046258560412927
flux1:	3.24447236180906	0.438812594623952	-0.00375617471501489
flux1:	3.25502512562816	0.37393390557692	-0.00306368749237092
flux1:	3.26557788944725	0.318592578420386	-0.0025218153424803
flux1:	3.27613065326635	0.271477024644616	-0.00207455651381682
flux1:	3.28668341708544	0.230578857718385	-0.00168340398421313
flux1:	3.29723618090454	0.194773528823132	-0.00134903500932631
flux1:	3.30778894472363	0.16371356904615	-0.00107843764130521
flux1:	3.31834170854273	0.136988021828367	-8.74978574467754e-4
flux1:	3.32889447236183	0.114441629571582	-7.24444004797801e-4
flux1:	3.33944723618092	0.0957753525666887	-6.03743895848405e-4
flux1:	3.35000000000002	0.0801311442696882	-5.01369839484061e-4
