# Supplementary material for: Optics of cone photoreceptors in the chicken (Gallus gallus domesticus)
Source: J R Soc Interface. 2015 Oct 6;12(111):20150591. doi: 10.1098/rsif.2015.0591 (PMC4614498; doi:10.1098/rsif.2015.0591)
Supplement: Oil droplet morphological and refractive index measurements [file rsif20150591supp3.gz › Wilbyetal_data_fluxspectra/green/angle_noellipsoid-theta-35-noellipsoid.dat]

flux1:	1.25	0.0181722584712923	-8.76483403061502e-5
flux1:	1.2605527638191	0.0224012035496148	-1.20294055238771e-4
flux1:	1.27110552763819	0.0275339709249109	-1.63204264901538e-4
flux1:	1.28165829145729	0.0337603230741333	-2.13643174102988e-4
flux1:	1.29221105527638	0.0413988844776623	-2.70111252934585e-4
flux1:	1.30276381909548	0.0508542633440019	-3.37087268721078e-4
flux1:	1.31331658291457	0.0624735867377821	-4.20960501416157e-4
flux1:	1.32386934673367	0.0765043813182165	-5.28299884979337e-4
flux1:	1.33442211055276	0.0930643965962093	-6.60488752770076e-4
flux1:	1.34497487437186	0.112474796817403	-8.07797022364051e-4
flux1:	1.35552763819095	0.135434518403491	-9.61854685025431e-4
flux1:	1.36608040201005	0.162819558721346	-0.00112207310116902
flux1:	1.37663316582914	0.196105558439757	-0.00128561274755344
flux1:	1.38718592964824	0.237119872226946	-0.00144993059381347
flux1:	1.39773869346734	0.286724130354758	-0.00161165740694491
flux1:	1.40829145728643	0.345163752263315	-0.00176936145574744
flux1:	1.41884422110553	0.412760141014872	-0.00194008814733744
flux1:	1.42939698492462	0.489601841497996	-0.00212566330332985
flux1:	1.43994974874372	0.577420801782151	-0.00229885342147241
flux1:	1.45050251256281	0.680929545056642	-0.00245291815763122
flux1:	1.46105527638191	0.805567591065981	-0.00259542735355037
flux1:	1.471608040201	0.956355107330984	-0.00278181894484609
flux1:	1.4821608040201	1.13623585740744	-0.00314583368129213
flux1:	1.49271356783919	1.34278181642678	-0.00369815196631239
flux1:	1.50326633165829	1.57231154564168	-0.00424758774531082
flux1:	1.51381909547739	1.8266763585344	-0.00469856571838717
flux1:	1.52437185929648	2.11319076027886	-0.00522309069569639
flux1:	1.53492462311558	2.44638197201199	-0.00612567547067695
flux1:	1.54547738693467	2.84647004533159	-0.0077473721520665
flux1:	1.55603015075377	3.32283392889395	-0.0102039257586763
flux1:	1.56658291457286	3.86736392271719	-0.0129795658822394
flux1:	1.57713567839196	4.46785475611582	-0.0155778153782009
flux1:	1.58768844221105	5.11329418879615	-0.0185891581574117
flux1:	1.59824120603015	5.80477037437809	-0.0230531049090895
flux1:	1.60879396984924	6.5830938112359	-0.0294593742737525
flux1:	1.61934673366834	7.50864334905738	-0.0376921512983837
flux1:	1.62989949748744	8.60286216762221	-0.0466773984312757
flux1:	1.64045226130653	9.84860037925972	-0.055444979756373
flux1:	1.65100502512563	11.2076465787596	-0.0653354996287596
flux1:	1.66155778894472	12.6057626245231	-0.0785837081832954
flux1:	1.67211055276382	14.0107063663173	-0.0953452668093247
flux1:	1.68266331658291	15.5328522530837	-0.11384942410488
flux1:	1.69321608040201	17.3150954524064	-0.131218341775262
flux1:	1.7037688442211	19.3967416662549	-0.145151797499286
flux1:	1.7143216080402	21.758585311805	-0.157559649588528
flux1:	1.72487437185929	24.2889755893019	-0.172237038755031
flux1:	1.73542713567839	26.747855956959	-0.188556427434727
flux1:	1.74597989949748	29.062481993141	-0.203156096564537
flux1:	1.75653266331658	31.4815677307187	-0.21383903545283
flux1:	1.76708542713568	34.2386727898619	-0.21988188849213
flux1:	1.77763819095477	37.3683732284798	-0.224374647933731
flux1:	1.78819095477387	40.7753194342308	-0.230958284198964
flux1:	1.79874371859296	44.117067212703	-0.23745258811845
flux1:	1.80929648241206	46.9855089285151	-0.240550348516225
flux1:	1.81984924623115	49.4603245833683	-0.240508387386077
flux1:	1.83040201005025	51.9781807894688	-0.240194870712515
flux1:	1.84095477386934	54.6868074191119	-0.244955288120551
flux1:	1.85150753768844	57.3520490795356	-0.256988975932119
flux1:	1.86206030150753	59.553425690444	-0.272900674697495
flux1:	1.87261306532663	60.8212218379531	-0.290445369029891
flux1:	1.88316582914573	61.0834897267094	-0.310612622573436
flux1:	1.89371859296482	60.7388003143781	-0.337080111536134
flux1:	1.90427135678392	59.8520631414297	-0.374837489412609
flux1:	1.91482412060301	57.8786635424631	-0.425264161121061
flux1:	1.92537688442211	54.4220036975273	-0.487124872936376
flux1:	1.9359296482412	49.5320907238548	-0.561897486415921
flux1:	1.9464824120603	43.3132354452324	-0.655208959520804
flux1:	1.95703517587939	35.9205849006005	-0.771001851179679
flux1:	1.96758793969849	27.7587701113746	-0.906382917379015
flux1:	1.97814070351758	19.4420527288327	-1.0598521983795
flux1:	1.98869346733668	11.9398677430632	-1.23435885346596
flux1:	1.99924623115577	6.47960757047935	-1.42753204827878
flux1:	2.00979899497487	3.60897321755545	-1.63309298354232
flux1:	2.02035175879397	2.66008548425934	-1.84423247547058
flux1:	2.03090452261306	2.55813934003724	-2.04946393040245
flux1:	2.04145728643216	2.68970634811356	-2.23848939511003
flux1:	2.05201005025125	2.85862343137377	-2.40816783272476
flux1:	2.06256281407035	3.01132220551765	-2.55579405794397
flux1:	2.07311557788944	3.1716451519807	-2.67380930862229
flux1:	2.08366834170854	3.37089594222995	-2.75493311429646
flux1:	2.09422110552764	3.60081411589171	-2.79914094807447
flux1:	2.10477386934673	3.8320903450394	-2.81124239007124
flux1:	2.11532663316583	4.02786008291646	-2.79484354690143
flux1:	2.12587939698492	4.1872747735107	-2.75222250530943
flux1:	2.13643216080402	4.35314267713551	-2.68594915428598
flux1:	2.14698492462311	4.54921538014009	-2.59949963379228
flux1:	2.15753768844221	4.77751682401472	-2.49618039608431
flux1:	2.16809045226131	5.03836929996722	-2.3776800980778
flux1:	2.1786432160804	5.30332995133065	-2.24694128937717
flux1:	2.1891959798995	5.53891963502156	-2.110227439757
flux1:	2.19974874371859	5.74879675155479	-1.97442267479248
flux1:	2.21030150753769	5.95206908112941	-1.84480513992702
flux1:	2.22085427135678	6.17103811127269	-1.72543841157067
flux1:	2.23140703517588	6.43067592093354	-1.62138154725846
flux1:	2.24195979899497	6.73130388478686	-1.54111136082994
flux1:	2.25251256281407	7.05255373914441	-1.49608895900768
flux1:	2.26306532663317	7.36893291682251	-1.49674424925773
flux1:	2.27361809045226	7.64190001239203	-1.54891198735192
flux1:	2.28417085427136	7.84584717989159	-1.65399401461722
flux1:	2.29472361809045	7.9948355335348	-1.81013639751442
flux1:	2.30527638190955	8.11709419221659	-2.01273930210244
flux1:	2.31582914572864	8.24053978934923	-2.25464680436793
flux1:	2.32638190954774	8.3942433360221	-2.52537745483673
flux1:	2.33693467336684	8.58923995286188	-2.81136469897159
flux1:	2.34748743718593	8.82114952992979	-3.09779440181639
flux1:	2.35804020100503	9.08452499514246	-3.37046161174571
flux1:	2.36859296482412	9.35950779968418	-3.61734198077621
flux1:	2.37914572864322	9.61491252963463	-3.82901713940588
flux1:	2.38969849246231	9.82675838636692	-3.99814668598997
flux1:	2.40025125628141	9.97288550342303	-4.11895636479975
flux1:	2.4108040201005	10.0395343651338	-4.18722914575743
flux1:	2.4213567839196	10.0376221324893	-4.200836205957
flux1:	2.4319095477387	9.98772484063869	-4.15986033735749
flux1:	2.44246231155779	9.91125864823557	-4.06675514195368
flux1:	2.45301507537689	9.83729154201772	-3.92628538686342
flux1:	2.46356783919598	9.78764122936364	-3.74459822695629
flux1:	2.47412060301508	9.77230346084373	-3.52879649880609
flux1:	2.48467336683417	9.80342085736304	-3.28647873741011
flux1:	2.49522613065327	9.88719113484073	-3.0251197342684
flux1:	2.50577889447237	10.0210951946557	-2.75223739285482
flux1:	2.51633165829146	10.2071546686228	-2.47521210244082
flux1:	2.52688442211056	10.4428173769029	-2.20102331102283
flux1:	2.53743718592965	10.7161399897047	-1.93623380489068
flux1:	2.54798994974875	11.0178093741721	-1.68661353577779
flux1:	2.55854271356784	11.3319417915949	-1.45702190930188
flux1:	2.56909547738694	11.6316318991895	-1.25132268479551
flux1:	2.57964824120604	11.8938287614322	-1.07225803768293
flux1:	2.59020100502513	12.0940015158608	-0.921511355343281
flux1:	2.60075376884423	12.203706496488	-0.799622193774896
flux1:	2.61130653266332	12.2080399582608	-0.706129605874534
flux1:	2.62185929648242	12.1019269502046	-0.639678279039782
flux1:	2.63241206030151	11.8837543526997	-0.59798553009457
flux1:	2.64296482412061	11.5680954663898	-0.578041993196246
flux1:	2.6535175879397	11.1793170144735	-0.576150638939124
flux1:	2.6640703517588	10.7394759928903	-0.588103807871083
flux1:	2.6746231155779	10.2764504328466	-0.609545233749893
flux1:	2.68517587939699	9.81913398711839	-0.636127296292336
flux1:	2.69572864321609	9.38615075489615	-0.66376356107565
flux1:	2.70628140703518	8.99424046586807	-0.688844329120508
flux1:	2.71683417085428	8.65832694368786	-0.708366266482597
flux1:	2.72738693467337	8.38322786383813	-0.72010573992589
flux1:	2.73793969849247	8.17173385356706	-0.722679153297672
flux1:	2.74849246231157	8.02698387606682	-0.715548894868195
flux1:	2.75904522613066	7.94491302400668	-0.698907857393854
flux1:	2.76959798994976	7.92023551136754	-0.673518011198303
flux1:	2.78015075376885	7.94947126012746	-0.640563874912302
flux1:	2.79070351758795	8.0234013773959	-0.601433772011993
flux1:	2.80125628140704	8.13119055841729	-0.557627908786366
flux1:	2.81180904522614	8.26454517576019	-0.510679516502865
flux1:	2.82236180904524	8.410725030748	-0.462045919424165
flux1:	2.83291457286433	8.55538280500939	-0.413094883438236
flux1:	2.84346733668343	8.68840670803793	-0.365016562350503
flux1:	2.85402010050252	8.79787321477666	-0.318774182370126
flux1:	2.86457286432162	8.87137118672147	-0.275137220073641
flux1:	2.87512562814071	8.90297512917964	-0.234694714305321
flux1:	2.88567839195981	8.88750513050955	-0.19790475465891
flux1:	2.8962311557789	8.81884324310806	-0.165069075528517
flux1:	2.906783919598	8.69667706337349	-0.136285436483659
flux1:	2.9173366834171	8.52181005527252	-0.111461730073905
flux1:	2.92788944723619	8.29334395046015	-0.0903617679347416
flux1:	2.93844221105529	8.01675959661518	-0.0727330789063302
flux1:	2.94899497487438	7.70106747739094	-0.0583516999709197
flux1:	2.95954773869348	7.3526112476979	-0.0469586630429577
flux1:	2.97010050251257	6.97969328831093	-0.0382195056803403
flux1:	2.98065326633167	6.59001075437447	-0.0316897786752802
flux1:	2.99120603015077	6.18528140898549	-0.0268864564462281
flux1:	3.00175879396986	5.76912004166955	-0.0234120628220439
flux1:	3.01231155778896	5.34983492202157	-0.0209732669732692
flux1:	3.02286432160805	4.93445697786363	-0.0193426040333675
flux1:	3.03341708542715	4.53055333030429	-0.0182935209698946
flux1:	3.04396984924624	4.14521653386274	-0.0175722299542614
flux1:	3.05452261306534	3.7784563781169	-0.0169502502189219
flux1:	3.06507537688443	3.427614438297	-0.0162843432512299
flux1:	3.07562814070353	3.09316672254334	-0.0155374281783616
flux1:	3.08618090452263	2.77627827979173	-0.0147262687361716
flux1:	3.09673366834172	2.47990779952971	-0.0138548230202414
flux1:	3.10728643216082	2.20902516612706	-0.0129062111969739
flux1:	3.11783919597991	1.9642929547706	-0.0118612530660623
flux1:	3.12839195979901	1.74230579039012	-0.010732641949004
flux1:	3.1389447236181	1.54018068248549	-0.00957589274734391
flux1:	3.1494974874372	1.35493501276609	-0.00844951917937012
flux1:	3.1600502512563	1.18479253200784	-0.00738462172477153
flux1:	3.17060301507539	1.03154419728599	-0.00638507945631219
flux1:	3.18115577889449	0.89656993698047	-0.00544627841995765
flux1:	3.19170854271358	0.778440724700285	-0.00457661910707941
flux1:	3.20226130653268	0.675284059118744	-0.00379684766073538
flux1:	3.21281407035177	0.584650902461998	-0.00312253679975418
flux1:	3.22336683417087	0.503516375752548	-0.00255047721885168
flux1:	3.23391959798997	0.43086766024276	-0.00206374083249286
flux1:	3.24447236180906	0.367186909762891	-0.00164588409932294
flux1:	3.25502512562816	0.312278711621489	-0.00128879655697867
flux1:	3.26557788944725	0.265547028926633	-9.93568410680662e-4
flux1:	3.27613065326635	0.226064631212763	-7.60646625924677e-4
flux1:	3.28668341708544	0.192160690921005	-5.82082888569326e-4
flux1:	3.29723618090454	0.162498009126215	-4.45695919671783e-4
flux1:	3.30778894472363	0.136580958790123	-3.39496561096008e-4
flux1:	3.31834170854273	0.114152478088974	-2.55867600359702e-4
flux1:	3.32889447236183	0.0951387370096985	-1.92427589029175e-4
flux1:	3.33944723618092	0.0794226153130486	-1.47134583805515e-4
flux1:	3.35000000000002	0.066410288578271	-1.16503172185548e-4
