# Supplementary material for: Optics of cone photoreceptors in the chicken (Gallus gallus domesticus)
Source: J R Soc Interface. 2015 Oct 6;12(111):20150591. doi: 10.1098/rsif.2015.0591 (PMC4614498; doi:10.1098/rsif.2015.0591)
Supplement: Oil droplet morphological and refractive index measurements [file rsif20150591supp3.gz › Wilbyetal_data_fluxspectra/green/angle_noellipsoid-theta-40-noellipsoid.dat]

flux1:	1.25	0.0139399772567463	-8.13627717524025e-5
flux1:	1.2605527638191	0.0171470236253107	-1.10455560877284e-4
flux1:	1.27110552763819	0.0210545042353988	-1.47075243274587e-4
flux1:	1.28165829145729	0.0257672023029354	-1.93302500336997e-4
flux1:	1.29221105527638	0.0315011213204896	-2.4973823413932e-4
flux1:	1.30276381909548	0.0386621074750949	-3.17669745011843e-4
flux1:	1.31331658291457	0.0475036503358618	-4.00486658427023e-4
flux1:	1.32386934673367	0.058151337190459	-4.95822826791488e-4
flux1:	1.33442211055276	0.0707458079777149	-6.01366032948003e-4
flux1:	1.34497487437186	0.0854568472326464	-7.16780509899961e-4
flux1:	1.35552763819095	0.102679778255906	-8.40998162666105e-4
flux1:	1.36608040201005	0.123185221994086	-9.79418915314995e-4
flux1:	1.37663316582914	0.148199624820546	-0.00112902796638158
flux1:	1.38718592964824	0.179087017316621	-0.0012761294463207
flux1:	1.39773869346734	0.216609137911514	-0.00140429484695714
flux1:	1.40829145728643	0.26088107111917	-0.00149045312472863
flux1:	1.41884422110553	0.311614139895934	-0.00154600313356592
flux1:	1.42939698492462	0.368654355809169	-0.00160731122649679
flux1:	1.43994974874372	0.433626347676091	-0.00166842425678777
flux1:	1.45050251256281	0.510067402116218	-0.00169708554485709
flux1:	1.46105527638191	0.602229354743941	-0.00164980630628216
flux1:	1.471608040201	0.714773673942102	-0.00149359402973639
flux1:	1.4821608040201	0.849608835183104	-0.00129775456816078
flux1:	1.49271356783919	1.00350105522057	-0.00121298135630584
flux1:	1.50326633165829	1.17367983297966	-0.00131208198635901
flux1:	1.51381909547739	1.36157292939405	-0.00152723859300248
flux1:	1.52437185929648	1.57182264495282	-0.00178909236542342
flux1:	1.53492462311558	1.81659614625487	-0.00213913898384773
flux1:	1.54547738693467	2.11275794842513	-0.00274903656230301
flux1:	1.55603015075377	2.46627847029474	-0.00394957299354015
flux1:	1.56658291457286	2.86950073173645	-0.00598668741129177
flux1:	1.57713567839196	3.31150421630863	-0.00876395666888387
flux1:	1.58768844221105	3.78240041666965	-0.0121327450393048
flux1:	1.59824120603015	4.28437337325302	-0.0162151678506828
flux1:	1.60879396984924	4.84886819441119	-0.0213386549473605
flux1:	1.61934673366834	5.52100612539981	-0.0278398572139949
flux1:	1.62989949748744	6.31918957766045	-0.0358235958120822
flux1:	1.64045226130653	7.22736420020721	-0.0450843436424412
flux1:	1.65100502512563	8.21075942828261	-0.0554788881442342
flux1:	1.66155778894472	9.21878900453746	-0.0673053051393515
flux1:	1.67211055276382	10.2307657831776	-0.0810288206745966
flux1:	1.68266331658291	11.3242347610075	-0.0967190607977033
flux1:	1.69321608040201	12.6119250319579	-0.113579675771017
flux1:	1.7037688442211	14.1244899242576	-0.130237903539096
flux1:	1.7143216080402	15.8280362934878	-0.146205642622072
flux1:	1.72487437185929	17.6372154514158	-0.161803091585756
flux1:	1.73542713567839	19.3909344248869	-0.177005059052356
flux1:	1.74597989949748	21.0321635234666	-0.191806723342794
flux1:	1.75653266331658	22.7388007871288	-0.205063917583392
flux1:	1.76708542713568	24.6893389589007	-0.21427448874053
flux1:	1.77763819095477	26.8965474021141	-0.218730468106706
flux1:	1.78819095477387	29.2785133220424	-0.218845592308243
flux1:	1.79874371859296	31.6061599716609	-0.21491403920157
flux1:	1.80929648241206	33.6029878746503	-0.208420761658943
flux1:	1.81984924623115	35.3309693475934	-0.19980256937072
flux1:	1.83040201005025	37.1062368003185	-0.188331545506496
flux1:	1.84095477386934	39.008058974437	-0.174078163054734
flux1:	1.85150753768844	40.8275197966611	-0.157059915888655
flux1:	1.86206030150753	42.2783062277033	-0.140035054073715
flux1:	1.87261306532663	43.0857071808155	-0.128541970382471
flux1:	1.88316582914573	43.2210462612341	-0.125558585072742
flux1:	1.89371859296482	42.9282734502045	-0.131624702060302
flux1:	1.90427135678392	42.2111230669082	-0.146161441358922
flux1:	1.91482412060301	40.7029600390903	-0.169708281083141
flux1:	1.92537688442211	38.197853250795	-0.207657487362968
flux1:	1.9359296482412	34.7724458745369	-0.264909457616957
flux1:	1.9464824120603	30.4578752703553	-0.341070321332249
flux1:	1.95703517587939	25.3173615620541	-0.435211911679003
flux1:	1.96758793969849	19.6585868831648	-0.548538949762912
flux1:	1.97814070351758	13.9475659412665	-0.682290247214493
flux1:	1.98869346733668	8.84824877983741	-0.835981783211911
flux1:	1.99924623115577	5.18184917045398	-1.00764469109299
flux1:	2.00979899497487	3.30537744036181	-1.19479656323779
flux1:	2.02035175879397	2.74578598007221	-1.39323692561662
flux1:	2.03090452261306	2.76485221424295	-1.59633714876211
flux1:	2.04145728643216	2.94298122435336	-1.79767868795397
flux1:	2.05201005025125	3.14080823034573	-1.99341663603455
flux1:	2.06256281407035	3.32806990842927	-2.17936991703346
flux1:	2.07311557788944	3.53345297761448	-2.34644273959697
flux1:	2.08366834170854	3.77896318758622	-2.48317495892753
flux1:	2.09422110552764	4.04976162048333	-2.582156215115
flux1:	2.10477386934673	4.3125141339553	-2.64215102998193
flux1:	2.11532663316583	4.53701366965094	-2.66460472546231
flux1:	2.12587939698492	4.73466136664428	-2.64847773834691
flux1:	2.13643216080402	4.94754053228037	-2.59120204293782
flux1:	2.14698492462311	5.19605439275341	-2.49302794767375
flux1:	2.15753768844221	5.48092006251358	-2.35769448024297
flux1:	2.16809045226131	5.79365553771755	-2.19245514971029
flux1:	2.1786432160804	6.1038431073021	-2.00709365270671
flux1:	2.1891959798995	6.38467708747497	-1.81141932187059
flux1:	2.19974874371859	6.64110224771189	-1.61462041223837
flux1:	2.21030150753769	6.89577760384814	-1.42502491390647
flux1:	2.22085427135678	7.17294093636932	-1.25007371357547
flux1:	2.23140703517588	7.48851847087628	-1.09607919023931
flux1:	2.24195979899497	7.83790180583802	-0.968034433651055
flux1:	2.25251256281407	8.19840100586047	-0.871407266424438
flux1:	2.26306532663317	8.53918452889378	-0.812181726067513
flux1:	2.27361809045226	8.82946743669062	-0.795259338459469
flux1:	2.28417085427136	9.05507245614143	-0.823720401995248
flux1:	2.29472361809045	9.23042069784264	-0.897624073205743
flux1:	2.30527638190955	9.38542095224526	-1.01436980371333
flux1:	2.31582914572864	9.54641173846365	-1.16992190851522
flux1:	2.32638190954774	9.7324691973092	-1.35877493150522
flux1:	2.33693467336684	9.95140054381792	-1.57440008928866
flux1:	2.34748743718593	10.1957304889902	-1.80937015469776
flux1:	2.35804020100503	10.4520068028052	-2.05504845520174
flux1:	2.36859296482412	10.7020892598014	-2.30189131026903
flux1:	2.37914572864322	10.9193620745189	-2.53986991980105
flux1:	2.38969849246231	11.0821063429574	-2.75916118823116
flux1:	2.40025125628141	11.1784046314627	-2.95062119812979
flux1:	2.4108040201005	11.2020792195608	-3.10626444004008
flux1:	2.4213567839196	11.1631280503471	-3.21976686823854
flux1:	2.4319095477387	11.0834595334038	-3.28648153920758
flux1:	2.44246231155779	10.9818895561282	-3.3038646690811
flux1:	2.45301507537689	10.879376352581	-3.27163839130129
flux1:	2.46356783919598	10.7947552379255	-3.19156391855768
flux1:	2.47412060301508	10.7344149756974	-3.06751817065294
flux1:	2.48467336683417	10.7041239262838	-2.90505997759314
flux1:	2.49522613065327	10.7088990731381	-2.71096308461385
flux1:	2.50577889447237	10.7448051711689	-2.49285508941182
flux1:	2.51633165829146	10.8105465463512	-2.25868497371651
flux1:	2.52688442211056	10.9055004087523	-2.01644234109315
flux1:	2.53743718592965	11.0204916684844	-1.77373150603707
flux1:	2.54798994974875	11.1478467164348	-1.53754621607076
flux1:	2.55854271356784	11.2784524625254	-1.314082456615
flux1:	2.56909547738694	11.3935635608174	-1.10835254560131
flux1:	2.57964824120604	11.4760068266656	-0.924290679046184
flux1:	2.59020100502513	11.5098597808475	-0.764608630446097
flux1:	2.60075376884423	11.4753747804976	-0.630692788721449
flux1:	2.61130653266332	11.3610959604826	-0.522933352033239
flux1:	2.62185929648242	11.1645656022399	-0.440597677437504
flux1:	2.63241206030151	10.8861463959833	-0.382004710274192
flux1:	2.64296482412061	10.5364270244784	-0.344873247277637
flux1:	2.6535175879397	10.1342908914483	-0.32630804445793
flux1:	2.6640703517588	9.69802740180346	-0.323135244986106
flux1:	2.6746231155779	9.24837234259114	-0.332075178924484
flux1:	2.68517587939699	8.80703117390376	-0.349741757390959
flux1:	2.69572864321609	8.38961482837858	-0.372878486570449
flux1:	2.70628140703518	8.00841313071227	-0.398425673452698
flux1:	2.71683417085428	7.67406790536159	-0.423638820808492
flux1:	2.72738693467337	7.39151022966216	-0.446207339317518
flux1:	2.73793969849247	7.16231760431677	-0.464268091447102
flux1:	2.74849246231157	6.9878802525866	-0.476472822991691
flux1:	2.75904522613066	6.8662209172239	-0.481931603214565
flux1:	2.76959798994976	6.79263624529266	-0.480218384929387
flux1:	2.78015075376885	6.76329320442406	-0.471364352975831
flux1:	2.79070351758795	6.77217434871961	-0.455747928122356
flux1:	2.80125628140704	6.81023085965739	-0.434103970575883
flux1:	2.81180904522614	6.86985206401326	-0.407429200553977
flux1:	2.82236180904524	6.94230887748628	-0.376856502370084
flux1:	2.83291457286433	7.01592725377538	-0.343608860875003
flux1:	2.84346733668343	7.08173278006349	-0.30887264502467
flux1:	2.85402010050252	7.13165499472646	-0.273737941168436
flux1:	2.86457286432162	7.15571145688687	-0.239187700557321
flux1:	2.87512562814071	7.14828451634226	-0.20607073728589
flux1:	2.88567839195981	7.1066205073071	-0.175086810339147
flux1:	2.8962311557789	7.02607820828313	-0.146745511482883
flux1:	2.906783919598	6.90565871320698	-0.121362748598908
flux1:	2.9173366834171	6.74699739119948	-0.099064639618417
flux1:	2.92788944723619	6.54926441216754	-0.0798358029673299
flux1:	2.93844221105529	6.31545442596742	-0.0635976155372977
flux1:	2.94899497487438	6.05298888939127	-0.050188193579162
flux1:	2.95954773869348	5.76711784601259	-0.0393704010924579
flux1:	2.97010050251257	5.46397614835055	-0.0308544269908718
flux1:	2.98065326633167	5.15033957672276	-0.0242966759457784
flux1:	2.99120603015077	4.82777288430566	-0.019375589402761
flux1:	3.00175879396986	4.49784233220816	-0.0158121056422305
flux1:	3.01231155778896	4.1662531193397	-0.0133395144694942
flux1:	3.02286432160805	3.83829065053334	-0.0117133204274825
flux1:	3.03341708542715	3.51964892338355	-0.0106997703410947
flux1:	3.04396984924624	3.2164425906318	-0.0100897259990768
flux1:	3.05452261306534	2.92949343019122	-0.00972391277627912
flux1:	3.06507537688443	2.65640355822823	-0.00948417765331712
flux1:	3.07562814070353	2.39661295847191	-0.009288647064968
flux1:	3.08618090452263	2.1504133059446	-0.00907726312041099
flux1:	3.09673366834172	1.91970572581096	-0.00880804573055158
flux1:	3.10728643216082	1.70846646958261	-0.00846161615249746
flux1:	3.11783919597991	1.51797922984281	-0.00803065596948113
flux1:	3.12839195979901	1.34598321194059	-0.00752155472884495
flux1:	3.1389447236181	1.18992840503253	-0.00694918356185332
flux1:	3.1494974874372	1.04717101096267	-0.00632905716195892
flux1:	3.1600502512563	0.915929205680154	-0.00568187378857384
flux1:	3.17060301507539	0.797240763129918	-0.00502797585754827
flux1:	3.18115577889449	0.692485545665154	-0.00438571692945226
flux1:	3.19170854271358	0.600980605901764	-0.00377246071003424
flux1:	3.20226130653268	0.521256614268036	-0.00320021658335283
flux1:	3.21281407035177	0.451431326559297	-0.00267785948407163
flux1:	3.22336683417087	0.389115770896336	-0.00221109230869801
flux1:	3.23391959798997	0.333166421180993	-0.00180164582227644
flux1:	3.24447236180906	0.283883076309253	-0.00144919081146522
flux1:	3.25502512562816	0.241358938166616	-0.00115125901316775
flux1:	3.26557788944725	0.205176461068015	-9.03803899701577e-4
flux1:	3.27613065326635	0.174627752633511	-7.0096496381242e-4
flux1:	3.28668341708544	0.148518262567651	-5.36674334042185e-4
flux1:	3.29723618090454	0.125732119464178	-4.05940060280082e-4
flux1:	3.30778894472363	0.105756133616155	-3.03458884981656e-4
flux1:	3.31834170854273	0.0884087429110337	-2.24882209752147e-4
flux1:	3.32889447236183	0.0736686263608057	-1.66321747033731e-4
flux1:	3.33944723618092	0.0614660441039054	-1.23345954395586e-4
flux1:	3.35000000000002	0.0513826485253336	-9.24532492047438e-5
