# Supplementary material for: Optics of cone photoreceptors in the chicken (Gallus gallus domesticus)
Source: J R Soc Interface. 2015 Oct 6;12(111):20150591. doi: 10.1098/rsif.2015.0591 (PMC4614498; doi:10.1098/rsif.2015.0591)
Supplement: Oil droplet morphological and refractive index measurements [file rsif20150591supp3.gz › Wilbyetal_data_fluxspectra/green/angle_noellipsoid-theta-45-noellipsoid.dat]

flux1:	1.25	0.00954178271138306	-6.94716029852312e-5
flux1:	1.2605527638191	0.0117220221726651	-9.60217593843876e-5
flux1:	1.27110552763819	0.0143632706092655	-1.29889095847483e-4
flux1:	1.28165829145729	0.0175155002579528	-1.71915522680622e-4
flux1:	1.29221105527638	0.021314713667722	-2.22748385277757e-4
flux1:	1.30276381909548	0.0261068615337054	-2.82521821025243e-4
flux1:	1.31331658291457	0.0320955784190563	-3.52730302784069e-4
flux1:	1.32386934673367	0.0393333350208723	-4.35087020882642e-4
flux1:	1.33442211055276	0.0478794808092197	-5.29601176107002e-4
flux1:	1.34497487437186	0.0577303036390871	-6.35315764887541e-4
flux1:	1.35552763819095	0.0690335586011574	-7.48209172782371e-4
flux1:	1.36608040201005	0.0823939740158385	-8.66197424430893e-4
flux1:	1.37663316582914	0.0987826692988114	-9.93695503929752e-4
flux1:	1.38718592964824	0.119148427274526	-0.00113055960887562
flux1:	1.39773869346734	0.144089553659901	-0.0012689683651279
flux1:	1.40829145728643	0.173624921169157	-0.00139238512599888
flux1:	1.41884422110553	0.206977924886142	-0.00147574610562269
flux1:	1.42939698492462	0.243724584141709	-0.00151263831626511
flux1:	1.43994974874372	0.285391372717501	-0.00152015121022932
flux1:	1.45050251256281	0.334392084509434	-0.0015162103416101
flux1:	1.46105527638191	0.393644073723456	-0.00151369498349605
flux1:	1.471608040201	0.467343693529589	-0.00150170315241266
flux1:	1.4821608040201	0.556322705803096	-0.00145047632538707
flux1:	1.49271356783919	0.6562264604081	-0.00136294121818951
flux1:	1.50326633165829	0.764970202381852	-0.00128553479263974
flux1:	1.51381909547739	0.883805064922791	-0.00128322846859082
flux1:	1.52437185929648	1.01496750637128	-0.0014163706672076
flux1:	1.53492462311558	1.16803582262369	-0.00172254574206674
flux1:	1.54547738693467	1.35546571319308	-0.00225094053581031
flux1:	1.55603015075377	1.5786089401558	-0.00312471277401336
flux1:	1.56658291457286	1.83093292261793	-0.00451947579398978
flux1:	1.57713567839196	2.1051337476098	-0.00658593909434013
flux1:	1.58768844221105	2.39393791200197	-0.00946180581211427
flux1:	1.59824120603015	2.70153996208839	-0.0132708852633458
flux1:	1.60879396984924	3.05025135643471	-0.0180757111015847
flux1:	1.61934673366834	3.46683297841169	-0.0240244898637962
flux1:	1.62989949748744	3.96333502986743	-0.0313214266925263
flux1:	1.64045226130653	4.52485486762696	-0.0398526348933193
flux1:	1.65100502512563	5.11939925961613	-0.0494056263775779
flux1:	1.66155778894472	5.72172366984569	-0.0601655145397667
flux1:	1.67211055276382	6.33008589492454	-0.0722686811032685
flux1:	1.68266331658291	6.98559794955456	-0.0854508301960424
flux1:	1.69321608040201	7.75499904033889	-0.0995050481352077
flux1:	1.7037688442211	8.65945903741748	-0.113985941147301
flux1:	1.7143216080402	9.6614257273548	-0.128114715395265
flux1:	1.72487437185929	10.7048561129348	-0.142077340131858
flux1:	1.73542713567839	11.7176519716411	-0.156342467213132
flux1:	1.74597989949748	12.6732796492461	-0.169857331318047
flux1:	1.75653266331658	13.6701345323321	-0.181327271586289
flux1:	1.76708542713568	14.8178897088592	-0.189747076655919
flux1:	1.77763819095477	16.1044916771039	-0.193654026574389
flux1:	1.78819095477387	17.4443297446731	-0.193713406912671
flux1:	1.79874371859296	18.7166668864748	-0.192312421493934
flux1:	1.80929648241206	19.8099424225894	-0.189275562331583
flux1:	1.81984924623115	20.7709135082705	-0.183248687506774
flux1:	1.83040201005025	21.7491891312572	-0.17413757652676
flux1:	1.84095477386934	22.7502630712288	-0.161830979460304
flux1:	1.85150753768844	23.6314685079498	-0.147227961826681
flux1:	1.86206030150753	24.259737394247	-0.132716835482419
flux1:	1.87261306532663	24.5630625016536	-0.120305829194299
flux1:	1.88316582914573	24.5706276159465	-0.112207244831433
flux1:	1.89371859296482	24.3572318272611	-0.110926482359911
flux1:	1.90427135678392	23.8334519120342	-0.117993753658284
flux1:	1.91482412060301	22.7974814280542	-0.134878306562949
flux1:	1.92537688442211	21.2249894437638	-0.164198846653905
flux1:	1.9359296482412	19.2239442948733	-0.209412730506327
flux1:	1.9464824120603	16.8034812201339	-0.272890516041627
flux1:	1.95703517587939	13.9845582388742	-0.3543493351995
flux1:	1.96758793969849	10.9704170543993	-0.453096115577913
flux1:	1.97814070351758	8.04655942406361	-0.570045554450447
flux1:	1.98869346733668	5.53953870950703	-0.70510993605388
flux1:	1.99924623115577	3.82011206090018	-0.855436152163739
flux1:	2.00979899497487	3.02932000534088	-1.01713304144723
flux1:	2.02035175879397	2.90706778359321	-1.18532679049519
flux1:	2.03090452261306	3.07573191486886	-1.35411555136419
flux1:	2.04145728643216	3.31880221125231	-1.52010888739892
flux1:	2.05201005025125	3.55966278999795	-1.68255173959261
flux1:	2.06256281407035	3.79352574382238	-1.83819269332508
flux1:	2.07311557788944	4.05559040555722	-1.98023769482205
flux1:	2.08366834170854	4.36191508046106	-2.10199566876545
flux1:	2.09422110552764	4.68816178730919	-2.19914360605436
flux1:	2.10477386934673	4.99532154674657	-2.26974767580923
flux1:	2.11532663316583	5.26307469013449	-2.31289129378404
flux1:	2.12587939698492	5.51364908339159	-2.32733945717001
flux1:	2.13643216080402	5.78766066932574	-2.31154757256563
flux1:	2.14698492462311	6.10420422331553	-2.26423850299769
flux1:	2.15753768844221	6.46102693676691	-2.18492322325521
flux1:	2.16809045226131	6.84086387450025	-2.07483513140705
flux1:	2.1786432160804	7.21189582122136	-1.93853008250797
flux1:	2.1891959798995	7.55215164901812	-1.78366169656937
flux1:	2.19974874371859	7.87042215233377	-1.61814920515445
flux1:	2.21030150753769	8.19356811237342	-1.44883365931196
flux1:	2.22085427135678	8.54420681788757	-1.28206259327607
flux1:	2.23140703517588	8.93062464531933	-1.12416357239727
flux1:	2.24195979899497	9.34212350314403	-0.982454341243492
flux1:	2.25251256281407	9.74984535885475	-0.865434617574897
flux1:	2.26306532663317	10.1211218433184	-0.781205456942016
flux1:	2.27361809045226	10.4340469126192	-0.735996220433032
flux1:	2.28417085427136	10.6847796215953	-0.733336106109469
flux1:	2.29472361809045	10.8926349100188	-0.773865006578657
flux1:	2.30527638190955	11.0877000632795	-0.855778004840115
flux1:	2.31582914572864	11.2909655472529	-0.975259783862549
flux1:	2.32638190954774	11.5143016575761	-1.12678354627318
flux1:	2.33693467336684	11.7593648835316	-1.30357282714268
flux1:	2.34748743718593	12.0123719173005	-1.49830547372293
flux1:	2.35804020100503	12.2556940778796	-1.70345939820286
flux1:	2.36859296482412	12.4708163143623	-1.91135088572281
flux1:	2.37914572864322	12.634819324615	-2.11433976611352
flux1:	2.38969849246231	12.7340803986598	-2.30479483038172
flux1:	2.40025125628141	12.765704724545	-2.47528601704825
flux1:	2.4108040201005	12.7309411220154	-2.61920632651552
flux1:	2.4213567839196	12.6437512457422	-2.73103534467726
flux1:	2.4319095477387	12.5241475313035	-2.8066137839845
flux1:	2.44246231155779	12.3865129385078	-2.8434151323976
flux1:	2.45301507537689	12.2465667914451	-2.84043838203003
flux1:	2.46356783919598	12.1160324163872	-2.79816598603549
flux1:	2.47412060301508	11.9963590740399	-2.71850435760825
flux1:	2.48467336683417	11.8900053301522	-2.6046348503174
flux1:	2.49522613065327	11.7975064740497	-2.4608739137017
flux1:	2.50577889447237	11.7133513799181	-2.29246552914486
flux1:	2.51633165829146	11.6362430402744	-2.10538334914997
flux1:	2.52688442211056	11.5647257295343	-1.9059697060428
flux1:	2.53743718592965	11.4926632306511	-1.7006035137448
flux1:	2.54798994974875	11.4171893621992	-1.49549147665264
flux1:	2.55854271356784	11.3336164083961	-1.29630730360161
flux1:	2.56909547738694	11.2317284063702	-1.10803255462934
flux1:	2.57964824120604	11.1034887329649	-0.934884030611513
flux1:	2.59020100502513	10.9402954612687	-0.780093212028072
flux1:	2.60075376884423	10.7316723492889	-0.645913174104918
flux1:	2.61130653266332	10.4728661532717	-0.533620147731969
flux1:	2.62185929648242	10.1635372871722	-0.44345318631977
flux1:	2.63241206030151	9.80583046686234	-0.374759043622319
flux1:	2.64296482412061	9.40828328134383	-0.326108965958208
flux1:	2.6535175879397	8.98351987707669	-0.295417385283092
flux1:	2.6640703517588	8.54449143436134	-0.280145144038277
flux1:	2.6746231155779	8.10520848303335	-0.277454636419902
flux1:	2.68517587939699	7.67940145982092	-0.284355510419578
flux1:	2.69572864321609	7.27769133328904	-0.29786144822299
flux1:	2.70628140703518	6.90798391280308	-0.315154097701996
flux1:	2.71683417085428	6.57664056611743	-0.333697987466903
flux1:	2.72738693467337	6.28712922125913	-0.351318238473004
flux1:	2.73793969849247	6.04014312791631	-0.366285371856915
flux1:	2.74849246231157	5.8360951081467	-0.37730323270487
flux1:	2.75904522613066	5.67385182296473	-0.38348992135713
flux1:	2.76959798994976	5.54987876330637	-0.384381794989752
flux1:	2.78015075376885	5.46122864164601	-0.379858946939866
flux1:	2.79070351758795	5.4039206029884	-0.370106614077074
flux1:	2.80125628140704	5.37138642720503	-0.355581982940278
flux1:	2.81180904522614	5.3581285882181	-0.33693120855324
flux1:	2.82236180904524	5.35811304866931	-0.314940647758747
flux1:	2.83291457286433	5.36293344269901	-0.29047081866953
flux1:	2.84346733668343	5.36616112399254	-0.264382581250555
flux1:	2.85402010050252	5.36195409495499	-0.237493233160146
flux1:	2.86457286432162	5.34295341503971	-0.210543082151665
flux1:	2.87512562814071	5.30492495125177	-0.184192205335893
flux1:	2.88567839195981	5.24548565783958	-0.159011446502599
flux1:	2.8962311557789	5.1612675504702	-0.135471655790558
flux1:	2.906783919598	5.05185300841647	-0.113932627048456
flux1:	2.9173366834171	4.91838019947166	-0.0946114950892682
flux1:	2.92788944723619	4.76041415336984	-0.0775984481919082
flux1:	2.93844221105529	4.57993653217921	-0.0628925787276521
flux1:	2.94899497487438	4.38102803714563	-0.0504212731726386
flux1:	2.95954773869348	4.16665821873168	-0.0400727190041387
flux1:	2.97010050251257	3.94113060246731	-0.0316928703483889
flux1:	2.98065326633167	3.70917247325826	-0.0250698455437233
flux1:	2.99120603015077	3.47263912529413	-0.019957092780732
flux1:	3.00175879396986	3.23335341099952	-0.016099242862706
flux1:	3.01231155778896	2.99450410583246	-0.0132583195154228
flux1:	3.02286432160805	2.75870871065442	-0.0112312961440978
flux1:	3.03341708542715	2.52928400949943	-0.00984019551810825
flux1:	3.04396984924624	2.30995664217811	-0.00892005765256958
flux1:	3.05452261306534	2.10194771488278	-0.00831829855984601
flux1:	3.06507537688443	1.90497917025128	-0.00790516356880681
flux1:	3.07562814070353	1.71904199373378	-0.0075845961704735
flux1:	3.08618090452263	1.54389203609843	-0.00729562023964561
flux1:	3.09673366834172	1.38005070246777	-0.00700516943621368
flux1:	3.10728643216082	1.22921810757894	-0.00669236553564913
flux1:	3.11783919597991	1.09204863092372	-0.00634080960918826
flux1:	3.12839195979901	0.967771814625934	-0.0059420648946372
flux1:	3.1389447236181	0.855360995199792	-0.00549786646433309
flux1:	3.1494974874372	0.753299908219589	-0.00502154406391123
flux1:	3.1600502512563	0.660194295969774	-0.00453214857039733
flux1:	3.17060301507539	0.576004188816425	-0.00404491489114956
flux1:	3.18115577889449	0.501027410656483	-0.00356928205398369
flux1:	3.19170854271358	0.434851087092812	-0.00311004195438809
flux1:	3.20226130653268	0.376874787560575	-0.00267181392438375
flux1:	3.21281407035177	0.32618425787768	-0.0022629266732956
flux1:	3.22336683417087	0.281395987803781	-0.0018920405692075
flux1:	3.23391959798997	0.241611846144881	-0.0015642197730185
flux1:	3.24447236180906	0.206574530551999	-0.00127987477113127
flux1:	3.25502512562816	0.176032266461453	-0.00103593646191023
flux1:	3.26557788944725	0.149730126576523	-8.28262979699143e-4
flux1:	3.27613065326635	0.127330997596644	-6.53297824391458e-4
flux1:	3.28668341708544	0.108182531395355	-5.0896514582156e-4
flux1:	3.29723618090454	0.0916515748898015	-3.92871252445503e-4
flux1:	3.30778894472363	0.0773317756652341	-3.00868170215698e-4
flux1:	3.31834170854273	0.0649216960421739	-2.28866678353093e-4
flux1:	3.32889447236183	0.0542861880127461	-1.73239328669913e-4
flux1:	3.33944723618092	0.0453487206420929	-1.30544178956762e-4
flux1:	3.35000000000002	0.037876259111889	-9.83392681448318e-5
