# Supplementary material for: Optics of cone photoreceptors in the chicken (Gallus gallus domesticus)
Source: J R Soc Interface. 2015 Oct 6;12(111):20150591. doi: 10.1098/rsif.2015.0591 (PMC4614498; doi:10.1098/rsif.2015.0591)
Supplement: Oil droplet morphological and refractive index measurements [file rsif20150591supp3.gz › Wilbyetal_data_fluxspectra/green/angle_noellipsoid-theta-5-noellipsoid.dat]

flux1:	1.25	0.0260417083273468	-0.00193018042583525
flux1:	1.2605527638191	0.0321028158281796	-0.00242235989042447
flux1:	1.27110552763819	0.0393820622060314	-0.00297650001130998
flux1:	1.28165829145729	0.0482199218251462	-0.00358634807679812
flux1:	1.29221105527638	0.0590550547260722	-0.00431657688460417
flux1:	1.30276381909548	0.0724686664583908	-0.00530208116422177
flux1:	1.31331658291457	0.0889707753786331	-0.00668888928309567
flux1:	1.32386934673367	0.108933856276371	-0.00851225072532611
flux1:	1.33442211055276	0.132473366445487	-0.0106376559291105
flux1:	1.34497487437186	0.159997802219229	-0.0129582403224131
flux1:	1.35552763819095	0.192368038988247	-0.0155925011206705
flux1:	1.36608040201005	0.231134491665867	-0.0187915788034697
flux1:	1.37663316582914	0.278375965188461	-0.0228003415171731
flux1:	1.38718592964824	0.336391381962852	-0.0277520272800527
flux1:	1.39773869346734	0.406753841086241	-0.0335007985479432
flux1:	1.40829145728643	0.489340592028114	-0.0397473894343085
flux1:	1.41884422110553	0.58368906136133	-0.0467142038197659
flux1:	1.42939698492462	0.690754062950588	-0.0551015062364186
flux1:	1.43994974874372	0.814174135106762	-0.0652968973533926
flux1:	1.45050251256281	0.960130704657422	-0.0775903389413237
flux1:	1.46105527638191	1.13699694037482	-0.0925904666511595
flux1:	1.471608040201	1.35177731612183	-0.11075006192705
flux1:	1.4821608040201	1.60550837131326	-0.132439444016277
flux1:	1.49271356783919	1.89317777626828	-0.158850295147898
flux1:	1.50326633165829	2.21203539072652	-0.190337920253681
flux1:	1.51381909547739	2.56609412464613	-0.225674393736947
flux1:	1.52437185929648	2.96898060808753	-0.265787352660271
flux1:	1.53492462311558	3.44375373284582	-0.313914103882324
flux1:	1.54547738693467	4.01338458279038	-0.371117537523805
flux1:	1.55603015075377	4.68641490513049	-0.43563148938727
flux1:	1.56658291457286	5.44537568868119	-0.505775283540801
flux1:	1.57713567839196	6.2716307859429	-0.578009981548726
flux1:	1.58768844221105	7.15753334988086	-0.65212263027054
flux1:	1.59824120603015	8.12673311982129	-0.740197681174712
flux1:	1.60879396984924	9.23661131724068	-0.853762566999081
flux1:	1.61934673366834	10.5523654774363	-0.9889156100115
flux1:	1.62989949748744	12.1009105467318	-1.13540877197282
flux1:	1.64045226130653	13.836125711199	-1.29090837992556
flux1:	1.65100502512563	15.6858013468624	-1.45948798662773
flux1:	1.66155778894472	17.5834800517086	-1.66455058190268
flux1:	1.67211055276382	19.5494223524767	-1.93795856081434
flux1:	1.68266331658291	21.73168968835	-2.26842174507731
flux1:	1.69321608040201	24.294094478951	-2.61235353437711
flux1:	1.7037688442211	27.2925476910575	-2.954130351698
flux1:	1.7143216080402	30.6219456422349	-3.31407396281802
flux1:	1.72487437185929	34.0801167713562	-3.72113016088762
flux1:	1.73542713567839	37.4030075200603	-4.21836004349935
flux1:	1.74597989949748	40.6165816652854	-4.78681785419886
flux1:	1.75653266331658	44.0924791062605	-5.33356789074707
flux1:	1.76708542713568	48.1163915636489	-5.8374257124486
flux1:	1.77763819095477	52.6976193004619	-6.38394860741915
flux1:	1.78819095477387	57.5765363499158	-7.03577763125165
flux1:	1.79874371859296	62.1730943472387	-7.82265661259284
flux1:	1.80929648241206	65.9991315819669	-8.72576541622984
flux1:	1.81984924623115	69.5326205760677	-9.63982210578445
flux1:	1.83040201005025	73.3424728844661	-10.5994163653928
flux1:	1.84095477386934	77.4861082931931	-11.7729040824049
flux1:	1.85150753768844	81.6071576046436	-13.1711089280029
flux1:	1.86206030150753	84.7871185811159	-14.6907039712454
flux1:	1.87261306532663	86.2763824292189	-16.2498293739635
flux1:	1.88316582914573	86.7383232406658	-17.8124545664204
flux1:	1.89371859296482	86.6801217420828	-19.5525108691913
flux1:	1.90427135678392	85.8214861855604	-21.5085659839292
flux1:	1.91482412060301	83.3776518974017	-23.4003447854121
flux1:	1.92537688442211	78.4881869482123	-25.1186123489546
flux1:	1.9359296482412	71.4949517952365	-26.8607817474646
flux1:	1.9464824120603	62.8981182386467	-28.8646832665851
flux1:	1.95703517587939	52.6693709351269	-30.9579425591207
flux1:	1.96758793969849	40.9312057220964	-32.8981967181194
flux1:	1.97814070351758	28.6748826336794	-34.9853777726339
flux1:	1.98869346733668	17.4808384509726	-37.4467345621119
flux1:	1.99924623115577	8.969721670299	-40.1335903570921
flux1:	2.00979899497487	4.1014946762213	-43.0917587281368
flux1:	2.02035175879397	2.2463764814204	-46.3794634072158
flux1:	2.03090452261306	1.8423714611085	-49.9174728182332
flux1:	2.04145728643216	1.88524983211411	-53.5508854920681
flux1:	2.05201005025125	2.02041682574686	-57.1730059732039
flux1:	2.06256281407035	2.09556087061293	-60.7559163395968
flux1:	2.07311557788944	2.12440059956248	-64.2220328295465
flux1:	2.08366834170854	2.20260967003175	-67.4583002242818
flux1:	2.09422110552764	2.35997650958235	-70.4446600577713
flux1:	2.10477386934673	2.56381852013893	-73.2800696117225
flux1:	2.11532663316583	2.7452666671085	-76.0386770673492
flux1:	2.12587939698492	2.84956465267105	-78.7293836542165
flux1:	2.13643216080402	2.89031707974344	-81.3896778899967
flux1:	2.14698492462311	2.92996529373234	-84.120962373895
flux1:	2.15753768844221	3.01334420093652	-87.0435417357061
flux1:	2.16809045226131	3.14775029169829	-90.220267878966
flux1:	2.1786432160804	3.3102935096236	-93.6129411501031
flux1:	2.1891959798995	3.4624545997412	-97.1275635650274
flux1:	2.19974874371859	3.57650965021597	-100.675771470282
flux1:	2.21030150753769	3.66040755265552	-104.168720000414
flux1:	2.22085427135678	3.74525303060437	-107.48124598457
flux1:	2.23140703517588	3.86272137013138	-110.455124894696
flux1:	2.24195979899497	4.03128321077194	-112.956069556288
flux1:	2.25251256281407	4.24888142305544	-114.935977345533
flux1:	2.26306532663317	4.48954682628734	-116.433657842517
flux1:	2.27361809045226	4.70889657847263	-117.520554579299
flux1:	2.28417085427136	4.87029368635016	-118.262048595764
flux1:	2.29472361809045	4.96396907986585	-118.720948489267
flux1:	2.30527638190955	5.01165792834819	-118.974037356384
flux1:	2.31582914572864	5.04825958964937	-119.111097562973
flux1:	2.32638190954774	5.10750673272639	-119.213471674143
flux1:	2.33693467336684	5.21263851600639	-119.325974735677
flux1:	2.34748743718593	5.3751233781407	-119.437379671896
flux1:	2.35804020100503	5.59429472338066	-119.485589654935
flux1:	2.36859296482412	5.85487290675876	-119.385636623539
flux1:	2.37914572864322	6.12986097644262	-119.060082965237
flux1:	2.38969849246231	6.38326918471408	-118.453919194322
flux1:	2.40025125628141	6.58309504677575	-117.531573634539
flux1:	2.4108040201005	6.70873377990887	-116.269127678705
flux1:	2.4213567839196	6.75992110908391	-114.652263414346
flux1:	2.4319095477387	6.75301123870039	-112.68145230409
flux1:	2.44246231155779	6.7160447226972	-110.379286274141
flux1:	2.45301507537689	6.67960193129712	-107.792135005824
flux1:	2.46356783919598	6.67093939822567	-104.985067493394
flux1:	2.47412060301508	6.71222656039961	-102.03183134507
flux1:	2.48467336683417	6.81875365908037	-99.0027309892579
flux1:	2.49522613065327	7.00219819711268	-95.9541038941083
flux1:	2.50577889447237	7.26850160476107	-92.9213248680243
flux1:	2.51633165829146	7.62106493138193	-89.9178155322217
flux1:	2.52688442211056	8.0571253008808	-86.9390737924856
flux1:	2.53743718592965	8.56941836626378	-83.9694291298811
flux1:	2.54798994974875	9.14283758885142	-80.9895019740677
flux1:	2.55854271356784	9.75491862035319	-77.9816856756285
flux1:	2.56909547738694	10.3754690857667	-74.9335185147548
flux1:	2.57964824120604	10.9675593049236	-71.8389431881211
flux1:	2.59020100502513	11.492516079823	-68.6985214905829
flux1:	2.60075376884423	11.9123256987082	-65.5196997389748
flux1:	2.61130653266332	12.198436575174	-62.3162106291407
flux1:	2.62185929648242	12.3325615680342	-59.1066622768374
flux1:	2.63241206030151	12.3136023853418	-55.9124285328925
flux1:	2.64296482412061	12.1533428579958	-52.7560512410462
flux1:	2.6535175879397	11.878045472532	-49.6607987758032
flux1:	2.6640703517588	11.5204516131737	-46.6496204987821
flux1:	2.6746231155779	11.1179021328812	-43.7426978363908
flux1:	2.68517587939699	10.7056630458832	-40.9540318078786
flux1:	2.69572864321609	10.3150072960586	-38.2895168808959
flux1:	2.70628140703518	9.97111367761547	-35.7481838000441
flux1:	2.71683417085428	9.6920045104542	-33.3252632398671
flux1:	2.72738693467337	9.49043137232605	-31.0152187832052
flux1:	2.73793969849247	9.37257847922465	-28.8130707834641
flux1:	2.74849246231157	9.34171012838578	-26.7143055505517
flux1:	2.75904522613066	9.39589638570635	-24.7145855545754
flux1:	2.76959798994976	9.53163852737663	-22.8098472217825
flux1:	2.78015075376885	9.74106248444875	-20.9971784918763
flux1:	2.79070351758795	10.0147111162953	-19.2757202014558
flux1:	2.80125628140704	10.3393727041692	-17.6468938463944
flux1:	2.81180904522614	10.6999039731914	-16.1135615060182
flux1:	2.82236180904524	11.0787667165948	-14.6781413957686
flux1:	2.83291457286433	11.4569635115598	-13.340921717467
flux1:	2.84346733668343	11.8156159773537	-12.099624578314
flux1:	2.85402010050252	12.1358963962668	-10.9506526780758
flux1:	2.86457286432162	12.4018862541666	-9.89095265224135
flux1:	2.87512562814071	12.5990566908466	-8.91851281997169
flux1:	2.88567839195981	12.7171707325904	-8.0309377092809
flux1:	2.8962311557789	12.7477171026718	-7.22338486424591
flux1:	2.906783919598	12.6868884316599	-6.48827477334612
flux1:	2.9173366834171	12.5335873086549	-5.81749641709804
flux1:	2.92788944723619	12.2921377887197	-5.20504524787336
flux1:	2.93844221105529	11.9700335190309	-4.64756362859214
flux1:	2.94899497487438	11.5777727976996	-4.14234927446103
flux1:	2.95954773869348	11.1257847824656	-3.68528820417841
flux1:	2.97010050251257	10.6233577870252	-3.27102567566792
flux1:	2.98065326633167	10.0790406421639	-2.89490694953969
flux1:	2.99120603015077	9.50174687726167	-2.55441921902264
flux1:	3.00175879396986	8.903103887463	-2.24855735429062
flux1:	3.01231155778896	8.29553579718653	-1.97592932510755
flux1:	3.02286432160805	7.69126462591764	-1.73362789962482
flux1:	3.03341708542715	7.09816237222417	-1.51789257989729
flux1:	3.04396984924624	6.52079873094958	-1.32563403153124
flux1:	3.05452261306534	5.96061505658783	-1.15508151871707
flux1:	3.06507537688443	5.42034544256468	-1.00511024920936
flux1:	3.07562814070353	4.90433513222782	-0.874110482453293
flux1:	3.08618090452263	4.41852341102929	-0.759544438832292
flux1:	3.09673366834172	3.96704989271522	-0.658659478647796
flux1:	3.10728643216082	3.55100584693906	-0.569498519271475
flux1:	3.11783919597991	3.16831184816849	-0.491097197454363
flux1:	3.12839195979901	2.81560053498199	-0.422834451623095
flux1:	3.1389447236181	2.49075819886439	-0.36374921193755
flux1:	3.1494974874372	2.19355308243732	-0.312431835991916
flux1:	3.1600502512563	1.92505838034634	-0.267476183499319
flux1:	3.17060301507539	1.68519596664008	-0.228006188597996
flux1:	3.18115577889449	1.47247193263811	-0.193688868091583
flux1:	3.19170854271358	1.28360224333604	-0.164292582125331
flux1:	3.20226130653268	1.11527076712376	-0.139339240147532
flux1:	3.21281407035177	0.964784878771664	-0.118093206448803
flux1:	3.22336683417087	0.831083406127106	-0.0998105705747243
flux1:	3.23391959798997	0.713582625377525	-0.084010182897172
flux1:	3.24447236180906	0.611526877822848	-0.070494715844881
flux1:	3.25502512562816	0.523389241518935	-0.0591294725476497
flux1:	3.26557788944725	0.447217677078977	-0.0496554193317377
flux1:	3.27613065326635	0.381033319026071	-0.0416990569004459
flux1:	3.28668341708544	0.32328963577742	-0.0349057020633546
flux1:	3.29723618090454	0.273163595541204	-0.0290608218788939
flux1:	3.30778894472363	0.230082439510866	-0.0240931768972609
flux1:	3.31834170854273	0.193492248948328	-0.0199613197028192
flux1:	3.32889447236183	0.162550458561189	-0.0165624860844802
flux1:	3.33944723618092	0.136418743742711	-0.0137420328371697
flux1:	3.35000000000002	0.114193850709746	-0.0113566951836754
