# Supplementary material for: Optics of cone photoreceptors in the chicken (Gallus gallus domesticus)
Source: J R Soc Interface. 2015 Oct 6;12(111):20150591. doi: 10.1098/rsif.2015.0591 (PMC4614498; doi:10.1098/rsif.2015.0591)
Supplement: Oil droplet morphological and refractive index measurements [file rsif20150591supp3.gz › Wilbyetal_data_fluxspectra/green/angle_os-theta-0-os.dat]

flux1:	1.25	0.0194038964623744	-0.0310668790156305
flux1:	1.2605527638191	0.0240380620036231	-0.0379832940131878
flux1:	1.27110552763819	0.0297165443064829	-0.0462221321487764
flux1:	1.28165829145729	0.0366595702828312	-0.0560888558423619
flux1:	1.29221105527638	0.0451302997066082	-0.068007217016892
flux1:	1.30276381909548	0.0554424382872591	-0.0825529882152343
flux1:	1.31331658291457	0.0679690323030219	-0.10048323262431
flux1:	1.32386934673367	0.0831525625641867	-0.122755282799081
flux1:	1.33442211055276	0.101516588570092	-0.150529130697516
flux1:	1.34497487437186	0.123679050109345	-0.185147569100247
flux1:	1.35552763819095	0.150367412396306	-0.2280933028729
flux1:	1.36608040201005	0.182435959523631	-0.280924660519684
flux1:	1.37663316582914	0.220885333045592	-0.345199009594215
flux1:	1.38718592964824	0.26688458744283	-0.422400053864676
flux1:	1.39773869346734	0.321796088464497	-0.513890402459241
flux1:	1.40829145728643	0.38720332312795	-0.620919991890429
flux1:	1.41884422110553	0.464941983030695	-0.744719569930665
flux1:	1.42939698492462	0.557134609790547	-0.88670490718416
flux1:	1.43994974874372	0.666228831200637	-1.04880515591166
flux1:	1.45050251256281	0.795039631987206	-1.23390245349912
flux1:	1.46105527638191	0.946795834568024	-1.44634813549723
flux1:	1.471608040201	1.12519077488061	-1.69248939236023
flux1:	1.4821608040201	1.33443765459074	-1.98111735165772
flux1:	1.49271356783919	1.57932951410053	-2.32373682467267
flux1:	1.50326633165829	1.86530373685285	-2.73454719756336
flux1:	1.51381909547739	2.19851147419232	-3.23004589389119
flux1:	1.52437185929648	2.58589153920262	-3.82820164687333
flux1:	1.53492462311558	3.03524855913274	-4.54721374387736
flux1:	1.54547738693467	3.55533551549494	-5.4039826848813
flux1:	1.55603015075377	4.15593971681295	-6.4125189690932
flux1:	1.56658291457286	4.84797189806846	-7.58262267494842
flux1:	1.57713567839196	5.64355817308338	-8.91921233441155
flux1:	1.58768844221105	6.55613335011096	-10.4226534859612
flux1:	1.59824120603015	7.60053519536451	-12.0903619523052
flux1:	1.60879396984924	8.79309868328758	-13.9197887668744
flux1:	1.61934673366834	10.1517480715817	-15.9127012579425
flux1:	1.62989949748744	11.6960860604972	-18.080425599411
flux1:	1.64045226130653	13.4474779969974	-20.4494033366097
flux1:	1.65100502512563	15.4291282902521	-23.0661367929711
flux1:	1.66155778894472	17.6661479745108	-26.0003557785284
flux1:	1.67211055276382	20.1856104004784	-29.3452196199548
flux1:	1.68266331658291	23.0165921864725	-33.2136466686758
flux1:	1.69321608040201	26.1901984606805	-37.7303958786304
flux1:	1.7037688442211	29.739568787905	-43.0203169347496
flux1:	1.7143216080402	33.6998613786384	-49.1939605332572
flux1:	1.72487437185929	38.1082144364972	-56.3324311333491
flux1:	1.73542713567839	43.0036800990454	-64.4739117565243
flux1:	1.74597989949748	48.4271287641073	-73.6045633498444
flux1:	1.75653266331658	54.4211218192425	-83.6565801986733
flux1:	1.76708542713568	61.0297475412211	-94.5157479917359
flux1:	1.77763819095477	68.2984191299454	-106.039743433251
flux1:	1.78819095477387	76.2736332840381	-118.086631924204
flux1:	1.79874371859296	85.0026858251795	-130.550635141687
flux1:	1.80929648241206	94.5333467159616	-143.400040061177
flux1:	1.81984924623115	104.913494497269	-156.710628471585
flux1:	1.83040201005025	116.190709224313	-170.687670200723
flux1:	1.84095477386934	128.411828445854	-185.670532793584
flux1:	1.85150753768844	141.62246546427	-202.115765841914
flux1:	1.86206030150753	155.866489575485	-220.557091266493
flux1:	1.87261306532663	171.185472962234	-241.543904215297
flux1:	1.88316582914573	187.618102706844	-265.563640832293
flux1:	1.89371859296482	205.199561186667	-292.957738247687
flux1:	1.90427135678392	223.960883588101	-323.844655074314
flux1:	1.91482412060301	243.928295864508	-358.065357477406
flux1:	1.92537688442211	265.122544986499	-395.165456692177
flux1:	1.9359296482412	287.558235394855	-434.423251717068
flux1:	1.9464824120603	311.243177941536	-474.925656914991
flux1:	1.95703517587939	336.177765354152	-515.685770410527
flux1:	1.96758793969849	362.354383365119	-555.788550726598
flux1:	1.97814070351758	389.756858452111	-594.545596139034
flux1:	1.98869346733668	418.359952650329	-631.636054151052
flux1:	1.99924623115577	448.128909334944	-667.208970478208
flux1:	2.00979899497487	479.019052816082	-701.923543157089
flux1:	2.02035175879397	510.975458931532	-736.909507240865
flux1:	2.03090452261306	543.932706600637	-773.641374261541
flux1:	2.04145728643216	577.814723817206	-813.735644191791
flux1:	2.05201005025125	612.53475100612	-858.696410974489
flux1:	2.06256281407035	647.995427870456	-909.647153997668
flux1:	2.07311557788944	684.089010325015	-967.091701585757
flux1:	2.08366834170854	720.697723497902	-1030.74532317941
flux1:	2.09422110552764	757.694235939836	-1099.46854282532
flux1:	2.10477386934673	794.942248117871	-1171.32412448715
flux1:	2.11532663316583	832.297189938632	-1243.7623504731
flux1:	2.12587939698492	869.607011913873	-1313.92089242126
flux1:	2.13643216080402	906.713075714885	-1379.00496954025
flux1:	2.14698492462311	943.451150613621	-1436.6939126424
flux1:	2.15753768844221	979.652514103039	-1485.50808643903
flux1:	2.16809045226131	1015.14517038093	-1525.0706525766
flux1:	2.1786432160804	1049.75518209167	-1556.21286270369
flux1:	2.1891959798995	1083.3080943064	-1580.89697318788
flux1:	2.19974874371859	1115.63043599978	-1601.9601391618
flux1:	2.21030150753769	1146.55125985128	-1622.71004141972
flux1:	2.22085427135678	1175.90367998178	-1646.42553915004
flux1:	2.23140703517588	1203.52638628287	-1675.83162085869
flux1:	2.24195979899497	1229.26510347695	-1712.6274444311
flux1:	2.25251256281407	1252.973982857	-1757.14580450018
flux1:	2.26306532663317	1274.5169342966	-1808.2083121956
flux1:	2.27361809045226	1293.76888995612	-1863.21221710343
flux1:	2.28417085427136	1310.61700370426	-1918.44520112492
flux1:	2.29472361809045	1324.96178454407	-1969.58378047131
flux1:	2.30527638190955	1336.71813133501	-2012.29897778798
flux1:	2.31582914572864	1345.81624535166	-2042.87613335802
flux1:	2.32638190954774	1352.20238789681	-2058.75576253754
flux1:	2.33693467336684	1355.83943933497	-2058.91471585575
flux1:	2.34748743718593	1356.70724953414	-2044.02871500136
flux1:	2.35804020100503	1354.80277396984	-2016.38668814884
flux1:	2.36859296482412	1350.13999834819	-1979.56286731654
flux1:	2.37914572864322	1342.7496882811	-1937.89233307957
flux1:	2.38969849246231	1332.67898713408	-1895.8311477082
flux1:	2.40025125628141	1319.99088092348	-1857.30438145101
flux1:	2.4108040201005	1304.76355661314	-1825.14723544392
flux1:	2.4213567839196	1287.08964595807	-1800.72488351833
flux1:	2.4319095477387	1267.07534489303	-1783.78334528463
flux1:	2.44246231155779	1244.83940819934	-1772.54525249334
flux1:	2.45301507537689	1220.51200278379	-1764.02856526417
flux1:	2.46356783919598	1194.23342922691	-1754.53679324063
flux1:	2.47412060301508	1166.15274103712	-1740.24573861958
flux1:	2.48467336683417	1136.42628346376	-1717.79693208983
flux1:	2.49522613065327	1105.21619877826	-1684.80505814888
flux1:	2.50577889447237	1072.68894109347	-1640.19983809893
flux1:	2.51633165829146	1039.01381959248	-1584.3528644613
flux1:	2.52688442211056	1004.3615965647	-1518.97946975132
flux1:	2.53743718592965	968.9031445766	-1446.84534189354
flux1:	2.54798994974875	932.808149275977	-1371.33713375289
flux1:	2.55854271356784	896.243862476569	-1295.9708236532
flux1:	2.56909547738694	859.37390084046	-1223.91322364814
flux1:	2.57964824120604	822.357091857603	-1157.58379064308
flux1:	2.59020100502513	785.346394641343	-1098.389464542
flux1:	2.60075376884423	748.487911800649	-1046.62523254102
flux1:	2.61130653266332	711.9200131045	-1001.54712839578
flux1:	2.62185929648242	675.772598415158	-961.596063369573
flux1:	2.63241206030151	640.166500357104	-924.725435311622
flux1:	2.64296482412061	605.213025511659	-888.770238419811
flux1:	2.6535175879397	571.013630158042	-851.794590780943
flux1:	2.6640703517588	537.659705887183	-812.366190011658
flux1:	2.6746231155779	505.232463304808	-769.725534690064
flux1:	2.68517587939699	473.802906914475	-723.837929417582
flux1:	2.69572864321609	443.431887543929	-675.333645308144
flux1:	2.70628140703518	414.17023770508	-625.355788879388
flux1:	2.71683417085428	386.058993401992	-575.346169002341
flux1:	2.72738693467337	359.129696693384	-526.806969897926
flux1:	2.73793969849247	333.404783137115	-481.078016065873
flux1:	2.74849246231157	308.898045179886	-439.163931295484
flux1:	2.75904522613066	285.615153780736	-401.633481093021
flux1:	2.76959798994976	263.554228972467	-368.597434597167
flux1:	2.78015075376885	242.706439858269	-339.756566487254
flux1:	2.79070351758795	223.05661712799	-314.501442147012
flux1:	2.80125628140704	204.583873531609	-292.041171020803
flux1:	2.81180904522614	187.26222137946	-271.538653931947
flux1:	2.82236180904524	171.061182684384	-252.232519671079
flux1:	2.83291457286433	155.946394138398	-233.530107359856
flux1:	2.84346733668343	141.880199551736	-215.061420055692
flux1:	2.85402010050252	128.822227005479	-196.690653957256
flux1:	2.86457286432162	116.729948498589	-178.489404028029
flux1:	2.87512562814071	105.559211232595	-160.68190432462
flux1:	2.88567839195981	95.2647364314596	-143.57610157007
flux1:	2.8962311557789	85.8005819778774	-127.494421866563
flux1:	2.906783919598	77.1205617029237	-112.715099544424
flux1:	2.9173366834171	69.1786230324265	-99.4308117324728
flux1:	2.92788944723619	61.9291838238295	-87.7273096775347
flux1:	2.93844221105529	55.3274273368271	-77.5814562658634
flux1:	2.94899497487438	49.3295605813556	-68.8757681489892
flux1:	2.95954773869348	43.8930373445821	-61.4247032825041
flux1:	2.97010050251257	38.9767458291931	-55.0068189968389
flux1:	2.98065326633167	34.541164965166	-49.3967320594481
flux1:	2.99120603015077	30.5484890569299	-44.3916758883038
flux1:	3.00175879396986	26.9627212008734	-39.8293983521908
flux1:	3.01231155778896	23.749739373102	-35.5963593790374
flux1:	3.02286432160805	20.8773356757287	-31.6271457508609
flux1:	3.03341708542715	18.3152314236741	-27.8972691307883
flux1:	3.04396984924624	16.0350726365315	-24.4119078123491
flux1:	3.05452261306534	14.0104071952627	-21.1931117034894
flux1:	3.06507537688443	12.2166469784698	-18.2676153929203
flux1:	3.07562814070353	10.6310184095132	-15.6569083513849
flux1:	3.08618090452263	9.23250204435617	-13.3706448126481
flux1:	3.09673366834172	8.00176387877855	-11.4037383159378
flux1:	3.10728643216082	6.92108041025154	-9.73681473103697
flux1:	3.11783919597991	5.97425779520893	-8.33915568065774
flux1:	3.12839195979901	5.14654750843854	-7.17299724092801
flux1:	3.1389447236181	4.42455991293626	-6.19812710721338
flux1:	3.1494974874372	3.7961762826936	-5.37595270548851
flux1:	3.1600502512563	3.25046139752986	-4.67254792299713
flux1:	3.17060301507539	2.77757747206564	-4.06047894055876
flux1:	3.18115577889449	2.36869980893376	-3.51941366059844
flux1:	3.19170854271358	2.01593559363386	-3.03570014243606
flux1:	3.20226130653268	1.71224589795682	-2.60119683501109
flux1:	3.21281407035177	1.45137106118659	-2.21170132084517
flux1:	3.22336683417087	1.22776026490927	-1.86532626284707
flux1:	3.23391959798997	1.03650501348844	-1.56108741448134
flux1:	3.24447236180906	0.873276649075177	-1.29787159329959
flux1:	3.25502512562816	0.734268339394846	-1.07383073767433
flux1:	3.26557788944725	0.616141126044131	-0.886159518177493
flux1:	3.27613065326635	0.515974126074506	-0.73117284874198
flux1:	3.28668341708544	0.431218999482469	-0.604573233040423
flux1:	3.29723618090454	0.359658197219999	-0.501809327828765
flux1:	3.30778894472363	0.299367005621849	-0.41843913243175
flux1:	3.31834170854273	0.24867926478105	-0.350429317735698
flux1:	3.32889447236183	0.206156292985488	-0.294354886722902
flux1:	3.33944723618092	0.170558995332441	-0.247485079872249
flux1:	3.35000000000002	0.140822925694689	-0.207769275016177
