# Supplementary material for: Optics of cone photoreceptors in the chicken (Gallus gallus domesticus)
Source: J R Soc Interface. 2015 Oct 6;12(111):20150591. doi: 10.1098/rsif.2015.0591 (PMC4614498; doi:10.1098/rsif.2015.0591)
Supplement: Oil droplet morphological and refractive index measurements [file rsif20150591supp3.gz › Wilbyetal_data_fluxspectra/green/angle_os-theta-10-os.dat]

flux1:	1.25	0.0193933238602385	-0.0282353425480446
flux1:	1.2605527638191	0.0240376949224451	-0.0346990411443054
flux1:	1.27110552763819	0.0297310124191674	-0.0425452031073849
flux1:	1.28165829145729	0.0366947868161423	-0.0521063077580132
flux1:	1.29221105527638	0.0451937330133005	-0.0638086621265299
flux1:	1.30276381909548	0.0555434083258515	-0.0781879775119276
flux1:	1.31331658291457	0.0681190330804962	-0.0959001877394434
flux1:	1.32386934673367	0.0833656446611349	-0.11772525740955
flux1:	1.33442211055276	0.101809750394342	-0.144562722981335
flux1:	1.34497487437186	0.124072650936555	-0.177419727657284
flux1:	1.35552763819095	0.150885625009222	-0.217394798700271
flux1:	1.36608040201005	0.183107177091851	-0.265663017737233
flux1:	1.37663316582914	0.221742552502905	-0.323470910044872
flux1:	1.38718592964824	0.267965744491708	-0.392151052700292
flux1:	1.39773869346734	0.323144218001493	-0.473167290805567
flux1:	1.40829145728643	0.388866571838117	-0.568200426878309
flux1:	1.41884422110553	0.466973377455763	-0.679279494694874
flux1:	1.42939698492462	0.559591413992129	-0.808955948558926
flux1:	1.43994974874372	0.669171510140571	-0.960506599132459
flux1:	1.45050251256281	0.798530209878103	-1.13813929839968
flux1:	1.46105527638191	0.950895434633892	-1.3471670476699
flux1:	1.471608040201	1.12995629953728	-1.59411288275957
flux1:	1.4821608040201	1.33991722558898	-1.88671309933471
flux1:	1.49271356783919	1.58555640965564	-2.23379777080821
flux1:	1.50326633165829	1.87228868873923	-2.64504509443849
flux1:	1.51381909547739	2.20623277620768	-3.13063141851968
flux1:	1.52437185929648	2.59428272441709	-3.70082936318887
flux1:	1.53492462311558	3.0441834289428	-4.3656427683123
flux1:	1.54547738693467	3.56460987267155	-5.13459773247446
flux1:	1.55603015075377	4.16524965406929	-6.01681877444523
flux1:	1.56658291457286	4.85688830115002	-7.02149706348252
flux1:	1.57713567839196	5.65149669682964	-8.15879478390703
flux1:	1.58768844221105	6.5623197846033	-9.44114132759228
flux1:	1.59824120603015	7.60396567602174	-10.8847822378426
flux1:	1.60879396984924	8.79249403242254	-12.5113588038457
flux1:	1.61934673366834	10.1455024439213	-14.3492405390772
flux1:	1.62989949748744	11.6822094428593	-16.4342993454632
flux1:	1.64045226130653	13.4235324528614	-18.8098158863534
flux1:	1.65100502512563	15.3921588638205	-21.5252692090355
flux1:	1.66155778894472	17.6126083037185	-24.6339078696602
flux1:	1.67211055276382	20.1112838337025	-28.189256891673
flux1:	1.68266331658291	22.9165098372517	-32.241031729421
flux1:	1.69321608040201	26.0585542870798	-36.8312189240589
flux1:	1.7037688442211	29.5696328389596	-41.9912349918467
flux1:	1.7143216080402	33.4838924515363	-47.7410135527252
flux1:	1.72487437185929	37.8373721103134	-54.0906231933724
flux1:	1.73542713567839	42.6679380786537	-61.0446471654272
flux1:	1.74597989949748	48.0151914262382	-68.6091306998726
flux1:	1.75653266331658	53.9203453019047	-76.8004412770249
flux1:	1.76708542713568	60.4260693999349	-85.6548537924743
flux1:	1.77763819095477	67.5762995462708	-95.2371222113466
flux1:	1.78819095477387	75.4160101300916	-105.645896146665
flux1:	1.79874371859296	83.9909476653709	-117.013860636958
flux1:	1.80929648241206	93.3473246807586	-129.501153930787
flux1:	1.81984924623115	103.531473272459	-143.281895292587
flux1:	1.83040201005025	114.589458829749	-158.525217547955
flux1:	1.84095477386934	126.566655334136	-175.373561378546
flux1:	1.85150753768844	139.507283558505	-193.921791894478
flux1:	1.86206030150753	153.453914604261	-214.200921514687
flux1:	1.87261306532663	168.446941406457	-236.169996975071
flux1:	1.88316582914573	184.524020518809	-259.71913693168
flux1:	1.89371859296482	201.719487904788	-284.685601332508
flux1:	1.90427135678392	220.063752740067	-310.882783540779
flux1:	1.91482412060301	239.582673987472	-338.139136484042
flux1:	1.92537688442211	260.296927113007	-366.340851512069
flux1:	1.9359296482412	282.221368956785	-395.469788560608
flux1:	1.9464824120603	305.364410123039	-425.627834877019
flux1:	1.95703517587939	329.727406172383	-457.040842925062
flux1:	1.96758793969849	355.304077554632	-490.038923713242
flux1:	1.97814070351758	382.079968024114	-525.013898889621
flux1:	1.98869346733668	410.031950888514	-562.35826212158
flux1:	1.99924623115577	439.127789411032	-602.393018854606
flux1:	2.00979899497487	469.325757952224	-645.294569059512
flux1:	2.02035175879397	500.574330658886	-691.033301802571
flux1:	2.03090452261306	532.811943515746	-739.337603334758
flux1:	2.04145728643216	565.966838867733	-789.694852068643
flux1:	2.05201005025125	599.95700263371	-841.394895528949
flux1:	2.06256281407035	634.69020369977	-893.612540287033
flux1:	2.07311557788944	670.06414674062	-945.516664983524
flux1:	2.08366834170854	705.966746108581	-996.387694952052
flux1:	2.09422110552764	742.276523722302	-1045.72366555661
flux1:	2.10477386934673	778.863131966719	-1093.31715485853
flux1:	2.11532663316583	815.587996197211	-1139.28907809509
flux1:	2.12587939698492	852.305068566092	-1184.06983994944
flux1:	2.13643216080402	888.861686328625	-1228.32443186096
flux1:	2.14698492462311	925.09952572893	-1272.8269547274
flux1:	2.15753768844221	960.855645869039	-1318.30137290045
flux1:	2.16809045226131	995.963620801082	-1365.2557403096
flux1:	2.1786432160804	1030.25475531281	-1413.84205357825
flux1:	2.1891959798995	1063.55938052367	-1463.77034591886
flux1:	2.19974874371859	1095.70822177932	-1514.29456891049
flux1:	2.21030150753769	1126.53382193279	-1564.27374237307
flux1:	2.22085427135678	1155.87200038117	-1612.29950302435
flux1:	2.23140703517588	1183.56332295158	-1656.87256313588
flux1:	2.24195979899497	1209.45455340733	-1696.60457039259
flux1:	2.25251256281407	1233.40006339281	-1730.4164910606
flux1:	2.26306532663317	1255.26318018199	-1757.70057843582
flux1:	2.27361809045226	1274.91745614676	-1778.41377883853
flux1:	2.28417085427136	1292.24785370679	-1793.07977539254
flux1:	2.29472361809045	1307.15183908896	-1802.69480154258
flux1:	2.30527638190955	1319.54037800098	-1808.55348117456
flux1:	2.31582914572864	1329.33882687172	-1812.02754605269
flux1:	2.32638190954774	1336.48770393529	-1814.33699251731
flux1:	2.33693467336684	1340.94332192496	-1816.35026025291
flux1:	2.34748743718593	1342.67826520727	-1818.4420336863
flux1:	2.35804020100503	1341.68169144736	-1820.42866791111
flux1:	2.36859296482412	1337.95944721558	-1821.59280041987
flux1:	2.37914572864322	1331.5339965029	-1820.79785812576
flux1:	2.38969849246231	1322.44416549787	-1816.67792143706
flux1:	2.40025125628141	1310.74471886325	-1807.8713958218
flux1:	2.4108040201005	1296.50578576915	-1793.25481394056
flux1:	2.4213567839196	1279.81215010878	-1772.13231497149
flux1:	2.4319095477387	1260.76242105959	-1744.34814804673
flux1:	2.44246231155779	1239.46809254818	-1710.3085296241
flux1:	2.45301507537689	1216.05249398926	-1670.91736785351
flux1:	2.46356783919598	1190.64963839951	-1627.44238520143
flux1:	2.47412060301508	1163.40297190554	-1581.33419830576
flux1:	2.48467336683417	1134.4640335699	-1534.02460635522
flux1:	2.49522613065327	1103.99104550245	-1486.73390786745
flux1:	2.50577889447237	1072.14745445503	-1440.31878197378
flux1:	2.51633165829146	1039.10045178371	-1395.18781760053
flux1:	2.52688442211056	1005.01950216474	-1351.29884149328
flux1:	2.53743718592965	970.074903194077	-1308.23380976235
flux1:	2.54798994974875	934.436395761386	-1265.3301199284
flux1:	2.55854271356784	898.271840008645	-1221.83825786943
flux1:	2.56909547738694	861.745961767789	-1177.0763589014
flux1:	2.57964824120604	825.019175895852	-1130.55896779647
flux1:	2.59020100502513	788.246492058449	-1082.08496808394
flux1:	2.60075376884423	751.57650666982	-1031.77561851984
flux1:	2.61130653266332	715.150492001124	-980.058989162036
flux1:	2.62185929648242	679.101593032141	-927.604259723686
flux1:	2.63241206030151	643.554140621908	-875.218555345355
flux1:	2.64296482412061	608.6230919715	-823.727290357594
flux1:	2.6535175879397	574.413601757004	-773.862099811875
flux1:	2.6640703517588	541.020721766422	-726.176393621109
flux1:	2.6746231155779	508.529225754519	-680.999390123581
flux1:	2.68517587939699	477.013548649064	-638.429589782058
flux1:	2.69572864321609	446.537828809328	-598.361826676899
flux1:	2.70628140703518	417.156044851057	-560.539042531167
flux1:	2.71683417085428	388.912235951082	-524.619008099011
flux1:	2.72738693467337	361.84079870548	-490.24548158773
flux1:	2.73793969849247	335.966856115846	-457.112515986059
flux1:	2.74849246231157	311.306691055649	-425.011323502314
flux1:	2.75904522613066	287.868238852933	-393.852626535183
flux1:	2.76959798994976	265.651631832582	-363.663307167543
flux1:	2.78015075376885	244.649784155475	-334.562207767224
flux1:	2.79070351758795	224.849007170036	-306.723630183357
flux1:	2.80125628140704	206.229643709102	-280.33747708394
flux1:	2.81180904522614	188.766708737578	-255.573026863028
flux1:	2.82236180904524	172.430528205164	-232.550806148438
flux1:	2.83291457286433	157.187367778804	-211.325143064219
flux1:	2.84346733668343	143.00004447074	-191.878675199306
flux1:	2.85402010050252	129.82851809903	-174.128634193505
flux1:	2.86457286432162	117.630458069169	-157.94279633284
flux1:	2.87512562814071	106.36178180271	-143.161064907903
flux1:	2.88567839195981	95.9771628791715	-129.617721804063
flux1:	2.8962311557789	86.4305046339021	-117.159991702688
flux1:	2.906783919598	77.6753762889174	-105.660357908907
flux1:	2.9173366834171	69.6654101063645	-95.0221123990514
flux1:	2.92788944723619	62.3546569291223	-85.1790385299648
flux1:	2.93844221105529	55.6979000418019	-76.0906971094697
flux1:	2.94899497487438	49.6509284591836	-67.7348501511633
flux1:	2.95954773869348	44.1707701156128	-60.0985462827409
flux1:	2.97010050251257	39.2158876175316	-53.1694555146381
flux1:	2.98065326633167	34.7463390703197	-46.928966525597
flux1:	2.99120603015077	30.7239056188805	-41.3481240196993
flux1:	3.00175879396986	27.1121887425807	-36.3867132919403
flux1:	3.01231155778896	23.8766794533783	-31.9949869174431
flux1:	3.02286432160805	20.9848011196159	-28.1170301110043
flux1:	3.03341708542715	18.4059288758006	-24.6947033459135
flux1:	3.04396984924624	16.1113877307177	-21.6713566683561
flux1:	3.05452261306534	14.0744316381659	-18.9948381845738
flux1:	3.06507537688443	12.270206682244	-16.6195479902009
flux1:	3.07562814070353	10.6757005564881	-14.5074230802936
flux1:	3.08618090452263	9.2696807340327	-12.6278601697509
flux1:	3.09673366834172	8.03262400203159	-10.956743708112
flux1:	3.10728643216082	6.94663898562172	-9.47491097544968
flux1:	3.11783919597991	5.99538354459184	-8.16646411301075
flux1:	3.12839195979901	5.16397886919374	-7.01728766130075
flux1:	3.1389447236181	4.43892129976067	-6.01398098296986
flux1:	3.1494974874372	3.80799328399976	-5.14324999466519
flux1:	3.1600502512563	3.2601746907409	-4.39169482948532
flux1:	3.17060301507539	2.78555517071764	-3.74589057883784
flux1:	3.18115577889449	2.37524862342925	-3.19265989129669
flux1:	3.19170854271358	2.02131048833301	-2.71944365878343
flux1:	3.20226130653268	1.71665822818816	-2.31467648275631
flux1:	3.21281407035177	1.4549956375415	-1.96808168271572
flux1:	3.22336683417087	1.23074121681254	-1.67082727970028
flux1:	3.23391959798997	1.03896068605498	-1.41552758974771
flux1:	3.24447236180906	0.875303910046772	-1.19611772357797
flux1:	3.25502512562816	0.735946166205354	-1.00765133074555
flux1:	3.26557788944725	0.617533677352753	-0.846072444137947
flux1:	3.27613065326635	0.517133462457585	-0.707998095349184
flux1:	3.28668341708544	0.432187287638408	-0.590532229789257
flux1:	3.29723618090454	0.360469571062748	-0.491121095464036
flux1:	3.30778894472363	0.300049151364561	-0.407453992830087
flux1:	3.31834170854273	0.249254628086843	-0.337408078811036
flux1:	3.32889447236183	0.206643089692993	-0.279029708910403
flux1:	3.33944723618092	0.170972050720698	-0.230539240712551
flux1:	3.35000000000002	0.141174294262958	-0.19034475760655
