# Supplementary material for: Optics of cone photoreceptors in the chicken (Gallus gallus domesticus)
Source: J R Soc Interface. 2015 Oct 6;12(111):20150591. doi: 10.1098/rsif.2015.0591 (PMC4614498; doi:10.1098/rsif.2015.0591)
Supplement: Oil droplet morphological and refractive index measurements [file rsif20150591supp3.gz › Wilbyetal_data_fluxspectra/green/angle_os-theta-15-os.dat]

flux1:	1.25	0.0191539277041671	-0.0248838210498023
flux1:	1.2605527638191	0.0237523916981453	-0.0306707681605771
flux1:	1.27110552763819	0.0293916326582031	-0.0377361154852779
flux1:	1.28165829145729	0.0362917427114728	-0.0463771247049146
flux1:	1.29221105527638	0.0447157455537958	-0.0569616997787023
flux1:	1.30276381909548	0.0549771659725525	-0.0699371761919833
flux1:	1.31331658291457	0.0674487666382802	-0.0858359951697412
flux1:	1.32386934673367	0.082572594513155	-0.105277563017069
flux1:	1.33442211055276	0.100871493851961	-0.128966573624885
flux1:	1.34497487437186	0.122962258890888	-0.15768941849955
flux1:	1.35552763819095	0.149570600949911	-0.192311767972774
flux1:	1.36608040201005	0.181548121907082	-0.233781542212794
flux1:	1.37663316582914	0.219891497496028	-0.283142562206739
flux1:	1.38718592964824	0.265764069227213	-0.341564667971099
flux1:	1.39773869346734	0.320520061517882	-0.410395768949394
flux1:	1.40829145728643	0.385731640749654	-0.491239576223523
flux1:	1.41884422110553	0.463219019129632	-0.586058495028662
flux1:	1.42939698492462	0.555083820883519	-0.697294978825181
flux1:	1.43994974874372	0.663745908657956	-0.827997440105801
flux1:	1.45050251256281	0.791983842973618	-0.98193099021924
flux1:	1.46105527638191	0.942979153416991	-1.16365165093282
flux1:	1.471608040201	1.12036455123402	-1.37852541283577
flux1:	1.4821608040201	1.32827617534678	-1.63268075271595
flux1:	1.49271356783919	1.57140995113219	-1.93289326815562
flux1:	1.50326633165829	1.85508205195922	-2.28641336253206
flux1:	1.51381909547739	2.18529340157671	-2.70076447342374
flux1:	1.52437185929648	2.56879811031209	-3.18355926843317
flux1:	1.53492462311558	3.01317560041366	-3.74240165868826
flux1:	1.54547738693467	3.52690611199484	-4.38495386749308
flux1:	1.55603015075377	4.11944919197486	-5.11923782331059
flux1:	1.56658291457286	4.80132458743834	-5.95420443528777
flux1:	1.57713567839196	5.58419490077019	-6.90054679759479
flux1:	1.58768844221105	6.48094922685844	-7.9716710580008
flux1:	1.59824120603015	7.50578678762967	-9.18468914487894
flux1:	1.60879396984924	8.67429952777971	-10.5612665360636
flux1:	1.61934673366834	10.0035524452767	-12.1281444476634
flux1:	1.62989949748744	11.5121602238998	-13.9171532585924
flux1:	1.64045226130653	13.2203586984	-15.9645538554681
flux1:	1.65100502512563	15.1500694349791	-18.309614928285
flux1:	1.66155778894472	17.3249555377044	-20.9924781532211
flux1:	1.67211055276382	19.7704667808697	-24.0515719217324
flux1:	1.68266331658291	22.5138718957277	-27.5210448898411
flux1:	1.69321608040201	25.5842757824404	-31.4288140428593
flux1:	1.7037688442211	29.01261947477	-35.7957984749412
flux1:	1.7143216080402	32.8316604581669	-40.636741620229
flux1:	1.72487437185929	37.0759310677271	-45.9627823299712
flux1:	1.73542713567839	41.7816728006428	-51.7856868604056
flux1:	1.74597989949748	46.9867442024856	-58.1234053342204
flux1:	1.75653266331658	52.7305002757149	-65.006321357645
flux1:	1.76708542713568	59.053641449062	-72.4831882304404
flux1:	1.77763819095477	65.9980300597023	-80.6253842792345
flux1:	1.78819095477387	73.6064728064776	-89.5279946729671
flux1:	1.79874371859296	81.9224677945356	-99.3065560216692
flux1:	1.80929648241206	90.9899150217468	-110.08912796625
flux1:	1.81984924623115	100.852790038214	-122.00443931334
flux1:	1.83040201005025	111.55478084219	-135.167800068222
flux1:	1.84095477386934	123.138888669693	-149.666984190026
flux1:	1.85150753768844	135.646994365735	-165.550364392057
flux1:	1.86206030150753	149.119392211126	-182.819459904148
flux1:	1.87261306532663	163.594293714262	-201.42790258964
flux1:	1.88316582914573	179.107304673405	-221.288475440268
flux1:	1.89371859296482	195.690878751286	-242.288917322483
flux1:	1.90427135678392	213.37375163036	-264.315348325609
flux1:	1.91482412060301	232.180360653811	-287.279799727783
flux1:	1.92537688442211	252.130255097612	-311.146387409878
flux1:	1.9359296482412	273.237503673334	-335.950168406244
flux1:	1.9464824120603	295.510106818837	-361.804021872863
flux1:	1.95703517587939	318.949421674352	-388.891342979457
flux1:	1.96758793969849	343.549608919104	-417.444786596656
flux1:	1.97814070351758	369.297110596998	-447.713017440295
flux1:	1.98869346733668	396.170167548001	-479.918655128728
flux1:	1.99924623115577	424.138385420124	-514.212195876736
flux1:	2.00979899497487	453.162357173385	-550.628965978902
flux1:	2.02035175879397	483.193349439561	-589.058154612321
flux1:	2.03090452261306	514.173060676403	-629.232838435459
flux1:	2.04145728643216	546.033458372181	-670.746376530232
flux1:	2.05201005025125	578.696702997968	-713.094335588563
flux1:	2.06256281407035	612.075167175841	-755.734776327917
flux1:	2.07311557788944	646.071557366205	-798.156057889833
flux1:	2.08366834170854	680.579144996556	-839.941238527317
flux1:	2.09422110552764	715.482112645602	-880.820174266918
flux1:	2.10477386934673	750.656017654896	-920.702188840816
flux1:	2.11532663316583	785.968373705247	-959.68280596017
flux1:	2.12587939698492	821.279348285069	-998.019071360477
flux1:	2.13643216080402	856.442570945539	-1036.07204169775
flux1:	2.14698492462311	891.306046649481	-1074.22279737308
flux1:	2.15753768844221	925.713167140787	-1112.77713748668
flux1:	2.16809045226131	959.503812058652	-1151.87917311169
flux1:	2.1786432160804	992.515531939037	-1191.4520896526
flux1:	2.1891959798995	1024.58480344439	-1231.17643983987
flux1:	2.19974874371859	1055.54834524663	-1270.50710010212
flux1:	2.21030150753769	1085.2444817041	-1308.72406577911
flux1:	2.22085427135678	1113.51453797496	-1345.01045896597
flux1:	2.23140703517588	1140.20424815127	-1378.55033684294
flux1:	2.24195979899497	1165.16515727749	-1408.63549044599
flux1:	2.25251256281407	1188.25599660088	-1434.76437464807
flux1:	2.26306532663317	1209.34401266893	-1456.71205050169
flux1:	2.27361809045226	1228.30623289203	-1474.55293383123
flux1:	2.28417085427136	1245.03065112716	-1488.62946814731
flux1:	2.29472361809045	1259.41731966636	-1499.47478708195
flux1:	2.30527638190955	1271.37933560694	-1507.70833907418
flux1:	2.31582914572864	1280.84370969606	-1513.9256169829
flux1:	2.32638190954774	1287.75210737436	-1518.59829665238
flux1:	2.33693467336684	1292.0614518941	-1521.9952944355
flux1:	2.34748743718593	1293.74437953634	-1524.13322019306
flux1:	2.35804020100503	1292.78953929553	-1524.76554563055
flux1:	2.36859296482412	1289.20173064207	-1523.41817654971
flux1:	2.37914572864322	1283.00187519746	-1519.47079357707
flux1:	2.38969849246231	1274.22682196547	-1512.2700125119
flux1:	2.40025125628141	1262.92898790081	-1501.24933044353
flux1:	2.4108040201005	1249.17583866044	-1486.02908500713
flux1:	2.4213567839196	1233.049217809	-1466.47832863052
flux1:	2.4319095477387	1214.64453412492	-1442.7337380835
flux1:	2.44246231155779	1194.06981902541	-1415.18047424383
flux1:	2.45301507537689	1171.44466811075	-1384.4026273828
flux1:	2.46356783919598	1146.89908111237	-1351.10951003921
flux1:	2.47412060301508	1120.5722161068	-1316.04448154577
flux1:	2.48467336683417	1092.61107460675	-1279.88796578852
flux1:	2.49522613065327	1063.1691337942	-1243.17257902614
flux1:	2.50577889447237	1032.40494326868	-1206.22942274446
flux1:	2.51633165829146	1000.48070373782	-1169.17713522706
flux1:	2.52688442211056	967.560844740484	-1131.95217297082
flux1:	2.53743718592965	933.810619452817	-1094.36732998266
flux1:	2.54798994974875	899.394734065338	-1056.18156704754
flux1:	2.55854271356784	864.476028366871	-1017.16780340292
flux1:	2.56909547738694	829.214223799813	-977.1713288282
flux1:	2.57964824120604	793.764752878693	-936.154626713925
flux1:	2.59020100502513	758.277681534084	-894.223695200536
flux1:	2.60075376884423	722.896733941412	-851.629992630486
flux1:	2.61130653266332	687.758426047246	-808.745031606117
flux1:	2.62185929648242	652.991311839318	-766.01184735419
flux1:	2.63241206030151	618.715344967613	-723.885139496477
flux1:	2.64296482412061	585.041356312443	-682.774871300727
flux1:	2.6535175879397	552.070647570732	-643.004740389703
flux1:	2.6640703517588	519.894700340413	-604.789912128602
flux1:	2.6746231155779	488.594998569303	-568.232433285071
flux1:	2.68517587939699	458.24296140909	-533.330634319865
flux1:	2.69572864321609	428.899981850492	-499.999679989261
flux1:	2.70628140703518	400.617564213617	-468.101199620289
flux1:	2.71683417085428	373.437552482665	-437.478577582992
flux1:	2.72738693467337	347.39244005895	-407.991812452006
flux1:	2.73793969849247	322.505750519535	-379.544522605593
flux1:	2.74849246231157	298.792479482691	-352.097561460432
flux1:	2.75904522613066	276.259587772882	-325.668163180346
flux1:	2.76959798994976	254.906536530215	-300.317956336372
flux1:	2.78015075376885	234.725855965222	-276.135185871399
flux1:	2.79070351758795	215.703739387518	-253.215730558157
flux1:	2.80125628140704	197.820654227208	-231.645554368296
flux1:	2.81180904522614	181.051962112771	-211.485944371186
flux1:	2.82236180904524	165.368539638116	-192.762844775244
flux1:	2.83291457286433	150.737391828215	-175.461912332733
flux1:	2.84346733668343	137.122251125537	-159.530397279056
flux1:	2.85402010050252	124.484155175911	-144.885312456766
flux1:	2.86457286432162	112.781998047908	-131.425479099479
flux1:	2.87512562814071	101.973050834019	-119.044144224774
flux1:	2.88567839195981	92.0134483463763	-107.639429394936
flux1:	2.8962311557789	82.8586398648394	-97.1213349938736
flux1:	2.906783919598	74.4638026076471	-87.4153541756794
flux1:	2.9173366834171	66.7842168556485	-78.4633053240787
flux1:	2.92788944723619	59.7756024036398	-70.221906106958
flux1:	2.93844221105529	53.3944163101942	-62.6594560661032
flux1:	2.94899497487438	47.5981121874185	-55.7511715105212
flux1:	2.95954773869348	42.3453620416126	-49.4741222777761
flux1:	2.97010050251257	37.596241991349	-43.8029332302204
flux1:	2.98065326633167	33.3123835728959	-38.7071487978346
flux1:	2.99120603015077	29.4570929406678	-34.1505188306333
flux1:	3.00175879396986	25.9954403080731	-30.0918345696681
flux1:	3.01231155778896	22.8943221146186	-26.4866533654196
flux1:	3.02286432160805	20.1224985936682	-23.2893323230869
flux1:	3.03341708542715	17.6506091735617	-20.4550323251817
flux1:	3.04396984924624	15.4511681618255	-17.9415172450523
flux1:	3.05452261306534	13.4985431860689	-15.7105904836891
flux1:	3.06507537688443	11.7689186237448	-13.7289846697648
flux1:	3.07562814070353	10.2402463003248	-11.9685758887539
flux1:	3.08618090452263	8.89218567534952	-10.4059561042556
flux1:	3.09673366834172	7.70603549156914	-9.02157411527593
flux1:	3.10728643216082	6.66465884988189	-7.79873479081648
flux1:	3.11783919597991	5.75240348301021	-6.72269603052383
flux1:	3.12839195979901	4.95501873706213	-5.7799795874628
flux1:	3.1389447236181	4.25957070427829	-4.95790542244168
flux1:	3.1494974874372	3.6543567151381	-4.2443167624231
flux1:	3.1600502512563	3.12882019383385	-3.6274679163183
flux1:	3.17060301507539	2.67346682279831	-3.09605607697877
flux1:	3.18115577889449	2.27978274972533	-2.63936455747881
flux1:	3.19170854271358	1.9401554390234	-2.24745829099496
flux1:	3.20226130653268	1.64779771281291	-1.91136047029094
flux1:	3.21281407035177	1.39667534186057	-1.62315599458956
flux1:	3.22336683417087	1.18143846607799	-1.37600416371275
flux1:	3.23391959798997	0.997357065174678	-1.16407645142102
flux1:	3.24447236180906	0.840260556223406	-0.982449188466384
flux1:	3.25502512562816	0.70648156011861	-0.826976883838067
flux1:	3.26557788944725	0.592803829469461	-0.694161115245913
flux1:	3.27613065326635	0.496414236371956	-0.581023610821141
flux1:	3.28668341708544	0.414858718001984	-0.484991888411412
flux1:	3.29723618090454	0.346002039009202	-0.403806392783519
flux1:	3.30778894472363	0.287991177560942	-0.335455118055768
flux1:	3.31834170854273	0.239222159141904	-0.278134920828978
flux1:	3.32889447236183	0.198310132572137	-0.230232358176589
flux1:	3.33944723618092	0.164062463031041	-0.190314582298966
flux1:	3.35000000000002	0.1354546414025	-0.157122704789575
