# Supplementary material for: Optics of cone photoreceptors in the chicken (Gallus gallus domesticus)
Source: J R Soc Interface. 2015 Oct 6;12(111):20150591. doi: 10.1098/rsif.2015.0591 (PMC4614498; doi:10.1098/rsif.2015.0591)
Supplement: Oil droplet morphological and refractive index measurements [file rsif20150591supp3.gz › Wilbyetal_data_fluxspectra/green/angle_os-theta-20-os.dat]

flux1:	1.25	0.0186934023609481	-0.0195431208650842
flux1:	1.2605527638191	0.0231916329359477	-0.0241727445735321
flux1:	1.27110552763819	0.0287097807295241	-0.0298400599493403
flux1:	1.28165829145729	0.0354637229818501	-0.0367747393797138
flux1:	1.29221105527638	0.0437114235458604	-0.0452563497066031
flux1:	1.30276381909548	0.0537603326823043	-0.0556218931227771
flux1:	1.31331658291457	0.0659759198600783	-0.0682727231876004
flux1:	1.32386934673367	0.080791478241209	-0.0836805603211636
flux1:	1.33442211055276	0.0987193505181636	-0.102392761264812
flux1:	1.34497487437186	0.120363740944861	-0.125037486284032
flux1:	1.35552763819095	0.1464352836068	-0.152329811929169
flux1:	1.36608040201005	0.177767548217235	-0.185080345079383
flux1:	1.37663316582914	0.215335676917682	-0.224208377243029
flux1:	1.38718592964824	0.260277345332101	-0.270762246750846
flux1:	1.39773869346734	0.313916249871756	-0.32595002573354
flux1:	1.40829145728643	0.377788327728848	-0.391183151749526
flux1:	1.41884422110553	0.453670906451329	-0.468133990876411
flux1:	1.42939698492462	0.543614982038329	-0.558805285339403
flux1:	1.43994974874372	0.649980814773012	-0.665606058458229
flux1:	1.45050251256281	0.775477008154654	-0.791426259775893
flux1:	1.46105527638191	0.92320322561196	-0.939701671492596
flux1:	1.471608040201	1.09669666778129	-1.11446164335134
flux1:	1.4821608040201	1.29998238930208	-1.32035369669297
flux1:	1.49271356783919	1.53762750366253	-1.56264051377806
flux1:	1.50326633165829	1.81479926284617	-1.84716792958594
flux1:	1.51381909547739	2.13732693095418	-2.18030889734575
flux1:	1.52437185929648	2.51176731559442	-2.56889974811294
flux1:	1.53492462311558	2.94547372482273	-3.02019825868977
flux1:	1.54547738693467	3.4466680262759	-3.54190106337104
flux1:	1.55603015075377	4.02451540204031	-4.1422548299306
flux1:	1.56658291457286	4.68920126196133	-4.83027890302857
flux1:	1.57713567839196	5.45200966738285	-5.61609385983027
flux1:	1.58768844221105	6.32540250726378	-6.51133041860988
flux1:	1.59824120603015	7.32309850976195	-7.52958060594914
flux1:	1.60879396984924	8.4601510546592	-8.68684457583108
flux1:	1.61934673366834	9.75302362461273	-10.0019105690695
flux1:	1.62989949748744	11.2196615642677	-11.4965805303098
flux1:	1.64045226130653	12.8795587100744	-13.195635966423
flux1:	1.65100502512563	14.7538173191397	-15.1264537800674
flux1:	1.66155778894472	16.8651995628956	-17.3182500347999
flux1:	1.67211055276382	19.238168768476	-19.8010357047166
flux1:	1.68266331658291	21.8989184580902	-22.6044664751712
flux1:	1.69321608040201	24.8753871091066	-25.7568116802066
flux1:	1.7037688442211	28.1972565302557	-29.2842409506824
flux1:	1.7143216080402	31.8959316608157	-33.2105705695294
flux1:	1.72487437185929	36.0044995681546	-37.5575771938438
flux1:	1.73542713567839	40.5576654909366	-42.3459852682786
flux1:	1.74597989949748	45.5916637644596	-47.5972115864698
flux1:	1.75653266331658	51.144141553571	-53.3358177225266
flux1:	1.76708542713568	57.2540134780884	-59.5923582796902
flux1:	1.77763819095477	63.9612852790303	-66.4060214900974
flux1:	1.78819095477387	71.306844901947	-73.8263195491365
flux1:	1.79874371859296	79.3322196554084	-81.9132336722195
flux1:	1.80929648241206	88.0792983427454	-90.7356014982933
flux1:	1.81984924623115	97.5900177648178	-100.367936844847
flux1:	1.83040201005025	107.906013512376	-110.886077847499
flux1:	1.84095477386934	119.068235484323	-122.362041174027
flux1:	1.85150753768844	131.116529334206	-134.85843256562
flux1:	1.86206030150753	144.089185681193	-148.422973815253
flux1:	1.87261306532663	158.022459524708	-163.084156817769
flux1:	1.88316582914573	172.950063060067	-178.849385343972
flux1:	1.89371859296482	188.902635597126	-195.706744480437
flux1:	1.90427135678392	205.907194855336	-213.630593959558
flux1:	1.91482412060301	223.986574640498	-232.589910879384
flux1:	1.92537688442211	243.158854418526	-252.557443277939
flux1:	1.9359296482412	263.436787041845	-273.51778788932
flux1:	1.9464824120603	284.827231686227	-295.473275109979
flux1:	1.95703517587939	307.330599552758	-318.447266670409
flux1:	1.96758793969849	330.940320561024	-342.484480920669
flux1:	1.97814070351758	355.642339684668	-367.647367091903
flux1:	1.98869346733668	381.414651621051	-394.007277995301
flux1:	1.99924623115577	408.226882706308	-421.630155783841
flux1:	2.00979899497487	436.039928862509	-450.558603011288
flux1:	2.02035175879397	464.805658099088	-480.794320409239
flux1:	2.03090452261306	494.466686120692	-512.285375773865
flux1:	2.04145728643216	524.956233188917	-544.921096546849
flux1:	2.05201005025125	556.198069919578	-578.53466115455
flux1:	2.06256281407035	588.106559229355	-612.911649996864
flux1:	2.07311557788944	620.586800421164	-647.803024654957
flux1:	2.08366834170854	653.53488012692	-682.942408910582
flux1:	2.09422110552764	686.838233387392	-718.068049170808
flux1:	2.10477386934673	720.376116164212	-752.948000949416
flux1:	2.11532663316583	754.020189051631	-787.403742358597
flux1:	2.12587939698492	787.635210407434	-821.325290077736
flux1:	2.13643216080402	821.079835395188	-854.672345085741
flux1:	2.14698492462311	854.207516279545	-887.460785596927
flux1:	2.15753768844221	886.867497731536	-919.738961315444
flux1:	2.16809045226131	918.905899063718	-951.56031169499
flux1:	2.1786432160804	950.166873817764	-982.9569616147
flux1:	2.1891959798995	980.493835035641	-1013.91561369518
flux1:	2.19974874371859	1009.73073280389	-1044.35590397602
flux1:	2.21030150753769	1037.72336964665	-1074.11380797976
flux1:	2.22085427135678	1064.32073819425	-1102.93622452626
flux1:	2.23140703517588	1089.37636536965	-1130.49325157696
flux1:	2.24195979899497	1112.74964757489	-1156.40972363652
flux1:	2.25251256281407	1134.30716108085	-1180.3096356636
flux1:	2.26306532663317	1153.92393207176	-1201.86148338603
flux1:	2.27361809045226	1171.48465052885	-1220.81324432789
flux1:	2.28417085427136	1186.88481128305	-1237.01184959886
flux1:	2.29472361809045	1200.03176562087	-1250.40854175875
flux1:	2.30527638190955	1210.84566683323	-1261.05365159154
flux1:	2.31582914572864	1219.26029385806	-1269.08168714004
flux1:	2.32638190954774	1225.22373963988	-1274.68448855127
flux1:	2.33693467336684	1228.69895331918	-1278.0714418481
flux1:	2.34748743718593	1229.66412857679	-1279.42206697595
flux1:	2.35804020100503	1228.11293412512	-1278.84312254096
flux1:	2.36859296482412	1224.05458457877	-1276.34369097284
flux1:	2.37914572864322	1217.51375208286	-1271.8353963632
flux1:	2.38969849246231	1208.53032071341	-1265.15485484244
flux1:	2.40025125628141	1197.15898611254	-1256.0984665259
flux1:	2.4108040201005	1183.46870433383	-1244.45971533302
flux1:	2.4213567839196	1167.54199570344	-1230.06429211315
flux1:	2.4319095477387	1149.47411143406	-1212.80277174009
flux1:	2.44246231155779	1129.37207424113	-1192.65998898237
flux1:	2.45301507537689	1107.35360719337	-1169.73583053847
flux1:	2.46356783919598	1083.54596730908	-1144.24920551865
flux1:	2.47412060301508	1058.08470275849	-1116.51991547234
flux1:	2.48467336683417	1031.11235285024	-1086.93130678583
flux1:	2.49522613065327	1002.77710944019	-1055.88446352747
flux1:	2.50577889447237	973.231457920174	-1023.75674376231
flux1:	2.51633165829146	942.630814196507	-990.8727295433
flux1:	2.52688442211056	911.132173051871	-957.488406296256
flux1:	2.53743718592965	878.892783026825	-923.785180310893
flux1:	2.54798994974875	846.068862018621	-889.871264532898
flux1:	2.55854271356784	812.814367758336	-855.791268270215
flux1:	2.56909547738694	779.279837011084	-821.545895063957
flux1:	2.57964824120604	745.611305728478	-787.120429219692
flux1:	2.59020100502513	711.94932115074	-752.515549108514
flux1:	2.60075376884423	678.428054739944	-717.771431296307
flux1:	2.61130653266332	645.174521976782	-682.978635319665
flux1:	2.62185929648242	612.307913164788	-648.275244712027
flux1:	2.63241206030151	579.939037077848	-613.834907555121
flux1:	2.64296482412061	548.169877232146	-579.851589337524
flux1:	2.6535175879397	517.093259647058	-546.524370582847
flux1:	2.6640703517588	486.792629507681	-514.042619530341
flux1:	2.6746231155779	457.341933041399	-482.571207660029
flux1:	2.68517587939699	428.805600356619	-452.23724074621
flux1:	2.69572864321609	401.238623606369	-423.121714787491
flux1:	2.70628140703518	374.686723900683	-395.259156676012
flux1:	2.71683417085428	349.18659971115	-368.645432144423
flux1:	2.72738693467337	324.766248287075	-343.250556376068
flux1:	2.73793969849247	301.445351165068	-319.031935583077
flux1:	2.74849246231157	279.235714594028	-295.944732376463
flux1:	2.75904522613066	258.141755212871	-273.948603441647
flux1:	2.76959798994976	238.161021657282	-253.011814870551
flux1:	2.78015075376885	219.284743039225	-233.113718977027
flux1:	2.79070351758795	201.498395428657	-214.245484855583
flux1:	2.80125628140704	184.782278297224	-196.408303819364
flux1:	2.81180904522614	169.112093427746	-179.608862173036
flux1:	2.82236180904524	154.45951935223	-163.853193409617
flux1:	2.83291457286433	140.792775329508	-149.140906397843
flux1:	2.84346733668343	128.077169407507	-135.461476704274
flux1:	2.85402010050252	116.275625743407	-122.793072707691
flux1:	2.86457286432162	105.34918717757	-111.103234345768
flux1:	2.87512562814071	95.2574895151177	-100.350377139801
flux1:	2.88567839195981	85.9592046419149	-90.4855362426436
flux1:	2.8962311557789	77.4124503638433	-81.4543659107439
flux1:	2.906783919598	69.5751653682872	-73.1995801167037
flux1:	2.9173366834171	62.4054484467528	-65.6637021223508
flux1:	2.92788944723619	55.8618617852584	-58.7915860610423
flux1:	2.93844221105529	49.90369856238	-52.5321118327086
flux1:	2.94899497487438	44.4912156515059	-46.8388055552448
flux1:	2.95954773869348	39.5858325873598	-41.6696057363251
flux1:	2.97010050251257	35.150298164322	-36.9862358851662
flux1:	2.98065326633167	31.1488263440382	-32.7535486609101
flux1:	2.99120603015077	27.5472032968225	-28.9389480429064
flux1:	3.00175879396986	24.3128675152988	-25.5118262848479
flux1:	3.01231155778896	21.4149651368428	-22.4429752551915
flux1:	3.02286432160805	18.824382669567	-19.7040596655475
flux1:	3.03341708542715	16.5137593741682	-17.2673097005375
flux1:	3.04396984924624	14.4574816225247	-15.1055253468326
flux1:	3.05452261306534	12.631661486837	-13.1923434596825
flux1:	3.06507537688443	11.0141017531252	-11.5026154704601
flux1:	3.07562814070353	9.58424947595709	-10.0127456958816
flux1:	3.08618090452263	8.32314003319007	-8.70091946694546
flux1:	3.09673366834172	7.21333351841322	-7.54722844993471
flux1:	3.10728643216082	6.23884517778487	-6.53372591154156
flux1:	3.11783919597991	5.38507143283677	-5.64442263613196
flux1:	3.12839195979901	4.6387129032723	-4.86520858297656
flux1:	3.1389447236181	3.98769570114138	-4.183689336475
flux1:	3.1494974874372	3.42109210949488	-3.58895563183221
flux1:	3.1600502512563	2.92904162567136	-3.07133171775499
flux1:	3.17060301507539	2.50267320498375	-2.6221507860828
flux1:	3.18115577889449	2.1340293978206	-2.23358407450397
flux1:	3.19170854271358	1.81599295383821	-1.89852356438238
flux1:	3.20226130653268	1.54221634827114	-1.61050325461182
flux1:	3.21281407035177	1.30705457767826	-1.36364474631991
flux1:	3.22336683417087	1.10550148368596	-1.15262027328649
flux1:	3.23391959798997	0.933129779426116	-0.972630169262036
flux1:	3.24447236180906	0.786034878575929	-0.819389786653631
flux1:	3.25502512562816	0.660782565769212	-0.689117020173313
flux1:	3.26557788944725	0.554360492066577	-0.578511438221293
flux1:	3.27613065326635	0.464133430500116	-0.484720714724766
flux1:	3.28668341708544	0.387802190201083	-0.405296156119081
flux1:	3.29723618090454	0.323366057338401	-0.338142987080511
flux1:	3.30778894472363	0.26908860486346	-0.281471070941943
flux1:	3.31834170854273	0.22346669767368	-0.233749448076034
flux1:	3.32889447236183	0.185202508007063	-0.1936659285997
flux1:	3.33944723618092	0.153178345691265	-0.160092016987005
flux1:	3.35000000000002	0.126434106779184	-0.132053479516222
