# Supplementary material for: Optics of cone photoreceptors in the chicken (Gallus gallus domesticus)
Source: J R Soc Interface. 2015 Oct 6;12(111):20150591. doi: 10.1098/rsif.2015.0591 (PMC4614498; doi:10.1098/rsif.2015.0591)
Supplement: Oil droplet morphological and refractive index measurements [file rsif20150591supp3.gz › Wilbyetal_data_fluxspectra/green/angle_os-theta-25-os.dat]

flux1:	1.25	0.0179583657629037	-0.0159454392270062
flux1:	1.2605527638191	0.0222853035987078	-0.0197571980542457
flux1:	1.27110552763819	0.0275939357629088	-0.0244219158129771
flux1:	1.28165829145729	0.0340920011998351	-0.0301210685396524
flux1:	1.29221105527638	0.0420276885184427	-0.0370741071969079
flux1:	1.30276381909548	0.0516967323479526	-0.0455452463016021
flux1:	1.31331658291457	0.0634505925131799	-0.0558504119300651
flux1:	1.32386934673367	0.0777058491190357	-0.0683640673132977
flux1:	1.33442211055276	0.0949549563658909	-0.0835257613473441
flux1:	1.34497487437186	0.115778511145587	-0.101846409509053
flux1:	1.35552763819095	0.140859199761838	-0.12391453847369
flux1:	1.36608040201005	0.170997595224829	-0.150403108991713
flux1:	1.37663316582914	0.207129988082807	-0.182078107798074
flux1:	1.38718592964824	0.250348436435857	-0.219810858569268
flux1:	1.39773869346734	0.301923226144021	-0.264596616108604
flux1:	1.40829145728643	0.363327935677035	-0.317582004471305
flux1:	1.41884422110553	0.436267294279467	-0.380102981433919
flux1:	1.42939698492462	0.522708019056445	-0.453733289975817
flux1:	1.43994974874372	0.62491280735909	-0.540341403661488
flux1:	1.45050251256281	0.745477641754733	-0.64215244603832
flux1:	1.46105527638191	0.887372547288123	-0.761810618331592
flux1:	1.471608040201	1.0539859130025	-0.902437069777041
flux1:	1.4821608040201	1.24917245250002	-1.06767742210112
flux1:	1.49271356783919	1.47730484077385	-1.26173270571967
flux1:	1.50326633165829	1.74332901483115	-1.48936881935173
flux1:	1.51381909547739	2.05282306776869	-1.75590428010213
flux1:	1.52437185929648	2.4120596055096	-2.06718408775035
flux1:	1.53492462311558	2.82807136285098	-2.42955618565849
flux1:	1.54547738693467	3.30871979434799	-2.8498717134522
flux1:	1.55603015075377	3.86276626868234	-3.3355280067709
flux1:	1.56658291457286	4.49994539731447	-3.89456494992559
flux1:	1.57713567839196	5.23103991843267	-4.53581578753768
flux1:	1.58768844221105	6.06795644135904	-5.2691074836984
flux1:	1.59824120603015	7.02380123418357	-6.1055025296777
flux1:	1.60879396984924	8.11295509976736	-7.057567924785
flux1:	1.61934673366834	9.35114624914754	-8.13964193263541
flux1:	1.62989949748744	10.7555199440184	-9.36804800463872
flux1:	1.64045226130653	12.3447035218867	-10.7611922146146
flux1:	1.65100502512563	14.1388652740137	-12.3394919197684
flux1:	1.66155778894472	16.1597655006518	-14.1251236028497
flux1:	1.67211055276382	18.4307978988079	-16.1416300351189
flux1:	1.68266331658291	20.9770193108875	-18.4134616539513
flux1:	1.69321608040201	23.8251657364545	-20.965526532291
flux1:	1.7037688442211	27.0036523790225	-23.8227978883774
flux1:	1.7143216080402	30.5425554599194	-27.0100116125827
flux1:	1.72487437185929	34.4735734906544	-30.5515044042591
flux1:	1.73542713567839	38.8299656802363	-34.4712810420406
flux1:	1.74597989949748	43.6464652629555	-38.7934056290321
flux1:	1.75653266331658	48.9591656069387	-43.5427392915636
flux1:	1.76708542713568	54.8053770968424	-48.7459073388546
flux1:	1.77763819095477	61.2234530556538	-54.4322541763669
flux1:	1.78819095477387	68.2525831709817	-60.634528938661
flux1:	1.79874371859296	75.932553218106	-67.3891644462083
flux1:	1.80929648241206	84.3034703359361	-74.7361817160985
flux1:	1.81984924623115	93.4054534637937	-82.7188342436978
flux1:	1.83040201005025	103.278289090142	-91.3830341304704
flux1:	1.84095477386934	113.961053069113	-100.776454913345
flux1:	1.85150753768844	125.491699696215	-110.947160791259
flux1:	1.86206030150753	137.906619921918	-121.941781605367
flux1:	1.87261306532663	151.240171222385	-133.803549006162
flux1:	1.88316582914573	165.524182129542	-146.570682384699
flux1:	1.89371859296482	180.787435244466	-160.275456648454
flux1:	1.90427135678392	197.055133196456	-174.943853192947
flux1:	1.91482412060301	214.348352529541	-190.595318949794
flux1:	1.92537688442211	232.683491344501	-207.24217915212
flux1:	1.9359296482412	252.071716951828	-224.888707437726
flux1:	1.9464824120603	272.51842016019	-243.530388062217
flux1:	1.95703517587939	294.022683486149	-263.154015519575
flux1:	1.96758793969849	316.576770705848	-283.738793366216
flux1:	1.97814070351758	340.16564553544	-305.257873743034
flux1:	1.98869346733668	364.76652790466	-327.679460167279
flux1:	1.99924623115577	390.34849639097	-350.967023381603
flux1:	2.00979899497487	416.872145885811	-375.079023913794
flux1:	2.02035175879397	444.289310000373	-399.969012218746
flux1:	2.03090452261306	472.542857251362	-425.586531049762
flux1:	2.04145728643216	501.566569891525	-451.878137701543
flux1:	2.05201005025125	531.285113492093	-478.787068063018
flux1:	2.06256281407035	561.614103751811	-506.250446627084
flux1:	2.07311557788944	592.460276000601	-534.194442363779
flux1:	2.08366834170854	623.72176130421	-562.529289931821
flux1:	2.09422110552764	655.28847125522	-591.146389408645
flux1:	2.10477386934673	687.042592712886	-619.918473218576
flux1:	2.11532663316583	718.859192151769	-648.70209099808
flux1:	2.12587939698492	750.606927608999	-677.340909626882
flux1:	2.13643216080402	782.148865195906	-705.669186957509
flux1:	2.14698492462311	813.343394809444	-733.516356073196
flux1:	2.15753768844221	844.045237582211	-760.714253603278
flux1:	2.16809045226131	874.106536093776	-787.10718128555
flux1:	2.1786432160804	903.378015807573	-812.562516240321
flux1:	2.1891959798995	931.710204803018	-836.978018211646
flux1:	2.19974874371859	958.95469813742	-860.282840826298
flux1:	2.21030150753769	984.965451634457	-882.432130819901
flux1:	2.22085427135678	1009.60008979147	-903.397859573195
flux1:	2.23140703517588	1032.72121227809	-923.159118482526
flux1:	2.24195979899497	1054.19768231571	-941.693359874509
flux1:	2.25251256281407	1073.90588047509	-958.967876592994
flux1:	2.26306532663317	1091.7309071065	-974.930464368767
flux1:	2.27361809045226	1107.56771599558	-989.500225198231
flux1:	2.28417085427136	1121.32216311797	-1002.56203104926
flux1:	2.29472361809045	1132.91195500054	-1013.96867230995
flux1:	2.30527638190955	1142.26748217661	-1023.55212490949
flux1:	2.31582914572864	1149.33252583532	-1031.14128738593
flux1:	2.32638190954774	1154.06482709584	-1036.58092250376
flux1:	2.33693467336684	1156.43651018045	-1039.74718017522
flux1:	2.34748743718593	1156.43435365087	-1040.55808361342
flux1:	2.35804020100503	1154.05990531408	-1038.97996820336
flux1:	2.36859296482412	1149.32943901947	-1035.03095680486
flux1:	2.37914572864322	1142.27375496326	-1028.78054261286
flux1:	2.38969849246231	1132.93782715976	-1020.34273649446
flux1:	2.40025125628141	1121.38030506064	-1009.86128868459
flux1:	2.4108040201005	1107.67287923636	-997.489064398247
flux1:	2.4213567839196	1091.89952207409	-983.367185950638
flux1:	2.4319095477387	1074.15561630193	-967.61025889232
flux1:	2.44246231155779	1054.5469847892	-950.301237817922
flux1:	2.45301507537689	1033.18883445781	-931.495303565173
flux1:	2.46356783919598	1010.20462807032	-911.229430894068
flux1:	2.47412060301508	985.724897824663	-889.534463387679
flux1:	2.48467336683417	959.886014828102	-866.448304042899
flux1:	2.49522613065327	932.828930331762	-842.029888874595
flux1:	2.50577889447237	904.697905035068	-816.372652835733
flux1:	2.51633165829146	875.639242882278	-789.614189547378
flux1:	2.52688442211056	845.800046273294	-761.938013077145
flux1:	2.53743718592965	815.327007853312	-733.565182076336
flux1:	2.54798994974875	784.365252226473	-704.737266640674
flux1:	2.55854271356784	753.057239545793	-675.695368783824
flux1:	2.56909547738694	721.541740248133	-646.660660900546
flux1:	2.57964824120604	689.952888836695	-617.820115696365
flux1:	2.59020100502513	658.419323969373	-589.318472976348
flux1:	2.60075376884423	627.06342055306	-561.25589419378
flux1:	2.61130653266332	596.00061911714	-533.690710917343
flux1:	2.62185929648242	565.338856874294	-506.647169351347
flux1:	2.63241206030151	535.178102667936	-480.127764643975
flux1:	2.64296482412061	505.609996599788	-454.12833522944
flux1:	2.6535175879397	476.717593070183	-428.652546319511
flux1:	2.6640703517588	448.575203499327	-403.722098428289
flux1:	2.6746231155779	421.248334046763	-379.380438754787
flux1:	2.68517587939699	394.793712471257	-355.690111370217
flux1:	2.69572864321609	369.259397365526	-332.72575254364
flux1:	2.70628140703518	344.684963303737	-310.565249430712
flux1:	2.71683417085428	321.101754963866	-289.280957458505
flux1:	2.72738693467337	298.533202875815	-268.93202915913
flux1:	2.73793969849247	276.995193613062	-249.558550942451
flux1:	2.74849246231157	256.496486505007	-231.178276439335
flux1:	2.75904522613066	237.039168653328	-213.786710177273
flux1:	2.76959798994976	218.619140326382	-197.360688856317
flux1:	2.78015075376885	201.226622538996	-181.864584163022
flux1:	2.79070351758795	184.846679093097	-167.257422535856
flux1:	2.80125628140704	169.459746106465	-153.499114021438
flux1:	2.81180904522614	155.042162233586	-140.554617324089
flux1:	2.82236180904524	141.566693556709	-128.395772864725
flux1:	2.83291457286433	129.003047814619	-117.0011821781
flux1:	2.84346733668343	117.318372876835	-106.35469998161
flux1:	2.85402010050252	106.477735218399	-96.4430187281057
flux1:	2.86457286432162	96.4445748092102	-87.2527657790853
flux1:	2.87512562814071	87.1811332604718	-78.7676184848267
flux1:	2.88567839195981	78.648853011318	-70.9660442399929
flux1:	2.8962311557789	70.8087459209414	-63.8201883061502
flux1:	2.906783919598	63.6217300530142	-57.2961058420516
flux1:	2.9173366834171	57.0489341801191	-51.3551172533239
flux1:	2.92788944723619	51.0519698495847	-45.9557815828579
flux1:	2.93844221105529	45.5931711535662	-41.0559510950941
flux1:	2.94899497487438	40.6358028952253	-36.6145349225523
flux1:	2.95954773869348	36.144238036112	-32.5928058103551
flux1:	2.97010050251257	32.0841056125	-28.95521492836
flux1:	2.98065326633167	28.4224107355722	-25.6697251883007
flux1:	2.99120603015077	25.1276283770597	-22.7076968109073
flux1:	3.00175879396986	22.1697728415065	-20.043411800443
flux1:	3.01231155778896	19.5204450178285	-17.6533959772316
flux1:	3.02286432160805	17.1528594148688	-15.5157366024689
flux1:	3.03341708542715	15.0418530439678	-13.6095627272037
flux1:	3.04396984924624	13.1638782272658	-11.9147669422956
flux1:	3.05452261306534	11.4969812611739	-10.411951614687
flux1:	3.06507537688443	10.0207688801752	-9.08252561664577
flux1:	3.07562814070353	8.7163644080478	-7.90887032955591
flux1:	3.08618090452263	7.5663553255425	-6.87451535192134
flux1:	3.09673366834172	6.55473395239854	-5.96428708754672
flux1:	3.10728643216082	5.6668328074653	-5.16440526963782
flux1:	3.11783919597991	4.88925602989625	-4.46250903375188
flux1:	3.12839195979901	4.2098081647635	-3.84760550084282
flux1:	3.1389447236181	3.61742144786449	-3.30995175070334
flux1:	3.1494974874372	3.10208256451518	-2.84089747968162
flux1:	3.1600502512563	2.65475977682322	-2.43272136804915
flux1:	3.17060301507539	2.26733116171063	-2.07848711789956
flux1:	3.18115577889449	1.93251458203212	-1.77193118513932
flux1:	3.19170854271358	1.64379993985052	-1.50738185624121
flux1:	3.20226130653268	1.39538412844318	-1.27970310925641
flux1:	3.21281407035177	1.18210900804159	-1.08425585830134
flux1:	3.22336683417087	0.999402663168302	-0.916870320726197
flux1:	3.23391959798997	0.843224093754368	-0.773823924046699
flux1:	3.24447236180906	0.710011432234293	-0.651819445711124
flux1:	3.25502512562816	0.596633729948927	-0.547959161102818
flux1:	3.26557788944725	0.500346285414699	-0.459713131617423
flux1:	3.27613065326635	0.41874945653094	-0.384882607164323
flux1:	3.28668341708544	0.349750867832008	-0.321561440831878
flux1:	3.29723618090454	0.291530881347585	-0.268098698158074
flux1:	3.30778894472363	0.242511188474792	-0.223064683532701
flux1:	3.31834170854273	0.20132636281343	-0.185221288931466
flux1:	3.32889447236183	0.166798193075793	-0.15349665341754
flux1:	3.33944723618092	0.137912617598211	-0.126963744186982
flux1:	3.35000000000002	0.113799076154467	-0.10482235270971
