# Supplementary material for: Optics of cone photoreceptors in the chicken (Gallus gallus domesticus)
Source: J R Soc Interface. 2015 Oct 6;12(111):20150591. doi: 10.1098/rsif.2015.0591 (PMC4614498; doi:10.1098/rsif.2015.0591)
Supplement: Oil droplet morphological and refractive index measurements [file rsif20150591supp3.gz › Wilbyetal_data_fluxspectra/green/angle_os-theta-30-os.dat]

flux1:	1.25	0.0169148226105177	-0.0130825203914033
flux1:	1.2605527638191	0.0209915949948564	-0.0162344798521208
flux1:	1.27110552763819	0.0259930909419009	-0.020092914027625
flux1:	1.28165829145729	0.0321148394013975	-0.0248066808645347
flux1:	1.29221105527638	0.0395903927402237	-0.0305548633869854
flux1:	1.30276381909548	0.04869798697896	-0.0375517627084699
flux1:	1.31331658291457	0.0597682166532927	-0.0460519203161829
flux1:	1.32386934673367	0.0731928500195027	-0.05635502102483
flux1:	1.33442211055276	0.0894349167824735	-0.0688106592390936
flux1:	1.34497487437186	0.109040215153647	-0.0838231395637935
flux1:	1.35552763819095	0.13265039205167	-0.101856683886068
flux1:	1.36608040201005	0.161017755736057	-0.123441741335013
flux1:	1.37663316582914	0.195021993957357	-0.149183444596668
flux1:	1.38718592964824	0.235688972035599	-0.17977355414831
flux1:	1.39773869346734	0.284211787749768	-0.216007300256033
flux1:	1.40829145728643	0.341974269254794	-0.258806058605182
flux1:	1.41884422110553	0.410577093803775	-0.309245884074232
flux1:	1.42939698492462	0.491866701626028	-0.368590737875906
flux1:	1.43994974874372	0.587967179143506	-0.43832823802202
flux1:	1.45050251256281	0.701315262619897	-0.520205418682828
flux1:	1.46105527638191	0.83469860037285	-0.616262175016385
flux1:	1.471608040201	0.99129739597924	-0.728860727930751
flux1:	1.4821608040201	1.17472951242074	-0.860710276730996
flux1:	1.49271356783919	1.38909909122863	-1.01488710687027
flux1:	1.50326633165829	1.63904870339987	-1.19485242506953
flux1:	1.51381909547739	1.92981498293776	-1.40447292399481
flux1:	1.52437185929648	2.26728765115141	-1.64805172754687
flux1:	1.53492462311558	2.65807177289209	-1.93037792062697
flux1:	1.54547738693467	3.10955299058267	-2.25679930608956
flux1:	1.55603015075377	3.62996541520696	-2.63331571082243
flux1:	1.56658291457286	4.22846174607989	-3.0666814101402
flux1:	1.57713567839196	4.91518506168669	-3.56449916579473
flux1:	1.58768844221105	5.70134162928606	-4.13528770885661
flux1:	1.59824120603015	6.59927392974453	-4.78850827179027
flux1:	1.60879396984924	7.62253293745492	-5.53454144337357
flux1:	1.61934673366834	8.7859485797467	-6.38461089558976
flux1:	1.62989949748744	10.1056971134886	-7.35065724008612
flux1:	1.64045226130653	11.5993639928778	-8.44517795049965
flux1:	1.65100502512563	13.2860006837594	-9.6810685608351
flux1:	1.66155778894472	15.1861736833152	-11.0715197609565
flux1:	1.67211055276382	17.3220038779985	-12.6300304968402
flux1:	1.68266331658291	19.7171942960346	-14.3705770953417
flux1:	1.69321608040201	22.3970441636737	-16.3079351395536
flux1:	1.7037688442211	25.3884471543656	-18.4581011791346
flux1:	1.7143216080402	28.7198717303909	-20.8387284837339
flux1:	1.72487437185929	32.421321417192	-23.4694857527613
flux1:	1.73542713567839	36.5242729567998	-26.3722604817027
flux1:	1.74597989949748	41.0615903711425	-29.5711418308673
flux1:	1.75653266331658	46.067412996419	-33.0921243826896
flux1:	1.76708542713568	51.5770157889973	-36.9624929268985
flux1:	1.77763819095477	57.6266403721916	-41.2099089203597
flux1:	1.78819095477387	64.2532954636547	-45.8613273181268
flux1:	1.79874371859296	71.4945257267435	-50.9419894560794
flux1:	1.80929648241206	79.3881483398544	-56.4747917057232
flux1:	1.81984924623115	87.9719568716264	-62.4802688764003
flux1:	1.83040201005025	97.2833925351515	-68.9772711954882
flux1:	1.84095477386934	107.359183142126	-75.98423205042
flux1:	1.85150753768844	118.234950478097	-83.5208059639877
flux1:	1.86206030150753	129.944787417156	-91.609621575922
flux1:	1.87261306532663	142.520806494492	-100.277882969317
flux1:	1.88316582914573	155.99266240147	-109.558493581358
flux1:	1.89371859296482	170.387051769113	-119.490275973561
flux1:	1.90427135678392	185.727194292311	-130.116833020376
flux1:	1.91482412060301	202.032300296052	-141.483779258551
flux1:	1.92537688442211	219.317030779477	-153.634486464578
flux1:	1.9359296482412	237.590956593496	-166.604977011756
flux1:	1.9464824120603	256.858024345474	-180.418905543338
flux1:	1.95703517587939	277.116037239814	-195.083533449983
flux1:	1.96758793969849	298.356159469664	-210.587290235291
flux1:	1.97814070351758	320.562453526242	-226.899170219919
flux1:	1.98869346733668	343.711460042841	-243.970033337348
flux1:	1.99924623115577	367.771829875888	-261.735834154741
flux1:	2.00979899497487	392.704018312474	-280.122660794215
flux1:	2.02035175879397	418.460050657366	-299.053038016582
flux1:	2.03090452261306	444.983367674481	-318.452337062461
flux1:	2.04145728643216	472.208758526933	-338.253736145856
flux1:	2.05201005025125	500.062387290769	-358.400382508551
flux1:	2.06256281407035	528.461917829221	-378.844247254505
flux1:	2.07311557788944	557.316740576885	-399.542216098588
flux1:	2.08366834170854	586.528303068346	-420.450641330749
flux1:	2.09422110552764	615.990544825086	-441.519616605127
flux1:	2.10477386934673	645.590435783687	-462.687866827547
flux1:	2.11532663316583	675.208615541776	-483.8788742206
flux1:	2.12587939698492	704.720129269991	-504.998964509155
flux1:	2.13643216080402	733.995254388288	-525.938298596738
flux1:	2.14698492462311	762.900410321668	-546.575490412137
flux1:	2.15753768844221	791.299142677259	-566.78560039294
flux1:	2.16809045226131	819.05317206222	-586.449888694452
flux1:	2.1786432160804	846.023496917029	-605.464791953213
flux1:	2.1891959798995	872.071539415383	-623.747775321842
flux1:	2.19974874371859	897.0603225428	-641.238917345722
flux1:	2.21030150753769	920.855665538259	-657.898515721845
flux1:	2.22085427135678	943.327384032872	-673.7017971777
flux1:	2.23140703517588	964.350479834356	-688.631761036898
flux1:	2.24195979899497	983.80630450464	-702.670836416063
flux1:	2.25251256281407	1001.58368066506	-715.792115780888
flux1:	2.26306532663317	1017.57996500307	-727.951609160816
flux1:	2.27361809045226	1031.70203807348	-739.083615058105
flux1:	2.28417085427136	1043.8672075273	-749.101055207003
flux1:	2.29472361809045	1054.00401286368	-757.901202903177
flux1:	2.30527638190955	1062.05292159661	-765.37532403109
flux1:	2.31582914572864	1067.96690812733	-771.419501050554
flux1:	2.32638190954774	1071.71190765536	-775.944026827512
flux1:	2.33693467336684	1073.26713881058	-778.879934265115
flux1:	2.34748743718593	1072.62529003174	-780.182476756154
flux1:	2.35804020100503	1069.79256641918	-779.831872708404
flux1:	2.36859296482412	1064.78859620225	-777.831407449642
flux1:	2.37914572864322	1057.64619848368	-774.20279726214
flux1:	2.38969849246231	1048.41101650791	-768.979230846778
flux1:	2.40025125628141	1037.14102320091	-762.197616435412
flux1:	2.4108040201005	1023.90590755769	-753.892430077729
flux1:	2.4213567839196	1008.78635175244	-744.093330612442
flux1:	2.4319095477387	991.873209819638	-732.827305771366
flux1:	2.44246231155779	973.266599329522	-720.124343586892
flux1:	2.45301507537689	953.074918037982	-706.024539580199
flux1:	2.46356783919598	931.413798247771	-690.584623339486
flux1:	2.47412060301508	908.405012312682	-673.882708906573
flux1:	2.48467336683417	884.175343362376	-656.020821469933
flux1:	2.49522613065327	858.855435865778	-637.124933278839
flux1:	2.50577889447237	832.578640660898	-617.342078641665
flux1:	2.51633165829146	805.479868665583	-596.834238934008
flux1:	2.52688442211056	777.694466839495	-575.769449405822
flux1:	2.53743718592965	749.357128903215	-554.311681698971
flux1:	2.54798994974875	720.600852220795	-532.611750910304
flux1:	2.55854271356784	691.555951314961	-510.801229308507
flux1:	2.56909547738694	662.349137357049	-488.990231361748
flux1:	2.57964824120604	633.102671923283	-467.268638974661
flux1:	2.59020100502513	603.933602239817	-445.709568566674
flux1:	2.60075376884423	574.953083614026	-424.37385469091
flux1:	2.61130653266332	546.265793193092	-403.314699378459
flux1:	2.62185929648242	517.969437544859	-382.581920085555
flux1:	2.63241206030151	490.154354670257	-362.225218209892
flux1:	2.64296482412061	462.90320956222	-342.29580813192
flux1:	2.6535175879397	436.290781143603	-322.845954510659
flux1:	2.6640703517588	410.383837216945	-303.926569021778
flux1:	2.6746231155779	385.241093370299	-285.583738708758
flux1:	2.68517587939699	360.913251108188	-267.85544374389
flux1:	2.69572864321609	337.443109740173	-250.769528496316
flux1:	2.70628140703518	314.865746115728	-234.343366012299
flux1:	2.71683417085428	293.208755682993	-218.585002467637
flux1:	2.72738693467337	272.49254781002	-203.495225204195
flux1:	2.73793969849247	252.730688170133	-189.070009612902
flux1:	2.74849246231157	233.930280826226	-175.302963231303
flux1:	2.75904522613066	216.092382754526	-162.187480546254
flux1:	2.76959798994976	199.212443965585	-149.718301018504
flux1:	2.78015075376885	183.280766621861	-137.892159664942
flux1:	2.79070351758795	168.282976928479	-126.70737568192
flux1:	2.80125628140704	154.200503986766	-116.162533311114
flux1:	2.81180904522614	141.011059965405	-106.254710651875
flux1:	2.82236180904524	128.689116293154	-96.977821696484
flux1:	2.83291457286433	117.206370973373	-88.3215023234976
flux1:	2.84346733668343	106.532202444691	-80.2706999426291
flux1:	2.85402010050252	96.6341060111751	-72.8058878142643
flux1:	2.86457286432162	87.4781094576118	-65.9037224235194
flux1:	2.87512562814071	79.0291649859233	-59.5379735808579
flux1:	2.88567839195981	71.2515152758872	-53.680593945391
flux1:	2.8962311557789	64.1090319904546	-48.302796112345
flux1:	2.906783919598	57.5655254859099	-43.3759827282352
flux1:	2.9173366834171	51.5850250180371	-38.8723866419057
flux1:	2.92788944723619	46.1320291248726	-34.7653556629253
flux1:	2.93844221105529	41.1717262588093	-31.0293317882561
flux1:	2.94899497487438	36.6701861960072	-27.6396632347883
flux1:	2.95954773869348	32.5945230627568	-24.5724010467893
flux1:	2.97010050251257	28.913031127629	-21.8041780961938
flux1:	2.98065326633167	25.5952947949154	-19.3121944992906
flux1:	2.99120603015077	22.6122743687475	-17.0742858916384
flux1:	3.00175879396986	19.9363692956815	-15.0690429882074
flux1:	3.01231155778896	17.5414606978037	-13.2759616621049
flux1:	3.02286432160805	15.4029350238013	-11.6756075099634
flux1:	3.03341708542715	13.4976907012656	-10.2497706056987
flux1:	3.04396984924624	11.8041296982326	-8.98157709628497
flux1:	3.05452261306534	10.3021358691872	-7.85553044337935
flux1:	3.06507537688443	8.9730419505529	-6.85747739210462
flux1:	3.07562814070353	7.79958700625524	-5.97451886001495
flux1:	3.08618090452263	6.76586601414842	-5.19489850100029
flux1:	3.09673366834172	5.8572731878337	-4.50789626724676
flux1:	3.10728643216082	5.06044049234686	-3.90373905945409
flux1:	3.11783919597991	4.36317266817297	-3.37352738705306
flux1:	3.12839195979901	3.754379959724	-2.90917230565457
flux1:	3.1389447236181	3.22400960822465	-2.50333905124482
flux1:	3.1494974874372	2.76297704212451	-2.14939646167202
flux1:	3.1600502512563	2.36309758906892	-1.84137103310045
flux1:	3.17060301507539	2.01701940939919	-1.57390234764849
flux1:	3.18115577889449	1.7181582370292	-1.3421957695668
flux1:	3.19170854271358	1.46063441079133	-1.14197060021423
flux1:	3.20226130653268	1.23921257076255	-0.969405698852554
flux1:	3.21281407035177	1.04924430181572	-0.821087144353298
flux1:	3.22336683417087	0.886613927728538	-0.693962278329111
flux1:	3.23391959798997	0.747687582758809	-0.585301998479182
flux1:	3.24447236180906	0.629265627595814	-0.492670573074506
flux1:	3.25502512562816	0.52853842619169	-0.413900938392907
flux1:	3.26557788944725	0.443045451829006	-0.347073494821395
flux1:	3.27613065326635	0.370637654291453	-0.290497061853347
flux1:	3.28668341708544	0.309442989388118	-0.242691035794153
flux1:	3.29723618090454	0.257834984001125	-0.202367875336573
flux1:	3.30778894472363	0.214404191385862	-0.168415181090475
flux1:	3.31834170854273	0.177932377817128	-0.139877067792461
flux1:	3.32889447236183	0.147369270809759	-0.1159351883158
flux1:	3.33944723618092	0.121811695481949	-0.0958902525328688
flux1:	3.35000000000002	0.100484924555512	-0.0791449473010816
