# Supplementary material for: Optics of cone photoreceptors in the chicken (Gallus gallus domesticus)
Source: J R Soc Interface. 2015 Oct 6;12(111):20150591. doi: 10.1098/rsif.2015.0591 (PMC4614498; doi:10.1098/rsif.2015.0591)
Supplement: Oil droplet morphological and refractive index measurements [file rsif20150591supp3.gz › Wilbyetal_data_fluxspectra/green/angle_os-theta-35-os.dat]

flux1:	1.25	0.0155379152588344	-0.00792841611743478
flux1:	1.2605527638191	0.0192813364947313	-0.00986222130166472
flux1:	1.27110552763819	0.0238732335498213	-0.0122415061667665
flux1:	1.28165829145729	0.0294928135291193	-0.0151621186855277
flux1:	1.29221105527638	0.0363540837270504	-0.0187380173089845
flux1:	1.30276381909548	0.0447119401060454	-0.0231034572113888
flux1:	1.31331658291457	0.0548691835977186	-0.0284151594813483
flux1:	1.32386934673367	0.0671845801001233	-0.0348546049219165
flux1:	1.33442211055276	0.0820820875207331	-0.0426307319717415
flux1:	1.34497487437186	0.100061384637379	-0.0519834531076345
flux1:	1.35552763819095	0.121709845338606	-0.0631885204672079
flux1:	1.36608040201005	0.147716108120949	-0.0765643581428132
flux1:	1.37663316582914	0.178885401344484	-0.0924814888611815
flux1:	1.38718592964824	0.216156789766356	-0.111375054601259
flux1:	1.39773869346734	0.260622510885351	-0.13376060101016
flux1:	1.40829145728643	0.313549576534869	-0.160252763796631
flux1:	1.41884422110553	0.376403812638196	-0.19158590554713
flux1:	1.42939698492462	0.450876506723168	-0.228635317181709
flux1:	1.43994974874372	0.538913831580291	-0.272437546828096
flux1:	1.45050251256281	0.642749198433533	-0.3242088404812
flux1:	1.46105527638191	0.764938679332925	-0.385361452110724
flux1:	1.471608040201	0.908399623132776	-0.457518552242135
flux1:	1.4821608040201	1.07645255604714	-0.542529480230417
flux1:	1.49271356783919	1.27286642866758	-0.642488106529642
flux1:	1.50326633165829	1.5019072338846	-0.759758016469907
flux1:	1.51381909547739	1.76838996153419	-0.897008629041153
flux1:	1.52437185929648	2.077733804271	-1.05726556648857
flux1:	1.53492462311558	2.43602046009326	-1.24397598865544
flux1:	1.54547738693467	2.85005528733591	-1.46108534649775
flux1:	1.55603015075377	3.32743098956948	-1.71311742032327
flux1:	1.56658291457286	3.87659340260474	-2.00524635472998
flux1:	1.57713567839196	4.50690883863232	-2.34334910647655
flux1:	1.58768844221105	5.22873234117644	-2.73402926344522
flux1:	1.59824120603015	6.05347606933255	-3.18460722877597
flux1:	1.60879396984924	6.99367689847275	-3.70307617753954
flux1:	1.61934673366834	8.06306220939216	-4.29802779876034
flux1:	1.62989949748744	9.27661268476045	-4.97855757544087
flux1:	1.64045226130653	10.6506208048582	-5.75416631867121
flux1:	1.65100502512563	12.2027436202766	-6.63468006080102
flux1:	1.66155778894472	13.9520482345014	-7.63020974563217
flux1:	1.67211055276382	15.9190483397735	-8.75116204646525
flux1:	1.68266331658291	18.1257300629995	-10.0082953132088
flux1:	1.69321608040201	20.5955652746508	-11.4127985069478
flux1:	1.7037688442211	23.3535104784024	-12.9763651456829
flux1:	1.7143216080402	26.425989335029	-14.7112424618813
flux1:	1.72487437185929	29.8408568044336	-16.6302520822114
flux1:	1.73542713567839	33.6273428876714	-18.7467914410011
flux1:	1.74597989949748	37.8159739008044	-21.0748286045903
flux1:	1.75653266331658	42.4384692121121	-23.6289005961959
flux1:	1.76708542713568	47.5276114652877	-26.4241268632645
flux1:	1.77763819095477	53.1170883825395	-29.4762592926212
flux1:	1.78819095477387	59.2413044455255	-32.801797546235
flux1:	1.79874371859296	65.9351610457118	-36.4181853022726
flux1:	1.80929648241206	73.2338039847595	-40.3440600804922
flux1:	1.81984924623115	81.1723376637171	-44.5994733363489
flux1:	1.83040201005025	89.7855057949866	-49.2059652258434
flux1:	1.84095477386934	99.1073389930449	-54.1863996732346
flux1:	1.85150753768844	109.170770330782	-59.5645374215633
flux1:	1.86206030150753	120.00722068987	-65.3644074452338
flux1:	1.87261306532663	131.646156574279	-71.6095835385808
flux1:	1.88316582914573	144.114624079755	-78.3224676582326
flux1:	1.89371859296482	157.436763629172	-85.5236508977194
flux1:	1.90427135678392	171.633311039307	-93.2314080476308
flux1:	1.91482412060301	186.721091403275	-101.461390281695
flux1:	1.92537688442211	202.712512886185	-110.226571657912
flux1:	1.9359296482412	219.615068105522	-119.537427333691
flux1:	1.9464824120603	237.430851132321	-129.402172937454
flux1:	1.95703517587939	256.156098201211	-139.826754944939
flux1:	1.96758793969849	275.780760291352	-150.81426367796
flux1:	1.97814070351758	296.288115531437	-162.363597509348
flux1:	1.98869346733668	317.654428945213	-174.467477543167
flux1:	1.99924623115577	339.848666651078	-187.110151511117
flux1:	2.00979899497487	362.832270870949	-200.265219215084
flux1:	2.02035175879397	386.559001291441	-213.893963585757
flux1:	2.03090452261306	410.974847633855	-227.944487264586
flux1:	2.04145728643216	436.018017396036	-242.351930471125
flux1:	2.05201005025125	461.619002115254	-257.04005450756
flux1:	2.06256281407035	487.700725060014	-271.924379645691
flux1:	2.07311557788944	514.178772629323	-286.916755114421
flux1:	2.08366834170854	540.961711344235	-301.930768939788
flux1:	2.09422110552764	567.951491694073	-316.887012235426
flux1:	2.10477386934673	595.043939069456	-331.717145269755
flux1:	2.11532663316583	622.129331062446	-346.366034514168
flux1:	2.12587939698492	649.093059058503	-360.791756410239
flux1:	2.13643216080402	675.816370553905	-374.96370451241
flux1:	2.14698492462311	702.177187457651	-388.859234076737
flux1:	2.15753768844221	728.050994205564	-402.459312828964
flux1:	2.16809045226131	753.311788236693	-415.743724276886
flux1:	2.1786432160804	777.833084286907	-428.686586198659
flux1:	2.1891959798995	801.488962396569	-441.253151808114
flux1:	2.19974874371859	824.15514810297	-453.39877755184
flux1:	2.21030150753769	845.710111865273	-465.070427988545
flux1:	2.22085427135678	866.036173122514	-476.210313935663
flux1:	2.23140703517588	885.020593393629	-486.760616914913
flux1:	2.24195979899497	902.556642219595	-496.668057710142
flux1:	2.25251256281407	918.544619521281	-505.887328877125
flux1:	2.26306532663317	932.892818704786	-514.382856633609
flux1:	2.27361809045226	945.51841586922	-522.128691577903
flux1:	2.28417085427136	956.348271803559	-529.106490762576
flux1:	2.29472361809045	965.319635362266	-535.301725376941
flux1:	2.30527638190955	972.380738531916	-540.698617128628
flux1:	2.31582914572864	977.491275443768	-545.274821789708
flux1:	2.32638190954774	980.622759885007	-548.997233584815
flux1:	2.33693467336684	981.758757936744	-551.820166393585
flux1:	2.34748743718593	980.894994728663	-553.686536058043
flux1:	2.35804020100503	978.039336693214	-554.531817826155
flux1:	2.36859296482412	973.211652586483	-554.289898844614
flux1:	2.37914572864322	966.443558352595	-552.899713665299
flux1:	2.38969849246231	957.778052217723	-550.311658176134
flux1:	2.40025125628141	947.269047065116	-546.49297384407
flux1:	2.4108040201005	934.980807749188	-541.431423530757
flux1:	2.4213567839196	920.987301265833	-535.136711266972
flux1:	2.4319095477387	905.371467838685	-527.639408598746
flux1:	2.44246231155779	888.224421468408	-518.987698941972
flux1:	2.45301507537689	869.64458894346	-509.242856804907
flux1:	2.46356783919598	849.736796925085	-498.474723828718
flux1:	2.47412060301508	828.611317561269	-486.758319868226
flux1:	2.48467336683417	806.382883659388	-474.172193761974
flux1:	2.49522613065327	783.169684913698	-460.798455736403
flux1:	2.50577889447237	759.092356959761	-446.723937062963
flux1:	2.51633165829146	734.272974834826	-432.041718202866
flux1:	2.52688442211056	708.834062081712	-416.852290279571
flux1:	2.53743718592965	682.897626227842	-401.263734345923
flux1:	2.54798994974875	656.584230645036	-385.390457390334
flux1:	2.55854271356784	630.012112138271	-369.350251714263
flux1:	2.56909547738694	603.296352889865	-353.259795720219
flux1:	2.57964824120604	576.548114500697	-337.229151045297
flux1:	2.59020100502513	549.87394092353	-321.356186861436
flux1:	2.60075376884423	523.375135889025	-305.722006682065
flux1:	2.61130653266332	497.147218995626	-290.388285019926
flux1:	2.62185929648242	471.279463162242	-275.396999596011
flux1:	2.63241206030151	445.854514641559	-260.772527670274
flux1:	2.64296482412061	420.948095420394	-246.525625369831
flux1:	2.6535175879397	396.62878675213	-232.658520848448
flux1:	2.6640703517588	372.957891692027	-219.170239125683
flux1:	2.6746231155779	349.989373810904	-206.061308408733
flux1:	2.68517587939699	327.769868700655	-193.33714547707
flux1:	2.69572864321609	306.338764290839	-181.009666488296
flux1:	2.70628140703518	285.728345369648	-169.097000637448
flux1:	2.71683417085428	265.963997108155	-157.621549334491
flux1:	2.72738693467337	247.064461817666	-146.606951602354
flux1:	2.73793969849247	229.042142738051	-136.074700299148
flux1:	2.74849246231157	211.903448420162	-126.041152061451
flux1:	2.75904522613066	195.649171148947	-116.515498432905
flux1:	2.76959798994976	180.274892861603	-107.498985587533
flux1:	2.78015075376885	165.771412100322	-98.9853764574664
flux1:	2.79070351758795	152.125185616756	-90.9624142293736
flux1:	2.80125628140704	139.318778384416	-83.4139016091713
flux1:	2.81180904522614	127.331315998194	-76.3219541870567
flux1:	2.82236180904524	116.138933749991	-69.6690054019618
flux1:	2.83291457286433	105.715217147491	-63.4392256660287
flux1:	2.84346733668343	96.0316292405274	-57.6191609965364
flux1:	2.85402010050252	87.0579207739416	-52.1975754075118
flux1:	2.86457286432162	78.7625198855677	-47.1646554592752
flux1:	2.87512562814071	71.1128987146724	-42.5108565732571
flux1:	2.88567839195981	64.0759148596323	-38.2257072733739
flux1:	2.8962311557789	57.618126153992	-34.2968412530706
flux1:	2.906783919598	51.7060776931692	-30.7094290486311
flux1:	2.9173366834171	46.3065604877959	-27.446071103046
flux1:	2.92788944723619	41.3868415639312	-24.4871202389611
flux1:	2.93844221105529	36.9148657394124	-21.8113336667927
flux1:	2.94899497487438	32.859429695022	-19.3967123824748
flux1:	2.95954773869348	29.1903292983531	-17.221369430773
flux1:	2.97010050251257	25.8784814007425	-15.2642816682082
flux1:	2.98065326633167	22.8960215387154	-13.5058225252846
flux1:	2.99120603015077	20.2163791170792	-11.9280353254223
flux1:	3.00175879396986	17.8143317486994	-10.514668605281
flux1:	3.01231155778896	15.6660405032708	-9.25103767170825
flux1:	3.02286432160805	13.7490678581516	-8.12379207233476
flux1:	3.03341708542715	12.0423801668278	-7.12066135833772
flux1:	3.04396984924624	10.5263364622494	-6.23023249658533
flux1:	3.05452261306534	9.18266537539115	-5.44179099748904
flux1:	3.06507537688443	7.99443189577758	-4.74523799428416
flux1:	3.07562814070353	6.9459956216095	-4.13107752754608
flux1:	3.08618090452263	6.02296204499661	-3.59045336295029
flux1:	3.09673366834172	5.21212831691645	-3.11520588779808
flux1:	3.10728643216082	4.50142482228055	-2.69791994730681
flux1:	3.11783919597991	3.87985377829869	-2.3319433382606
flux1:	3.12839195979901	3.3374259593488	-2.01136862692199
flux1:	3.1389447236181	2.86509652942886	-1.73098243944088
flux1:	3.1494974874372	2.45470084507497	-1.48619280194456
flux1:	3.1600502512563	2.09889097790833	-1.27294648171935
flux1:	3.17060301507539	1.79107358484038	-1.08764672272982
flux1:	3.18115577889449	1.52534964638691	-0.927079274324938
flux1:	3.19170854271358	1.29645649268263	-0.788351984468223
flux1:	3.20226130653268	1.09971243801354	-0.668850268420611
flux1:	3.21281407035177	0.930964264815872	-0.566207545951567
flux1:	3.22336683417087	0.786537723168576	-0.478287012577483
flux1:	3.23391959798997	0.663191143009976	-0.403169765841154
flux1:	3.24447236180906	0.558072203902997	-0.339144735610964
flux1:	3.25502512562816	0.468677856143445	-0.284697491677282
flux1:	3.26557788944725	0.392817344296563	-0.23849683354794
flux1:	3.27613065326635	0.328578254000877	-0.199379370052177
flux1:	3.28668341708544	0.274295472696589	-0.16633286278681
flux1:	3.29723618090454	0.228522934318162	-0.138479227889345
flux1:	3.30778894472363	0.190008005227261	-0.115058049669357
flux1:	3.31834170854273	0.157668355267684	-0.0954113533259827
flux1:	3.32889447236183	0.130571152985293	-0.0789701851085297
flux1:	3.33944723618092	0.107914422385047	-0.0652432087413388
flux1:	3.35000000000002	0.0890103962107364	-0.0538071604453415
