# Supplementary material for: Optics of cone photoreceptors in the chicken (Gallus gallus domesticus)
Source: J R Soc Interface. 2015 Oct 6;12(111):20150591. doi: 10.1098/rsif.2015.0591 (PMC4614498; doi:10.1098/rsif.2015.0591)
Supplement: Oil droplet morphological and refractive index measurements [file rsif20150591supp3.gz › Wilbyetal_data_fluxspectra/green/angle_os-theta-40-os.dat]

flux1:	1.25	0.0138173023226871	-0.00399038727996966
flux1:	1.2605527638191	0.0171409772018588	-0.00502229073161751
flux1:	1.27110552763819	0.0212166051823979	-0.00630559298924379
flux1:	1.28165829145729	0.026202702484105	-0.00789503463194313
flux1:	1.29221105527638	0.0322885263393276	-0.00985455246386924
flux1:	1.30276381909548	0.0396994579644242	-0.012257934181274
flux1:	1.31331658291457	0.048703211319485	-0.0151893975665825
flux1:	1.32386934673367	0.0596169720255709	-0.0187441534547283
flux1:	1.33442211055276	0.0728155790840751	-0.0230290480603283
flux1:	1.34497487437186	0.0887408719119994	-0.0281634112573242
flux1:	1.35552763819095	0.10791233315359	-0.0342802756101432
flux1:	1.36608040201005	0.130939165012017	-0.0415281839617148
flux1:	1.37663316582914	0.158533945404141	-0.0500738410197872
flux1:	1.38718592964824	0.191528015205824	-0.0601058862787604
flux1:	1.39773869346734	0.230888751870173	-0.0718400478230622
flux1:	1.40829145728643	0.277738889420344	-0.0855258948426122
flux1:	1.41884422110553	0.333378043606846	-0.101455395427234
flux1:	1.42939698492462	0.399306598969112	-0.11997349249066
flux1:	1.43994974874372	0.477252112054791	-0.141490923487792
flux1:	1.45050251256281	0.569198373618434	-0.166499428798228
flux1:	1.46105527638191	0.677417261112159	-0.195589223288031
flux1:	1.471608040201	0.80450349833776	-0.229468201416522
flux1:	1.4821608040201	0.953412412101725	-0.268981894989785
flux1:	1.49271356783919	1.12750074986622	-0.31513290251769
flux1:	1.50326633165829	1.33057058871342	-0.369098453425861
flux1:	1.51381909547739	1.56691631631847	-0.432244854583239
flux1:	1.52437185929648	1.84137461823704	-0.506137768417723
flux1:	1.53492462311558	2.15937734478665	-0.592547615999072
flux1:	1.54547738693467	2.52700705375127	-0.693450185238711
flux1:	1.55603015075377	2.95105495500079	-0.81102407527092
flux1:	1.56658291457286	3.43908089100038	-0.947648675813505
flux1:	1.57713567839196	3.9994748845291	-1.10590819751086
flux1:	1.58768844221105	4.64151969237631	-1.28860757803246
flux1:	1.59824120603015	5.37545368125105	-1.49880403438784
flux1:	1.60879396984924	6.21253321977996	-1.73985391250799
flux1:	1.61934673366834	7.16509366750774	-2.01546935527877
flux1:	1.62989949748744	8.24660789274137	-2.32977453384615
flux1:	1.64045226130653	9.47174111949166	-2.68734731805013
flux1:	1.65100502512563	10.8564007773759	-3.09322924753331
flux1:	1.66155778894472	12.4177798682327	-3.5528853369247
flux1:	1.67211055276382	14.1743922445473	-4.07209782666099
flux1:	1.68266331658291	16.1460980734276	-4.65678784561245
flux1:	1.69321608040201	18.3541176193889	-5.31277754586433
flux1:	1.7037688442211	20.8210314057154	-6.04552910464268
flux1:	1.7143216080402	23.5707647287651	-6.85991812641285
flux1:	1.72487437185929	26.6285544289638	-7.76010812220193
flux1:	1.73542713567839	30.0208958470887	-8.7495851446491
flux1:	1.74597989949748	33.7754679102351	-9.83138955601872
flux1:	1.75653266331658	37.9210343820571	-11.0085511582091
flux1:	1.76708542713568	42.4873195210371	-12.2846994085602
flux1:	1.77763819095477	47.5048565979796	-13.664782768259
flux1:	1.78819095477387	53.0048080579648	-15.1557912365614
flux1:	1.79874371859296	59.0187565407575	-16.7673427352502
flux1:	1.80929648241206	65.5784663817433	-18.511985096056
flux1:	1.81984924623115	72.7156157608597	-20.4050998299497
flux1:	1.83040201005025	80.4615002352557	-22.464374727211
flux1:	1.84095477386934	88.846708925113	-24.7089176329427
flux1:	1.85150753768844	97.9007752893108	-27.158175461302
flux1:	1.86206030150753	107.651805034012	-29.8308673976212
flux1:	1.87261306532663	118.126084258569	-32.7441314199025
flux1:	1.88316582914573	129.34767156455	-35.9130351310426
flux1:	1.89371859296482	141.337978267865	-39.3505350661582
flux1:	1.90427135678392	154.115341172505	-43.0678878799336
flux1:	1.91482412060301	167.694592632258	-47.0754124216554
flux1:	1.92537688442211	182.086632636803	-51.3833761594031
flux1:	1.9359296482412	197.298007697144	-56.0026710174182
flux1:	1.9464824120603	213.330501378191	-60.9449161841326
flux1:	1.95703517587939	230.180741332228	-66.2217267438956
flux1:	1.96758793969849	247.839827949476	-71.8431018151683
flux1:	1.97814070351758	266.29299007189	-77.8151324152542
flux1:	1.98869346733668	285.51927352594	-84.137410008432
flux1:	1.99924623115577	305.491268727003	-90.8005809138852
flux1:	2.00979899497487	326.174883941908	-97.784462212839
flux1:	2.02035175879397	347.529171016093	-105.057066844715
flux1:	2.03090452261306	369.506210622469	-112.574800984739
flux1:	2.04145728643216	392.05106401149	-120.283962714948
flux1:	2.05201005025125	415.101798026005	-128.123445094262
flux1:	2.06256281407035	438.589589746923	-136.028256233993
flux1:	2.07311557788944	462.438916177197	-143.93323410042
flux1:	2.08366834170854	486.567833109965	-151.776294093656
flux1:	2.09422110552764	510.88834560304	-159.500749744375
flux1:	2.10477386934673	535.306870195073	-167.056587074699
flux1:	2.11532663316583	559.724786654953	-174.400865104829
flux1:	2.12587939698492	584.039074584748	-181.497533575884
flux1:	2.13643216080402	608.143027813032	-188.316927821812
flux1:	2.14698492462311	631.927037660017	-194.835149783179
flux1:	2.15753768844221	655.279434541838	-201.033564875111
flux1:	2.16809045226131	678.087376187341	-206.898687635834
flux1:	2.1786432160804	700.237770060703	-212.422653496628
flux1:	2.1891959798995	721.618217037134	-217.604200687414
flux1:	2.19974874371859	742.117963289783	-222.449720408636
flux1:	2.21030150753769	761.628847705251	-226.973713934785
flux1:	2.22085427135678	780.046232740778	-231.198101459717
flux1:	2.23140703517588	797.26990780391	-235.150218575934
flux1:	2.24195979899497	813.204955633392	-238.859768865807
flux1:	2.25251256281407	827.762573507202	-242.355228652129
flux1:	2.26306532663317	840.860842490849	-245.660172177786
flux1:	2.27361809045226	852.425438872104	-248.789861256001
flux1:	2.28417085427136	862.390282460835	-251.748416217398
flux1:	2.29472361809045	870.698116826359	-254.526978212078
flux1:	2.30527638190955	877.301016622059	-257.103313827889
flux1:	2.31582914572864	882.160817327121	-259.443113265224
flux1:	2.32638190954774	885.249463125947	-261.502796320436
flux1:	2.33693467336684	886.549268993734	-263.233200519477
flux1:	2.34748743718593	886.053093610404	-264.58336051889
flux1:	2.35804020100503	883.764420244934	-265.503778247966
flux1:	2.36859296482412	879.697343112563	-265.948949905547
flux1:	2.37914572864322	873.876457274348	-265.879182045619
flux1:	2.38969849246231	866.336650787832	-265.261767361793
flux1:	2.40025125628141	857.122798741935	-264.071515329431
flux1:	2.4108040201005	846.289360268365	-262.29065375352
flux1:	2.4213567839196	833.899881270115	-259.908314624302
flux1:	2.4319095477387	820.026407502709	-256.920044634347
flux1:	2.44246231155779	804.74881460525	-253.327801062031
flux1:	2.45301507537689	788.154063296474	-249.140617263927
flux1:	2.46356783919598	770.335389419111	-244.375705073099
flux1:	2.47412060301508	751.391439698295	-239.059486305331
flux1:	2.48467336683417	731.425364927562	-233.228079309254
flux1:	2.49522613065327	710.543883131206	-226.927029363306
flux1:	2.50577889447237	688.856325822301	-220.210331977814
flux1:	2.51633165829146	666.47368076097	-213.138884197404
flux1:	2.52688442211056	643.507644687483	-205.778440603906
flux1:	2.53743718592965	620.069698985668	-198.197116509298
flux1:	2.54798994974875	596.270220286082	-190.462588937313
flux1:	2.55854271356784	572.217636754134	-182.639343164623
flux1:	2.56909547738694	548.017639120427	-174.786421132152
flux1:	2.57964824120604	523.772453817727	-166.956018589835
flux1:	2.59020100502513	499.580183924778	-159.192994256128
flux1:	2.60075376884423	475.53422193291	-151.535073731998
flux1:	2.61130653266332	451.72273695535	-144.013415597282
flux1:	2.62185929648242	428.228237705222	-136.653276756951
flux1:	2.63241206030151	405.127211386813	-129.474656111965
flux1:	2.64296482412061	382.489837795791	-122.49288644647
flux1:	2.6535175879397	360.379777162401	-115.719151832433
flux1:	2.6640703517588	338.854029698286	-109.160895867473
flux1:	2.6746231155779	317.962864478677	-102.822125549987
flux1:	2.68517587939699	297.749814901152	-96.7037020003815
flux1:	2.69572864321609	278.251737626835	-90.8037699043088
flux1:	2.70628140703518	259.498931556853	-85.1184438212459
flux1:	2.71683417085428	241.51531283048	-79.6427472242438
flux1:	2.72738693467337	224.318641288866	-74.3716665389838
flux1:	2.73793969849247	207.920793273199	-69.3011177268176
flux1:	2.74849246231157	192.328075005089	-64.4286510750297
flux1:	2.75904522613066	177.541570386115	-59.753800430916
flux1:	2.76959798994976	163.557516738303	-55.2780589641702
flux1:	2.78015075376885	150.367701826801	-51.0045106162915
flux1:	2.79070351758795	137.959875603785	-46.9371780730982
flux1:	2.80125628140704	126.318170308766	-43.080186619179
flux1:	2.81180904522614	115.423522913038	-39.4368864196987
flux1:	2.82236180904524	105.254094434984	-36.0090959933274
flux1:	2.83291457286433	95.7856811917553	-32.7966030783375
flux1:	2.84346733668343	86.992113666224	-29.7969885698544
flux1:	2.85402010050252	78.8456393182741	-27.0057554036872
flux1:	2.86457286432162	71.3172862301015	-24.4166820199646
flux1:	2.87512562814071	64.3772050539085	-22.0222944043074
flux1:	2.88567839195981	57.994987277434	-19.8143553503204
flux1:	2.8962311557789	52.1399582925272	-17.7842887858725
flux1:	2.906783919598	46.7814442494887	-15.9234814023146
flux1:	2.9173366834171	41.8890121345639	-14.223433443499
flux1:	2.92788944723619	37.4326829083099	-12.6757652946303
flux1:	2.93844221105529	33.3831179512316	-11.2721205339068
flux1:	2.94899497487438	29.7117794019722	-10.0040278937487
flux1:	2.95954773869348	26.3910652607147	-8.86278572330732
flux1:	2.97010050251257	23.3944204041969	-7.83941489568821
flux1:	2.98065326633167	20.6964248604657	-6.92469913380043
flux1:	2.99120603015077	18.272860857305	-6.10930670447768
flux1:	3.00175879396986	16.1007603017216	-5.38397056705884
flux1:	3.01231155778896	14.1584344264453	-4.73969549873896
flux1:	3.02286432160805	12.4254873892693	-4.16795876484319
flux1:	3.03341708542715	10.8828156312436	-3.66087416715118
flux1:	3.04396984924624	9.51259476832766	-3.21129773612646
flux1:	3.05452261306534	8.29825574379302	-2.81286614028962
flux1:	3.06507537688443	7.2244519007546	-2.459972795989
flux1:	3.07562814070353	6.27701853748469	-2.147697737155
flux1:	3.08618090452263	5.44292640920553	-1.87171247711449
flux1:	3.09673366834172	4.71023052962538	-1.6281800506992
flux1:	3.10728643216082	4.06801550063561	-1.4136653642946
flux1:	3.11783919597991	3.50633847789318	-1.22506442737041
flux1:	3.12839195979901	3.01617075547533	-1.05955504066077
flux1:	3.1389447236181	2.58933882619733	-0.91456687568091
flux1:	3.1494974874372	2.21846565931445	-0.787765736655709
flux1:	3.1600502512563	1.89691282669743	-0.677045403270077
flux1:	3.17060301507539	1.61872400354675	-0.580520752783377
flux1:	3.18115577889449	1.37857027813198	-0.496517640203086
flux1:	3.19170854271358	1.17169761840595	-0.423557591388383
flux1:	3.20226130653268	0.993876762829761	-0.360337747882769
flux1:	3.21281407035177	0.841355733844239	-0.305708109505805
flux1:	3.22336683417087	0.710815107935546	-0.258648672806831
flux1:	3.23391959798997	0.599326118832198	-0.218248763491294
flux1:	3.24447236180906	0.504311623851292	-0.183690118102958
flux1:	3.25502512562816	0.423509920997672	-0.154234336482323
flux1:	3.26557788944725	0.354941369089141	-0.129214475611946
flux1:	3.27613065326635	0.296877736387635	-0.108029906389897
flux1:	3.28668341708544	0.247814178866607	-0.0901431876928091
flux1:	3.29723618090454	0.206443730997609	-0.0750777057663283
flux1:	3.30778894472363	0.171634179697413	-0.0624150852690758
flux1:	3.31834170854273	0.142407181294287	-0.0517917997891384
flux1:	3.32889447236183	0.117919475943525	-0.0428948431080165
flux1:	3.33944723618092	0.0974460522207357	-0.0354566364016883
flux1:	3.35000000000002	0.0803651135559106	-0.0292495295912495
