# Supplementary material for: Optics of cone photoreceptors in the chicken (Gallus gallus domesticus)
Source: J R Soc Interface. 2015 Oct 6;12(111):20150591. doi: 10.1098/rsif.2015.0591 (PMC4614498; doi:10.1098/rsif.2015.0591)
Supplement: Oil droplet morphological and refractive index measurements [file rsif20150591supp3.gz › Wilbyetal_data_fluxspectra/green/angle_os-theta-45-os.dat]

flux1:	1.25	0.0117929325687292	-0.00180445872653773
flux1:	1.2605527638191	0.014619515531981	-0.00226776462231301
flux1:	1.27110552763819	0.0180833459598062	-0.00284065070675507
flux1:	1.28165829145729	0.0223183900358335	-0.00354487817479871
flux1:	1.29221105527638	0.0274845708609222	-0.00440531820275726
flux1:	1.30276381909548	0.0337723236597795	-0.00545017725629944
flux1:	1.31331658291457	0.0414078535934554	-0.00671120266072839
flux1:	1.32386934673367	0.0506591858100703	-0.00822382782160183
flux1:	1.33442211055276	0.0618431039431781	-0.0100271987117273
flux1:	1.34497487437186	0.0753330818943162	-0.0121640134587845
flux1:	1.35552763819095	0.0915683210546267	-0.014680138630634
flux1:	1.36608040201005	0.11106401083335	-0.0176240348202217
flux1:	1.37663316582914	0.134422938309519	-0.0210461352489081
flux1:	1.38718592964824	0.162348578300039	-0.0249984743965576
flux1:	1.39773869346734	0.195659798383302	-0.0295350203564019
flux1:	1.40829145728643	0.235307319354543	-0.0347133316785976
flux1:	1.41884422110553	0.282392073011022	-0.0405982811692199
flux1:	1.42939698492462	0.338185597770743	-0.047268605556783
flux1:	1.43994974874372	0.404152614207133	-0.0548269056316397
flux1:	1.45050251256281	0.481975915914823	-0.0634133392514317
flux1:	1.46105527638191	0.573583701303878	-0.0732226746805287
flux1:	1.471608040201	0.681179464205284	-0.0845236938152776
flux1:	1.4821608040201	0.80727453937361	-0.0976792939901738
flux1:	1.49271356783919	0.95472337451526	-0.113165244878892
flux1:	1.50326633165829	1.12676157508439	-0.131585430167293
flux1:	1.51381909547739	1.32704672165686	-0.153681596090269
flux1:	1.52437185929648	1.55970191325056	-0.180336166099274
flux1:	1.53492462311558	1.82936193751328	-0.212567559276993
flux1:	1.54547738693467	2.1412218905527	-0.251518787964109
flux1:	1.55603015075377	2.50108799783676	-0.298441678024847
flux1:	1.56658291457286	2.91543030435363	-0.354680401842903
flux1:	1.57713567839196	3.39143679478382	-0.421658514491404
flux1:	1.58768844221105	3.93706841392808	-0.500872736221244
flux1:	1.59824120603015	4.56111434786728	-0.593894470552485
flux1:	1.60879396984924	5.27324680041755	-0.702377061242672
flux1:	1.61934673366834	6.0840743990765	-0.828063937225666
flux1:	1.62989949748744	7.0051932362707	-0.972790727472049
flux1:	1.64045226130653	8.04923442342732	-1.1384731166559
flux1:	1.65100502512563	9.22990694014979	-1.32707183204485
flux1:	1.66155778894472	10.5620344370127	-1.54052723531018
flux1:	1.67211055276382	12.0615845579938	-1.78065962660731
flux1:	1.68266331658291	13.7456892989375	-2.04903842698829
flux1:	1.69321608040201	15.6326548520518	-2.34683275068569
flux1:	1.7037688442211	17.7419593843591	-2.67466466712373
flux1:	1.7143216080402	20.0942372312976	-3.0324910922652
flux1:	1.72487437185929	22.7112480047656	-3.41953880281706
flux1:	1.73542713567839	25.6158292020163	-3.83431098708094
flux1:	1.74597989949748	28.8318309881751	-4.27467599263293
flux1:	1.75653266331658	32.3840318927428	-4.73804180401148
flux1:	1.76708542713568	36.298034291064	-5.22161270357633
flux1:	1.77763819095477	40.6001386489952	-5.72271531993346
flux1:	1.78819095477387	45.3171956242099	-6.23917029974105
flux1:	1.79874371859296	50.4764353043219	-6.76967753763915
flux1:	1.80929648241206	56.1052730350734	-7.31418372625285
flux1:	1.81984924623115	62.2310915198631	-7.87421285255127
flux1:	1.83040201005025	68.8809991821482	-8.45315602335104
flux1:	1.84095477386934	76.081565106523	-9.05652455077959
flux1:	1.85150753768844	83.8585312892618	-9.69216096353138
flux1:	1.86206030150753	92.2365034140978	-10.3703805928428
flux1:	1.87261306532663	101.238621872697	-11.1039966032688
flux1:	1.88316582914573	110.886215315469	-11.9081774974131
flux1:	1.89371859296482	121.198439595546	-12.8001004494302
flux1:	1.90427135678392	132.191905538343	-13.7983851917096
flux1:	1.91482412060301	143.880299550828	-14.9223103429223
flux1:	1.92537688442211	156.274001659126	-16.1908291850183
flux1:	1.9359296482412	169.37970613939	-17.6214281591941
flux1:	1.9464824120603	183.200050454955	-19.2289176668854
flux1:	1.95703517587939	197.733258719945	-21.024296590507
flux1:	1.96758793969849	212.972806310021	-23.0138538165495
flux1:	1.97814070351758	228.907112433658	-25.1986326955352
flux1:	1.98869346733668	245.519267487811	-27.5742921805476
flux1:	1.99924623115577	262.786801759658	-30.1312952782073
flux1:	2.00979899497487	280.681501500532	-32.8552938130747
flux1:	2.02035175879397	299.169277755283	-35.7275788081768
flux1:	2.03090452261306	318.210092487213	-38.7255050887094
flux1:	2.04145728643216	337.757945593694	-41.8228365533707
flux1:	2.05201005025125	357.76092549194	-44.9899819180977
flux1:	2.06256281407035	378.161324834679	-48.1941269727269
flux1:	2.07311557788944	398.895821754872	-51.3993505067579
flux1:	2.08366834170854	419.895725909703	-54.5669242221879
flux1:	2.09422110552764	441.087287311098	-57.6560688815119
flux1:	2.10477386934673	462.392064902071	-60.6253871597918
flux1:	2.11532663316583	483.72735111051	-63.4350024008915
flux1:	2.12587939698492	505.006648049372	-66.049181725338
flux1:	2.13643216080402	526.140191031408	-68.4390387071794
flux1:	2.14698492462311	547.035515300736	-70.5848728668239
flux1:	2.15753768844221	567.598062096519	-72.4777860828574
flux1:	2.16809045226131	587.731820596754	-74.120331844434
flux1:	2.1786432160804	607.340002408294	-75.5260429388302
flux1:	2.1891959798995	626.325745083308	-76.7177750040221
flux1:	2.19974874371859	644.592841005628	-77.7249706957446
flux1:	2.21030150753769	662.046487444883	-78.5802085844579
flux1:	2.22085427135678	678.59405292456	-79.3156534213989
flux1:	2.23140703517588	694.145854474773	-79.9601089907173
flux1:	2.24195979899497	708.615939275114	-80.5372014860657
flux1:	2.25251256281407	721.922863030185	-81.0648589295613
flux1:	2.26306532663317	733.990456165319	-81.5558861063217
flux1:	2.27361809045226	744.748567257302	-82.0192258960296
flux1:	2.28417085427136	754.133771774711	-82.4614669321283
flux1:	2.29472361809045	762.090033248294	-82.8882028167113
flux1:	2.30527638190955	768.569303387743	-83.3048728143102
flux1:	2.31582914572864	773.532048111096	-83.7167348325436
flux1:	2.32638190954774	776.947687609594	-84.1277495139299
flux1:	2.33693467336684	778.794940247447	-84.5384591614236
flux1:	2.34748743718593	779.062062598883	-84.9433451788905
flux1:	2.35804020100503	777.746980609875	-85.3284363136221
flux1:	2.36859296482412	774.857309665867	-85.669941170604
flux1:	2.37914572864322	770.410264464877	-85.9343918150543
flux1:	2.38969849246231	764.432462423372	-86.080382510614
flux1:	2.40025125628141	756.959626921705	-86.0616697509657
flux1:	2.4108040201005	748.036199009943	-85.8312426505278
flux1:	2.4213567839196	737.714867590924	-85.3459028522364
flux1:	2.4319095477387	726.056028727973	-84.5708070056513
flux1:	2.44246231155779	713.127184679588	-83.4833210225777
flux1:	2.45301507537689	699.002292377592	-82.0755296757553
flux1:	2.46356783919598	683.761069986677	-80.3549519228569
flux1:	2.47412060301508	667.488269247831	-78.3434093645509
flux1:	2.48467336683417	650.272920493415	-76.0744127652436
flux1:	2.49522613065327	632.207556932202	-73.589675695326
flux1:	2.50577889447237	613.387424880411	-70.9353656478659
flux1:	2.51633165829146	593.909686671	-68.1585530291918
flux1:	2.52688442211056	573.872623164179	-65.3041668992504
flux1:	2.53743718592965	553.374842929066	-62.4126863068718
flux1:	2.54798994974875	532.514505145472	-59.518739760689
flux1:	2.55854271356784	511.388563471282	-56.6506651838188
flux1:	2.56909547738694	490.092038407114	-53.8308855724679
flux1:	2.57964824120604	468.717325877256	-51.0767727581116
flux1:	2.59020100502513	447.353549972239	-48.4016195254765
flux1:	2.60075376884423	426.085967665395	-45.8154497825923
flux1:	2.61130653266332	404.995432637785	-43.3255822018911
flux1:	2.62185929648242	384.15792440546	-40.9369986903075
flux1:	2.63241206030151	363.64414758843	-38.6525937591865
flux1:	2.64296482412061	343.519204577855	-36.4733368564244
flux1:	2.6535175879397	323.84234345068	-34.3983540751418
flux1:	2.6640703517588	304.666781523803	-32.4249694889406
flux1:	2.6746231155779	286.03960353412	-30.5488008057815
flux1:	2.68517587939699	268.001732224489	-28.7640080495954
flux1:	2.69572864321609	250.587967772901	-27.0637225819247
flux1:	2.70628140703518	233.82709125089	-25.4405848042761
flux1:	2.71683417085428	217.742026328451	-23.8872679497542
flux1:	2.72738693467337	202.350052569016	-22.3968962776832
flux1:	2.73793969849247	187.663063199864	-20.9633424763543
flux1:	2.74849246231157	173.687860193237	-19.5814440035655
flux1:	2.75904522613066	160.426479547982	-18.2471746423533
flux1:	2.76959798994976	147.876539998356	-16.9577661990372
flux1:	2.78015075376885	136.031608801567	-15.7117465005071
flux1:	2.79070351758795	124.881578566927	-14.508872385547
flux1:	2.80125628140704	114.413049546316	-13.3499747087462
flux1:	2.81180904522614	104.609712258547	-12.2367577214279
flux1:	2.82236180904524	95.4527257364295	-11.1715853101626
flux1:	2.83291457286433	86.9210872851429	-10.1572556677309
flux1:	2.84346733668343	78.9919901989453	-9.19674648648588
flux1:	2.85402010050252	71.6411663957632	-8.29292351585514
flux1:	2.86457286432162	64.843211514334	-7.44823567942939
flux1:	2.87512562814071	58.57189046429	-6.66444237617899
flux1:	2.88567839195981	52.8004218211604	-5.94241562955135
flux1:	2.8962311557789	47.5017399058126	-5.28203667081848
flux1:	2.906783919598	42.6487337301075	-4.68218272341687
flux1:	2.9173366834171	38.2144623531068	-4.14078948894543
flux1:	2.92788944723619	34.1723465812627	-3.65497619829979
flux1:	2.93844221105529	30.4963372322289	-3.22122173520837
flux1:	2.94899497487438	27.1610604768869	-2.83557470338393
flux1:	2.95954773869348	24.1419410390643	-2.49387083325304
flux1:	2.97010050251257	21.4153042003227	-2.19192758870829
flux1:	2.98065326633167	18.9584577389803	-1.92569355531558
flux1:	2.99120603015077	16.7497550780017	-1.69134548578864
flux1:	3.00175879396986	14.7686410031795	-1.48533975151845
flux1:	3.01231155778896	12.9956814191986	-1.30443102534008
flux1:	3.02286432160805	11.4125786723101	-1.14566997474417
flux1:	3.03341708542715	10.0021739843077	-1.00638838633061
flux1:	3.04396984924624	8.74843856116236	-0.884178380734445
flux1:	3.05452261306534	7.63645490681983	-0.776872143267684
flux1:	3.06507537688443	6.65238981061838	-0.682527343560799
flux1:	3.07562814070353	5.78346041607111	-0.599419892834208
flux1:	3.08618090452263	5.0178946816712	-0.526041212575982
flux1:	3.09673366834172	4.34488744033427	-0.461094512325839
flux1:	3.10728643216082	3.75455316612216	-0.403485212278443
flux1:	3.11783919597991	3.23787643884977	-0.352303613623617
flux1:	3.12839195979901	2.78666098612259	-0.306801053599852
flux1:	3.1389447236181	2.39347807991625	-0.266362396311985
flux1:	3.1494974874372	2.051614954835	-0.230477729523203
flux1:	3.1600502512563	1.75502381928227	-0.198715544069544
flux1:	3.17060301507539	1.49827194371338	-0.170699194731439
flux1:	3.18115577889449	1.27649322204367	-0.146088167722757
flux1:	3.19170854271358	1.08534152828358	-0.124565169454598
flux1:	3.20226130653268	0.92094612246733	-0.105829084602216
flux1:	3.21281407035177	0.779869293261	-0.0895927703715651
flux1:	3.22336683417087	0.65906637017909	-0.075583931772263
flux1:	3.23391959798997	0.555848188364004	-0.0635472762437645
flux1:	3.24447236180906	0.467846042492255	-0.0532466307952265
flux1:	3.25502512562816	0.392979130816255	-0.044466319367649
flux1:	3.26557788944725	0.329424458400167	-0.0370115813560649
flux1:	3.27613065326635	0.275589141016478	-0.0307080705715628
flux1:	3.28668341708544	0.230085031870388	-0.0254006103691923
flux1:	3.29723618090454	0.191705576007339	-0.0209514841516783
flux1:	3.30778894472363	0.159404783771457	-0.0172385862042967
flux1:	3.31834170854273	0.132278206836066	-0.0141537268915455
flux1:	3.32889447236183	0.109545793350648	-0.0116012598284676
flux1:	3.33944723618092	0.0905364950834102	-0.0094970384061464
flux1:	3.35000000000002	0.0746744993567602	-0.00776760086492674
