# Supplementary material for: Optics of cone photoreceptors in the chicken (Gallus gallus domesticus)
Source: J R Soc Interface. 2015 Oct 6;12(111):20150591. doi: 10.1098/rsif.2015.0591 (PMC4614498; doi:10.1098/rsif.2015.0591)
Supplement: Oil droplet morphological and refractive index measurements [file rsif20150591supp3.gz › Wilbyetal_data_fluxspectra/green/angle_os-theta-5-os.dat]

flux1:	1.25	0.0194850769713488	-0.0304935432023119
flux1:	1.2605527638191	0.0241434652221033	-0.0373789393422868
flux1:	1.27110552763819	0.0298525808675052	-0.0456428467563797
flux1:	1.28165829145729	0.0368341540796062	-0.0556095965551444
flux1:	1.29221105527638	0.0453531715014086	-0.0677155190372532
flux1:	1.30276381909548	0.0557255366817521	-0.0825362547149281
flux1:	1.31331658291457	0.0683269233151642	-0.100809415578598
flux1:	1.32386934673367	0.0836029689108377	-0.123447778397319
flux1:	1.33442211055276	0.102080985714311	-0.151538338541013
flux1:	1.34497487437186	0.124383362247027	-0.186324415220704
flux1:	1.35552763819095	0.151242845805979	-0.229171004975923
flux1:	1.36608040201005	0.183519927276433	-0.281517242331819
flux1:	1.37663316582914	0.222222532474033	-0.344825025921058
flux1:	1.38718592964824	0.268528249953341	-0.420537594719711
flux1:	1.39773869346734	0.323809348203112	-0.510066802476045
flux1:	1.40829145728643	0.389660798343623	-0.614831301713692
flux1:	1.41884422110553	0.467931555660084	-0.736366622314914
flux1:	1.42939698492462	0.560759355343114	-0.876522442589576
flux1:	1.43994974874372	0.670609221261502	-1.03774863321303
flux1:	1.45050251256281	0.800315939359867	-1.22345280715659
flux1:	1.46105527638191	0.953130711233226	-1.43839205740705
flux1:	1.471608040201	1.13277212983978	-1.68904206840258
flux1:	1.4821608040201	1.34348168066817	-1.98387559413369
flux1:	1.49271356783919	1.59008386702334	-2.33347796374878
flux1:	1.50326633165829	1.87805096743327	-2.75043292899937
flux1:	1.51381909547739	2.21357248199951	-3.24893324304514
flux1:	1.52437185929648	2.60362912276692	-3.84410627765623
flux1:	1.53492462311558	3.05607111627922	-4.5511048616663
flux1:	1.54547738693467	3.57970061296695	-5.38408809924378
flux1:	1.55603015075377	4.18435770495304	-6.35528973383721
flux1:	1.56658291457286	4.88100952169493	-7.47442398332578
flux1:	1.57713567839196	5.68184186121662	-8.7486793904274
flux1:	1.58768844221105	6.60035243409281	-10.1834997967433
flux1:	1.59824120603015	7.65144483129407	-11.7842521834492
flux1:	1.60879396984924	8.85152219284939	-13.5587465253097
flux1:	1.61934673366834	10.2185790649915	-15.5204262382119
flux1:	1.62989949748744	11.7722900235089	-17.6918792754184
flux1:	1.64045226130653	13.5340933311802	-20.1081459313162
flux1:	1.65100502512563	15.5272674065972	-22.8191495996049
flux1:	1.66155778894472	17.7769981436484	-25.8905054774438
flux1:	1.67211055276382	20.3104347337773	-29.4020644148141
flux1:	1.68266331658291	23.1567313872865	-33.4438488989896
flux1:	1.69321608040201	26.3470728601221	-38.1095111043244
flux1:	1.7037688442211	29.9146811951842	-43.4879833179229
flux1:	1.7143216080402	33.894801054726	-49.6544448907566
flux1:	1.72487437185929	38.3246615018771	-56.662036249264
flux1:	1.73542713567839	43.2434112484783	-64.5358741563968
flux1:	1.74597989949748	48.6920245339907	-73.2708883295487
flux1:	1.75653266331658	54.7131751656661	-82.834797034733
flux1:	1.76708542713568	61.3510753686807	-93.1770282222519
flux1:	1.77763819095477	68.6512769759493	-104.243496415779
flux1:	1.78819095477387	76.6604331675511	-115.99587048139
flux1:	1.79874371859296	85.4260186646008	-128.432579960742
flux1:	1.80929648241206	94.9960081523462	-141.607794835247
flux1:	1.81984924623115	105.418513317936	-155.64433589668
flux1:	1.83040201005025	116.741378631454	-170.73709767601
flux1:	1.84095477386934	129.011737797762	-187.144858644649
flux1:	1.85150753768844	142.275532224483	-205.16991747397
flux1:	1.86206030150753	156.576992292679	-225.126650571724
flux1:	1.87261306532663	171.958083957191	-247.30180117934
flux1:	1.88316582914573	188.457922338116	-271.911232144419
flux1:	1.89371859296482	206.112154935061	-299.059811076743
flux1:	1.90427135678392	224.952320282389	-328.712311458928
flux1:	1.91482412060301	245.005188001485	-360.682872183296
flux1:	1.92537688442211	266.292089005476	-394.6480611354
flux1:	1.9359296482412	288.828247510811	-430.184354106946
flux1:	1.9464824120603	312.622125007035	-466.82613329762
flux1:	1.95703517587939	337.674787586973	-504.136432631349
flux1:	1.96758793969849	363.979307337415	-541.780436988573
flux1:	1.97814070351758	391.520204372209	-579.59089805312
flux1:	1.98869346733668	420.272936898383	-617.614579421215
flux1:	1.99924623115577	450.203445586836	-656.129582050908
flux1:	2.00979899497487	481.267757043844	-695.625616787036
flux1:	2.02035175879397	513.411656016675	-736.744149845293
flux1:	2.03090452261306	546.570437037454	-780.182833190752
flux1:	2.04145728643216	580.668747315825	-826.576989601009
flux1:	2.05201005025125	615.62053693643	-876.377350072532
flux1:	2.06256281407035	651.329128544124	-929.74516311408
flux1:	2.07311557788944	687.687414879831	-986.482938829573
flux1:	2.08366834170854	724.578189953679	-1046.01316888495
flux1:	2.09422110552764	761.874610044465	-1107.41066690285
flux1:	2.10477386934673	799.440776971128	-1169.48802080836
flux1:	2.11532663316583	837.132435644828	-1230.92723868841
flux1:	2.12587939698492	874.797774393587	-1290.44301323846
flux1:	2.13643216080402	912.278322362144	-1346.95467193435
flux1:	2.14698492462311	949.409943637228	-1399.73761709475
flux1:	2.15753768844221	986.023927698478	-1448.52496119568
flux1:	2.16809045226131	1021.94818059497	-1493.53788190531
flux1:	2.1786432160804	1057.00851737748	-1535.43710259132
flux1:	2.1891959798995	1091.03004613616	-1575.20304631985
flux1:	2.19974874371859	1123.83862896943	-1613.96363819769
flux1:	2.21030150753769	1155.26239363789	-1652.79490639834
flux1:	2.22085427135678	1185.13326194376	-1692.52186375876
flux1:	2.23140703517588	1213.28846439233	-1733.54799312031
flux1:	2.24195979899497	1239.57201136527	-1775.74136331036
flux1:	2.25251256281407	1263.83609969225	-1818.40109840035
flux1:	2.26306532663317	1285.94244724901	-1860.31690597294
flux1:	2.27361809045226	1305.76355151928	-1899.9168740399
flux1:	2.28417085427136	1323.1838731297	-1935.4795866154
flux1:	2.29472361809045	1338.10094484488	-1965.3730770252
flux1:	2.30527638190955	1350.42639359146	-1988.27969819376
flux1:	2.31582914572864	1360.08685647221	-2003.37229553191
flux1:	2.32638190954774	1367.02476419698	-2010.41834443417
flux1:	2.33693467336684	1371.19895842213	-2009.79983916221
flux1:	2.34748743718593	1372.5851185905	-2002.44639669578
flux1:	2.35804020100503	1371.17598357393	-1989.68886955512
flux1:	2.36859296482412	1366.98136515563	-1973.05282534424
flux1:	2.37914572864322	1360.02796964566	-1954.02418271084
flux1:	2.38969849246231	1350.35905075981	-1933.82774649083
flux1:	2.40025125628141	1338.03391834608	-1913.25833284919
flux1:	2.4108040201005	1323.1273271103	-1892.59222628527
flux1:	2.4213567839196	1305.72875505894	-1871.58831053859
flux1:	2.4319095477387	1285.94157081026	-1849.57070827723
flux1:	2.44246231155779	1263.88208443305	-1825.57310643011
flux1:	2.45301507537689	1239.67847061915	-1798.51990003728
flux1:	2.46356783919598	1213.46956172035	-1767.41769685179
flux1:	2.47412060301508	1185.40352160241	-1731.52987075073
flux1:	2.48467336683417	1155.63642040886	-1690.5074642303
flux1:	2.49522613065327	1124.33074517387	-1644.45452188345
flux1:	2.50577889447237	1091.6538862585	-1593.91716047757
flux1:	2.51633165829146	1057.77663392677	-1539.80144193735
flux1:	2.52688442211056	1022.87171494259	-1483.23987500853
flux1:	2.53743718592965	987.112384998152	-1425.43483990238
flux1:	2.54798994974875	950.671079383569	-1367.50710627738
flux1:	2.55854271356784	913.718121441143	-1310.37142027784
flux1:	2.56909547738694	876.420484399917	-1254.65325817812
flux1:	2.57964824120604	838.940606813415	-1200.65402601937
flux1:	2.59020100502513	801.435273289432	-1148.36642414245
flux1:	2.60075376884423	764.054576305952	-1097.5354800704
flux1:	2.61130653266332	726.940980819451	-1047.75334185714
flux1:	2.62185929648242	690.228514893421	-998.569276778008
flux1:	2.63241206030151	654.042099937071	-949.593423627053
flux1:	2.64296482412061	618.49702720732	-900.575871683509
flux1:	2.6535175879397	583.698577637972	-851.450363124709
flux1:	2.6640703517588	549.741770897333	-802.340906620324
flux1:	2.6746231155779	516.711229001356	-753.536575266288
flux1:	2.68517587939699	484.681139827924	-705.443194689371
flux1:	2.69572864321609	453.715307888997	-658.521650461258
flux1:	2.70628140703518	423.867288336654	-613.222756016859
flux1:	2.71683417085428	395.180602585756	-569.928625317249
flux1:	2.72738693467337	367.689034770454	-528.909703084756
flux1:	2.73793969849247	341.417009780392	-490.303749088332
flux1:	2.74849246231157	316.380047259003	-454.118290568051
flux1:	2.75904522613066	292.585281394143	-420.252827197836
flux1:	2.76959798994976	270.032034178426	-388.533339315926
flux1:	2.78015075376885	248.71242489285	-358.750754457966
flux1:	2.79070351758795	228.612000240718	-330.696446056836
flux1:	2.80125628140704	209.710373189795	-304.19024455482
flux1:	2.81180904522614	191.981859779477	-279.098592188916
flux1:	2.82236180904524	175.396108602931	-255.341888719228
flux1:	2.83291457286433	159.918720217717	-232.891323399187
flux1:	2.84346733668343	145.511852817248	-211.756917045387
flux1:	2.85402010050252	132.134812246823	-191.970002486614
flux1:	2.86457286432162	119.744622506833	-173.564366050813
flux1:	2.87512562814071	108.296570495862	-156.560053762302
flux1:	2.88567839195981	97.744720135929	-140.952535994982
flux1:	2.8962311557789	88.0423900977384	-126.708105074847
flux1:	2.906783919598	79.1425903278006	-113.764837353463
flux1:	2.9173366834171	70.9984161339372	-102.037696020439
flux1:	2.92788944723619	63.563398989355	-91.426190431633
flux1:	2.93844221105529	56.7918150536063	-81.8231355596855
flux1:	2.94899497487438	50.6389543780831	-73.123171372844
flux1:	2.95954773869348	45.0613524563592	-65.2297817779409
flux1:	2.97010050251257	40.0169863294254	-58.059848586076
flux1:	2.98065326633167	35.4654375696664	-51.545309042705
flux1:	2.99120603015077	31.368022837158	-45.6321684467804
flux1:	3.00175879396986	27.6878936676072	-40.2776848003617
flux1:	3.01231155778896	24.3901074013053	-35.4467371551618
flux1:	3.02286432160805	21.4416706571433	-31.1082672431482
flux1:	3.03341708542715	18.8115583174752	-27.2323630860001
flux1:	3.04396984924624	16.4707109795944	-23.7882441551103
flux1:	3.05452261306534	14.3920134120371	-20.7432232620452
flux1:	3.06507537688443	12.5502574287467	-18.062594478871
flux1:	3.07562814070353	10.9220917408252	-15.7103056623131
flux1:	3.08618090452263	9.4859608230423	-13.6501660943087
flux1:	3.09673366834172	8.22203525740668	-11.847251043702
flux1:	3.10728643216082	7.11213507597407	-10.2691723764837
flux1:	3.11783919597991	6.13964755143316	-8.88696880095841
flux1:	3.12839195979901	5.28944128274173	-7.67551869262208
flux1:	3.1389447236181	4.54777771469047	-6.61351520080158
flux1:	3.1494974874372	3.90222144535705	-5.6831142536468
flux1:	3.1600502512563	3.34155081552421	-4.86939005369764
flux1:	3.17060301507539	2.85566958456281	-4.15971153214351
flux1:	3.18115577889449	2.43552068898627	-3.54313067686198
flux1:	3.19170854271358	2.07300293517204	-3.00985779709077
flux1:	3.20226130653268	1.76089091384699	-2.55087276694595
flux1:	3.21281407035177	1.49275866083241	-2.15769634636858
flux1:	3.22336683417087	1.26290737686369	-1.82230940878282
flux1:	3.23391959798997	1.06629719888794	-1.53717846614315
flux1:	3.24447236180906	0.898483290336864	-1.29533669710679
flux1:	3.25502512562816	0.755556288179039	-1.09047157647514
flux1:	3.26557788944725	0.634086991925828	-0.916988362720795
flux1:	3.27613065326635	0.531075392248381	-0.77003524057462
flux1:	3.28668341708544	0.443903883448729	-0.645486741657567
flux1:	3.29723618090454	0.370294456087005	-0.5398914917045
flux1:	3.30778894472363	0.308269807620413	-0.450392247017049
flux1:	3.31834170854273	0.256118089663181	-0.37462994441857
flux1:	3.32889447236183	0.212361054073548	-0.310645057497147
flux1:	3.33944723618092	0.175725452535965	-0.256786992685738
flux1:	3.35000000000002	0.145117383921509	-0.211640236659847
