# Supplementary material for: Optics of cone photoreceptors in the chicken (Gallus gallus domesticus)
Source: J R Soc Interface. 2015 Oct 6;12(111):20150591. doi: 10.1098/rsif.2015.0591 (PMC4614498; doi:10.1098/rsif.2015.0591)
Supplement: Oil droplet morphological and refractive index measurements [file rsif20150591supp3.gz › Wilbyetal_data_fluxspectra/blue/angle_full-theta-0-full.dat]

flux1:	1.25	0.0370080832966911	-0.00244990802498598
flux1:	1.2605527638191	0.0457567865911683	-0.00276924539302267
flux1:	1.27110552763819	0.0564665123246869	-0.00347126159579457
flux1:	1.28165829145729	0.0693640178477605	-0.00458912527576246
flux1:	1.29221105527638	0.0849006741791147	-0.00542936703602745
flux1:	1.30276381909548	0.103927604147996	-0.00604753475584237
flux1:	1.31331658291457	0.127382154457426	-0.00747037126871023
flux1:	1.32386934673367	0.155816779100701	-0.00958525946082709
flux1:	1.33442211055276	0.189681265742557	-0.0113754259169279
flux1:	1.34497487437186	0.230168542948281	-0.0137920211156581
flux1:	1.35552763819095	0.27923167192736	-0.0180802671042898
flux1:	1.36608040201005	0.338371974321133	-0.0220546073969115
flux1:	1.37663316582914	0.408228588157021	-0.0247653146329837
flux1:	1.38718592964824	0.490297368299759	-0.0310131736648919
flux1:	1.39773869346734	0.588451777615016	-0.0417338780087817
flux1:	1.40829145728643	0.707302815942689	-0.0493994480011049
flux1:	1.41884422110553	0.849200986024168	-0.0540200081219887
flux1:	1.42939698492462	1.01515663675915	-0.0657705800752293
flux1:	1.43994974874372	1.20942856263298	-0.0819006131697699
flux1:	1.45050251256281	1.44027145917683	-0.0913917499146944
flux1:	1.46105527638191	1.71402591564414	-0.104430138376393
flux1:	1.471608040201	2.031764254142	-0.131798172632943
flux1:	1.4821608040201	2.39646230095191	-0.151950622092671
flux1:	1.49271356783919	2.82166147423741	-0.158870393165203
flux1:	1.50326633165829	3.3254689244643	-0.19236709675843
flux1:	1.51381909547739	3.91619204723134	-0.253585819786341
flux1:	1.52437185929648	4.59347469423863	-0.289379247027281
flux1:	1.53492462311558	5.36770797892862	-0.315324866530808
flux1:	1.54547738693467	6.26684554202431	-0.395274598472788
flux1:	1.55603015075377	7.31413592536545	-0.489430639380414
flux1:	1.56658291457286	8.5096311655411	-0.542826956156353
flux1:	1.57713567839196	9.85289777700722	-0.643258971894591
flux1:	1.58768844221105	11.3793959439229	-0.821368681912674
flux1:	1.59824120603015	13.1458197432997	-0.924981261901311
flux1:	1.60879396984924	15.1742160336728	-0.963002778528579
flux1:	1.61934673366834	17.4444132574213	-1.15370628206865
flux1:	1.62989949748744	19.9633644661576	-1.4303402796386
flux1:	1.64045226130653	22.8107345569908	-1.53758123385199
flux1:	1.65100502512563	26.0689699229927	-1.62630658938142
flux1:	1.66155778894472	29.7369616388851	-1.93701573198976
flux1:	1.67211055276382	33.7816347035829	-2.20980296937552
flux1:	1.68266331658291	38.2654151959428	-2.3219507240086
flux1:	1.69321608040201	43.3216819765279	-2.71917874423564
flux1:	1.7037688442211	48.9783352102411	-3.36725296133723
flux1:	1.7143216080402	55.1250499349903	-3.6521683538526
flux1:	1.72487437185929	61.7479709677968	-3.85739799502372
flux1:	1.73542713567839	69.0718946255634	-4.72954852333341
flux1:	1.74597989949748	77.3305733842662	-5.73747388381538
flux1:	1.75653266331658	86.4944115914518	-6.17074338718811
flux1:	1.76708542713568	96.3773811053417	-6.8297874576193
flux1:	1.77763819095477	107.004349519033	-8.10300993402153
flux1:	1.78819095477387	118.612154401566	-8.84647620738262
flux1:	1.79874371859296	131.248273259691	-9.21234163828222
flux1:	1.80929648241206	144.655340630446	-10.6575643853963
flux1:	1.81984924623115	158.76040476652	-12.2941224868728
flux1:	1.83040201005025	174.017046140718	-12.4625901100181
flux1:	1.84095477386934	190.878005521384	-12.7772036174185
flux1:	1.85150753768844	209.084304497721	-14.8175064822152
flux1:	1.86206030150753	227.971230565078	-16.4715679292452
flux1:	1.87261306532663	247.501512107762	-16.9626343052661
flux1:	1.88316582914573	268.2865913125	-18.8685374451818
flux1:	1.89371859296482	290.486942773676	-21.6770102277664
flux1:	1.90427135678392	313.414367708181	-22.699293793032
flux1:	1.91482412060301	336.677695734852	-24.3856820956826
flux1:	1.92537688442211	360.931379430658	-29.2008187769507
flux1:	1.9359296482412	386.738861987581	-32.7592620661328
flux1:	1.9464824120603	413.340716537227	-33.2224609882174
flux1:	1.95703517587939	439.527444815065	-36.0395882173641
flux1:	1.96758793969849	465.53172932035	-41.1341351419756
flux1:	1.97814070351758	492.58071654049	-43.0219823217626
flux1:	1.98869346733668	520.471060821666	-44.3597705954756
flux1:	1.99924623115577	547.340084752486	-49.057962399796
flux1:	2.00979899497487	572.356202602201	-51.2133829536533
flux1:	2.02035175879397	596.666308358618	-49.8857812869886
flux1:	2.03090452261306	620.844017356676	-53.5348761839664
flux1:	2.04145728643216	643.313674374884	-59.9539859630322
flux1:	2.05201005025125	662.824598688591	-60.805297439053
flux1:	2.06256281407035	680.34442652271	-61.6867911037791
flux1:	2.07311557788944	696.38376168359	-68.0562369825794
flux1:	2.08366834170854	708.689285752509	-72.4843164339886
flux1:	2.09422110552764	715.003264431433	-75.4484494199898
flux1:	2.10477386934673	716.414657280161	-84.059172187886
flux1:	2.11532663316583	714.753147479632	-91.1950968889426
flux1:	2.12587939698492	708.673723894633	-91.5364725289988
flux1:	2.13643216080402	695.432942700757	-95.8767995101896
flux1:	2.14698492462311	674.465513368839	-104.607607109052
flux1:	2.15753768844221	646.647521088389	-107.769107373288
flux1:	2.16809045226131	611.611262967933	-109.068260448263
flux1:	2.1786432160804	568.513198934872	-112.268730520998
flux1:	2.1891959798995	517.852068388396	-111.329472220813
flux1:	2.19974874371859	460.132676126675	-110.828505806179
flux1:	2.21030150753769	395.210576244997	-115.509774998677
flux1:	2.22085427135678	324.624553139632	-117.575606791636
flux1:	2.23140703517588	252.030004109542	-116.698987734325
flux1:	2.24195979899497	181.840642449406	-117.516270281301
flux1:	2.25251256281407	119.39146545739	-119.893928067458
flux1:	2.26306532663317	70.364053072803	-125.109460718025
flux1:	2.27361809045226	37.9088783535071	-131.219861182892
flux1:	2.28417085427136	20.3451604802324	-134.758668801208
flux1:	2.29472361809045	12.5400249728794	-136.292750443118
flux1:	2.30527638190955	9.53051308203034	-138.628542509111
flux1:	2.31582914572864	8.15782518636562	-142.64813140139
flux1:	2.32638190954774	6.82860302238554	-146.122127383249
flux1:	2.33693467336684	5.29711404748432	-146.24871302254
flux1:	2.34748743718593	4.01091663145067	-142.895879532136
flux1:	2.35804020100503	3.26409998535644	-138.8071522532
flux1:	2.36859296482412	3.02855179162269	-136.215040368092
flux1:	2.37914572864322	3.14075406693979	-134.40382351451
flux1:	2.38969849246231	3.37515549228133	-131.345884251131
flux1:	2.40025125628141	3.47197564074192	-126.590110757942
flux1:	2.4108040201005	3.26173313864275	-121.968404161881
flux1:	2.4213567839196	2.77680750078071	-119.678273508131
flux1:	2.4319095477387	2.19192645088539	-119.813457387213
flux1:	2.44246231155779	1.67346046494782	-120.266154248174
flux1:	2.45301507537689	1.29735958323074	-119.309295349247
flux1:	2.46356783919598	1.06480346256338	-117.560621986716
flux1:	2.47412060301508	0.948667668262737	-116.689247559358
flux1:	2.48467336683417	0.924354081066232	-116.793420405459
flux1:	2.49522613065327	0.978777072211198	-116.12758153455
flux1:	2.50577889447237	1.10747464234193	-113.255660242998
flux1:	2.51633165829146	1.30521931063612	-108.537214959032
flux1:	2.52688442211056	1.55412158189561	-103.374875010971
flux1:	2.53743718592965	1.81576154611666	-98.6076411489088
flux1:	2.54798994974875	2.03748300153935	-93.9098825576344
flux1:	2.55854271356784	2.17368130581235	-88.5699106205202
flux1:	2.56909547738694	2.20844232848067	-82.6155198999421
flux1:	2.57964824120604	2.16181966630095	-76.9989483767972
flux1:	2.59020100502513	2.07713556418363	-72.6346751875573
flux1:	2.60075376884423	2.00159333126503	-69.4742317978839
flux1:	2.61130653266332	1.97369321920375	-66.7363781840326
flux1:	2.62185929648242	2.02049576755708	-63.8951862437794
flux1:	2.63241206030151	2.16013484870339	-61.1345772626929
flux1:	2.64296482412061	2.40322518986009	-58.836054574856
flux1:	2.6535175879397	2.75009963639995	-56.9232340765453
flux1:	2.6640703517588	3.18434665757989	-54.8669095535797
flux1:	2.6746231155779	3.66728664315498	-52.2113350311422
flux1:	2.68517587939699	4.13928779566448	-48.9701321654815
flux1:	2.69572864321609	4.53184401271653	-45.5151799795215
flux1:	2.70628140703518	4.78726090589718	-42.1534112683219
flux1:	2.71683417085428	4.87742622394656	-38.877782775898
flux1:	2.72738693467337	4.8120344649751	-35.5237994614317
flux1:	2.73793969849247	4.63337230488878	-32.1006588572368
flux1:	2.74849246231157	4.40142910581047	-28.8841534863403
flux1:	2.75904522613066	4.17788633055736	-26.1601873311105
flux1:	2.76959798994976	4.0150846503742	-23.9516358600204
flux1:	2.78015075376885	3.95254038852797	-22.0575365233497
flux1:	2.79070351758795	4.01873228244954	-20.3158246335067
flux1:	2.80125628140704	4.23492713317374	-18.7425342180621
flux1:	2.81180904522614	4.61751523595096	-17.4109482499256
flux1:	2.82236180904524	5.17755791711554	-16.282687686835
flux1:	2.83291457286433	5.91743257431972	-15.2147247410829
flux1:	2.84346733668343	6.82649307387522	-14.0910194820052
flux1:	2.85402010050252	7.87785113042921	-12.8932555627887
flux1:	2.86457286432162	9.02800696588396	-11.6783894708694
flux1:	2.87512562814071	10.219721799467	-10.5261631203006
flux1:	2.88567839195981	11.3886208038497	-9.45117918394361
flux1:	2.8962311557789	12.4725064374538	-8.38861599468573
flux1:	2.906783919598	13.4181588548054	-7.34334723608746
flux1:	2.9173366834171	14.1831039220891	-6.41046622011419
flux1:	2.92788944723619	14.7379020693724	-5.60886586305046
flux1:	2.93844221105529	15.0714053890779	-4.91710662416278
flux1:	2.94899497487438	15.1881865478866	-4.36089086930302
flux1:	2.95954773869348	15.0988834535322	-3.89090056123557
flux1:	2.97010050251257	14.8194311530567	-3.43969396091198
flux1:	2.98065326633167	14.3784827987975	-3.0702373474658
flux1:	2.99120603015077	13.8110333369457	-2.79959073899937
flux1:	3.00175879396986	13.1435231620603	-2.53115541776262
flux1:	3.01231155778896	12.3959080439392	-2.26191981524248
flux1:	3.02286432160805	11.5950351903707	-2.03163972308606
flux1:	3.03341708542715	10.7700893162927	-1.79588700695447
flux1:	3.04396984924624	9.93817946566488	-1.55815575153189
flux1:	3.05452261306534	9.1086005865054	-1.37017446533258
flux1:	3.06507537688443	8.29672858784926	-1.19636988035412
flux1:	3.07562814070353	7.51983384311429	-1.00567249932145
flux1:	3.08618090452263	6.78396441735235	-0.845661135955927
flux1:	3.09673366834172	6.08805675610334	-0.725165125826783
flux1:	3.10728643216082	5.43621947925623	-0.611973170833148
flux1:	3.11783919597991	4.83549215149301	-0.516717377869197
flux1:	3.12839195979901	4.28562275642966	-0.447756117207746
flux1:	3.1389447236181	3.78139450477119	-0.382435255029519
flux1:	3.1494974874372	3.32173659667972	-0.323746288566748
flux1:	3.1600502512563	2.90881859566734	-0.285856118816367
flux1:	3.17060301507539	2.54061100394969	-0.253861514016381
flux1:	3.18115577889449	2.21129056903924	-0.217435065274355
flux1:	3.19170854271358	1.91714856660054	-0.187140429874654
flux1:	3.20226130653268	1.65718478572565	-0.163154815025143
flux1:	3.21281407035177	1.42895832870287	-0.138358923652127
flux1:	3.22336683417087	1.2281615961759	-0.116481523673834
flux1:	3.23391959798997	1.05170400487048	-0.0994064516244369
flux1:	3.24447236180906	0.898228761777302	-0.0821303208765042
flux1:	3.25502512562816	0.765834990084354	-0.0658085230533408
flux1:	3.26557788944725	0.651330004628285	-0.0543616372692523
flux1:	3.27613065326635	0.551999206616447	-0.0454266869430292
flux1:	3.28668341708544	0.466394288361733	-0.0367257264450299
flux1:	3.29723618090454	0.393303019872936	-0.0299130830072415
flux1:	3.30778894472363	0.330931849228954	-0.0250385056132286
flux1:	3.31834170854273	0.277576964107673	-0.0206631867117911
flux1:	3.32889447236183	0.232172758521046	-0.0172188123217228
flux1:	3.33944723618092	0.193869961317898	-0.0148833375020642
flux1:	3.35000000000002	0.161586570437679	-0.0125665439778793
