# Supplementary material for: Optics of cone photoreceptors in the chicken (Gallus gallus domesticus)
Source: J R Soc Interface. 2015 Oct 6;12(111):20150591. doi: 10.1098/rsif.2015.0591 (PMC4614498; doi:10.1098/rsif.2015.0591)
Supplement: Oil droplet morphological and refractive index measurements [file rsif20150591supp3.gz › Wilbyetal_data_fluxspectra/blue/angle_full-theta-10-full.dat]

flux1:	1.25	0.0334924879378603	-0.00235030970385447
flux1:	1.2605527638191	0.041335406273471	-0.00278703378225079
flux1:	1.27110552763819	0.05094726763195	-0.00332559771393749
flux1:	1.28165829145729	0.0627697796764057	-0.00423974256459255
flux1:	1.29221105527638	0.0771721581818437	-0.00528360495643454
flux1:	1.30276381909548	0.0946943718553712	-0.00625141799932172
flux1:	1.31331658291457	0.116176207980202	-0.00765744790100353
flux1:	1.32386934673367	0.142362152240176	-0.00964280816506731
flux1:	1.33442211055276	0.173488396725929	-0.0115639931616116
flux1:	1.34497487437186	0.210117989006907	-0.013890654657174
flux1:	1.35552763819095	0.254045363997534	-0.017629771222946
flux1:	1.36608040201005	0.307673751070112	-0.0217694465433439
flux1:	1.37663316582914	0.372443453450212	-0.0253506306201147
flux1:	1.38718592964824	0.449347517856966	-0.0303393347454301
flux1:	1.39773869346734	0.540435267954096	-0.0377562308259197
flux1:	1.40829145728643	0.649068967303916	-0.0452430807206865
flux1:	1.41884422110553	0.77722092259847	-0.0529417683430537
flux1:	1.42939698492462	0.926483692214546	-0.0636161570794169
flux1:	1.43994974874372	1.10198258796918	-0.076095905928103
flux1:	1.45050251256281	1.31254014787019	-0.0885365596217122
flux1:	1.46105527638191	1.56405369413127	-0.104440898672959
flux1:	1.471608040201	1.85667768461055	-0.126326859590828
flux1:	1.4821608040201	2.19175702077066	-0.150526783402569
flux1:	1.49271356783919	2.58018546275886	-0.175843745595923
flux1:	1.50326633165829	3.03481307618769	-0.206386447820316
flux1:	1.51381909547739	3.56229695984766	-0.24536357681073
flux1:	1.52437185929648	4.17316428037017	-0.292056586707316
flux1:	1.53492462311558	4.88823249870658	-0.343474041665021
flux1:	1.54547738693467	5.72374263971162	-0.40112849272535
flux1:	1.55603015075377	6.67373855804605	-0.470452995352193
flux1:	1.56658291457286	7.73429595918734	-0.547632869025829
flux1:	1.57713567839196	8.93944409861148	-0.626389704637691
flux1:	1.58768844221105	10.3377608839029	-0.726024427316659
flux1:	1.59824120603015	11.9473946568371	-0.854906961487478
flux1:	1.60879396984924	13.7753694937251	-0.976949661035372
flux1:	1.61934673366834	15.8502153302506	-1.09282220783867
flux1:	1.62989949748744	18.2031528404188	-1.26349127629219
flux1:	1.64045226130653	20.8220050715504	-1.47637149067487
flux1:	1.65100502512563	23.7038381228987	-1.66619217653245
flux1:	1.66155778894472	26.9388161828771	-1.89769745127769
flux1:	1.67211055276382	30.6518727178944	-2.22757035796233
flux1:	1.68266331658291	34.8740248979564	-2.53799605119782
flux1:	1.69321608040201	39.5421943635466	-2.81923670458233
flux1:	1.7037688442211	44.6220810649983	-3.25974481382667
flux1:	1.7143216080402	50.1900246119343	-3.80913629630638
flux1:	1.72487437185929	56.3326103433916	-4.24264779246984
flux1:	1.73542713567839	63.0842984418341	-4.70979824445607
flux1:	1.74597989949748	70.5594711077609	-5.37860565080409
flux1:	1.75653266331658	78.9489916274108	-6.03045050460585
flux1:	1.76708542713568	88.2643422979752	-6.61665247438481
flux1:	1.77763819095477	98.1969622332505	-7.43199169764652
flux1:	1.78819095477387	108.542041691358	-8.37184331143531
flux1:	1.79874371859296	119.627443833894	-9.13532621128404
flux1:	1.80929648241206	131.870002726382	-9.98437108909226
flux1:	1.81984924623115	145.308999459473	-11.1770466955043
flux1:	1.83040201005025	159.889884144753	-12.4789314367009
flux1:	1.84095477386934	175.614978779711	-13.7487779503923
flux1:	1.85150753768844	192.223721268369	-15.1910147688035
flux1:	1.86206030150753	209.183724942393	-16.7754423188829
flux1:	1.87261306532663	226.62147417757	-18.409688641644
flux1:	1.88316582914573	245.328884522155	-20.2433736547854
flux1:	1.89371859296482	265.779484918602	-22.3150287247578
flux1:	1.90427135678392	287.768957452548	-24.4237399539149
flux1:	1.91482412060301	310.643690248217	-26.4020706545343
flux1:	1.92537688442211	333.667389787858	-28.3700631613721
flux1:	1.9359296482412	356.514837696475	-30.5180911045279
flux1:	1.9464824120603	379.572092406519	-32.9875817404344
flux1:	1.95703517587939	403.495049245892	-35.4618290692458
flux1:	1.96758793969849	428.815287574223	-37.7090490929313
flux1:	1.97814070351758	455.421512576454	-40.1652095132064
flux1:	1.98869346733668	482.010674577844	-42.9406256829728
flux1:	1.99924623115577	506.830799838319	-45.7076472833937
flux1:	2.00979899497487	530.006215299606	-48.832572901132
flux1:	2.02035175879397	552.718223999877	-52.7747948345567
flux1:	2.03090452261306	575.197201363948	-56.296277521535
flux1:	2.04145728643216	597.318478979594	-59.2578842198099
flux1:	2.05201005025125	618.636490396164	-63.1730848103789
flux1:	2.06256281407035	637.365943932949	-67.6762081367976
flux1:	2.07311557788944	651.837674426624	-71.298731706793
flux1:	2.08366834170854	662.858118952977	-75.0136505084458
flux1:	2.09422110552764	671.405916506546	-79.0995445561037
flux1:	2.10477386934673	677.08682598022	-81.9556987364473
flux1:	2.11532663316583	678.77800560786	-84.7402785973999
flux1:	2.12587939698492	674.840451423414	-88.8625642410148
flux1:	2.13643216080402	664.490623699271	-92.521721600902
flux1:	2.14698492462311	648.072909670401	-95.1063966804706
flux1:	2.15753768844221	625.484894459629	-98.1302135738702
flux1:	2.16809045226131	596.216088699676	-101.239419330307
flux1:	2.1786432160804	559.538240315161	-104.546307858491
flux1:	2.1891959798995	514.489740110002	-108.952541349338
flux1:	2.19974874371859	461.358452641019	-113.102670431988
flux1:	2.21030150753769	401.221734794177	-116.201695219203
flux1:	2.22085427135678	335.292012567673	-119.257549155031
flux1:	2.23140703517588	265.742168718351	-122.487278763919
flux1:	2.24195979899497	196.423594654663	-126.005272496382
flux1:	2.25251256281407	132.86820539379	-129.349511193177
flux1:	2.26306532663317	81.1370599685129	-131.348406382595
flux1:	2.27361809045226	45.38539146827	-132.153584156023
flux1:	2.28417085427136	25.1480904951433	-132.852973897083
flux1:	2.29472361809045	15.7923492128204	-134.016446965694
flux1:	2.30527638190955	12.0859856945871	-135.12718045212
flux1:	2.31582914572864	10.3755882880714	-135.435747741644
flux1:	2.32638190954774	8.71232349669224	-134.951969870814
flux1:	2.33693467336684	6.77234525096559	-134.403718412356
flux1:	2.34748743718593	5.11702157328225	-134.445457004246
flux1:	2.35804020100503	4.14264062504752	-134.928489661551
flux1:	2.36859296482412	3.83324913248296	-135.173911614729
flux1:	2.37914572864322	3.98474819733579	-134.826588129386
flux1:	2.38969849246231	4.30395000753979	-134.043555923899
flux1:	2.40025125628141	4.45069493831925	-133.107730122138
flux1:	2.4108040201005	4.19915086315131	-132.099485849046
flux1:	2.4213567839196	3.58310449477301	-130.799562457767
flux1:	2.4319095477387	2.82532701546447	-128.899518568377
flux1:	2.44246231155779	2.14728975660701	-126.306289123003
flux1:	2.45301507537689	1.65618789652574	-123.206720088658
flux1:	2.46356783919598	1.35851534772315	-119.891084363262
flux1:	2.47412060301508	1.21949158390339	-116.567688777185
flux1:	2.48467336683417	1.20645383768657	-113.27453694775
flux1:	2.49522613065327	1.30205151311809	-109.880296833702
flux1:	2.50577889447237	1.5003898923304	-106.259848722586
flux1:	2.51633165829146	1.79293724948958	-102.540569388881
flux1:	2.52688442211056	2.15273686067826	-99.0488841179639
flux1:	2.53743718592965	2.52511867127204	-95.9258896186163
flux1:	2.54798994974875	2.83878748755547	-92.9122328151193
flux1:	2.55854271356784	3.03385934833368	-89.6247430948277
flux1:	2.56909547738694	3.09079395603321	-85.9765868140624
flux1:	2.57964824120604	3.03703376421732	-82.2253185284387
flux1:	2.59020100502513	2.93090206366623	-78.6256355946393
flux1:	2.60075376884423	2.83592984934662	-75.1186784081303
flux1:	2.61130653266332	2.80392555263308	-71.4280732708314
flux1:	2.62185929648242	2.86999043001436	-67.4331009273595
flux1:	2.63241206030151	3.0551312566419	-63.3463465060544
flux1:	2.64296482412061	3.36792228366622	-59.48549903644
flux1:	2.6535175879397	3.80196464224776	-55.9458354003444
flux1:	2.6640703517588	4.32990810531001	-52.5736329781778
flux1:	2.6746231155779	4.89954388202133	-49.2195646958874
flux1:	2.68517587939699	5.43824057764629	-45.9245648872927
flux1:	2.69572864321609	5.86783427348161	-42.8460149697283
flux1:	2.70628140703518	6.12673466959437	-40.0714189642486
flux1:	2.71683417085428	6.18850071428246	-37.5289343348537
flux1:	2.72738693467337	6.0694443685336	-35.0548036672919
flux1:	2.73793969849247	5.82072136903328	-32.5579040596409
flux1:	2.74849246231157	5.51250013195358	-30.1020226119297
flux1:	2.75904522613066	5.21552359211781	-27.8000776832082
flux1:	2.76959798994976	4.98935828752092	-25.67095002892
flux1:	2.78015075376885	4.87711756717896	-23.6363972401663
flux1:	2.79070351758795	4.90773607628789	-21.632691858971
flux1:	2.80125628140704	5.09929257283387	-19.687178545001
flux1:	2.81180904522614	5.46246412604896	-17.8808690903665
flux1:	2.82236180904524	6.00006738811921	-16.2608280280405
flux1:	2.83291457286433	6.70530068867098	-14.8028876306486
flux1:	2.84346733668343	7.5583075560352	-13.4509780252921
flux1:	2.85402010050252	8.52536794718454	-12.1795638595994
flux1:	2.86457286432162	9.55978523484682	-11.0105100604696
flux1:	2.87512562814071	10.6060547635403	-9.96879916899952
flux1:	2.88567839195981	11.6057067609789	-9.040904645121
flux1:	2.8962311557789	12.50545349761	-8.19038928338402
flux1:	2.906783919598	13.2626941665504	-7.38711721320085
flux1:	2.9173366834171	13.8463127815126	-6.62317995826714
flux1:	2.92788944723619	14.2363266988953	-5.91999293179395
flux1:	2.93844221105529	14.4252586561033	-5.29099500848733
flux1:	2.94899497487438	14.4187725154254	-4.71809466062002
flux1:	2.95954773869348	14.2321599437559	-4.18845680880333
flux1:	2.97010050251257	13.8880381672154	-3.70044051619693
flux1:	2.98065326633167	13.413078753995	-3.25327428548648
flux1:	2.99120603015077	12.833583924015	-2.85939939164177
flux1:	3.00175879396986	12.1704506629156	-2.52196722972903
flux1:	3.01231155778896	11.443066723429	-2.22282716335167
flux1:	3.02286432160805	10.6747242771041	-1.95150588503295
flux1:	3.03341708542715	9.89100183786815	-1.70884758925446
flux1:	3.04396984924624	9.11084930615707	-1.49588138572971
flux1:	3.05452261306534	8.34452008098711	-1.31227008263204
flux1:	3.06507537688443	7.5984580982867	-1.15166297561614
flux1:	3.07562814070353	6.87930236364525	-1.00616266138853
flux1:	3.08618090452263	6.19473700491299	-0.873421946969207
flux1:	3.09673366834172	5.5524290431159	-0.75449259752482
flux1:	3.10728643216082	4.95784186661194	-0.651127583822632
flux1:	3.11783919597991	4.41157294306707	-0.562327733579835
flux1:	3.12839195979901	3.91012023784076	-0.483691222462973
flux1:	3.1389447236181	3.4494141710412	-0.412782450991497
flux1:	3.1494974874372	3.02893897570647	-0.350954333078755
flux1:	3.1600502512563	2.65041219664353	-0.298913256833476
flux1:	3.17060301507539	2.3134868973533	-0.254846911903843
flux1:	3.18115577889449	2.01452313679646	-0.217045448850223
flux1:	3.19170854271358	1.74903245389204	-0.184908518156012
flux1:	3.20226130653268	1.51284602077331	-0.156880056091516
flux1:	3.21281407035177	1.30302245381887	-0.13241460049057
flux1:	3.22336683417087	1.11831156405308	-0.112540018497351
flux1:	3.23391959798997	0.957797532444047	-0.0959732370284017
flux1:	3.24447236180906	0.81907394700876	-0.0808719095324107
flux1:	3.25502512562816	0.69892368638596	-0.067764213668832
flux1:	3.26557788944725	0.594508864490992	-0.0569826667999452
flux1:	3.27613065326635	0.503686066053113	-0.0475846862349255
flux1:	3.28668341708544	0.425209259784056	-0.039561474463036
flux1:	3.29723618090454	0.358166668574305	-0.0330370839375162
flux1:	3.30778894472363	0.301360675767895	-0.0273724602503009
flux1:	3.31834170854273	0.253179170663183	-0.0224387942546495
flux1:	3.32889447236183	0.212159143167647	-0.0184993524715188
flux1:	3.33944723618092	0.177106305391607	-0.0153461155000794
flux1:	3.35000000000002	0.147257017543771	-0.0126311989219398
