# Supplementary material for: Optics of cone photoreceptors in the chicken (Gallus gallus domesticus)
Source: J R Soc Interface. 2015 Oct 6;12(111):20150591. doi: 10.1098/rsif.2015.0591 (PMC4614498; doi:10.1098/rsif.2015.0591)
Supplement: Oil droplet morphological and refractive index measurements [file rsif20150591supp3.gz › Wilbyetal_data_fluxspectra/blue/angle_full-theta-15-full.dat]

flux1:	1.25	0.0275074931339309	-0.00213693501864027
flux1:	1.2605527638191	0.0338607546181186	-0.00261538435500481
flux1:	1.27110552763819	0.0416663430574373	-0.00314086239871254
flux1:	1.28165829145729	0.0513802430502177	-0.00392129236422661
flux1:	1.29221105527638	0.0632698273035464	-0.00488773863018859
flux1:	1.30276381909548	0.0777522496760342	-0.00593122915637288
flux1:	1.31331658291457	0.0956171101487853	-0.00734043404685737
flux1:	1.32386934673367	0.117479099455906	-0.00917752081940207
flux1:	1.33442211055276	0.143114704218683	-0.0110699505399863
flux1:	1.34497487437186	0.172737164507639	-0.0134205238567282
flux1:	1.35552763819095	0.208316822474706	-0.016816720665374
flux1:	1.36608040201005	0.252670079240732	-0.0205758300965052
flux1:	1.37663316582914	0.306969686565777	-0.0244304707598974
flux1:	1.38718592964824	0.371411799655027	-0.0296445077741581
flux1:	1.39773869346734	0.447243639539853	-0.036159941756368
flux1:	1.40829145728643	0.537352779842987	-0.0425927192941898
flux1:	1.41884422110553	0.64241943457648	-0.0504612575666404
flux1:	1.42939698492462	0.763040092567626	-0.0613385550693139
flux1:	1.43994974874372	0.905491060927728	-0.072682701783185
flux1:	1.45050251256281	1.08110857700554	-0.0844693206063455
flux1:	1.46105527638191	1.29508696596262	-0.100739722155632
flux1:	1.471608040201	1.54191479360288	-0.120571105077518
flux1:	1.4821608040201	1.81743951755388	-0.140956716514583
flux1:	1.49271356783919	2.13365552378029	-0.166967524617185
flux1:	1.50326633165829	2.50565850069392	-0.200263790555971
flux1:	1.51381909547739	2.93760860125287	-0.233949194613157
flux1:	1.52437185929648	3.44041704084886	-0.272467294781407
flux1:	1.53492462311558	4.04216642190958	-0.325057980910984
flux1:	1.54547738693467	4.75908945303518	-0.382420073505602
flux1:	1.55603015075377	5.56045152433202	-0.439244114306401
flux1:	1.56658291457286	6.41714365551612	-0.512575411882458
flux1:	1.57713567839196	7.37898463590612	-0.598885655791394
flux1:	1.58768844221105	8.52878205434924	-0.681704876956375
flux1:	1.59824120603015	9.88683180409279	-0.781168598466375
flux1:	1.60879396984924	11.4390153860041	-0.910111998997396
flux1:	1.61934673366834	13.2016040714875	-1.03928788951686
flux1:	1.62989949748744	15.1988554309972	-1.1755499473455
flux1:	1.64045226130653	17.372106452875	-1.35833391244047
flux1:	1.65100502512563	19.6801190292516	-1.55549647655397
flux1:	1.66155778894472	22.2746882984509	-1.75964422889949
flux1:	1.67211055276382	25.3894911987716	-2.03144481264389
flux1:	1.68266331658291	29.0741081516409	-2.34350280103995
flux1:	1.69321608040201	33.1529298502149	-2.63228010870571
flux1:	1.7037688442211	37.4428171708449	-2.98466074262445
flux1:	1.7143216080402	42.0033282143939	-3.45070726689779
flux1:	1.72487437185929	46.9909798329365	-3.87807262173521
flux1:	1.73542713567839	52.4797987088186	-4.30895634461044
flux1:	1.74597989949748	58.6905787654889	-4.88924363193775
flux1:	1.75653266331658	65.9795314378088	-5.49370770724035
flux1:	1.76708542713568	74.327539772135	-6.02504762404667
flux1:	1.77763819095477	82.9908165489202	-6.69284086929487
flux1:	1.78819095477387	91.3808600866293	-7.51634083577226
flux1:	1.79874371859296	100.168748769379	-8.2437741776276
flux1:	1.80929648241206	110.282294946371	-9.05289207971416
flux1:	1.81984924623115	121.775697794218	-10.1020720825223
flux1:	1.83040201005025	134.550026905713	-11.1393580612365
flux1:	1.84095477386934	148.646697673939	-12.1822696921357
flux1:	1.85150753768844	163.451384565544	-13.525200636171
flux1:	1.86206030150753	177.580326600015	-14.9604547682277
flux1:	1.87261306532663	191.250580522429	-16.3127412388653
flux1:	1.88316582914573	206.53814122442	-17.9774920394295
flux1:	1.89371859296482	224.634356703764	-19.7544101840491
flux1:	1.90427135678392	244.855770264362	-21.2938805371261
flux1:	1.91482412060301	265.610282736591	-23.0900309096326
flux1:	1.92537688442211	285.514426143015	-25.3170795662198
flux1:	1.9359296482412	304.423036159935	-27.1681294631896
flux1:	1.9464824120603	323.289956632177	-28.9547836384887
flux1:	1.95703517587939	343.316128133487	-31.3240615963045
flux1:	1.96758793969849	365.987281740674	-33.5792395927582
flux1:	1.97814070351758	391.472908563592	-35.6839610922636
flux1:	1.98869346733668	416.720562820812	-38.5160357193827
flux1:	1.99924623115577	437.496372166611	-41.4892685871594
flux1:	2.00979899497487	455.364818514447	-43.8100651288577
flux1:	2.02035175879397	474.845995440219	-46.7953526472878
flux1:	2.03090452261306	496.141596019085	-50.4939233271647
flux1:	2.04145728643216	517.888515773855	-53.7352767860795
flux1:	2.05201005025125	539.254363484188	-56.9621937841766
flux1:	2.06256281407035	557.340330538961	-60.7790396788734
flux1:	2.07311557788944	569.332489271469	-64.0216431407043
flux1:	2.08366834170854	578.132008954211	-67.0097758067711
flux1:	2.09422110552764	587.535736496984	-70.7425051134756
flux1:	2.10477386934673	597.021512734293	-74.3933718778784
flux1:	2.11532663316583	603.147473528431	-77.3954308749857
flux1:	2.12587939698492	602.032177704242	-80.2727834841286
flux1:	2.13643216080402	593.888901809134	-83.2880017625343
flux1:	2.14698492462311	581.67353679487	-86.4931040899178
flux1:	2.15753768844221	565.412576925056	-89.81682662291
flux1:	2.16809045226131	543.928229364353	-93.196706610263
flux1:	2.1786432160804	515.860161835925	-96.5204854958038
flux1:	2.1891959798995	479.097566691633	-99.3052411912786
flux1:	2.19974874371859	434.3511050521	-102.073028570482
flux1:	2.21030150753769	383.485329777415	-105.680402899898
flux1:	2.22085427135678	326.775010044893	-109.116861775243
flux1:	2.23140703517588	264.981656012385	-111.740689453553
flux1:	2.24195979899497	201.373440612381	-113.838714465217
flux1:	2.25251256281407	141.095805039443	-115.465842582413
flux1:	2.26306532663317	89.9775219987739	-117.179777957384
flux1:	2.27361809045226	52.8728653532772	-119.094087807563
flux1:	2.28417085427136	30.7241312263958	-120.476043980513
flux1:	2.29472361809045	19.9713727470905	-120.910744713449
flux1:	2.30527638190955	15.5586869631278	-120.890410059852
flux1:	2.31582914572864	13.4797564090991	-121.161778139271
flux1:	2.32638190954774	11.4295427245768	-121.864313356164
flux1:	2.33693467336684	8.99425844838676	-122.488709104929
flux1:	2.34748743718593	6.86498593929998	-122.522417030015
flux1:	2.35804020100503	5.58188422427994	-122.05480580263
flux1:	2.36859296482412	5.16726740250705	-121.61329433811
flux1:	2.37914572864322	5.36664321829643	-121.455904355901
flux1:	2.38969849246231	5.78375748661736	-121.270585421589
flux1:	2.40025125628141	5.96757585354522	-120.532340053366
flux1:	2.4108040201005	5.62574224073151	-119.024293222482
flux1:	2.4213567839196	4.80025647371929	-117.024203141499
flux1:	2.4319095477387	3.77386867201352	-114.973476994301
flux1:	2.44246231155779	2.83883146883792	-112.952578173964
flux1:	2.45301507537689	2.14838883099023	-110.602712129183
flux1:	2.46356783919598	1.72542834056886	-107.659420361758
flux1:	2.47412060301508	1.5319911207553	-104.376516676342
flux1:	2.48467336683417	1.52825813250052	-101.217957027691
flux1:	2.49522613065327	1.69050863567519	-98.2882695826151
flux1:	2.50577889447237	2.00675067903265	-95.3420560928256
flux1:	2.51633165829146	2.45534062077835	-92.2343130324773
flux1:	2.52688442211056	2.98700260361378	-89.0619145413562
flux1:	2.53743718592965	3.51723504616914	-85.9253365464594
flux1:	2.54798994974875	3.94848420441483	-82.7973660610183
flux1:	2.55854271356784	4.20639909496658	-79.6292794874872
flux1:	2.56909547738694	4.27419587603652	-76.4271551569451
flux1:	2.57964824120604	4.19523966386692	-73.1737856227902
flux1:	2.59020100502513	4.05087061172313	-69.7793094579715
flux1:	2.60075376884423	3.9266014258749	-66.2079731714421
flux1:	2.61130653266332	3.89066852355573	-62.6031625430126
flux1:	2.62185929648242	3.9868282259909	-59.1586218583853
flux1:	2.63241206030151	4.23681873352808	-55.8698651047907
flux1:	2.64296482412061	4.64249032543517	-52.5642248543625
flux1:	2.6535175879397	5.18371377832592	-49.2071522854562
flux1:	2.6640703517588	5.81522364838936	-46.0059091134025
flux1:	2.6746231155779	6.46629870323735	-43.1343080609572
flux1:	2.68517587939699	7.0511773920487	-40.5047989437525
flux1:	2.69572864321609	7.48593175714087	-37.9151050353062
flux1:	2.70628140703518	7.7120093614513	-35.3274554165302
flux1:	2.71683417085428	7.71066671833387	-32.8818019366008
flux1:	2.72738693467337	7.50904322161484	-30.6611339998525
flux1:	2.73793969849247	7.16814424877676	-28.5753078251964
flux1:	2.74849246231157	6.76774666112928	-26.5002513475732
flux1:	2.75904522613066	6.38564488744141	-24.4368304555024
flux1:	2.76959798994976	6.08665744356341	-22.4795753601989
flux1:	2.78015075376885	5.91514562153648	-20.672119927509
flux1:	2.79070351758795	5.89797578421119	-18.9655831995713
flux1:	2.80125628140704	6.04675044521349	-17.3192924127708
flux1:	2.81180904522614	6.36265326922744	-15.7662879936074
flux1:	2.82236180904524	6.83642319588841	-14.3499130055782
flux1:	2.83291457286433	7.44906803756976	-13.0579433398625
flux1:	2.84346733668343	8.17058935014285	-11.8569593704614
flux1:	2.85402010050252	8.96184825444686	-10.7444368562841
flux1:	2.86457286432162	9.77646602136293	-9.7340239129357
flux1:	2.87512562814071	10.5644315511376	-8.82028751766913
flux1:	2.88567839195981	11.2780537943519	-7.97837127223434
flux1:	2.8962311557789	11.8788904611467	-7.18888807475891
flux1:	2.906783919598	12.3403363136045	-6.45603865557307
flux1:	2.9173366834171	12.6444324594352	-5.79477733900244
flux1:	2.92788944723619	12.7836744364892	-5.19900834505368
flux1:	2.93844221105529	12.7597893680268	-4.64026118666525
flux1:	2.94899497487438	12.5806676769736	-4.11347321710281
flux1:	2.95954773869348	12.2611989839907	-3.64392965585555
flux1:	2.97010050251257	11.8310028094779	-3.23009391008579
flux1:	2.98065326633167	11.3209878583661	-2.85119190752276
flux1:	2.99120603015077	10.7477964561576	-2.51156896778342
flux1:	3.00175879396986	10.117445168298	-2.21210775802348
flux1:	3.01231155778896	9.44369706394642	-1.94083345773892
flux1:	3.02286432160805	8.74805042913416	-1.70225033158137
flux1:	3.03341708542715	8.05344571463487	-1.49740355452804
flux1:	3.04396984924624	7.37988008187361	-1.31338264301587
flux1:	3.05452261306534	6.73744094727418	-1.14633284758309
flux1:	3.06507537688443	6.121704490292	-0.999876903487789
flux1:	3.07562814070353	5.523825938676	-0.872779408997449
flux1:	3.08618090452263	4.95003346231793	-0.758702156995342
flux1:	3.09673366834172	4.41694384615658	-0.655841704301514
flux1:	3.10728643216082	3.93372196157937	-0.567665813826721
flux1:	3.11783919597991	3.49700818110278	-0.49021181980556
flux1:	3.12839195979901	3.09932343747225	-0.41943144507955
flux1:	3.1389447236181	2.73326357989149	-0.359323755108477
flux1:	3.1494974874372	2.39459265223639	-0.308889724078719
flux1:	3.1600502512563	2.08705662984978	-0.263196226406093
flux1:	3.17060301507539	1.81705537015703	-0.223921703745129
flux1:	3.18115577889449	1.58306433855421	-0.191333208922566
flux1:	3.19170854271358	1.3775164805353	-0.162776314724347
flux1:	3.20226130653268	1.19289826196204	-0.13794143063801
flux1:	3.21281407035177	1.0263045540765	-0.117103704871403
flux1:	3.22336683417087	0.878288901939673	-0.0993888438038298
flux1:	3.23391959798997	0.750166858239727	-0.084054291812427
flux1:	3.24447236180906	0.641425260183023	-0.0706502597714017
flux1:	3.25502512562816	0.548846182704188	-0.059337804554154
flux1:	3.26557788944725	0.46863365659191	-0.049911382980112
flux1:	3.27613065326635	0.397409847807317	-0.0416729634791383
flux1:	3.28668341708544	0.334512015939198	-0.0346561085512409
flux1:	3.29723618090454	0.2808265244337	-0.0289018258081976
flux1:	3.30778894472363	0.236174003627934	-0.0239061757835361
flux1:	3.31834170854273	0.19892417991821	-0.0196862849653179
flux1:	3.32889447236183	0.167378493712198	-0.0163402141150686
flux1:	3.33944723618092	0.140217724611151	-0.0135186014195527
flux1:	3.35000000000002	0.116560321357572	-0.0110774485339509
