# Supplementary material for: Optics of cone photoreceptors in the chicken (Gallus gallus domesticus)
Source: J R Soc Interface. 2015 Oct 6;12(111):20150591. doi: 10.1098/rsif.2015.0591 (PMC4614498; doi:10.1098/rsif.2015.0591)
Supplement: Oil droplet morphological and refractive index measurements [file rsif20150591supp3.gz › Wilbyetal_data_fluxspectra/blue/angle_full-theta-20-full.dat]

flux1:	1.25	0.0197426530076318	-0.00178606960786824
flux1:	1.2605527638191	0.0242323690716451	-0.00222354480414731
flux1:	1.27110552763819	0.0297446501992143	-0.00269104469642468
flux1:	1.28165829145729	0.0366621028876827	-0.00329513820682349
flux1:	1.29221105527638	0.045183946192952	-0.00408326571855459
flux1:	1.30276381909548	0.0556426989744485	-0.00498059323455573
flux1:	1.31331658291457	0.0686496311970772	-0.00608105196628085
flux1:	1.32386934673367	0.0845886527168615	-0.00752582181761716
flux1:	1.33442211055276	0.102949722613109	-0.0091465464253957
flux1:	1.34497487437186	0.123764906890485	-0.0110184871873096
flux1:	1.35552763819095	0.148828944871049	-0.0135789260981318
flux1:	1.36608040201005	0.180842785809827	-0.016609848792318
flux1:	1.37663316582914	0.220652811938692	-0.0197501391825932
flux1:	1.38718592964824	0.268004958569712	-0.0238339712538276
flux1:	1.39773869346734	0.323284989680599	-0.0292687013984128
flux1:	1.40829145728643	0.388550514652447	-0.034621847478366
flux1:	1.41884422110553	0.463591817423264	-0.0404669998941162
flux1:	1.42939698492462	0.548527367197963	-0.0492914935663912
flux1:	1.43994974874372	0.649502205154807	-0.0592603908051046
flux1:	1.45050251256281	0.778154227694776	-0.0682804271664934
flux1:	1.46105527638191	0.93909590387804	-0.0806006357433847
flux1:	1.471608040201	1.12386757280803	-0.097815258577061
flux1:	1.4821608040201	1.32354666729238	-0.114036272775232
flux1:	1.49271356783919	1.54767495031418	-0.132114606235404
flux1:	1.50326633165829	1.81277272438353	-0.159561647507668
flux1:	1.51381909547739	2.12418495552331	-0.188502911694987
flux1:	1.52437185929648	2.49242980815308	-0.216069329403707
flux1:	1.53492462311558	2.94486937479175	-0.257253509638459
flux1:	1.54547738693467	3.49597364114105	-0.308283510148314
flux1:	1.55603015075377	4.10265178618901	-0.35183803473109
flux1:	1.56658291457286	4.71697209809055	-0.407298327514582
flux1:	1.57713567839196	5.38614065101909	-0.488015960276887
flux1:	1.58768844221105	6.21291776533727	-0.562615333182308
flux1:	1.59824120603015	7.23355417797747	-0.637075544172759
flux1:	1.60879396984924	8.42906402572861	-0.747918063515284
flux1:	1.61934673366834	9.79284232305711	-0.870037799313372
flux1:	1.62989949748744	11.3251573286697	-0.979220892789646
flux1:	1.64045226130653	12.9381177566581	-1.13011561077776
flux1:	1.65100502512563	14.5668759014644	-1.31526177610756
flux1:	1.66155778894472	16.3835745370807	-1.48412451404685
flux1:	1.67211055276382	18.6921127706476	-1.68915180908941
flux1:	1.68266331658291	21.5965608407476	-1.95521361266476
flux1:	1.69321608040201	24.8772572757539	-2.21253894143677
flux1:	1.7037688442211	28.1994068599025	-2.49952099014592
flux1:	1.7143216080402	31.5328874172467	-2.8913031633586
flux1:	1.72487437185929	35.1035819832677	-3.25797508169889
flux1:	1.73542713567839	39.0647344242874	-3.60503579049511
flux1:	1.74597989949748	43.67150368227	-4.11113921972786
flux1:	1.75653266331658	49.3702917046802	-4.68032248575412
flux1:	1.76708542713568	56.239774978322	-5.1556994062996
flux1:	1.77763819095477	63.3148258181785	-5.72350597753162
flux1:	1.78819095477387	69.5218256061578	-6.46385462430587
flux1:	1.79874371859296	75.5413007437244	-7.11605214589036
flux1:	1.80929648241206	82.8686986285476	-7.81725170806078
flux1:	1.81984924623115	91.8528102607067	-8.76293591948577
flux1:	1.83040201005025	102.25862458144	-9.68103104778553
flux1:	1.84095477386934	113.899824696592	-10.5381729794968
flux1:	1.85150753768844	126.026618419378	-11.6552951155165
flux1:	1.86206030150753	136.85868756978	-12.8773701585206
flux1:	1.87261306532663	146.352289921612	-14.0277363708572
flux1:	1.88316582914573	157.147506595203	-15.4537505808249
flux1:	1.89371859296482	171.392516659709	-16.9933995468328
flux1:	1.90427135678392	188.842815482659	-18.35017046636
flux1:	1.91482412060301	207.120655526485	-19.9395934373543
flux1:	1.92537688442211	223.247010716672	-21.9173410981241
flux1:	1.9359296482412	236.780626025356	-23.6693510476478
flux1:	1.9464824120603	250.122299134112	-25.4524126773969
flux1:	1.95703517587939	265.308543902845	-27.6035950307772
flux1:	1.96758793969849	283.949008629917	-29.6460986935643
flux1:	1.97814070351758	306.60678032113	-31.6841463187102
flux1:	1.98869346733668	330.035517896752	-34.1551000064386
flux1:	1.99924623115577	347.342858001229	-36.6210966017373
flux1:	2.00979899497487	358.811745730085	-38.8862562274192
flux1:	2.02035175879397	372.106384582219	-41.6397836728687
flux1:	2.03090452261306	389.981543075326	-44.4468375435022
flux1:	2.04145728643216	410.79083957764	-46.928634796814
flux1:	2.05201005025125	432.034413936858	-49.82307953271
flux1:	2.06256281407035	448.880250121525	-53.1074427545651
flux1:	2.07311557788944	457.629613933113	-55.9561035922025
flux1:	2.08366834170854	462.757057665856	-58.8010973433119
flux1:	2.09422110552764	470.406606710801	-61.8744538454514
flux1:	2.10477386934673	481.144804359054	-64.6452755529647
flux1:	2.11532663316583	491.261043191287	-67.6161146281166
flux1:	2.12587939698492	493.815083187168	-70.7762113824651
flux1:	2.13643216080402	486.774205797791	-73.3762683826231
flux1:	2.14698492462311	476.246477367466	-75.8528685860588
flux1:	2.15753768844221	465.072550042236	-78.4879785434057
flux1:	2.16809045226131	451.321894632256	-80.9869680002981
flux1:	2.1786432160804	432.109846758153	-83.7189510856398
flux1:	2.1891959798995	404.061684108791	-86.3652503943235
flux1:	2.19974874371859	368.296912970848	-88.3464620813956
flux1:	2.21030150753769	327.805369536096	-90.4138563512759
flux1:	2.22085427135678	282.770743366779	-92.7632148811554
flux1:	2.23140703517588	232.798030229981	-94.9615050292095
flux1:	2.24195979899497	180.019514654823	-97.0397535826843
flux1:	2.25251256281407	128.841540878072	-98.7581524299475
flux1:	2.26306532663317	84.403941224261	-100.085139701443
flux1:	2.27361809045226	51.2460622722529	-101.373471808859
flux1:	2.28417085427136	30.8583477371113	-102.655398369055
flux1:	2.29472361809045	20.7091381258263	-103.731819324102
flux1:	2.30527638190955	16.4960811923708	-104.447051393546
flux1:	2.31582914572864	14.5012655736441	-104.755466052858
flux1:	2.32638190954774	12.4758548075626	-104.800112948659
flux1:	2.33693467336684	10.0159868570249	-104.839569463744
flux1:	2.34748743718593	7.83535187604608	-104.956583818284
flux1:	2.35804020100503	6.52356251902264	-104.896441793674
flux1:	2.36859296482412	6.13437958443148	-104.369932340048
flux1:	2.37914572864322	6.40281016555358	-103.500590815169
flux1:	2.38969849246231	6.88518387663715	-102.682480521261
flux1:	2.40025125628141	7.08563675781814	-101.998984389186
flux1:	2.4108040201005	6.69463894556218	-101.09193479323
flux1:	2.4213567839196	5.76847479352053	-99.6661058600333
flux1:	2.4319095477387	4.61584121652831	-97.8940489932525
flux1:	2.44246231155779	3.55820737588864	-96.1389250162171
flux1:	2.45301507537689	2.77065411623036	-94.4030948326409
flux1:	2.46356783919598	2.28952944976174	-92.3361847795856
flux1:	2.47412060301508	2.08091504883847	-89.8058412294632
flux1:	2.48467336683417	2.10539588116895	-87.127619673928
flux1:	2.49522613065327	2.33635072738373	-84.5758776900881
flux1:	2.50577889447237	2.75624100929329	-82.004928366563
flux1:	2.51633165829146	3.33064922939681	-79.1760910074463
flux1:	2.52688442211056	3.99129348276187	-76.1656648987893
flux1:	2.53743718592965	4.63064308396034	-73.2294303706944
flux1:	2.54798994974875	5.13371676250614	-70.4474137855359
flux1:	2.55854271356784	5.41926109932085	-67.6760591581112
flux1:	2.56909547738694	5.47682582539718	-64.7893172924612
flux1:	2.57964824120604	5.36420967679034	-61.8402068901113
flux1:	2.59020100502513	5.18037551430709	-58.9645918901939
flux1:	2.60075376884423	5.02655467159668	-56.2111949217689
flux1:	2.61130653266332	4.98263204169318	-53.5105221466238
flux1:	2.62185929648242	5.09929155881679	-50.7724274922678
flux1:	2.63241206030151	5.40004270442218	-47.9819634458506
flux1:	2.64296482412061	5.88372329998115	-45.2183662959785
flux1:	2.6535175879397	6.52140772331082	-42.588277104364
flux1:	2.6640703517588	7.25475150591421	-40.1121279103149
flux1:	2.6746231155779	7.99646143062422	-37.6944877754001
flux1:	2.68517587939699	8.64578996957281	-35.2562430940938
flux1:	2.69572864321609	9.10769080599086	-32.8583534086422
flux1:	2.70628140703518	9.32117506084303	-30.635599109175
flux1:	2.71683417085428	9.27193300024962	-28.6276239021112
flux1:	2.72738693467337	8.9983270602853	-26.7214663405671
flux1:	2.73793969849247	8.57390884629773	-24.7992075823857
flux1:	2.74849246231157	8.09151461325835	-22.9056588153778
flux1:	2.75904522613066	7.63889234637602	-21.1788837727771
flux1:	2.76959798994976	7.28875562323056	-19.6414084528499
flux1:	2.78015075376885	7.09003227763688	-18.1709451253972
flux1:	2.79070351758795	7.07240031796279	-16.681859567447
flux1:	2.80125628140704	7.2478064133835	-15.2364857005601
flux1:	2.81180904522614	7.61604691561992	-13.9339470277499
flux1:	2.82236180904524	8.16403259020986	-12.76466145342
flux1:	2.83291457286433	8.86683369422199	-11.6448776504221
flux1:	2.84346733668343	9.68667201481093	-10.5483081423833
flux1:	2.85402010050252	10.5753338540178	-9.52766165839339
flux1:	2.86457286432162	11.4772607465927	-8.62226911685576
flux1:	2.87512562814071	12.3339317520489	-7.80582676555365
flux1:	2.88567839195981	13.0920291408634	-7.03602732943677
flux1:	2.8962311557789	13.709525667905	-6.3159698177197
flux1:	2.906783919598	14.1597348721658	-5.66987868354321
flux1:	2.9173366834171	14.4277535588911	-5.09171129231014
flux1:	2.92788944723619	14.5117063770358	-4.56323575677384
flux1:	2.93844221105529	14.4155462901737	-4.07624188888598
flux1:	2.94899497487438	14.1481391797052	-3.62780677027731
flux1:	2.95954773869348	13.7269350549016	-3.22765522124905
flux1:	2.97010050251257	13.1861873886935	-2.87246061336005
flux1:	2.98065326633167	12.5614507060338	-2.54126404402794
flux1:	2.99120603015077	11.8772487783958	-2.2385784755551
flux1:	3.00175879396986	11.1461887121107	-1.97375994936211
flux1:	3.01231155778896	10.3780393572713	-1.73636048226089
flux1:	3.02286432160805	9.58545214626898	-1.52377436512932
flux1:	3.03341708542715	8.79209605504943	-1.33521524097684
flux1:	3.04396984924624	8.02751583691538	-1.16527178529322
flux1:	3.05452261306534	7.30618243506245	-1.0169135977489
flux1:	3.06507537688443	6.62268840630567	-0.88875174326325
flux1:	3.07562814070353	5.96702869081556	-0.774384163706113
flux1:	3.08618090452263	5.34138461047612	-0.672776605395215
flux1:	3.09673366834172	4.75554786400058	-0.583078984215896
flux1:	3.10728643216082	4.21893951994121	-0.505189706730056
flux1:	3.11783919597991	3.73644708440758	-0.437962210145023
flux1:	3.12839195979901	3.30573490117212	-0.377209854652674
flux1:	3.1389447236181	2.91482977278332	-0.32345008772059
flux1:	3.1494974874372	2.55292969002864	-0.278208816581554
flux1:	3.1600502512563	2.22158140330336	-0.238199392249618
flux1:	3.17060301507539	1.92853142771248	-0.202571174768564
flux1:	3.18115577889449	1.67353925493263	-0.172447865844974
flux1:	3.19170854271358	1.45076543953135	-0.146552114872744
flux1:	3.20226130653268	1.2549961112487	-0.124043834189269
flux1:	3.21281407035177	1.08154414987329	-0.104983334214634
flux1:	3.22336683417087	0.926446830258788	-0.0886198508082256
flux1:	3.23391959798997	0.789114838898889	-0.0745535083309587
flux1:	3.24447236180906	0.671484231632528	-0.0628240548059713
flux1:	3.25502512562816	0.572338359115672	-0.0528929878722456
flux1:	3.26557788944725	0.487693362944148	-0.0442817354114067
flux1:	3.27613065326635	0.41369811534486	-0.0370470625325154
flux1:	3.28668341708544	0.348932218183599	-0.0309962600014228
flux1:	3.29723618090454	0.293152638006068	-0.0257988402299854
flux1:	3.30778894472363	0.245715785228334	-0.0214378829946359
flux1:	3.31834170854273	0.205705404103287	-0.017830123251257
flux1:	3.32889447236183	0.172336647780707	-0.0147207303992695
flux1:	3.33944723618092	0.144370563154052	-0.0121025729095685
flux1:	3.35000000000002	0.120363035682956	-0.00999030272094516
