# Supplementary material for: Optics of cone photoreceptors in the chicken (Gallus gallus domesticus)
Source: J R Soc Interface. 2015 Oct 6;12(111):20150591. doi: 10.1098/rsif.2015.0591 (PMC4614498; doi:10.1098/rsif.2015.0591)
Supplement: Oil droplet morphological and refractive index measurements [file rsif20150591supp3.gz › Wilbyetal_data_fluxspectra/blue/angle_full-theta-25-full.dat]

flux1:	1.25	0.0123274237975657	-0.00160965125807033
flux1:	1.2605527638191	0.0151038088554683	-0.00202971607334425
flux1:	1.27110552763819	0.0184792315920855	-0.00249600605892651
flux1:	1.28165829145729	0.0227382550116087	-0.00304665958862084
flux1:	1.29221105527638	0.0280462468134715	-0.00378327364763951
flux1:	1.30276381909548	0.034624380097698	-0.00466120652020622
flux1:	1.31331658291457	0.0428051894324858	-0.0056599229777736
flux1:	1.32386934673367	0.0528151917948151	-0.00694198974052518
flux1:	1.33442211055276	0.0642723334859138	-0.00848377279290611
flux1:	1.34497487437186	0.077140444190361	-0.0102030644090475
flux1:	1.35552763819095	0.0925144153233856	-0.0124450080306915
flux1:	1.36608040201005	0.112359162099047	-0.015224011276242
flux1:	1.37663316582914	0.137506822404691	-0.0180814194784922
flux1:	1.38718592964824	0.16785411650568	-0.0216193476639909
flux1:	1.39773869346734	0.203086753262274	-0.0266073038364913
flux1:	1.40829145728643	0.244097044961958	-0.0317554918478161
flux1:	1.41884422110553	0.290878862264116	-0.0369378111016279
flux1:	1.42939698492462	0.343887221444809	-0.0447719546881126
flux1:	1.43994974874372	0.407090224805422	-0.0542623910697159
flux1:	1.45050251256281	0.488418516432812	-0.0626488868045875
flux1:	1.46105527638191	0.592246423717463	-0.0734963289309673
flux1:	1.471608040201	0.713521926038263	-0.0896654182642544
flux1:	1.4821608040201	0.843604140709824	-0.105214488530125
flux1:	1.49271356783919	0.985209266093932	-0.120485534222012
flux1:	1.50326633165829	1.15088179284106	-0.144130132938636
flux1:	1.51381909547739	1.34868546723741	-0.171546275773618
flux1:	1.52437185929648	1.58731041512296	-0.196861236407385
flux1:	1.53492462311558	1.88320576013901	-0.231064779704447
flux1:	1.54547738693467	2.24705332423448	-0.275728173767061
flux1:	1.55603015075377	2.65104490094508	-0.316964037695917
flux1:	1.56658291457286	3.0546579378898	-0.364938917200429
flux1:	1.57713567839196	3.47791081000059	-0.434000557499199
flux1:	1.58768844221105	3.99636764961513	-0.504905163701905
flux1:	1.59824120603015	4.65508127033219	-0.575351779981002
flux1:	1.60879396984924	5.45243708586722	-0.669613372008145
flux1:	1.61934673366834	6.37113813106012	-0.779686701460309
flux1:	1.62989949748744	7.39272921809097	-0.888839162599759
flux1:	1.64045226130653	8.45386260545456	-1.02291102080954
flux1:	1.65100502512563	9.50823326419657	-1.18306433647827
flux1:	1.66155778894472	10.6605118741416	-1.34381295062349
flux1:	1.67211055276382	12.1306719488613	-1.52837655707613
flux1:	1.68266331658291	14.0448977416517	-1.75282643549388
flux1:	1.69321608040201	16.295017782852	-1.98397394782347
flux1:	1.7037688442211	18.5900992512857	-2.23604606736925
flux1:	1.7143216080402	20.7897819100177	-2.54799300765373
flux1:	1.72487437185929	23.0526012360028	-2.86612317195892
flux1:	1.73542713567839	25.5802867926597	-3.18991545145591
flux1:	1.74597989949748	28.5720607800112	-3.59849812623709
flux1:	1.75653266331658	32.3188817532622	-4.06165816969011
flux1:	1.76708542713568	36.9559676368746	-4.49354241666807
flux1:	1.77763819095477	41.8828398929058	-4.96816574427581
flux1:	1.78819095477387	46.1262189805474	-5.57564740818275
flux1:	1.79874371859296	49.8566096441467	-6.20123153709412
flux1:	1.80929648241206	54.2822133830501	-6.80688306944602
flux1:	1.81984924623115	60.0255297424723	-7.501397451432
flux1:	1.83040201005025	67.0415615308018	-8.31063468516914
flux1:	1.84095477386934	75.019913433765	-9.15897834113994
flux1:	1.85150753768844	83.2811845738705	-10.0410804537905
flux1:	1.86206030150753	90.5057951903367	-11.0005509761621
flux1:	1.87261306532663	96.4369196834041	-12.0320487712583
flux1:	1.88316582914573	102.809843574289	-13.1331214567189
flux1:	1.89371859296482	111.521982444251	-14.3195890450899
flux1:	1.90427135678392	123.123496068929	-15.629766680988
flux1:	1.91482412060301	136.201773948363	-17.0270207160847
flux1:	1.92537688442211	147.747174463181	-18.455353250469
flux1:	1.9359296482412	156.278118166873	-19.9297719558465
flux1:	1.9464824120603	163.928429409551	-21.576336050544
flux1:	1.95703517587939	173.0268179953	-23.3833314759283
flux1:	1.96758793969849	184.826908403005	-25.2246354641948
flux1:	1.97814070351758	199.930498176937	-27.1001884036457
flux1:	1.98869346733668	216.804266210108	-29.0217631237531
flux1:	1.99924623115577	229.855774271258	-31.0627127717562
flux1:	2.00979899497487	236.770489060459	-33.3032726222568
flux1:	2.02035175879397	243.074770028151	-35.6611458493798
flux1:	2.03090452261306	253.16282183046	-37.8935371858558
flux1:	2.04145728643216	267.120490922897	-40.0213414249226
flux1:	2.05201005025125	282.75915682778	-42.4050684288134
flux1:	2.06256281407035	295.315370839546	-44.9880653419936
flux1:	2.07311557788944	300.810811862799	-47.5217285423173
flux1:	2.08366834170854	302.230240270979	-49.9342304571117
flux1:	2.09422110552764	304.965235783127	-52.2982599808598
flux1:	2.10477386934673	310.821886964511	-54.6713480220885
flux1:	2.11532663316583	318.603082104726	-57.3446887943123
flux1:	2.12587939698492	322.500671212496	-59.912952828029
flux1:	2.13643216080402	317.405346998379	-62.1183706670177
flux1:	2.14698492462311	307.539409095059	-64.3985947205375
flux1:	2.15753768844221	298.244642015426	-66.6782507639917
flux1:	2.16809045226131	289.158976197604	-68.8153167521783
flux1:	2.1786432160804	277.414950652901	-71.1375095952106
flux1:	2.1891959798995	259.190498518925	-73.1746587928466
flux1:	2.19974874371859	234.785397953219	-74.7317932294282
flux1:	2.21030150753769	207.381322747509	-76.5573976669019
flux1:	2.22085427135678	177.983826357176	-78.5679849786342
flux1:	2.23140703517588	146.095080505959	-80.2815872769359
flux1:	2.24195979899497	112.469678461594	-81.7208724718734
flux1:	2.25251256281407	80.0312110978854	-83.0121585456197
flux1:	2.26306532663317	52.2450438548892	-84.4125049187578
flux1:	2.27361809045226	31.7651872749025	-85.9227397472749
flux1:	2.28417085427136	19.2815150650951	-87.19596739785
flux1:	2.29472361809045	13.1119449311962	-88.0763519180057
flux1:	2.30527638190955	10.5717534477779	-88.7721678863858
flux1:	2.31582914572864	9.36561034073731	-89.4879969255271
flux1:	2.32638190954774	8.11103948735757	-90.1767163460702
flux1:	2.33693467336684	6.57926104740989	-90.6200532805161
flux1:	2.34748743718593	5.22687770676917	-90.6780725742551
flux1:	2.35804020100503	4.42447105859462	-90.4260743286464
flux1:	2.36859296482412	4.20497435821956	-90.0452229310072
flux1:	2.37914572864322	4.39719334340362	-89.6532813911304
flux1:	2.38969849246231	4.71197832185889	-89.1813586421679
flux1:	2.40025125628141	4.8305684430657	-88.4101910741172
flux1:	2.4108040201005	4.56141973427417	-87.2481712634072
flux1:	2.4213567839196	3.94962445308704	-85.9045695347837
flux1:	2.4319095477387	3.19748445053304	-84.6397535629828
flux1:	2.44246231155779	2.50995726592029	-83.4073099871961
flux1:	2.45301507537689	1.99791851748763	-81.8979688571057
flux1:	2.46356783919598	1.68450815818321	-79.9607550711441
flux1:	2.47412060301508	1.54915995778355	-77.8414130007974
flux1:	2.48467336683417	1.56687824943938	-75.8561200364054
flux1:	2.49522613065327	1.71993622785315	-73.9270520495706
flux1:	2.50577889447237	1.99510063946898	-71.7066261282457
flux1:	2.51633165829146	2.3680115052798	-69.1244527346175
flux1:	2.52688442211056	2.79258797423273	-66.4946088925378
flux1:	2.53743718592965	3.19866794013021	-64.0516308423171
flux1:	2.54798994974875	3.51223201624559	-61.6606859016468
flux1:	2.55854271356784	3.68233988236462	-59.0863833874212
flux1:	2.56909547738694	3.70382883602646	-56.364225092334
flux1:	2.57964824120604	3.61568541914998	-53.7393058810693
flux1:	2.59020100502513	3.48229731539513	-51.3126816903741
flux1:	2.60075376884423	3.36899409266979	-48.9341856502589
flux1:	2.61130653266332	3.32636841071585	-46.4590559831402
flux1:	2.62185929648242	3.38624548861219	-43.963937676018
flux1:	2.63241206030151	3.56263419403567	-41.6222523216647
flux1:	2.64296482412061	3.85424039656709	-39.4524732128075
flux1:	2.6535175879397	4.24216732115332	-37.3105898883317
flux1:	2.6640703517588	4.68962065833833	-35.1076815512964
flux1:	2.6746231155779	5.14156122983162	-32.9248890804156
flux1:	2.68517587939699	5.53489113551821	-30.8863142283069
flux1:	2.69572864321609	5.80982907896108	-28.9907280916369
flux1:	2.70628140703518	5.9283050800922	-27.134099028502
flux1:	2.71683417085428	5.88164043128963	-25.2638044916894
flux1:	2.72738693467337	5.69468555688212	-23.4391180147282
flux1:	2.73793969849247	5.41421888867177	-21.7473435285017
flux1:	2.74849246231157	5.09872309417975	-20.1959472653491
flux1:	2.75904522613066	4.80304213751892	-18.7099595673701
flux1:	2.76959798994976	4.5722752837492	-17.2384756720351
flux1:	2.78015075376885	4.4365630537647	-15.8201851360375
flux1:	2.79070351758795	4.41391336092503	-14.5219486667
flux1:	2.80125628140704	4.51153498582532	-13.3495677033023
flux1:	2.81180904522614	4.72921217695938	-12.2476391935905
flux1:	2.82236180904524	5.05914596265471	-11.1725744625391
flux1:	2.83291457286433	5.48623599770212	-10.1410763540602
flux1:	2.84346733668343	5.98762523500086	-9.20138822538366
flux1:	2.85402010050252	6.53371304923815	-8.36623169240029
flux1:	2.86457286432162	7.09044561643756	-7.59323227374628
flux1:	2.87512562814071	7.62150654446991	-6.84474592204817
flux1:	2.88567839195981	8.09337497698133	-6.13807263539725
flux1:	2.8962311557789	8.47834577534172	-5.50689493714197
flux1:	2.906783919598	8.75871409954086	-4.94924311869066
flux1:	2.9173366834171	8.9256984408107	-4.43981548241949
flux1:	2.92788944723619	8.97957692505301	-3.96093111164838
flux1:	2.93844221105529	8.92226566817661	-3.51584259870186
flux1:	2.94899497487438	8.75703866498332	-3.12253991324388
flux1:	2.95954773869348	8.49307182498727	-2.78209123150665
flux1:	2.97010050251257	8.15118601246116	-2.47293533809024
flux1:	2.98065326633167	7.75505341670205	-2.1855078536192
flux1:	2.99120603015077	7.3238974294649	-1.92621977709751
flux1:	3.00175879396986	6.86954651073	-1.69771297823863
flux1:	3.01231155778896	6.3958264135249	-1.49801087913669
flux1:	3.02286432160805	5.90349064168158	-1.32014700897726
flux1:	3.03341708542715	5.40396283829338	-1.1564043437236
flux1:	3.04396984924624	4.9205316338521	-1.00938702313707
flux1:	3.05452261306534	4.46905708509092	-0.882063820976376
flux1:	3.06507537688443	4.04754858523774	-0.770445875778395
flux1:	3.07562814070353	3.64624199191825	-0.671182099663868
flux1:	3.08618090452263	3.26233227451589	-0.582190707761024
flux1:	3.09673366834172	2.89958136947204	-0.502931148449869
flux1:	3.10728643216082	2.56442085873807	-0.434998384612718
flux1:	3.11783919597991	2.26325999459019	-0.376089146567349
flux1:	3.12839195979901	1.99846196811825	-0.323421457574551
flux1:	3.1389447236181	1.76248921924464	-0.277610679129308
flux1:	3.1494974874372	1.54435012905961	-0.237990039265029
flux1:	3.1600502512563	1.34181895811811	-0.203156763397198
flux1:	3.17060301507539	1.16056436886799	-0.173582411139766
flux1:	3.18115577889449	1.00333635161882	-0.148070094061645
flux1:	3.19170854271358	0.867738096298994	-0.125506650600978
flux1:	3.20226130653268	0.750108147954129	-0.106385171421397
flux1:	3.21281407035177	0.646553511014338	-0.0901606435300645
flux1:	3.22336683417087	0.553674116146547	-0.0759956627379021
flux1:	3.23391959798997	0.470506229787279	-0.0640682315952726
flux1:	3.24447236180906	0.398546649235277	-0.0539242127457476
flux1:	3.25502512562816	0.338343898804902	-0.0451349873818187
flux1:	3.26557788944725	0.288051076613152	-0.037781616770071
flux1:	3.27613065326635	0.244587909966318	-0.0315923275709154
flux1:	3.28668341708544	0.206198062667004	-0.0263020085238659
flux1:	3.29723618090454	0.172805548634317	-0.021883554241604
flux1:	3.30778894472363	0.144364301106779	-0.0181611746369226
flux1:	3.31834170854273	0.120432790887051	-0.0150203282710934
flux1:	3.32889447236183	0.100625294882437	-0.0124488255973303
flux1:	3.33944723618092	0.0842670698716704	-0.0102726275382783
flux1:	3.35000000000002	0.0703031460428042	-0.00844954234794745
