# Supplementary material for: Optics of cone photoreceptors in the chicken (Gallus gallus domesticus)
Source: J R Soc Interface. 2015 Oct 6;12(111):20150591. doi: 10.1098/rsif.2015.0591 (PMC4614498; doi:10.1098/rsif.2015.0591)
Supplement: Oil droplet morphological and refractive index measurements [file rsif20150591supp3.gz › Wilbyetal_data_fluxspectra/blue/angle_full-theta-30-full.dat]

flux1:	1.25	0.00666589351113859	-0.00125146911270401
flux1:	1.2605527638191	0.00816533512099955	-0.00157514930849187
flux1:	1.27110552763819	0.00995591777987252	-0.00194348999796408
flux1:	1.28165829145729	0.0122031785944387	-0.00240624967905871
flux1:	1.29221105527638	0.0150303706108813	-0.00301512773979036
flux1:	1.30276381909548	0.0185500832989626	-0.0037051835686828
flux1:	1.31331658291457	0.0228863406413837	-0.00450817402263067
flux1:	1.32386934673367	0.0281623771274493	-0.00559106924364136
flux1:	1.33442211055276	0.0342656314125605	-0.00686724275952547
flux1:	1.34497487437186	0.0411562511858124	-0.00825881241955273
flux1:	1.35552763819095	0.0492399675305868	-0.0101176938451564
flux1:	1.36608040201005	0.0594762891922679	-0.0124303616729956
flux1:	1.37663316582914	0.0725528616327744	-0.01476795667134
flux1:	1.38718592964824	0.0885993423162343	-0.0176180043095238
flux1:	1.39773869346734	0.107259937208622	-0.0216519796361026
flux1:	1.40829145728643	0.128635192160534	-0.0259905587683672
flux1:	1.41884422110553	0.153015440078222	-0.0303827540198826
flux1:	1.42939698492462	0.180932583049937	-0.0364572373932971
flux1:	1.43994974874372	0.213950483538028	-0.0439853064585404
flux1:	1.45050251256281	0.255308527326538	-0.0515508918481614
flux1:	1.46105527638191	0.307901483935882	-0.0607332918403603
flux1:	1.471608040201	0.370839998145898	-0.0730878760225265
flux1:	1.4821608040201	0.43980859863737	-0.0864110927289433
flux1:	1.49271356783919	0.513555727619903	-0.100655300350095
flux1:	1.50326633165829	0.597389759044856	-0.11935343363634
flux1:	1.51381909547739	0.697327102193169	-0.141731668574275
flux1:	1.52437185929648	0.818302073454472	-0.165770191190432
flux1:	1.53492462311558	0.966064290473712	-0.194261059995233
flux1:	1.54547738693467	1.1455827078453	-0.228566611370802
flux1:	1.55603015075377	1.349190960524	-0.266545677266304
flux1:	1.56658291457286	1.55971259700249	-0.310767978376413
flux1:	1.57713567839196	1.77742165757215	-0.364611185102963
flux1:	1.58768844221105	2.02996729398537	-0.424144555350476
flux1:	1.59824120603015	2.34460731517357	-0.488913416243214
flux1:	1.60879396984924	2.73158804288238	-0.566942654442214
flux1:	1.61934673366834	3.18359706600837	-0.660150368616407
flux1:	1.62989949748744	3.6837394994231	-0.760650851592046
flux1:	1.64045226130653	4.20520061587151	-0.871403614108577
flux1:	1.65100502512563	4.73401794040596	-1.00339647619257
flux1:	1.66155778894472	5.30276303065248	-1.15132870345645
flux1:	1.67211055276382	5.98768719214285	-1.30953174029875
flux1:	1.68266331658291	6.8556848879801	-1.49621636707816
flux1:	1.69321608040201	7.90488285022629	-1.71026027365334
flux1:	1.7037688442211	9.02701524558106	-1.92329364876084
flux1:	1.7143216080402	10.1016634337545	-2.15909140690741
flux1:	1.72487437185929	11.1502387167358	-2.45457963059332
flux1:	1.73542713567839	12.2944631558198	-2.76904562536123
flux1:	1.74597989949748	13.6486628800867	-3.07911426018161
flux1:	1.75653266331658	15.3093349811309	-3.4450894163287
flux1:	1.76708542713568	17.3361088166451	-3.85899821349088
flux1:	1.77763819095477	19.567748106696	-4.26623916157316
flux1:	1.78819095477387	21.6137258579993	-4.73946752888018
flux1:	1.79874371859296	23.3548830206779	-5.30682738786526
flux1:	1.80929648241206	25.1899329135302	-5.84574672877727
flux1:	1.81984924623115	27.5092072923128	-6.38389265821717
flux1:	1.83040201005025	30.4590615844821	-7.06878855104317
flux1:	1.84095477386934	33.9403055338341	-7.84120551111975
flux1:	1.85150753768844	37.5919477244029	-8.57482709064959
flux1:	1.86206030150753	40.8223866408248	-9.37117478426867
flux1:	1.87261306532663	43.448821180149	-10.28568777369
flux1:	1.88316582914573	46.0419618102915	-11.2256759337214
flux1:	1.89371859296482	49.3294753941439	-12.2395023526199
flux1:	1.90427135678392	53.7624592213065	-13.4009313950965
flux1:	1.91482412060301	59.1682866485412	-14.5992586646474
flux1:	1.92537688442211	64.409549137814	-15.7752628281706
flux1:	1.9359296482412	68.2200420191795	-17.1243735058244
flux1:	1.9464824120603	71.0602732885697	-18.6370358966752
flux1:	1.95703517587939	74.2297071250663	-20.1313438466289
flux1:	1.96758793969849	78.5009927270655	-21.6711022351955
flux1:	1.97814070351758	84.1183294437034	-23.4209458461692
flux1:	1.98869346733668	90.7106258531512	-25.1611917388819
flux1:	1.99924623115577	96.3922231709358	-26.8650949222891
flux1:	2.00979899497487	99.4709495359677	-28.8974907059571
flux1:	2.02035175879397	101.255066461133	-30.9567963161143
flux1:	2.03090452261306	103.906036093361	-32.7046701040987
flux1:	2.04145728643216	108.333845072923	-34.6797320122885
flux1:	2.05201005025125	114.192978990308	-37.036292823112
flux1:	2.06256281407035	119.421235586295	-39.0572827424946
flux1:	2.07311557788944	121.541308365646	-40.9725025676422
flux1:	2.08366834170854	121.224290324	-43.2189227123097
flux1:	2.09422110552764	120.956004783272	-45.2389910217222
flux1:	2.10477386934673	121.869396213415	-47.1714525530407
flux1:	2.11532663316583	123.970682499323	-49.5006127013114
flux1:	2.12587939698492	125.481567506507	-51.5255859125946
flux1:	2.13643216080402	123.575756485466	-53.1720542495189
flux1:	2.14698492462311	118.671241157627	-55.238545410161
flux1:	2.15753768844221	113.462099729565	-57.2975205633095
flux1:	2.16809045226131	108.878423300839	-59.0710671959711
flux1:	2.1786432160804	104.068026335972	-60.917272965045
flux1:	2.1891959798995	96.9786137500255	-62.5779965119158
flux1:	2.19974874371859	87.1024635154714	-64.132465230768
flux1:	2.21030150753769	75.9711956397967	-65.8894454493093
flux1:	2.22085427135678	64.4532004114873	-67.501022756979
flux1:	2.23140703517588	52.40796390391	-68.8590905467917
flux1:	2.24195979899497	39.8907457341336	-70.103838659966
flux1:	2.25251256281407	27.9505323724506	-71.3592705174744
flux1:	2.26306532663317	17.9231027391825	-72.6642209427255
flux1:	2.27361809045226	10.6984885533755	-73.7666249688385
flux1:	2.28417085427136	6.38784636344979	-74.5695047855734
flux1:	2.29472361809045	4.29291303159231	-75.3042354297194
flux1:	2.30527638190955	3.43604123948848	-76.1387578236192
flux1:	2.31582914572864	3.02747155304453	-76.9137517646858
flux1:	2.32638190954774	2.6094296205851	-77.3795449375224
flux1:	2.33693467336684	2.10709377653977	-77.5470204999537
flux1:	2.34748743718593	1.66833968688701	-77.6729818151155
flux1:	2.35804020100503	1.40761406042309	-77.8745375035193
flux1:	2.36859296482412	1.33227296140241	-77.9274972685888
flux1:	2.37914572864322	1.38553781685605	-77.5876087872702
flux1:	2.38969849246231	1.47782658403414	-76.918499163166
flux1:	2.40025125628141	1.50987307966048	-76.1728463198481
flux1:	2.4108040201005	1.42331410935794	-75.4674640644576
flux1:	2.4213567839196	1.23129369897263	-74.632731464998
flux1:	2.4319095477387	0.997166212138705	-73.4170459808732
flux1:	2.44246231155779	0.783537796235283	-71.8326274830348
flux1:	2.45301507537689	0.624703543284132	-70.1602594437743
flux1:	2.46356783919598	0.52677131527624	-68.5767947971929
flux1:	2.47412060301508	0.483134776553748	-66.9399700074112
flux1:	2.48467336683417	0.485331043043758	-65.0287520518848
flux1:	2.49522613065327	0.527811284942835	-62.8533006980566
flux1:	2.50577889447237	0.606203248607644	-60.6196632947245
flux1:	2.51633165829146	0.713666635008496	-58.4806358716349
flux1:	2.52688442211056	0.836787365321088	-56.4011709316347
flux1:	2.53743718592965	0.955464534484979	-54.2386808731495
flux1:	2.54798994974875	1.0477725342339	-51.9311084091253
flux1:	2.55854271356784	1.09849103279287	-49.5896804222518
flux1:	2.56909547738694	1.1054681462995	-47.3739106534582
flux1:	2.57964824120604	1.07974627537696	-45.2998373452883
flux1:	2.59020100502513	1.04008624908076	-43.2362123407831
flux1:	2.60075376884423	1.00563761928893	-41.0892798566932
flux1:	2.61130653266332	0.991429307903702	-38.9254941483135
flux1:	2.62185929648242	1.00669268106182	-36.8758995431613
flux1:	2.63241206030151	1.05560433038294	-34.9633196262404
flux1:	2.64296482412061	1.1375347393233	-33.0856482263034
flux1:	2.6535175879397	1.2471055019285	-31.1635971744455
flux1:	2.6640703517588	1.37349242952895	-29.2443906943158
flux1:	2.6746231155779	1.50111195720668	-27.4298952706211
flux1:	2.68517587939699	1.61171337407682	-25.7431094258775
flux1:	2.69572864321609	1.68850049054063	-24.1166048231222
flux1:	2.70628140703518	1.72036754021684	-22.4970190634008
flux1:	2.71683417085428	1.70501882749276	-20.913575329882
flux1:	2.72738693467337	1.64930412801178	-19.433325236988
flux1:	2.73793969849247	1.5668108681161	-18.0696963494283
flux1:	2.74849246231157	1.47409982539506	-16.7704654087431
flux1:	2.75904522613066	1.3869132661114	-15.497651223371
flux1:	2.76959798994976	1.31793182648314	-14.272694888005
flux1:	2.78015075376885	1.2756609848703	-13.1326161545254
flux1:	2.79070351758795	1.26496474673043	-12.0773388274126
flux1:	2.80125628140704	1.28761981745385	-11.0762718276486
flux1:	2.81180904522614	1.34326973594006	-10.11102367748
flux1:	2.82236180904524	1.42946448352567	-9.19438886225947
flux1:	2.83291457286433	1.54188275899085	-8.34792847744715
flux1:	2.84346733668343	1.67405874981745	-7.57230939289249
flux1:	2.85402010050252	1.8178579682656	-6.84898456377356
flux1:	2.86457286432162	1.96390296037406	-6.1686228408866
flux1:	2.87512562814071	2.10246776988772	-5.5403315396537
flux1:	2.88567839195981	2.224196531868	-4.9708218397001
flux1:	2.8962311557789	2.32133372804589	-4.45651865755572
flux1:	2.906783919598	2.3889231995502	-3.98976717138605
flux1:	2.9173366834171	2.42516378833194	-3.55995658137462
flux1:	2.92788944723619	2.43068879982233	-3.16706452199765
flux1:	2.93844221105529	2.40707615718878	-2.81914288592595
flux1:	2.94899497487438	2.35562057233037	-2.50847543251795
flux1:	2.95954773869348	2.27756862108772	-2.22553763120126
flux1:	2.97010050251257	2.17655134507041	-1.97128646532015
flux1:	2.98065326633167	2.05998103255175	-1.74107808694928
flux1:	2.99120603015077	1.93611237112029	-1.53488094081119
flux1:	3.00175879396986	1.80959217094954	-1.35579465843995
flux1:	3.01231155778896	1.68054318759338	-1.19326354089522
flux1:	3.02286432160805	1.54776375391057	-1.04465741606884
flux1:	3.03341708542715	1.41228192444968	-0.91618432845746
flux1:	3.04396984924624	1.27861055696962	-0.801721203819815
flux1:	3.05452261306534	1.15293043281138	-0.698890209358035
flux1:	3.06507537688443	1.03874727032233	-0.610498196690328
flux1:	3.07562814070353	0.934625149824449	-0.530550975321969
flux1:	3.08618090452263	0.836364167503779	-0.458773703211764
flux1:	3.09673366834172	0.74180910285404	-0.398643183579238
flux1:	3.10728643216082	0.652485458053573	-0.345045436588279
flux1:	3.11783919597991	0.571648783944627	-0.296889011042351
flux1:	3.12839195979901	0.501102632201203	-0.256165064181177
flux1:	3.1389447236181	0.439917739803215	-0.219774014438674
flux1:	3.1494974874372	0.385579751987962	-0.187863272244011
flux1:	3.1600502512563	0.335789873903976	-0.161494533537018
flux1:	3.17060301507539	0.289689936444318	-0.137621905826599
flux1:	3.18115577889449	0.248088034438851	-0.116544943113735
flux1:	3.19170854271358	0.212330542194776	-0.0993497802838885
flux1:	3.20226130653268	0.182454862770635	-0.0840740595901688
flux1:	3.21281407035177	0.157037042859524	-0.0707682389757869
flux1:	3.22336683417087	0.134629895094298	-0.0599832846209207
flux1:	3.23391959798997	0.114578822645415	-0.0503084493498127
flux1:	3.24447236180906	0.0966988742867782	-0.0419743352167973
flux1:	3.25502512562816	0.0811988989849179	-0.03540418937505
flux1:	3.26557788944725	0.0682871527409738	-0.029591033241823
flux1:	3.27613065326635	0.0577125874350126	-0.0245448396438927
flux1:	3.28668341708544	0.048810188313981	-0.0205646439766066
flux1:	3.29723618090454	0.0410701855902064	-0.0170816551851753
flux1:	3.30778894472363	0.0342830564474979	-0.0141097177812847
flux1:	3.31834170854273	0.0284116524042034	-0.0117782213347487
flux1:	3.32889447236183	0.0234991190266666	-0.00973568935832474
flux1:	3.33944723618092	0.0195022537664188	-0.00799187363996484
flux1:	3.35000000000002	0.0162346667629063	-0.00662834396517671
