# Supplementary material for: Optics of cone photoreceptors in the chicken (Gallus gallus domesticus)
Source: J R Soc Interface. 2015 Oct 6;12(111):20150591. doi: 10.1098/rsif.2015.0591 (PMC4614498; doi:10.1098/rsif.2015.0591)
Supplement: Oil droplet morphological and refractive index measurements [file rsif20150591supp3.gz › Wilbyetal_data_fluxspectra/blue/angle_full-theta-35-full.dat]

flux1:	1.25	0.00308327497913389	-6.6774671264067e-4
flux1:	1.2605527638191	0.0037661515230036	-8.36940775684806e-4
flux1:	1.27110552763819	0.00456757691665062	-0.00102812557964439
flux1:	1.28165829145729	0.00554940323034627	-0.00127807619335367
flux1:	1.29221105527638	0.00677384334494322	-0.00160292007217388
flux1:	1.30276381909548	0.00828808752823632	-0.00195736528204477
flux1:	1.31331658291457	0.0101288182698946	-0.00237243367775565
flux1:	1.32386934673367	0.0123398493350512	-0.00293080610751913
flux1:	1.33442211055276	0.0149266013265548	-0.00359130118765126
flux1:	1.34497487437186	0.0178906068900172	-0.00433271491263474
flux1:	1.35552763819095	0.0213313890354842	-0.00526552646450829
flux1:	1.36608040201005	0.0255169771253878	-0.00636589003167206
flux1:	1.37663316582914	0.0307392595846914	-0.00757943115565779
flux1:	1.38718592964824	0.0371445224092813	-0.00908725337808013
flux1:	1.39773869346734	0.0446722819152427	-0.0109501068242671
flux1:	1.40829145728643	0.0532519458122287	-0.0130165084716448
flux1:	1.41884422110553	0.0629950612397992	-0.0153914993844794
flux1:	1.42939698492462	0.0741886227205703	-0.0182310271500314
flux1:	1.43994974874372	0.0873131086805038	-0.0215518198843952
flux1:	1.45050251256281	0.103072036292797	-0.0256246782072022
flux1:	1.46105527638191	0.122273297438258	-0.0304531550463454
flux1:	1.471608040201	0.145172004166935	-0.0357025932142917
flux1:	1.4821608040201	0.171058668227221	-0.0420087877210912
flux1:	1.49271356783919	0.199080413380291	-0.0499839377404247
flux1:	1.50326633165829	0.229904993015558	-0.0590563587583922
flux1:	1.51381909547739	0.265493788067616	-0.0695658062167962
flux1:	1.52437185929648	0.30797665290023	-0.0824620190186778
flux1:	1.53492462311558	0.358799076917515	-0.0971391018132681
flux1:	1.54547738693467	0.41845319047068	-0.113807612093959
flux1:	1.55603015075377	0.485627353058402	-0.134689695139991
flux1:	1.56658291457286	0.557569762787619	-0.159666261207947
flux1:	1.57713567839196	0.633480755861482	-0.187531005369294
flux1:	1.58768844221105	0.717448775451315	-0.219263499004423
flux1:	1.59824120603015	0.816188565088278	-0.255934067439554
flux1:	1.60879396984924	0.935645402140447	-0.300085766858987
flux1:	1.61934673366834	1.07672015759062	-0.353010470677029
flux1:	1.62989949748744	1.23283218047754	-0.410217122755963
flux1:	1.64045226130653	1.39389121650109	-0.473009742112488
flux1:	1.65100502512563	1.55850875793481	-0.548799210624105
flux1:	1.66155778894472	1.73749294068199	-0.633581408428106
flux1:	1.67211055276382	1.94670185947907	-0.726423098606881
flux1:	1.68266331658291	2.19941725544983	-0.839608688549447
flux1:	1.69321608040201	2.50165767137961	-0.96320186547523
flux1:	1.7037688442211	2.83955453230765	-1.08203735198284
flux1:	1.7143216080402	3.17787136060995	-1.22609430031763
flux1:	1.72487437185929	3.49928339709118	-1.40265744755091
flux1:	1.73542713567839	3.83247475324471	-1.5763534602532
flux1:	1.74597989949748	4.2276806490097	-1.75893048098982
flux1:	1.75653266331658	4.7219861979907	-1.97485094195989
flux1:	1.76708542713568	5.32168718581519	-2.19614726084044
flux1:	1.77763819095477	5.97947567234334	-2.42831874848947
flux1:	1.78819095477387	6.60817460957691	-2.71343963395289
flux1:	1.79874371859296	7.16486898287397	-3.00743286445657
flux1:	1.80929648241206	7.71698600870521	-3.29539191905795
flux1:	1.81984924623115	8.36512836985314	-3.63772943410083
flux1:	1.83040201005025	9.19313544995379	-4.01981749301791
flux1:	1.84095477386934	10.2241031525607	-4.41691036850488
flux1:	1.85150753768844	11.3479262072125	-4.87029384041648
flux1:	1.86206030150753	12.3312145052354	-5.35209235467547
flux1:	1.87261306532663	13.0966868140656	-5.84161346208188
flux1:	1.88316582914573	13.8439083349879	-6.43014390079876
flux1:	1.89371859296482	14.7993156257464	-7.08351401797544
flux1:	1.90427135678392	16.0806574692685	-7.72447882387265
flux1:	1.91482412060301	17.6564600170721	-8.43276690540358
flux1:	1.92537688442211	19.283330230457	-9.22491116647853
flux1:	1.9359296482412	20.5507731210553	-10.0297775542736
flux1:	1.9464824120603	21.4097301988083	-10.9380203277206
flux1:	1.95703517587939	22.2413748460749	-11.9051880616762
flux1:	1.96758793969849	23.4476190062063	-12.8360597363473
flux1:	1.97814070351758	25.2131917569512	-13.8741848998778
flux1:	1.98869346733668	27.3495366950738	-15.0311413591108
flux1:	1.99924623115577	29.1652486527718	-16.1306706139975
flux1:	2.00979899497487	30.1298598285372	-17.3128350427315
flux1:	2.02035175879397	30.6164794490214	-18.6043977160047
flux1:	2.03090452261306	31.285774652963	-19.7684487704864
flux1:	2.04145728643216	32.5234772704997	-21.0173927743732
flux1:	2.05201005025125	34.35802327011	-22.4465868069212
flux1:	2.06256281407035	36.1682983111045	-23.7368397332381
flux1:	2.07311557788944	36.9185039238199	-24.9351545363292
flux1:	2.08366834170854	36.5934929141112	-26.3220439080132
flux1:	2.09422110552764	36.1494576991321	-27.6319887492652
flux1:	2.10477386934673	36.2584223714313	-28.8438683051867
flux1:	2.11532663316583	36.9803780285978	-30.1435887059398
flux1:	2.12587939698492	37.5610711226222	-31.3756292119221
flux1:	2.13643216080402	37.0198429644961	-32.4309102502471
flux1:	2.14698492462311	35.4461371442266	-33.5888745590782
flux1:	2.15753768844221	33.6922869674667	-34.7447093621305
flux1:	2.16809045226131	32.2517741816407	-35.7030563373178
flux1:	2.1786432160804	30.9763596115137	-36.6039194116879
flux1:	2.1891959798995	29.1225502314924	-37.5575834902894
flux1:	2.19974874371859	26.3413434012593	-38.447539834809
flux1:	2.21030150753769	23.0759676137695	-39.2992375802516
flux1:	2.22085427135678	19.7336878871028	-40.1161063090499
flux1:	2.23140703517588	16.2963796882649	-40.8340940185241
flux1:	2.24195979899497	12.6645688594265	-41.5775096838868
flux1:	2.25251256281407	9.09292344287648	-42.4066906583761
flux1:	2.26306532663317	5.99749200455995	-43.2109562809766
flux1:	2.27361809045226	3.69134470843457	-43.9104953782279
flux1:	2.28417085427136	2.26943124149652	-44.5362024988878
flux1:	2.29472361809045	1.56177824768754	-45.1906286570139
flux1:	2.30527638190955	1.2731881395971	-45.893443033614
flux1:	2.31582914572864	1.13773209801338	-46.536719063434
flux1:	2.32638190954774	0.993516957269797	-47.0144767067075
flux1:	2.33693467336684	0.813530283288451	-47.341579791275
flux1:	2.34748743718593	0.654966319072412	-47.6211334124695
flux1:	2.35804020100503	0.563351721385706	-47.887666344434
flux1:	2.36859296482412	0.54411727308166	-48.0447203351744
flux1:	2.37914572864322	0.574872039047628	-47.9975098812176
flux1:	2.38969849246231	0.618673983480828	-47.7743810514319
flux1:	2.40025125628141	0.634195957974089	-47.4682395234856
flux1:	2.4108040201005	0.598791637033	-47.1025326995262
flux1:	2.4213567839196	0.519367821738842	-46.6086129846705
flux1:	2.4319095477387	0.422957344163877	-45.9362556834013
flux1:	2.44246231155779	0.335636853069592	-45.131506960142
flux1:	2.45301507537689	0.271628618348492	-44.2685870028544
flux1:	2.46356783919598	0.233703615077531	-43.3407450261516
flux1:	2.47412060301508	0.219213214604815	-42.2854335216052
flux1:	2.48467336683417	0.224868390441432	-41.1036031603214
flux1:	2.49522613065327	0.24835164351113	-39.8744190705376
flux1:	2.50577889447237	0.28779123477616	-38.6433309311956
flux1:	2.51633165829146	0.339778797646198	-37.3710758638718
flux1:	2.52688442211056	0.398066565656353	-36.0143568594421
flux1:	2.53743718592965	0.453278899719423	-34.6011634303736
flux1:	2.54798994974875	0.495878558628689	-33.200266526191
flux1:	2.55854271356784	0.519195345812406	-31.8398993896624
flux1:	2.56909547738694	0.522873595806321	-30.4886934354323
flux1:	2.57964824120604	0.511843945083712	-29.1138735688003
flux1:	2.59020100502513	0.494806453259815	-27.7299863651367
flux1:	2.60075376884423	0.480152897553731	-26.3857912744588
flux1:	2.61130653266332	0.474825612685351	-25.1095682899625
flux1:	2.62185929648242	0.482807869955694	-23.880576350589
flux1:	2.63241206030151	0.506057923093796	-22.664185906604
flux1:	2.64296482412061	0.544027264424579	-21.4589559966386
flux1:	2.6535175879397	0.594157604413156	-20.2937462428874
flux1:	2.6640703517588	0.651241759517693	-19.1867049464461
flux1:	2.6746231155779	0.708094724091874	-18.1253172472179
flux1:	2.68517587939699	0.756453083299475	-17.0873991729524
flux1:	2.69572864321609	0.788893608488493	-16.0644058913004
flux1:	2.70628140703518	0.8007916272021	-15.0655050758422
flux1:	2.71683417085428	0.791313949604432	-14.1084287034513
flux1:	2.72738693467337	0.76386877481215	-13.1961573068259
flux1:	2.73793969849247	0.724504937233475	-12.3117579922668
flux1:	2.74849246231157	0.680765580266837	-11.4468755725926
flux1:	2.75904522613066	0.639464193316519	-10.6123629915128
flux1:	2.76959798994976	0.606315416013368	-9.81974414938315
flux1:	2.78015075376885	0.584945983187688	-9.06931873340332
flux1:	2.79070351758795	0.577590538422377	-8.35340370551866
flux1:	2.80125628140704	0.584904975302813	-7.66656454899838
flux1:	2.81180904522614	0.606745735612169	-7.0128737722097
flux1:	2.82236180904524	0.641946905516214	-6.40006594990583
flux1:	2.83291457286433	0.688671101715258	-5.82809233723275
flux1:	2.84346733668343	0.744153695220493	-5.29010117319874
flux1:	2.85402010050252	0.804930307993843	-4.78440822458151
flux1:	2.86457286432162	0.867032883056994	-4.31545064261286
flux1:	2.87512562814071	0.926345177725065	-3.88365678207857
flux1:	2.88567839195981	0.978996170226648	-3.48729990318363
flux1:	2.8962311557789	1.02138027372362	-3.12602733050541
flux1:	2.906783919598	1.05103858613406	-2.79501285102977
flux1:	2.9173366834171	1.06706003841291	-2.49203247434938
flux1:	2.92788944723619	1.07020822040547	-2.22056989262022
flux1:	2.93844221105529	1.06131945720382	-1.9769573677701
flux1:	2.94899497487438	1.04080785778801	-1.75662199954897
flux1:	2.95954773869348	1.00877946874391	-1.55968435278078
flux1:	2.97010050251257	0.966063545939135	-1.38129571856199
flux1:	2.98065326633167	0.915101068506468	-1.22038929900129
flux1:	2.99120603015077	0.860057179996075	-1.07975311882627
flux1:	3.00175879396986	0.804963947134508	-0.953558706859528
flux1:	3.01231155778896	0.750730457541413	-0.838968008962675
flux1:	3.02286432160805	0.695284612382449	-0.738371257405461
flux1:	3.03341708542715	0.636926766938445	-0.648215358181191
flux1:	3.04396984924624	0.577381218680734	-0.567487237306123
flux1:	3.05452261306534	0.520503381092572	-0.497677791988065
flux1:	3.06507537688443	0.469280309284239	-0.435086982259956
flux1:	3.07562814070353	0.424030776942501	-0.378776577506273
flux1:	3.08618090452263	0.382664278577669	-0.330048393619868
flux1:	3.09673366834172	0.342379399220388	-0.286738434245826
flux1:	3.10728643216082	0.302236366752083	-0.248396673732214
flux1:	3.11783919597991	0.264278452394053	-0.215252628385204
flux1:	3.12839195979901	0.231196962000453	-0.185665115403526
flux1:	3.1389447236181	0.203726939742388	-0.159643398199366
flux1:	3.1494974874372	0.180267442459925	-0.13724911494953
flux1:	3.1600502512563	0.15871452358737	-0.11744008331503
flux1:	3.17060301507539	0.137907157295451	-0.100338867805536
flux1:	3.18115577889449	0.118134249310128	-0.085640946799361
flux1:	3.19170854271358	0.100619857853108	-0.0725858927697875
flux1:	3.20226130653268	0.086218904954929	-0.0615099640606888
flux1:	3.21281407035177	0.0746542760779844	-0.0521382055122779
flux1:	3.22336683417087	0.0648496883669048	-0.0438589989708943
flux1:	3.23391959798997	0.0558096517207082	-0.0368911686900048
flux1:	3.24447236180906	0.0472111624261117	-0.0310576628925566
flux1:	3.25502512562816	0.0394251902366699	-0.0259308017801686
flux1:	3.26557788944725	0.0329416753000876	-0.0216753987082526
flux1:	3.27613065326635	0.0278327019620082	-0.0181413896397155
flux1:	3.28668341708544	0.0237432884399904	-0.0150601298019499
flux1:	3.29723618090454	0.0202686653461512	-0.0125187972291076
flux1:	3.30778894472363	0.0170933080223825	-0.0104288320060312
flux1:	3.31834170854273	0.0141499991162822	-0.00861485288883763
flux1:	3.32889447236183	0.0115930289825714	-0.00713157214254836
flux1:	3.33944723618092	0.00956029239371342	-0.00590999152572764
flux1:	3.35000000000002	0.00799649216394907	-0.00486035637113486
