# Supplementary material for: Optics of cone photoreceptors in the chicken (Gallus gallus domesticus)
Source: J R Soc Interface. 2015 Oct 6;12(111):20150591. doi: 10.1098/rsif.2015.0591 (PMC4614498; doi:10.1098/rsif.2015.0591)
Supplement: Oil droplet morphological and refractive index measurements [file rsif20150591supp3.gz › Wilbyetal_data_fluxspectra/blue/angle_full-theta-40-full.dat]

flux1:	1.25	0.00127837655669892	-3.04417774263512e-4
flux1:	1.2605527638191	0.00155049352156622	-3.87934168712746e-4
flux1:	1.27110552763819	0.00187377211555164	-4.85480472956615e-4
flux1:	1.28165829145729	0.00226457219132073	-6.19909891952423e-4
flux1:	1.29221105527638	0.00274154600288	-7.87442138628145e-4
flux1:	1.30276381909548	0.00333078193183148	-9.66684481585945e-4
flux1:	1.31331658291457	0.00405376247603554	-0.00118956367762274
flux1:	1.32386934673367	0.00492368877989079	-0.00148413233548776
flux1:	1.33442211055276	0.00594312143673843	-0.00181592919016195
flux1:	1.34497487437186	0.0071409675417128	-0.0021978857619882
flux1:	1.35552763819095	0.00857148043677572	-0.00267181677933969
flux1:	1.36608040201005	0.0103000579690313	-0.00319752843388573
flux1:	1.37663316582914	0.0123815655719861	-0.00378727504630301
flux1:	1.38718592964824	0.0148857453329457	-0.0045334887922848
flux1:	1.39773869346734	0.0178687226131624	-0.00538709906887644
flux1:	1.40829145728643	0.0213289579655002	-0.00628428602489919
flux1:	1.41884422110553	0.0252380933145223	-0.00732921778026141
flux1:	1.42939698492462	0.0296875316899375	-0.00855124304638169
flux1:	1.43994974874372	0.0349398053870573	-0.00993377544107911
flux1:	1.45050251256281	0.04128088395183	-0.011585607481673
flux1:	1.46105527638191	0.0488622340879615	-0.0134740364643504
flux1:	1.471608040201	0.0576111742237891	-0.0154941283332503
flux1:	1.4821608040201	0.0673974899103481	-0.0178531970172955
flux1:	1.49271356783919	0.0782301799566029	-0.0208116280932849
flux1:	1.50326633165829	0.0904217908578398	-0.0245430936828791
flux1:	1.51381909547739	0.104458911203079	-0.0289272188246044
flux1:	1.52437185929648	0.121193351973622	-0.0334737151038673
flux1:	1.53492462311558	0.141636970701129	-0.0390132580502812
flux1:	1.54547738693467	0.166166030295242	-0.0468509469530796
flux1:	1.55603015075377	0.193411316594688	-0.0555429798928798
flux1:	1.56658291457286	0.221779675034902	-0.0646170910661004
flux1:	1.57713567839196	0.252337680002642	-0.0774232446500585
flux1:	1.58768844221105	0.28840649141587	-0.0922601405076063
flux1:	1.59824120603015	0.332536997667383	-0.105569772945708
flux1:	1.60879396984924	0.386013950201796	-0.12370781601743
flux1:	1.61934673366834	0.449433704750594	-0.149806829159745
flux1:	1.62989949748744	0.521314348003069	-0.17325551715269
flux1:	1.64045226130653	0.596275516331165	-0.196164653106609
flux1:	1.65100502512563	0.671228417048699	-0.231003320084986
flux1:	1.66155778894472	0.753236688787739	-0.26831814886128
flux1:	1.67211055276382	0.855733285088137	-0.302488218949463
flux1:	1.68266331658291	0.987913081851269	-0.348739750132188
flux1:	1.69321608040201	1.14724015745689	-0.402556963271694
flux1:	1.7037688442211	1.31846748604889	-0.447416613629721
flux1:	1.7143216080402	1.48651969446499	-0.501641649588529
flux1:	1.72487437185929	1.65150582075465	-0.571936507282733
flux1:	1.73542713567839	1.82715246093353	-0.634650388023724
flux1:	1.74597989949748	2.03563158868224	-0.699066136206663
flux1:	1.75653266331658	2.30386010567278	-0.778498028240652
flux1:	1.76708542713568	2.6449153818519	-0.853794480076795
flux1:	1.77763819095477	3.02166798892354	-0.929546679625947
flux1:	1.78819095477387	3.36351118962728	-1.02435029612409
flux1:	1.79874371859296	3.66060373310706	-1.11415784714293
flux1:	1.80929648241206	3.97951719446136	-1.20197929744315
flux1:	1.81984924623115	4.37653984519163	-1.31214365195379
flux1:	1.83040201005025	4.88170605428027	-1.42643403510275
flux1:	1.84095477386934	5.5016674039985	-1.53975131850967
flux1:	1.85150753768844	6.18728332317375	-1.67953293816162
flux1:	1.86206030150753	6.80343184067982	-1.82275709855562
flux1:	1.87261306532663	7.2787773418906	-1.97379605327028
flux1:	1.88316582914573	7.71822168429392	-2.17002737648127
flux1:	1.89371859296482	8.28361824496468	-2.37661784849988
flux1:	1.90427135678392	9.07739979805637	-2.59184841687614
flux1:	1.91482412060301	10.0728666023537	-2.85553447114307
flux1:	1.92537688442211	11.0618215926003	-3.14080593072444
flux1:	1.9359296482412	11.7936428026478	-3.43776784225797
flux1:	1.9464824120603	12.2800172198841	-3.82350033551151
flux1:	1.95703517587939	12.721895432113	-4.22252413029379
flux1:	1.96758793969849	13.3292866647436	-4.59538021850644
flux1:	1.97814070351758	14.249580507134	-5.05760950399902
flux1:	1.98869346733668	15.4526589679432	-5.59207733159853
flux1:	1.99924623115577	16.5275545019882	-6.0862999190471
flux1:	2.00979899497487	17.0635742521489	-6.62302919727396
flux1:	2.02035175879397	17.2292985417645	-7.21964800767967
flux1:	2.03090452261306	17.441208535785	-7.77939746270095
flux1:	2.04145728643216	17.9796220655237	-8.35785261090535
flux1:	2.05201005025125	18.9006196380464	-8.98429678748677
flux1:	2.06256281407035	19.9011231333971	-9.55952210496598
flux1:	2.07311557788944	20.4493546102365	-10.1110771903675
flux1:	2.08366834170854	20.3812006934022	-10.6499661439532
flux1:	2.09422110552764	20.0332071423548	-11.1380461691353
flux1:	2.10477386934673	19.8556275233459	-11.6132551347459
flux1:	2.11532663316583	20.1190513893878	-12.0618770882811
flux1:	2.12587939698492	20.5432659763338	-12.406569966331
flux1:	2.13643216080402	20.4521366154389	-12.7061888226479
flux1:	2.14698492462311	19.6651620971002	-13.0164988980134
flux1:	2.15753768844221	18.5801778285503	-13.2770066925225
flux1:	2.16809045226131	17.5861460611024	-13.4858116341744
flux1:	2.1786432160804	16.7615684539334	-13.6740663030677
flux1:	2.1891959798995	15.7600374320371	-13.8239163386988
flux1:	2.19974874371859	14.2834320500591	-13.9654282013492
flux1:	2.21030150753769	12.4361247491357	-14.1445658411202
flux1:	2.22085427135678	10.4842659252873	-14.3263526902007
flux1:	2.23140703517588	8.54138410133532	-14.4703138576422
flux1:	2.24195979899497	6.57363569795864	-14.6004047152076
flux1:	2.25251256281407	4.66863158928043	-14.7521638988199
flux1:	2.26306532663317	3.03852568000135	-14.9564737742252
flux1:	2.27361809045226	1.84729900829944	-15.1905123083172
flux1:	2.28417085427136	1.12516578771144	-15.399716770634
flux1:	2.29472361809045	0.768976450066114	-15.5792030806077
flux1:	2.30527638190955	0.622434410671456	-15.7771086705956
flux1:	2.31582914572864	0.551790697663634	-16.0220571760323
flux1:	2.32638190954774	0.477755896240667	-16.282776233387
flux1:	2.33693467336684	0.387804675296702	-16.5069935719088
flux1:	2.34748743718593	0.309153023062093	-16.682649396333
flux1:	2.35804020100503	0.262869085454242	-16.840399853751
flux1:	2.36859296482412	0.25074899486675	-16.9965000601664
flux1:	2.37914572864322	0.262428175428905	-17.1232069206249
flux1:	2.38969849246231	0.281224094617183	-17.183869281206
flux1:	2.40025125628141	0.288346661935036	-17.1686434759008
flux1:	2.4108040201005	0.272631312808126	-17.0906152939016
flux1:	2.4213567839196	0.236581692159032	-16.9620009514547
flux1:	2.4319095477387	0.192332620048161	-16.7767377641897
flux1:	2.44246231155779	0.152139105883041	-16.5206037352718
flux1:	2.45301507537689	0.12262537855239	-16.1919858142935
flux1:	2.46356783919598	0.105072195936317	-15.8019836940927
flux1:	2.47412060301508	0.0980663652447609	-15.3608356367441
flux1:	2.48467336683417	0.0999324623751531	-14.8728036864977
flux1:	2.49522613065327	0.10939397454496	-14.3423671383947
flux1:	2.50577889447237	0.125508660758813	-13.7788405446742
flux1:	2.51633165829146	0.146724734126153	-13.1930852513024
flux1:	2.52688442211056	0.170414414988367	-12.5936922643459
flux1:	2.53743718592965	0.192597075642129	-11.9873320013028
flux1:	2.54798994974875	0.209256663356452	-11.3807186251822
flux1:	2.55854271356784	0.217608426701298	-10.7831643254441
flux1:	2.56909547738694	0.217606177368574	-10.2065756363079
flux1:	2.57964824120604	0.211517951285433	-9.65842435013576
flux1:	2.59020100502513	0.203106062673366	-9.13724316823022
flux1:	2.60075376884423	0.196007367721817	-8.63903432751948
flux1:	2.61130653266332	0.193096547751438	-8.16544590042364
flux1:	2.62185929648242	0.196142761786964	-7.72309501191776
flux1:	2.63241206030151	0.206032510969028	-7.31556925442096
flux1:	2.64296482412061	0.222844332948095	-6.93791596305491
flux1:	2.6535175879397	0.245745510015105	-6.58085058612158
flux1:	2.6640703517588	0.272887820193588	-6.23971249429121
flux1:	2.6746231155779	0.301251118491693	-5.91615748617297
flux1:	2.68517587939699	0.327170408103299	-5.61082208616966
flux1:	2.69572864321609	0.346891199353508	-5.31971900815129
flux1:	2.70628140703518	0.357767162309251	-5.03923409879218
flux1:	2.71683417085428	0.358753520077878	-4.76647068228672
flux1:	2.72738693467337	0.350894485180307	-4.49747495295661
flux1:	2.73793969849247	0.33673178813211	-4.23158276508944
flux1:	2.74849246231157	0.319716454923446	-3.97062753320137
flux1:	2.75904522613066	0.303247085965424	-3.71483666455439
flux1:	2.76959798994976	0.290168965667532	-3.46356110241947
flux1:	2.78015075376885	0.28248852809338	-3.21608141581403
flux1:	2.79070351758795	0.281377088427025	-2.97253774272469
flux1:	2.80125628140704	0.287372585618721	-2.73531010515172
flux1:	2.81180904522614	0.300423914188418	-2.5069826920733
flux1:	2.82236180904524	0.320091447917783	-2.28802289725029
flux1:	2.83291457286433	0.34540518680288	-2.07879276597134
flux1:	2.84346733668343	0.375061432911591	-1.88116219982559
flux1:	2.85402010050252	0.407279781839379	-1.69550356624436
flux1:	2.86457286432162	0.440130036684313	-1.52068135792774
flux1:	2.87512562814071	0.471493452350506	-1.35813313016301
flux1:	2.88567839195981	0.499434820936809	-1.20961461638615
flux1:	2.8962311557789	0.522212865948885	-1.07395849735538
flux1:	2.906783919598	0.538594174858007	-0.950737456431525
flux1:	2.9173366834171	0.548001878370606	-0.839621851052665
flux1:	2.92788944723619	0.550529394326595	-0.738641053247865
flux1:	2.93844221105529	0.546602923393523	-0.648968125731571
flux1:	2.94899497487438	0.536369073238012	-0.571443868460251
flux1:	2.95954773869348	0.519952442588579	-0.502361121831529
flux1:	2.97010050251257	0.497858661404153	-0.440714431188087
flux1:	2.98065326633167	0.471535804910071	-0.38728211729318
flux1:	2.99120603015077	0.442826049391249	-0.340115018376874
flux1:	3.00175879396986	0.413439645055638	-0.29906627513791
flux1:	3.01231155778896	0.383983243764348	-0.263815374873304
flux1:	3.02286432160805	0.354062331485205	-0.231791175123289
flux1:	3.03341708542715	0.323261684589035	-0.203551003821101
flux1:	3.04396984924624	0.29231810145434	-0.179519084133975
flux1:	3.05452261306534	0.262843343083365	-0.157662758577655
flux1:	3.06507537688443	0.236099615000789	-0.13833109851279
flux1:	3.07562814070353	0.212303119901001	-0.121756728560044
flux1:	3.08618090452263	0.190583862897767	-0.106435193503209
flux1:	3.09673366834172	0.169855797588693	-0.0929778447294982
flux1:	3.10728643216082	0.149729794609354	-0.0815599587926386
flux1:	3.11783919597991	0.130926263731009	-0.0708858535387496
flux1:	3.12839195979901	0.114397127057288	-0.0614320174904304
flux1:	3.1389447236181	0.100442670455668	-0.0534879239143835
flux1:	3.1494974874372	0.0885082993555952	-0.0461408512884967
flux1:	3.1600502512563	0.0777011204032504	-0.0396599993790697
flux1:	3.17060301507539	0.0674342537947347	-0.03418741294252
flux1:	3.18115577889449	0.0577772995424356	-0.0291303916321315
flux1:	3.19170854271358	0.049213652614676	-0.0247418639155844
flux1:	3.20226130653268	0.042085261171833	-0.0211292464159899
flux1:	3.21281407035177	0.0362904033805642	-0.0178372797406997
flux1:	3.22336683417087	0.031379927386936	-0.0149665757075646
flux1:	3.23391959798997	0.0269286056726293	-0.0126178543436697
flux1:	3.24447236180906	0.0227673843946859	-0.0105317984168856
flux1:	3.25502512562816	0.0190166289101052	-0.00875729803815592
flux1:	3.26557788944725	0.0158564863649925	-0.00732716792225155
flux1:	3.27613065326635	0.0133393464140575	-0.0060714504160797
flux1:	3.28668341708544	0.0113374182360243	-0.00499805131198223
flux1:	3.29723618090454	0.00964358030394289	-0.00414272739631933
flux1:	3.30778894472363	0.00811212063662592	-0.00341606032656997
flux1:	3.31834170854273	0.00671414575073544	-0.00280933364902496
flux1:	3.32889447236183	0.00550213405622167	-0.00231969016923007
flux1:	3.33944723618092	0.00452254417443861	-0.00190426326116332
flux1:	3.35000000000002	0.00376413440397758	-0.00156146862617672
