# Supplementary material for: Optics of cone photoreceptors in the chicken (Gallus gallus domesticus)
Source: J R Soc Interface. 2015 Oct 6;12(111):20150591. doi: 10.1098/rsif.2015.0591 (PMC4614498; doi:10.1098/rsif.2015.0591)
Supplement: Oil droplet morphological and refractive index measurements [file rsif20150591supp3.gz › Wilbyetal_data_fluxspectra/blue/angle_full-theta-45-full.dat]

flux1:	1.25	7.05479105697593e-4	-1.64102218537741e-4
flux1:	1.2605527638191	8.71884040686367e-4	-2.13038022823882e-4
flux1:	1.27110552763819	0.0010795875915323	-2.73933227221009e-4
flux1:	1.28165829145729	0.00133993134837578	-3.4734412138909e-4
flux1:	1.29221105527638	0.00166378420686638	-4.35534447648834e-4
flux1:	1.30276381909548	0.0020694518430965	-5.41377513640916e-4
flux1:	1.31331658291457	0.00257889973107891	-6.67617834408725e-4
flux1:	1.32386934673367	0.00320309830411511	-8.13153185885138e-4
flux1:	1.33442211055276	0.00393507764724664	-9.85670781559896e-4
flux1:	1.34497487437186	0.0047816926973178	-0.00119397654295953
flux1:	1.35552763819095	0.00579629522028965	-0.00141872283781678
flux1:	1.36608040201005	0.00705549917664043	-0.00164901549574146
flux1:	1.37663316582914	0.00860964658270642	-0.00192757953546851
flux1:	1.38718592964824	0.0104695487136346	-0.00227016273811887
flux1:	1.39773869346734	0.0126515683125348	-0.00262031362465881
flux1:	1.40829145728643	0.0151977157682099	-0.00297316415826155
flux1:	1.41884422110553	0.0181310668139535	-0.00335845902644366
flux1:	1.42939698492462	0.0214662689780678	-0.00376291717697704
flux1:	1.43994974874372	0.0253952160260381	-0.00421912843892343
flux1:	1.45050251256281	0.0303084326259148	-0.00473107117455683
flux1:	1.46105527638191	0.036506213678235	-0.00525929385365546
flux1:	1.471608040201	0.0438246140982345	-0.00587028664484413
flux1:	1.4821608040201	0.0518543779652393	-0.00652257243417987
flux1:	1.49271356783919	0.0606596066589408	-0.0070839702927192
flux1:	1.50326633165829	0.0708477292212343	-0.00804699330543625
flux1:	1.51381909547739	0.0828956404768264	-0.00970200972638525
flux1:	1.52437185929648	0.0972482879781532	-0.0111287658713939
flux1:	1.53492462311558	0.11479757571927	-0.0124597883034212
flux1:	1.54547738693467	0.136311803837267	-0.0153227203763481
flux1:	1.55603015075377	0.160788709172497	-0.0190552593983269
flux1:	1.56658291457286	0.185902918043254	-0.0222947604524085
flux1:	1.57713567839196	0.211695381232792	-0.0274657458692498
flux1:	1.58768844221105	0.24144739694588	-0.0352824667028362
flux1:	1.59824120603015	0.278288445692123	-0.042487816895437
flux1:	1.60879396984924	0.322991672249096	-0.0504688625199778
flux1:	1.61934673366834	0.374710072528056	-0.0633037687873033
flux1:	1.62989949748744	0.432118337659023	-0.0779870481408818
flux1:	1.64045226130653	0.492756530057094	-0.0922492604907653
flux1:	1.65100502512563	0.553978400806077	-0.110905008412164
flux1:	1.66155778894472	0.618227888013405	-0.133144884563838
flux1:	1.67211055276382	0.693886517636924	-0.1548872889013
flux1:	1.68266331658291	0.789223149935254	-0.180120140818955
flux1:	1.69321608040201	0.904634782865441	-0.210752479698357
flux1:	1.7037688442211	1.03004683258891	-0.240670591003449
flux1:	1.7143216080402	1.15488152693772	-0.271112102685949
flux1:	1.72487437185929	1.27989324367273	-0.306617954415619
flux1:	1.73542713567839	1.41330485124114	-0.342357785529259
flux1:	1.74597989949748	1.56454452474866	-0.375271762531791
flux1:	1.75653266331658	1.74425243633222	-0.409131382562119
flux1:	1.76708542713568	1.9596156749346	-0.445123095949849
flux1:	1.77763819095477	2.20064250809577	-0.478870886269686
flux1:	1.78819095477387	2.43506385167776	-0.506150831664198
flux1:	1.79874371859296	2.64312615310674	-0.531277650910397
flux1:	1.80929648241206	2.84249754796759	-0.562113456554055
flux1:	1.81984924623115	3.06468122510993	-0.585654596648734
flux1:	1.83040201005025	3.3320661985896	-0.59722015410268
flux1:	1.84095477386934	3.64411499082741	-0.621468952333156
flux1:	1.85150753768844	3.97248081137006	-0.656363787654682
flux1:	1.86206030150753	4.27519335516068	-0.670184041780167
flux1:	1.87261306532663	4.5325887504013	-0.689783847325682
flux1:	1.88316582914573	4.76431281061455	-0.743362916555338
flux1:	1.89371859296482	5.00792011943864	-0.789345038450524
flux1:	1.90427135678392	5.30410271153199	-0.835594482007582
flux1:	1.91482412060301	5.67546489714044	-0.929904420670425
flux1:	1.92537688442211	6.08726885982783	-1.0308848382226
flux1:	1.9359296482412	6.45495356634111	-1.11079980290943
flux1:	1.9464824120603	6.74305595582231	-1.24153580025558
flux1:	1.95703517587939	6.9901768217828	-1.42077446309725
flux1:	1.96758793969849	7.26029570640379	-1.58612946168247
flux1:	1.97814070351758	7.60489621334762	-1.76454084607391
flux1:	1.98869346733668	8.03330864412517	-1.99119568937609
flux1:	1.99924623115577	8.48175121146233	-2.21616975598042
flux1:	2.00979899497487	8.84309736436748	-2.44393608457671
flux1:	2.02035175879397	9.08322890806792	-2.71017139769686
flux1:	2.03090452261306	9.25594435693597	-3.01074180434631
flux1:	2.04145728643216	9.4544354247358	-3.29002399369313
flux1:	2.05201005025125	9.75328925427012	-3.53883482330019
flux1:	2.06256281407035	10.11407336992	-3.80397578721464
flux1:	2.07311557788944	10.3871051710682	-4.09263938401145
flux1:	2.08366834170854	10.4944323904993	-4.33798908280926
flux1:	2.09422110552764	10.4886254461964	-4.56499931450863
flux1:	2.10477386934673	10.4597199831706	-4.80019529920984
flux1:	2.11532663316583	10.4690081928178	-4.95379033319659
flux1:	2.12587939698492	10.4989300556052	-5.04862067196225
flux1:	2.13643216080402	10.4556401999545	-5.18010879638611
flux1:	2.14698492462311	10.2483470129743	-5.2637860983208
flux1:	2.15753768844221	9.87742747722224	-5.27768152801865
flux1:	2.16809045226131	9.42724339126616	-5.28929967113513
flux1:	2.1786432160804	8.95499376639091	-5.24651617840507
flux1:	2.1891959798995	8.39029720898172	-5.15954340577686
flux1:	2.19974874371859	7.64772263056939	-5.10681175158879
flux1:	2.21030150753769	6.74056801409521	-5.0400853294221
flux1:	2.22085427135678	5.727133643247	-4.9652958004081
flux1:	2.23140703517588	4.64973225229605	-4.89945112465491
flux1:	2.24195979899497	3.54336514764718	-4.82595591194026
flux1:	2.25251256281407	2.48742310662457	-4.78340987407375
flux1:	2.26306532663317	1.59284950579626	-4.78310926311101
flux1:	2.27361809045226	0.947234031878639	-4.81520232915493
flux1:	2.28417085427136	0.56414674785181	-4.86897645900244
flux1:	2.29472361809045	0.379620031180555	-4.93841417274119
flux1:	2.30527638190955	0.305480252098271	-5.0322043628141
flux1:	2.31582914572864	0.270744429978283	-5.1578035029727
flux1:	2.32638190954774	0.234606137500693	-5.31146421977841
flux1:	2.33693467336684	0.190761732455281	-5.48146684207714
flux1:	2.34748743718593	0.152889883157294	-5.65620516259085
flux1:	2.35804020100503	0.131156436106365	-5.82859598230816
flux1:	2.36859296482412	0.125975237882896	-5.99515107004703
flux1:	2.37914572864322	0.132070483618232	-6.15379522409897
flux1:	2.38969849246231	0.141266900160687	-6.30029279739338
flux1:	2.40025125628141	0.144612502864724	-6.42607296460975
flux1:	2.4108040201005	0.136944085498281	-6.51985290147808
flux1:	2.4213567839196	0.119710128585502	-6.57058447667023
flux1:	2.4319095477387	0.0987277635398318	-6.57153181876618
flux1:	2.44246231155779	0.0797128318933341	-6.52329495704521
flux1:	2.45301507537689	0.065681980174886	-6.43101274077545
flux1:	2.46356783919598	0.0572259123256137	-6.29701895995207
flux1:	2.47412060301508	0.053765045366133	-6.11720311717267
flux1:	2.48467336683417	0.0546429909538257	-5.8867351198411
flux1:	2.49522613065327	0.0594088180482336	-5.60994258742155
flux1:	2.50577889447237	0.0677267007662002	-5.30326524545733
flux1:	2.51633165829146	0.0788942140795093	-4.98567067257411
flux1:	2.52688442211056	0.0915318571182691	-4.66499524737112
flux1:	2.53743718592965	0.103489063471573	-4.33661122024023
flux1:	2.54798994974875	0.112494275094285	-3.99824341630999
flux1:	2.55854271356784	0.116971627235167	-3.66289203618179
flux1:	2.56909547738694	0.116790368752999	-3.35103800265382
flux1:	2.57964824120604	0.113161443735064	-3.07195147470345
flux1:	2.59020100502513	0.108077782030226	-2.81886277028026
flux1:	2.60075376884423	0.103496350961812	-2.58232112651361
flux1:	2.61130653266332	0.100894447543048	-2.36387989221451
flux1:	2.62185929648242	0.101115897750851	-2.17343268612615
flux1:	2.63241206030151	0.104469862394152	-2.01578502799873
flux1:	2.64296482412061	0.110809305631432	-1.8852847647205
flux1:	2.6535175879397	0.119561047864693	-1.77345927779869
flux1:	2.6640703517588	0.129723858750976	-1.67669699123294
flux1:	2.6746231155779	0.139926312678207	-1.5948481198153
flux1:	2.68517587939699	0.148633441963902	-1.52681897820542
flux1:	2.69572864321609	0.154446266597683	-1.46990815961205
flux1:	2.70628140703518	0.156456410306616	-1.4205418652795
flux1:	2.71683417085428	0.15447418993582	-1.37483612866649
flux1:	2.72738693467337	0.149075767602699	-1.32988543542699
flux1:	2.73793969849247	0.141412291476125	-1.28371314292227
flux1:	2.74849246231157	0.132897115364983	-1.23505222519922
flux1:	2.75904522613066	0.124898555410794	-1.18395553458426
flux1:	2.76959798994976	0.11851803958642	-1.13035574141711
flux1:	2.78015075376885	0.114516932826564	-1.07275178817435
flux1:	2.79070351758795	0.113319679150732	-1.01009077513077
flux1:	2.80125628140704	0.115096613611558	-0.943379039046407
flux1:	2.81180904522614	0.119806834712859	-0.874407450897518
flux1:	2.82236180904524	0.12724516203732	-0.804307167682144
flux1:	2.83291457286433	0.1370258541226	-0.733914545488777
flux1:	2.84346733668343	0.148595795326902	-0.66426250875325
flux1:	2.85402010050252	0.161248936354725	-0.596211230459556
flux1:	2.86457286432162	0.174193264570901	-0.530672373055419
flux1:	2.87512562814071	0.186626599212192	-0.468914810226283
flux1:	2.88567839195981	0.197786904194369	-0.411784228166142
flux1:	2.8962311557789	0.207026350438893	-0.359582941589165
flux1:	2.906783919598	0.213871762196029	-0.312345715546654
flux1:	2.9173366834171	0.218130980061425	-0.269629098697707
flux1:	2.92788944723619	0.219812135897246	-0.231549495030867
flux1:	2.93844221105529	0.219013033230676	-0.198738515781222
flux1:	2.94899497487438	0.215805238990443	-0.170418734763768
flux1:	2.95954773869348	0.210271485347273	-0.145565466045584
flux1:	2.97010050251257	0.202577662384977	-0.124355161164572
flux1:	2.98065326633167	0.193070920753881	-0.106375011185563
flux1:	2.99120603015077	0.182332846097919	-0.0909848604264465
flux1:	3.00175879396986	0.170902447732908	-0.0784058780909427
flux1:	3.01231155778896	0.15902687727681	-0.0679923275947027
flux1:	3.02286432160805	0.14666514499421	-0.0588470008920834
flux1:	3.03341708542715	0.133937542239483	-0.0513061498813411
flux1:	3.04396984924624	0.121246804244609	-0.04522665964043
flux1:	3.05452261306534	0.109073062555884	-0.0399127369611143
flux1:	3.06507537688443	0.0977166038843557	-0.0354017264220581
flux1:	3.07562814070353	0.0872545408486091	-0.031590587648182
flux1:	3.08618090452263	0.0776052502868084	-0.0281186931863958
flux1:	3.09673366834172	0.0686285133048758	-0.0250944277552048
flux1:	3.10728643216082	0.0602987726454565	-0.022478660927869
flux1:	3.11783919597991	0.0527320709743062	-0.0200199003064487
flux1:	3.12839195979901	0.0460543515206834	-0.017747068226948
flux1:	3.1389447236181	0.0402401861954167	-0.0157064876687662
flux1:	3.1494974874372	0.0351343214842623	-0.0138392917479848
flux1:	3.1600502512563	0.0305849129517121	-0.0121352727496822
flux1:	3.17060301507539	0.0265112342059427	-0.0105736321344432
flux1:	3.18115577889449	0.0228771009456785	-0.00914885675945978
flux1:	3.19170854271358	0.0196735220883902	-0.00786442637013363
flux1:	3.20226130653268	0.0169044923820615	-0.00671071850664219
flux1:	3.21281407035177	0.0145160704145328	-0.00570277476153836
flux1:	3.22336683417087	0.0124367211240258	-0.00482308430504379
flux1:	3.23391959798997	0.0106088749766232	-0.0040304195688826
flux1:	3.24447236180906	0.00900683408991023	-0.00334716891111098
flux1:	3.25502512562816	0.00761133181020468	-0.00277740774569344
flux1:	3.26557788944725	0.00641053834238954	-0.00228403585372119
flux1:	3.27613065326635	0.00539050178950092	-0.00186615945667214
flux1:	3.28668341708544	0.00452860305147251	-0.00152459125759003
flux1:	3.29723618090454	0.0038040939403576	-0.00123299853452186
flux1:	3.30778894472363	0.00318832645771762	-9.91714325940571e-4
flux1:	3.31834170854273	0.00265966975824049	-8.02020531964007e-4
flux1:	3.32889447236183	0.00220664981536174	-6.44564142073489e-4
flux1:	3.33944723618092	0.00182739691706343	-5.14712474811849e-4
flux1:	3.35000000000002	0.001512937966252	-4.13972641945216e-4
