# Supplementary material for: Optics of cone photoreceptors in the chicken (Gallus gallus domesticus)
Source: J R Soc Interface. 2015 Oct 6;12(111):20150591. doi: 10.1098/rsif.2015.0591 (PMC4614498; doi:10.1098/rsif.2015.0591)
Supplement: Oil droplet morphological and refractive index measurements [file rsif20150591supp3.gz › Wilbyetal_data_fluxspectra/blue/angle_full-theta-5-full.dat]

flux1:	1.25	0.0365093453144491	-0.002404110366867
flux1:	1.2605527638191	0.0451263299617036	-0.00275559918528395
flux1:	1.27110552763819	0.0556755872132233	-0.00338056925493548
flux1:	1.28165829145729	0.0684706970559058	-0.00443266596348056
flux1:	1.29221105527638	0.0839506965453832	-0.00537192304466705
flux1:	1.30276381909548	0.102858349402745	-0.00611152662703632
flux1:	1.31331658291457	0.126092031430124	-0.0075122391454048
flux1:	1.32386934673367	0.154304683139358	-0.0096052496771733
flux1:	1.33442211055276	0.18794414265393	-0.011454788409181
flux1:	1.34497487437186	0.22800479177941	-0.0138086550793039
flux1:	1.35552763819095	0.276327930308457	-0.0179723123086932
flux1:	1.36608040201005	0.334719194304096	-0.0221710351279427
flux1:	1.37663316582914	0.40422038453544	-0.0251605638613194
flux1:	1.38718592964824	0.486273709449337	-0.0307956208534821
flux1:	1.39773869346734	0.584084572919636	-0.0405444013321615
flux1:	1.40829145728643	0.701780024018307	-0.0486403020614422
flux1:	1.41884422110553	0.841795430462848	-0.0545291221473384
flux1:	1.42939698492462	1.00563247784837	-0.0659537349949568
flux1:	1.43994974874372	1.19770636432812	-0.0813897618127272
flux1:	1.45050251256281	1.42600593378515	-0.0925877788125826
flux1:	1.46105527638191	1.69678660963726	-0.106888507727645
flux1:	1.471608040201	2.01178238819396	-0.133529699749994
flux1:	1.4821608040201	2.37420469337622	-0.157661811842733
flux1:	1.49271356783919	2.79611403940195	-0.172039418298828
flux1:	1.50326633165829	3.29294404662249	-0.203215007675362
flux1:	1.51381909547739	3.87300793895582	-0.257939640560142
flux1:	1.52437185929648	4.54096982034137	-0.302405252309182
flux1:	1.53492462311558	5.31036493254449	-0.338756269220172
flux1:	1.54547738693467	6.20340797138226	-0.40873064773005
flux1:	1.55603015075377	7.23431381401529	-0.496137822903675
flux1:	1.56658291457286	8.40609819729136	-0.560091923376115
flux1:	1.57713567839196	9.73153866780476	-0.647155632476933
flux1:	1.58768844221105	11.2462112070205	-0.797747641766584
flux1:	1.59824120603015	12.9891095485236	-0.924630238959953
flux1:	1.60879396984924	14.9798384301528	-0.993193621158351
flux1:	1.61934673366834	17.2234256814101	-1.1371484840039
flux1:	1.62989949748744	19.7385073341812	-1.37754960530906
flux1:	1.64045226130653	22.5681683750671	-1.54892311083164
flux1:	1.65100502512563	25.7604343916458	-1.67601742774669
flux1:	1.66155778894472	29.3475234709205	-1.94838786674821
flux1:	1.67211055276382	33.3553431714477	-2.26217505703221
flux1:	1.68266331658291	37.8302792158736	-2.44811293177758
flux1:	1.69321608040201	42.8300271002343	-2.76267855767329
flux1:	1.7037688442211	48.3777766206145	-3.34956114995368
flux1:	1.7143216080402	54.4592556201243	-3.79397190116605
flux1:	1.72487437185929	61.0993743165767	-4.0438531764843
flux1:	1.73542713567839	68.4173241169684	-4.66684404071279
flux1:	1.74597989949748	76.5598292194625	-5.55840127634864
flux1:	1.75653266331658	85.5825521383952	-6.11149624982226
flux1:	1.76708542713568	95.4256737077118	-6.68389904765858
flux1:	1.77763819095477	106.032860568329	-7.77344115312599
flux1:	1.78819095477387	117.463949592956	-8.6558425220065
flux1:	1.79874371859296	129.823999308821	-9.09663436699386
flux1:	1.80929648241206	143.128968189676	-10.2080240258612
flux1:	1.81984924623115	157.391758516605	-11.854616984568
flux1:	1.83040201005025	172.785393810503	-12.7025396926295
flux1:	1.84095477386934	189.486085804269	-13.3180759440729
flux1:	1.85150753768844	207.351993888501	-15.0286571012293
flux1:	1.86206030150753	226.02736371934	-16.8457974572697
flux1:	1.87261306532663	245.483801628697	-17.9505902921716
flux1:	1.88316582914573	266.029293013376	-19.814971631383
flux1:	1.89371859296482	287.858542599138	-22.5289305862809
flux1:	1.90427135678392	310.81375763246	-24.1645189447882
flux1:	1.91482412060301	334.601771134048	-25.5721352147549
flux1:	1.92537688442211	359.089971578042	-28.9170874837635
flux1:	1.9359296482412	384.274770162939	-32.4552327372863
flux1:	1.9464824120603	410.124871714651	-34.1819863227488
flux1:	1.95703517587939	436.390264144576	-36.3026001449878
flux1:	1.96758793969849	462.96176471015	-39.9282987186192
flux1:	1.97814070351758	490.086789011525	-42.5560824603742
flux1:	1.98869346733668	517.617106278226	-44.5962082202497
flux1:	1.99924623115577	544.547654254646	-48.5435679259113
flux1:	2.00979899497487	570.020694442053	-52.2539148477245
flux1:	2.02035175879397	594.259056600099	-53.5666092687732
flux1:	2.03090452261306	617.914099913298	-56.0031381397863
flux1:	2.04145728643216	640.769041633117	-61.2269874780907
flux1:	2.05201005025125	661.831997473428	-65.2173795786936
flux1:	2.06256281407035	680.326704285841	-67.7049233049427
flux1:	2.07311557788944	695.908969345504	-72.0578818571502
flux1:	2.08366834170854	707.944625718797	-76.5964907458728
flux1:	2.09422110552764	715.381501995869	-79.3693522841799
flux1:	2.10477386934673	718.272812679783	-84.1037877417178
flux1:	2.11532663316583	717.36525323074	-90.5582437854926
flux1:	2.12587939698492	711.925359446067	-93.4683707812922
flux1:	2.13643216080402	699.945718329614	-95.1241928059159
flux1:	2.14698492462311	680.362808361629	-99.8723586833375
flux1:	2.15753768844221	653.405522287214	-104.027520889604
flux1:	2.16809045226131	619.108708702103	-106.305212090262
flux1:	2.1786432160804	577.013732813496	-110.258247558023
flux1:	2.1891959798995	526.966841441634	-113.122475502147
flux1:	2.19974874371859	469.232549686493	-113.741140049005
flux1:	2.21030150753769	404.248127102898	-116.996239593472
flux1:	2.22085427135678	333.54535642719	-121.369015841302
flux1:	2.23140703517588	260.248902103281	-124.005839717172
flux1:	2.24195979899497	188.73989029137	-126.626236423094
flux1:	2.25251256281407	124.651855306239	-128.794272925367
flux1:	2.26306532663317	73.9310733033792	-130.946861963837
flux1:	2.27361809045226	40.0587806298241	-134.099386756655
flux1:	2.28417085427136	21.5853592831061	-137.107081579283
flux1:	2.29472361809045	13.3353182871609	-138.841409705937
flux1:	2.30527638190955	10.1538596768192	-139.36094403419
flux1:	2.31582914572864	8.70829790240942	-139.552322872623
flux1:	2.32638190954774	7.30327658329407	-140.070016027512
flux1:	2.33693467336684	5.6767831877879	-140.673460981993
flux1:	2.34748743718593	4.31095769810471	-140.57487648643
flux1:	2.35804020100503	3.52420524369867	-139.41815710331
flux1:	2.36859296482412	3.2874396771849	-137.745529706804
flux1:	2.37914572864322	3.42563866236869	-136.377223535173
flux1:	2.38969849246231	3.69619415446602	-135.559350199636
flux1:	2.40025125628141	3.81716005584048	-134.826011545599
flux1:	2.4108040201005	3.60265442221271	-133.553125505701
flux1:	2.4213567839196	3.08671617391307	-131.614735068939
flux1:	2.4319095477387	2.46040182807981	-129.479237811383
flux1:	2.44246231155779	1.90686916709157	-127.615983519966
flux1:	2.45301507537689	1.50994213817832	-125.902960500029
flux1:	2.46356783919598	1.27064125828457	-123.748187056643
flux1:	2.47412060301508	1.15860373239765	-120.751268439147
flux1:	2.48467336683417	1.14638904030971	-117.122325673537
flux1:	2.49522613065327	1.21945076078027	-113.409728085609
flux1:	2.50577889447237	1.37288449228741	-109.900912986557
flux1:	2.51633165829146	1.60099373850592	-106.391817835978
flux1:	2.52688442211056	1.88405658782525	-102.533901866429
flux1:	2.53743718592965	2.17950516919806	-98.3012657880592
flux1:	2.54798994974875	2.42885384957503	-94.0520992711942
flux1:	2.55854271356784	2.58117359723996	-90.1604251105905
flux1:	2.56909547738694	2.61850992192565	-86.6461935434972
flux1:	2.57964824120604	2.56322988369391	-83.2009277938149
flux1:	2.59020100502513	2.46435243880435	-79.5533935352303
flux1:	2.60075376884423	2.37554930488081	-75.7542818214855
flux1:	2.61130653266332	2.34058262352799	-72.0715510816262
flux1:	2.62185929648242	2.38963084511441	-68.6387084407189
flux1:	2.63241206030151	2.54212466421435	-65.2946633332037
flux1:	2.64296482412061	2.80837806579796	-61.7962556457902
flux1:	2.6535175879397	3.18697818971081	-58.1061566112642
flux1:	2.6640703517588	3.6580048605539	-54.4147489514196
flux1:	2.6746231155779	4.17778114160191	-50.918817263773
flux1:	2.68517587939699	4.68085027330571	-47.6452473149379
flux1:	2.69572864321609	5.09347304406939	-44.4900401442798
flux1:	2.70628140703518	5.35445848832299	-41.375386436858
flux1:	2.71683417085428	5.43481509920537	-38.349320681902
flux1:	2.72738693467337	5.34607802065038	-35.5355147591492
flux1:	2.73793969849247	5.13475529315534	-32.9955037571913
flux1:	2.74849246231157	4.86660217232685	-30.6671007065067
flux1:	2.75904522613066	4.60925748724703	-28.4402920728261
flux1:	2.76959798994976	4.4199974012759	-26.2694364627322
flux1:	2.78015075376885	4.3415171865675	-24.1945266491152
flux1:	2.79070351758795	4.40389853321543	-22.2664183868638
flux1:	2.80125628140704	4.62871394495481	-20.479548727479
flux1:	2.81180904522614	5.03184685470159	-18.7807541876401
flux1:	2.82236180904524	5.62304887063697	-17.1276074480084
flux1:	2.83291457286433	6.40279643647917	-15.5300573759069
flux1:	2.84346733668343	7.35777929174522	-14.0382879996781
flux1:	2.85402010050252	8.45795885339879	-12.6887401883057
flux1:	2.86457286432162	9.65633590930464	-11.4657217969379
flux1:	2.87512562814071	10.8927710854281	-10.3317417471012
flux1:	2.88567839195981	12.1004170749011	-9.27874909658542
flux1:	2.8962311557789	13.2143983928979	-8.31927354923809
flux1:	2.906783919598	14.1790217721877	-7.46035213589124
flux1:	2.9173366834171	14.9524550462198	-6.70674868354045
flux1:	2.92788944723619	15.5079043365002	-6.03935576090377
flux1:	2.93844221105529	15.834104891348	-5.41286895612281
flux1:	2.94899497487438	15.934154958151	-4.82196346819335
flux1:	2.95954773869348	15.8224967477945	-4.29652853180935
flux1:	2.97010050251257	15.5206294273818	-3.82892095657637
flux1:	2.98065326633167	15.0547874582882	-3.39758269052169
flux1:	2.99120603015077	14.4546567765237	-3.00590466648966
flux1:	3.00175879396986	13.7502621684488	-2.64610201759075
flux1:	3.01231155778896	12.9685908310625	-2.30862950221929
flux1:	3.02286432160805	12.133737137313	-2.01392024297636
flux1:	3.03341708542715	11.2693721371502	-1.76778834690638
flux1:	3.04396984924624	10.3973660810896	-1.54440365225175
flux1:	3.05452261306534	9.53447308760134	-1.33830909268318
flux1:	3.06507537688443	8.69236598307771	-1.16248621008592
flux1:	3.07562814070353	7.88108768302627	-1.01145588109059
flux1:	3.08618090452263	7.10932566201249	-0.877615037804057
flux1:	3.09673366834172	6.38243072865221	-0.765348894029847
flux1:	3.10728643216082	5.70299102825867	-0.668082565898545
flux1:	3.11783919597991	5.07349959922149	-0.575482368737346
flux1:	3.12839195979901	4.49585760346066	-0.494156262856722
flux1:	3.1389447236181	3.96924977613488	-0.428503600823159
flux1:	3.1494974874372	3.49090391777753	-0.36944009399678
flux1:	3.1600502512563	3.0585609069118	-0.314656884193639
flux1:	3.17060301507539	2.67046398460966	-0.26828647536372
flux1:	3.18115577889449	2.32398019516842	-0.227690564106442
flux1:	3.19170854271358	2.01582769796939	-0.191207286580703
flux1:	3.20226130653268	1.74304320811415	-0.161934272571891
flux1:	3.21281407035177	1.50284586751653	-0.137819673265299
flux1:	3.22336683417087	1.29201161868257	-0.115307665771194
flux1:	3.23391959798997	1.10731590160995	-0.096126058685709
flux1:	3.24447236180906	0.946117052570796	-0.081317367614052
flux1:	3.25502512562816	0.806211063264144	-0.0685790271685787
flux1:	3.26557788944725	0.685264110516472	-0.0574562118703234
flux1:	3.27613065326635	0.580970794415385	-0.0485151907845056
flux1:	3.28668341708544	0.491280643088643	-0.0407182698008572
flux1:	3.29723618090454	0.414354333526218	-0.0337138138483522
flux1:	3.30778894472363	0.348508349501604	-0.0281881253404241
flux1:	3.31834170854273	0.292324334331751	-0.0237143398655275
flux1:	3.32889447236183	0.244614008371279	-0.0195595352955523
flux1:	3.33944723618092	0.204247761350924	-0.0159947117355667
flux1:	3.35000000000002	0.170156002755459	-0.0131880195314669
