# Supplementary material for: Optics of cone photoreceptors in the chicken (Gallus gallus domesticus)
Source: J R Soc Interface. 2015 Oct 6;12(111):20150591. doi: 10.1098/rsif.2015.0591 (PMC4614498; doi:10.1098/rsif.2015.0591)
Supplement: Oil droplet morphological and refractive index measurements [file rsif20150591supp3.gz › Wilbyetal_data_fluxspectra/blue/angle_full_ref-theta-0-full-ref.dat]

flux1:	1.25	0.0129867861048495	-0.00231893623422279
flux1:	1.2605527638191	0.0161768528522689	-0.00287164203576692
flux1:	1.27110552763819	0.0201056386897456	-0.00354748401243896
flux1:	1.28165829145729	0.0249330125197756	-0.00437186727134581
flux1:	1.29221105527638	0.0308508103958756	-0.00537504459158249
flux1:	1.30276381909548	0.038088662969434	-0.00659272932868129
flux1:	1.31331658291457	0.0469206499477002	-0.00806721634580037
flux1:	1.32386934673367	0.0576730494888746	-0.00984866686758767
flux1:	1.33442211055276	0.0707333639875022	-0.0119959543579492
flux1:	1.34497487437186	0.086560564828399	-0.0145781130888621
flux1:	1.35552763819095	0.105696738461256	-0.0176766086176466
flux1:	1.36608040201005	0.128780535757149	-0.0213867529434391
flux1:	1.37663316582914	0.156562465786426	-0.0258192587955487
flux1:	1.38718592964824	0.189921987963827	-0.0311038204508108
flux1:	1.39773869346734	0.229886858624619	-0.0373919157506639
flux1:	1.40829145728643	0.277655098652046	-0.0448581733426736
flux1:	1.41884422110553	0.334619390594998	-0.053705080646046
flux1:	1.42939698492462	0.402394069067075	-0.0641685710023024
flux1:	1.43994974874372	0.482845392918773	-0.0765193295402866
flux1:	1.45050251256281	0.57812512486494	-0.0910673555535839
flux1:	1.46105527638191	0.690707072135704	-0.108171873728365
flux1:	1.471608040201	0.823427163382524	-0.128244076776608
flux1:	1.4821608040201	0.979527644148367	-0.151748929318367
flux1:	1.49271356783919	1.16270479910148	-0.179219633829702
flux1:	1.50326633165829	1.37716001117693	-0.211265715771784
flux1:	1.51381909547739	1.62765509346509	-0.248569100524022
flux1:	1.52437185929648	1.91957174872329	-0.291899546693008
flux1:	1.53492462311558	2.25897397475481	-0.342134305175781
flux1:	1.54547738693467	2.65267377190029	-0.400248281449487
flux1:	1.55603015075377	3.10830088726472	-0.46732061125154
flux1:	1.56658291457286	3.6343751246113	-0.544571350543757
flux1:	1.57713567839196	4.24037996361843	-0.633353390644533
flux1:	1.58768844221105	4.93683845057185	-0.735134695707358
flux1:	1.59824120603015	5.7353908386406	-0.851549194784005
flux1:	1.60879396984924	6.64887114009607	-0.984410100306846
flux1:	1.61934673366834	7.69138208998725	-1.13565416211032
flux1:	1.62989949748744	8.87836938408371	-1.307385333394
flux1:	1.64045226130653	10.2266923908399	-1.50193822919287
flux1:	1.65100502512563	11.7546880731674	-1.72178878416915
flux1:	1.66155778894472	13.48222890124	-1.9695445997043
flux1:	1.67211055276382	15.4307740368388	-2.24807975599455
flux1:	1.68266331658291	17.6234086565176	-2.56045404629904
flux1:	1.69321608040201	20.084869475308	-2.90978919047877
flux1:	1.7037688442211	22.8415580021376	-3.2994576057547
flux1:	1.7143216080402	25.9215377378376	-3.73309842766533
flux1:	1.72487437185929	29.3545095303545	-4.21433966497693
flux1:	1.73542713567839	33.1717660653887	-4.7469520970409
flux1:	1.74597989949748	37.4061259769677	-5.33507248791501
flux1:	1.75653266331658	42.0918406403974	-5.98280972227796
flux1:	1.76708542713568	47.26447043138	-6.69419673746956
flux1:	1.77763819095477	52.9607344282197	-7.4736855960474
flux1:	1.78819095477387	59.2183308654528	-8.32580471921273
flux1:	1.79874371859296	66.0757207675695	-9.25471389562144
flux1:	1.80929648241206	73.5718773364229	-10.2648928774074
flux1:	1.81984924623115	81.7460059367764	-11.3611442765042
flux1:	1.83040201005025	90.6372282480889	-12.5476472396325
flux1:	1.84095477386934	100.284227220195	-13.828542190322
flux1:	1.85150753768844	110.724862088436	-15.2086041369846
flux1:	1.86206030150753	121.995755682383	-16.691934248902
flux1:	1.87261306532663	134.131846520314	-18.281942418471
flux1:	1.88316582914573	147.165911386866	-19.9828496978658
flux1:	1.89371859296482	161.128071327949	-21.7985058989375
flux1:	1.90427135678392	176.045278292092	-23.7312395666009
flux1:	1.91482412060301	191.940779553858	-25.7839513453416
flux1:	1.92537688442211	208.833576059779	-27.9598471549354
flux1:	1.9359296482412	226.737885197139	-30.2599029931215
flux1:	1.9464824120603	245.662601477003	-32.6847775910752
flux1:	1.95703517587939	265.610762860425	-35.2362825801442
flux1:	1.96758793969849	286.579044788024	-37.9138290797955
flux1:	1.97814070351758	308.557284071104	-40.7149589081566
flux1:	1.98869346733668	331.52802781948	-43.6389468977051
flux1:	1.99924623115577	355.466127432295	-46.6833948648811
flux1:	2.00979899497487	380.338395975912	-49.842174664152
flux1:	2.02035175879397	406.103321094357	-53.1106584477935
flux1:	2.03090452261306	432.710837050048	-56.4842397152591
flux1:	2.04145728643216	460.102182451701	-59.9531360453084
flux1:	2.05201005025125	488.209848039359	-63.507632359017
flux1:	2.06256281407035	516.957601226849	-67.1402950382417
flux1:	2.07311557788944	546.260602546924	-70.8383620372365
flux1:	2.08366834170854	576.025634891846	-74.5865765437816
flux1:	2.09422110552764	606.151431402722	-78.3739326946175
flux1:	2.10477386934673	636.529092024694	-82.185871770497
flux1:	2.11532663316583	667.042611038984	-86.0023456276379
flux1:	2.12587939698492	697.569517913901	-89.8082068746597
flux1:	2.13643216080402	727.981603627814	-93.5884309762576
flux1:	2.14698492462311	758.145733141521	-97.3202774375853
flux1:	2.15753768844221	787.92476192602	-100.98451335535
flux1:	2.16809045226131	817.178534346747	-104.56671480004
flux1:	2.1786432160804	845.764934836605	-108.044548019079
flux1:	2.1891959798995	873.541003570005	-111.395784010857
flux1:	2.19974874371859	900.364117064447	-114.607141709282
flux1:	2.21030150753769	926.093192873765	-117.659998881985
flux1:	2.22085427135678	950.589901729132	-120.531376307737
flux1:	2.23140703517588	973.719902054202	-123.209181307767
flux1:	2.24195979899497	995.354073514361	-125.681047292341
flux1:	2.25251256281407	1015.36970653017	-127.926330424666
flux1:	2.26306532663317	1033.65165061537	-129.933978558259
flux1:	2.27361809045226	1050.09342794134	-131.698920181311
flux1:	2.28417085427136	1064.59827082508	-133.206061233767
flux1:	2.29472361809045	1077.08005668897	-134.445469921602
flux1:	2.30527638190955	1087.46415910876	-135.418698101859
flux1:	2.31582914572864	1095.68820456254	-136.118677841569
flux1:	2.32638190954774	1101.70269201293	-136.537215425057
flux1:	2.33693467336684	1105.47147682771	-136.680509230187
flux1:	2.34748743718593	1106.97214128399	-136.550556310412
flux1:	2.35804020100503	1106.1962258473	-136.142081727882
flux1:	2.36859296482412	1103.1492960593	-135.463479734374
flux1:	2.37914572864322	1097.85087258662	-134.525147537294
flux1:	2.38969849246231	1090.33423745524	-133.326181565777
flux1:	2.40025125628141	1080.64608669833	-131.875153700016
flux1:	2.4108040201005	1068.84603404017	-130.188748261017
flux1:	2.4213567839196	1055.00600546554	-128.271660749513
flux1:	2.4319095477387	1039.20952238136	-126.131674276444
flux1:	2.44246231155779	1021.55085496602	-123.788853801336
flux1:	2.45301507537689	1002.13407840107	-121.253987981835
flux1:	2.46356783919598	981.072066087015	-118.534271229232
flux1:	2.47412060301508	958.485405799614	-115.65024535703
flux1:	2.48467336683417	934.501242253385	-112.618236485344
flux1:	2.49522613065327	909.252092450337	-109.445839308398
flux1:	2.50577889447237	882.874649303068	-106.151833981388
flux1:	2.51633165829146	855.508558140526	-102.75648659943
flux1:	2.52688442211056	827.295191386495	-99.268912361931
flux1:	2.53743718592965	798.376462258955	-95.7048907152317
flux1:	2.54798994974875	768.893672311502	-92.086318387969
flux1:	2.55854271356784	738.986386555789	-88.424444086026
flux1:	2.56909547738694	708.791372764522	-84.731762549674
flux1:	2.57964824120604	678.441625598782	-81.0293071474942
flux1:	2.59020100502513	648.065457401635	-77.3302069292244
flux1:	2.60075376884423	617.785662802893	-73.6440239931131
flux1:	2.61130653266332	587.718789724074	-69.9887916817386
flux1:	2.62185929648242	557.974513104407	-66.3784363845235
flux1:	2.63241206030151	528.655091880084	-62.8201705634364
flux1:	2.64296482412061	499.854926084308	-59.3276354748732
flux1:	2.6535175879397	471.660230418215	-55.9140045163437
flux1:	2.6640703517588	444.148802894775	-52.5846345916261
flux1:	2.6746231155779	417.389876943236	-49.348265207155
flux1:	2.68517587939699	391.444074941918	-46.215794014658
flux1:	2.69572864321609	366.363459495983	-43.1909836697341
flux1:	2.70628140703518	342.191655587567	-40.2779440193289
flux1:	2.71683417085428	318.964042625573	-37.4842239435413
flux1:	2.72738693467337	296.708027040603	-34.8120492364635
flux1:	2.73793969849247	275.443376626775	-32.2617046482104
flux1:	2.74849246231157	255.182595463136	-29.8369849999127
flux1:	2.75904522613066	235.931345804075	-27.5385598225376
flux1:	2.76959798994976	217.688916280801	-25.3639360474483
flux1:	2.78015075376885	200.44871233259	-23.3134028893987
flux1:	2.79070351758795	184.198759064089	-21.3861092473454
flux1:	2.80125628140704	168.922224356536	-19.5778275528114
flux1:	2.81180904522614	154.597951984215	-17.8860585479905
flux1:	2.82236180904524	141.200984910749	-16.3085956861326
flux1:	2.83291457286433	128.703079732195	-14.8403567762295
flux1:	2.84346733668343	117.073216721936	-13.4769866121566
flux1:	2.85402010050252	106.278091131121	-12.2152208159162
flux1:	2.86457286432162	96.2825755397224	-11.0497716779888
flux1:	2.87512562814071	87.0501603921156	-9.97534639775676
flux1:	2.88567839195981	78.5433721410166	-8.9880031791734
flux1:	2.8962311557789	70.7241565110309	-8.08267001702788
flux1:	2.906783919598	63.5542265001586	-7.25386747972203
flux1:	2.9173366834171	56.9953831337112	-6.49736965873111
flux1:	2.92788944723619	51.0098047240518	-5.80855623332469
flux1:	2.93844221105529	45.5602977625422	-5.18227976512584
flux1:	2.94899497487438	40.6105154863912	-4.61437498587348
flux1:	2.95954773869348	36.125149538147	-4.10077964146496
flux1:	2.97010050251257	32.0700895892565	-3.63697077913207
flux1:	2.98065326633167	28.4125502850584	-3.21910242092025
flux1:	2.99120603015077	25.1211735336995	-2.84369730916437
flux1:	3.00175879396986	22.1661080379671	-2.50697052428849
flux1:	3.01231155778896	19.519062480826	-2.20555622738302
flux1:	3.02286432160805	17.1533361260704	-1.93654548611112
flux1:	3.03341708542715	15.0438334317564	-1.69688575242806
flux1:	3.04396984924624	13.1670620134893	-1.48376266897508
flux1:	3.05452261306534	11.5011129500337	-1.29479654594687
flux1:	3.06507537688443	10.0256288489281	-1.12759578774783
flux1:	3.07562814070353	8.72176336755538	-0.979899090668598
flux1:	3.08618090452263	7.57213057750628	-0.84980511134322
flux1:	3.09673366834172	6.5607454013447	-0.73548472126042
flux1:	3.10728643216082	5.67295990282101	-0.635184621759951
flux1:	3.11783919597991	4.89539642456782	-0.54742397958218
flux1:	3.12839195979901	4.21587628439503	-0.470833883674834
flux1:	3.1389447236181	3.62334638768601	-0.404098443271837
flux1:	3.1494974874372	3.10780673691248	-0.346095511478081
flux1:	3.1600502512563	2.6602381878638	-0.29582198467225
flux1:	3.17060301507539	2.2725300115027	-0.252319648240017
flux1:	3.18115577889449	1.93740960696786	-0.214762250114789
flux1:	3.19170854271358	1.64837547375128	-0.182430433026302
flux1:	3.20226130653268	1.39963226372374	-0.154645998840769
flux1:	3.21281407035177	1.18602820915236	-0.13081819552885
flux1:	3.22336683417087	1.00299655227442	-0.11044264047384
flux1:	3.23391959798997	0.846500783235861	-0.0930521183329215
flux1:	3.24447236180906	0.712982702565025	-0.0782364970077845
flux1:	3.25502512562816	0.599313941059743	-0.0656503167615933
flux1:	3.26557788944725	0.502751663962133	-0.0549799019189856
flux1:	3.27613065326635	0.420897684667617	-0.0459486124057097
flux1:	3.28668341708544	0.3516604562622	-0.0383254501956042
flux1:	3.29723618090454	0.29322053246819	-0.0319049412670921
flux1:	3.30778894472363	0.243999518790332	-0.026505608915298
flux1:	3.31834170854273	0.202631701982119	-0.0219766771170652
flux1:	3.32889447236183	0.167938215731782	-0.0181866696272043
flux1:	3.33944723618092	0.138904091912382	-0.0150196517680425
flux1:	3.35000000000002	0.114657842213674	-0.0123795330439146
