# Supplementary material for: Optics of cone photoreceptors in the chicken (Gallus gallus domesticus)
Source: J R Soc Interface. 2015 Oct 6;12(111):20150591. doi: 10.1098/rsif.2015.0591 (PMC4614498; doi:10.1098/rsif.2015.0591)
Supplement: Oil droplet morphological and refractive index measurements [file rsif20150591supp3.gz › Wilbyetal_data_fluxspectra/blue/angle_noellipsoid-theta-0-noellipsoid.dat]

flux1:	1.25	0.0298080213608495	-0.0026607213014274
flux1:	1.2605527638191	0.0369200175257405	-0.00324290343809594
flux1:	1.27110552763819	0.0455435359526398	-0.00398433124779281
flux1:	1.28165829145729	0.0560158934811334	-0.00492388164872591
flux1:	1.29221105527638	0.0685844399644811	-0.00612865651614522
flux1:	1.30276381909548	0.0840885934791201	-0.0076376204391331
flux1:	1.31331658291457	0.103384303116587	-0.00949320300521572
flux1:	1.32386934673367	0.126876724092297	-0.0117232322108023
flux1:	1.33442211055276	0.155377900732046	-0.014343903623572
flux1:	1.34497487437186	0.189437551089305	-0.017444294178294
flux1:	1.35552763819095	0.22915658635222	-0.0211915484688081
flux1:	1.36608040201005	0.276160350919774	-0.0259203142762799
flux1:	1.37663316582914	0.332784458855668	-0.031761157485012
flux1:	1.38718592964824	0.400962609271099	-0.0383205637984273
flux1:	1.39773869346734	0.484040599972471	-0.0452403642968441
flux1:	1.40829145728643	0.584589251489282	-0.0525503312454098
flux1:	1.41884422110553	0.702211098451439	-0.0611076664518574
flux1:	1.42939698492462	0.838128394598757	-0.0727112053261946
flux1:	1.43994974874372	0.99592511876402	-0.0884538972708745
flux1:	1.45050251256281	1.17967031384024	-0.107295477538539
flux1:	1.46105527638191	1.39813679618697	-0.127012163529642
flux1:	1.471608040201	1.66207328054964	-0.147242138792231
flux1:	1.4821608040201	1.97628794206282	-0.17127468310185
flux1:	1.49271356783919	2.34206139762268	-0.204608061010205
flux1:	1.50326633165829	2.75894551259209	-0.251348759106446
flux1:	1.51381909547739	3.22763307937691	-0.308377954108978
flux1:	1.52437185929648	3.76285724114299	-0.365941955421015
flux1:	1.53492462311558	4.39054318636873	-0.419189911954108
flux1:	1.54547738693467	5.13526525345656	-0.475166818905107
flux1:	1.55603015075377	6.02007919732706	-0.548653026383085
flux1:	1.56658291457286	7.04951601495535	-0.651632811015237
flux1:	1.57713567839196	8.20008402423934	-0.779346238887944
flux1:	1.58768844221105	9.46285903180301	-0.907909941466948
flux1:	1.59824120603015	10.8653181270342	-1.01774733242288
flux1:	1.60879396984924	12.4540094134248	-1.12326583891745
flux1:	1.61934673366834	14.3049569886085	-1.26717194799997
flux1:	1.62989949748744	16.4969831953348	-1.4840324690172
flux1:	1.64045226130653	19.0361097299513	-1.77253938454447
flux1:	1.65100502512563	21.8670123891366	-2.08622119208801
flux1:	1.66155778894472	24.9359753055606	-2.36770438213063
flux1:	1.67211055276382	28.2265956364105	-2.62504816235192
flux1:	1.68266331658291	31.8241738613636	-2.94749241935279
flux1:	1.69321608040201	35.9182841604247	-3.42160095021931
flux1:	1.7037688442211	40.6797852032586	-4.04719801563519
flux1:	1.7143216080402	46.1694009269288	-4.72581032344026
flux1:	1.72487437185929	52.2876421048518	-5.31844705550753
flux1:	1.73542713567839	58.793189185486	-5.77610385447142
flux1:	1.74597989949748	65.5471401662525	-6.2486553758332
flux1:	1.75653266331658	72.7197857450952	-6.96177980348844
flux1:	1.76708542713568	80.6935330921727	-7.96919667650995
flux1:	1.77763819095477	89.8856210257212	-9.1121903491254
flux1:	1.78819095477387	100.491903770033	-10.1456352023882
flux1:	1.79874371859296	112.176139958449	-10.9251515598678
flux1:	1.80929648241206	124.248450583053	-11.6584580735888
flux1:	1.81984924623115	136.283736410518	-12.8248884654349
flux1:	1.83040201005025	148.52892123864	-14.6379095059937
flux1:	1.84095477386934	161.882446925816	-16.7943063061066
flux1:	1.85150753768844	177.345597726537	-18.808141658773
flux1:	1.86206030150753	195.190688833572	-20.3773303139301
flux1:	1.87261306532663	214.641608844624	-21.6959051518467
flux1:	1.88316582914573	234.207115623244	-23.5285966059446
flux1:	1.89371859296482	252.651836114846	-26.3701308489045
flux1:	1.90427135678392	270.401873513504	-29.6965641401352
flux1:	1.91482412060301	289.455402846265	-32.5999811515048
flux1:	1.92537688442211	311.444478955179	-34.624500964689
flux1:	1.9359296482412	336.586604475819	-36.0609484269508
flux1:	1.9464824120603	363.591605276313	-38.0554761035754
flux1:	1.95703517587939	389.513192745925	-41.5488425410108
flux1:	1.96758793969849	412.044153677458	-45.8821781741891
flux1:	1.97814070351758	432.581983072102	-49.6298021242031
flux1:	1.98869346733668	454.532491299495	-52.2816611466257
flux1:	1.99924623115577	479.787036406712	-54.4438374789622
flux1:	2.00979899497487	508.164452671802	-57.5633794365161
flux1:	2.02035175879397	536.842951197637	-62.8412726086614
flux1:	2.03090452261306	560.832601804446	-69.2558972076782
flux1:	2.04145728643216	578.196570484383	-74.5692317420973
flux1:	2.05201005025125	592.623644447353	-78.191002027464
flux1:	2.06256281407035	608.615760731312	-81.1740247466039
flux1:	2.07311557788944	627.478103277137	-85.1780244754858
flux1:	2.08366834170854	646.875536326973	-91.2559333007114
flux1:	2.09422110552764	661.028576256914	-97.8280291241123
flux1:	2.10477386934673	665.067458906723	-102.397107034826
flux1:	2.11532663316583	660.810170884477	-104.923893574966
flux1:	2.12587939698492	654.172890368894	-107.217564983484
flux1:	2.13643216080402	647.903038055485	-111.140840523269
flux1:	2.14698492462311	639.458552823271	-116.959307159533
flux1:	2.15753768844221	623.3549152545	-122.448463654758
flux1:	2.16809045226131	595.428888027602	-125.906759492012
flux1:	2.1786432160804	557.134691625364	-128.514277949859
flux1:	2.1891959798995	513.428325614584	-132.374302877515
flux1:	2.19974874371859	465.803854888895	-138.067029483787
flux1:	2.21030150753769	411.404920414566	-143.944761582158
flux1:	2.22085427135678	348.765962308933	-148.161388662533
flux1:	2.23140703517588	280.754249501825	-151.224483889743
flux1:	2.24195979899497	212.490378880128	-154.567400537079
flux1:	2.25251256281407	149.289843234024	-158.106741938361
flux1:	2.26306532663317	96.4762205875144	-160.931768975118
flux1:	2.27361809045226	58.3778063132945	-162.764637224366
flux1:	2.28417085427136	35.666071859814	-163.905955030333
flux1:	2.29472361809045	24.6602941938294	-164.599065438855
flux1:	2.30527638190955	20.1435294523377	-164.96151391629
flux1:	2.31582914572864	17.9993238038906	-165.138550971915
flux1:	2.32638190954774	15.8367042770721	-165.212296941978
flux1:	2.33693467336684	13.1558140463345	-165.229388258188
flux1:	2.34748743718593	10.7808830544594	-165.223554746305
flux1:	2.35804020100503	9.37878848988035	-165.162001334252
flux1:	2.36859296482412	8.95355229371778	-164.986595204281
flux1:	2.37914572864322	9.25036638304445	-164.595546145619
flux1:	2.38969849246231	9.78266155427857	-163.900517147236
flux1:	2.40025125628141	9.95927759157531	-162.861285676603
flux1:	2.4108040201005	9.49005937277148	-161.401018513375
flux1:	2.4213567839196	8.43619233717558	-159.445200465584
flux1:	2.4319095477387	7.09963552015048	-156.95563742964
flux1:	2.44246231155779	5.86592370467099	-153.945469972484
flux1:	2.45301507537689	4.93382881686064	-150.498482779906
flux1:	2.46356783919598	4.32718632306366	-146.712573012836
flux1:	2.47412060301508	4.04527515176435	-142.702521949649
flux1:	2.48467336683417	4.03508491930708	-138.578406114696
flux1:	2.49522613065327	4.24242916947593	-134.404744228248
flux1:	2.50577889447237	4.66223677124447	-130.225065235857
flux1:	2.51633165829146	5.23573908381454	-126.048552794437
flux1:	2.52688442211056	5.87250321143687	-121.873578755411
flux1:	2.53743718592965	6.49234046817269	-117.708723970983
flux1:	2.54798994974875	6.96315776328379	-113.545309780988
flux1:	2.55854271356784	7.18942898350959	-109.369907952548
flux1:	2.56909547738694	7.18900627806628	-105.152621907093
flux1:	2.57964824120604	7.00782815813846	-100.859808770604
flux1:	2.59020100502513	6.73359609404368	-96.4876234374267
flux1:	2.60075376884423	6.50014456109989	-92.0429637482003
flux1:	2.61130653266332	6.37868941025368	-87.5484347808069
flux1:	2.62185929648242	6.40848364519638	-83.0354154420597
flux1:	2.63241206030151	6.63982931719327	-78.5319648273864
flux1:	2.64296482412061	7.06030727271822	-74.0762819026807
flux1:	2.6535175879397	7.63094724681904	-69.7017786768741
flux1:	2.6640703517588	8.32121389689781	-65.4419925334283
flux1:	2.6746231155779	9.03487394137934	-61.3329421512924
flux1:	2.68517587939699	9.65585414354572	-57.3963653346411
flux1:	2.69572864321609	10.1095949806445	-53.6448144046583
flux1:	2.70628140703518	10.315827593795	-50.0725392834131
flux1:	2.71683417085428	10.2380267610162	-46.6647307488908
flux1:	2.72738693467337	9.93173993471111	-43.4170976691342
flux1:	2.73793969849247	9.46519117801194	-40.3268199670154
flux1:	2.74849246231157	8.91950179869546	-37.3921865077808
flux1:	2.75904522613066	8.41017082220626	-34.6049453115726
flux1:	2.76959798994976	8.01048446496718	-31.9499186092681
flux1:	2.78015075376885	7.76093884929782	-29.420494701623
flux1:	2.79070351758795	7.71328702107552	-27.014890884278
flux1:	2.80125628140704	7.88162622694423	-24.7375452736241
flux1:	2.81180904522614	8.25792490722826	-22.5963198963564
flux1:	2.82236180904524	8.85288124038427	-20.5934665122699
flux1:	2.83291457286433	9.64519321352081	-18.7293494625138
flux1:	2.84346733668343	10.5888364565017	-16.9986043587426
flux1:	2.85402010050252	11.652380864481	-15.3938536273235
flux1:	2.86457286432162	12.7753276343979	-13.9129913027571
flux1:	2.87512562814071	13.8791522044912	-12.5549914632998
flux1:	2.88567839195981	14.9149979646544	-11.3185181110831
flux1:	2.8962311557789	15.8250535014359	-10.1944772568077
flux1:	2.906783919598	16.5443945735114	-9.16643825372898
flux1:	2.9173366834171	17.0488707397628	-8.22352220164719
flux1:	2.92788944723619	17.3250069096089	-7.36258190148443
flux1:	2.93844221105529	17.3648145537125	-6.58365141644923
flux1:	2.94899497487438	17.2022650811726	-5.88042843734663
flux1:	2.95954773869348	16.8692976765571	-5.23878336432087
flux1:	2.97010050251257	16.3682415724466	-4.6494809813804
flux1:	2.98065326633167	15.7157123135585	-4.11238389532906
flux1:	2.99120603015077	14.9395401140576	-3.63131219794464
flux1:	3.00175879396986	14.0674573732619	-3.20486773812781
flux1:	3.01231155778896	13.1507235238037	-2.8228054827026
flux1:	3.02286432160805	12.2331601867009	-2.4763787028511
flux1:	3.03341708542715	11.3180429645941	-2.16412552107547
flux1:	3.04396984924624	10.4026600954642	-1.88847220723656
flux1:	3.05452261306534	9.49382115724367	-1.64982273775247
flux1:	3.06507537688443	8.60037354931106	-1.44172795703988
flux1:	3.07562814070353	7.74809649786967	-1.25578918757905
flux1:	3.08618090452263	6.96305746058818	-1.08834443757685
flux1:	3.09673366834172	6.24308164457803	-0.940240849570679
flux1:	3.10728643216082	5.57678055288481	-0.812955561676784
flux1:	3.11783919597991	4.95768320762153	-0.704317541179178
flux1:	3.12839195979901	4.37858372769657	-0.609289181056266
flux1:	3.1389447236181	3.8445637954218	-0.523956969669977
flux1:	3.1494974874372	3.36870016557796	-0.447496451144452
flux1:	3.1600502512563	2.94907607508829	-0.381284690077655
flux1:	3.17060301507539	2.576664405065	-0.325574981420483
flux1:	3.18115577889449	2.24608720300699	-0.278430287648433
flux1:	3.19170854271358	1.94821902941992	-0.237413939060301
flux1:	3.20226130653268	1.67830856206	-0.200926076346153
flux1:	3.21281407035177	1.44137477774524	-0.168992876049045
flux1:	3.22336683417087	1.23716495971139	-0.142153878467952
flux1:	3.23391959798997	1.06005670681548	-0.120032307407296
flux1:	3.24447236180906	0.907849521510178	-0.101572161248637
flux1:	3.25502512562816	0.775973588307108	-0.0856066328326274
flux1:	3.26557788944725	0.658644998574839	-0.0715793452505044
flux1:	3.27613065326635	0.55639807462216	-0.0595778768453105
flux1:	3.28668341708544	0.469740720030922	-0.0496439342172838
flux1:	3.29723618090454	0.395577755721733	-0.0415590936263871
flux1:	3.30778894472363	0.332862441108261	-0.0348211866473246
flux1:	3.31834170854273	0.280482774648517	-0.0289826305631834
flux1:	3.32889447236183	0.235086512691228	-0.0239320841207285
flux1:	3.33944723618092	0.195750931591114	-0.0196622900374958
flux1:	3.35000000000002	0.162898205818819	-0.0161762566506138
