# Supplementary material for: Optics of cone photoreceptors in the chicken (Gallus gallus domesticus)
Source: J R Soc Interface. 2015 Oct 6;12(111):20150591. doi: 10.1098/rsif.2015.0591 (PMC4614498; doi:10.1098/rsif.2015.0591)
Supplement: Oil droplet morphological and refractive index measurements [file rsif20150591supp3.gz › Wilbyetal_data_fluxspectra/blue/angle_noellipsoid-theta-10-noellipsoid.dat]

flux1:	1.25	0.0295165842863968	-0.00234714288742475
flux1:	1.2605527638191	0.0365141250305011	-0.00288484181287996
flux1:	1.27110552763819	0.0451181088811253	-0.00354565518321145
flux1:	1.28165829145729	0.0554655590624952	-0.00434171467991039
flux1:	1.29221105527638	0.0678378405806626	-0.00534967807009493
flux1:	1.30276381909548	0.0832870296390852	-0.00665910912946975
flux1:	1.31331658291457	0.102379028317463	-0.00835480327085123
flux1:	1.32386934673367	0.125565310046959	-0.0104441579248926
flux1:	1.33442211055276	0.153973648484516	-0.0128379903000359
flux1:	1.34497487437186	0.187684094199116	-0.0155246517874978
flux1:	1.35552763819095	0.226791829335629	-0.0187289002799816
flux1:	1.36608040201005	0.273448614285749	-0.0229396876452745
flux1:	1.37663316582914	0.329420397473566	-0.0284122756802045
flux1:	1.38718592964824	0.39661897987607	-0.0347501558173848
flux1:	1.39773869346734	0.479181341184558	-0.041319852323091
flux1:	1.40829145728643	0.578859519267375	-0.0478291962062383
flux1:	1.41884422110553	0.6950019735663	-0.0551203693919381
flux1:	1.42939698492462	0.829932744548892	-0.0652453892567978
flux1:	1.43994974874372	0.986241931709466	-0.0795642537222058
flux1:	1.45050251256281	1.16747523957632	-0.0970286061105134
flux1:	1.46105527638191	1.38382274059103	-0.115021747640049
flux1:	1.471608040201	1.64471489928865	-0.132482710608337
flux1:	1.4821608040201	1.95406612755959	-0.152259455538305
flux1:	1.49271356783919	2.3154619690101	-0.180289564745415
flux1:	1.50326633165829	2.72755287317837	-0.221346271972204
flux1:	1.51381909547739	3.1894786954829	-0.272684591886489
flux1:	1.52437185929648	3.71762052997888	-0.324633792031883
flux1:	1.53492462311558	4.33570703486297	-0.371229027869608
flux1:	1.54547738693467	5.06608718690106	-0.417832361441741
flux1:	1.55603015075377	5.93536306847842	-0.478942529115642
flux1:	1.56658291457286	6.9482120318862	-0.56755782617969
flux1:	1.57713567839196	8.08006867345382	-0.680382622622737
flux1:	1.58768844221105	9.32417521094654	-0.79486161630143
flux1:	1.59824120603015	10.7019933480476	-0.890276537966274
flux1:	1.60879396984924	12.2541071992619	-0.975781115334212
flux1:	1.61934673366834	14.0620118072581	-1.08866811950901
flux1:	1.62989949748744	16.2049657534817	-1.26317806105105
flux1:	1.64045226130653	18.6891035701916	-1.5032250103388
flux1:	1.65100502512563	21.4689464157144	-1.77085473068558
flux1:	1.66155778894472	24.4832693104254	-2.01274845506313
flux1:	1.67211055276382	27.6994689450898	-2.22726302041609
flux1:	1.68266331658291	31.2088463099672	-2.48623659300057
flux1:	1.69321608040201	35.2009281854841	-2.86875964803851
flux1:	1.7037688442211	39.8377051318339	-3.38755134596989
flux1:	1.7143216080402	45.1960318111652	-3.97136111373566
flux1:	1.72487437185929	51.1798091644672	-4.50128075651774
flux1:	1.73542713567839	57.5260780413465	-4.91761407367745
flux1:	1.74597989949748	64.1039502038515	-5.3260999968451
flux1:	1.75653266331658	71.0898394167824	-5.91170024821975
flux1:	1.76708542713568	78.8384670720526	-6.73709886599159
flux1:	1.77763819095477	87.7663335045055	-7.69852322419492
flux1:	1.78819095477387	98.0811128562747	-8.60245471193068
flux1:	1.79874371859296	109.443291049509	-9.30136259925098
flux1:	1.80929648241206	121.200756698629	-9.92285696446867
flux1:	1.81984924623115	132.940505174378	-10.8459940276463
flux1:	1.83040201005025	144.826621163287	-12.2840079988393
flux1:	1.84095477386934	157.714352954497	-14.0590122671481
flux1:	1.85150753768844	172.612476515765	-15.8084193468527
flux1:	1.86206030150753	189.769553891306	-17.237665483719
flux1:	1.87261306532663	208.516955243407	-18.410157902917
flux1:	1.88316582914573	227.552951664565	-19.9042539714392
flux1:	1.89371859296482	245.551217468329	-22.1996515912667
flux1:	1.90427135678392	262.700945023115	-25.0005418179149
flux1:	1.91482412060301	280.963875320432	-27.6087671041786
flux1:	1.92537688442211	301.950357524036	-29.5557436879791
flux1:	1.9359296482412	325.865021680761	-30.9021696671868
flux1:	1.9464824120603	351.740763190385	-32.4929752517438
flux1:	1.95703517587939	376.896762029477	-35.234175386073
flux1:	1.96758793969849	398.763542445908	-38.8024871549167
flux1:	1.97814070351758	418.45652439424	-42.073941195902
flux1:	1.98869346733668	439.380054833436	-44.4875074653002
flux1:	1.99924623115577	463.338184681955	-46.3389973870718
flux1:	2.00979899497487	490.220200971445	-48.7374850491086
flux1:	2.02035175879397	517.692477229973	-52.864472708923
flux1:	2.03090452261306	540.949811784217	-58.1731995206327
flux1:	2.04145728643216	557.708488731795	-62.8624723188896
flux1:	2.05201005025125	571.445178469796	-66.2318360088678
flux1:	2.06256281407035	586.570497782726	-68.9233299443849
flux1:	2.07311557788944	604.230602439559	-72.2251402012139
flux1:	2.08366834170854	622.404373463571	-77.2044093052894
flux1:	2.09422110552764	635.927901795903	-82.8603778151573
flux1:	2.10477386934673	639.944458377579	-87.0956639413992
flux1:	2.11532663316583	635.826229361183	-89.5781736643184
flux1:	2.12587939698492	629.204167615011	-91.5780634327072
flux1:	2.13643216080402	622.695698768536	-94.6066948152781
flux1:	2.14698492462311	613.955581592199	-99.1748673677954
flux1:	2.15753768844221	598.117474204968	-103.745399853376
flux1:	2.16809045226131	571.256396208576	-106.756887959409
flux1:	2.1786432160804	534.354757945045	-108.852463485929
flux1:	2.1891959798995	492.005862600676	-111.690196666837
flux1:	2.19974874371859	445.857919912373	-116.000160468084
flux1:	2.21030150753769	393.330930687139	-120.774428824031
flux1:	2.22085427135678	333.069420262374	-124.435107962279
flux1:	2.23140703517588	267.799737044161	-127.054918260478
flux1:	2.24195979899497	202.341941887882	-129.785153104117
flux1:	2.25251256281407	141.811821767175	-132.762186553796
flux1:	2.26306532663317	91.3808233746982	-135.273792108385
flux1:	2.27361809045226	55.1120093147025	-136.965565399607
flux1:	2.28417085427136	33.534803427705	-137.99133898268
flux1:	2.29472361809045	23.1090119584092	-138.543059432855
flux1:	2.30527638190955	18.8393667121435	-138.711232015878
flux1:	2.31582914572864	16.8037508823837	-138.619503993992
flux1:	2.32638190954774	14.7637654971999	-138.368253285498
flux1:	2.33693467336684	12.243485793674	-138.012663737862
flux1:	2.34748743718593	10.0087011203913	-137.612382506771
flux1:	2.35804020100503	8.69596406604847	-137.183992851793
flux1:	2.36859296482412	8.29921377758392	-136.711226410483
flux1:	2.37914572864322	8.57223028528919	-136.140613812815
flux1:	2.38969849246231	9.06979889373226	-135.403516245428
flux1:	2.40025125628141	9.23400969760806	-134.464923901343
flux1:	2.4108040201005	8.79113835535794	-133.259757847994
flux1:	2.4213567839196	7.80843090040377	-131.700862528111
flux1:	2.4319095477387	6.56444593753377	-129.730928228317
flux1:	2.44246231155779	5.41650732993733	-127.327238285923
flux1:	2.45301507537689	4.55555847314373	-124.52169352613
flux1:	2.46356783919598	3.99880603007093	-121.373219483637
flux1:	2.47412060301508	3.74302481300076	-117.961149384322
flux1:	2.48467336683417	3.74257931225165	-114.386180006835
flux1:	2.49522613065327	3.94339143202219	-110.726743222873
flux1:	2.50577889447237	4.34057003016241	-107.042390240123
flux1:	2.51633165829146	4.88202626229032	-103.367906182238
flux1:	2.52688442211056	5.47925774713006	-99.7145550439074
flux1:	2.53743718592965	6.0582281322233	-96.0983496909744
flux1:	2.54798994974875	6.49859231777501	-92.5222457797596
flux1:	2.55854271356784	6.70794755562967	-88.9748450896296
flux1:	2.56909547738694	6.70526152164456	-85.4328058450174
flux1:	2.57964824120604	6.53683251875162	-81.8625168623212
flux1:	2.59020100502513	6.28118905209144	-78.2515390139525
flux1:	2.60075376884423	6.06467197317074	-74.6016879957406
flux1:	2.61130653266332	5.95569607668943	-70.9224250248396
flux1:	2.62185929648242	5.9869045385698	-67.2347692322928
flux1:	2.63241206030151	6.20611685552744	-63.55742972314
flux1:	2.64296482412061	6.60284822962261	-59.9150095331959
flux1:	2.6535175879397	7.13676301161523	-56.3340778357245
flux1:	2.6640703517588	7.78061387457423	-52.8387225470363
flux1:	2.6746231155779	8.44589610872733	-49.4600812369533
flux1:	2.68517587939699	9.02107119861332	-46.222849583396
flux1:	2.69572864321609	9.43893216983611	-43.1413171559887
flux1:	2.70628140703518	9.62691479589777	-40.2171078488177
flux1:	2.71683417085428	9.54837386971931	-37.4390329089191
flux1:	2.72738693467337	9.25741025911105	-34.8027752753378
flux1:	2.73793969849247	8.81972494062171	-32.3088218109766
flux1:	2.74849246231157	8.30803556694032	-29.9545341884995
flux1:	2.75904522613066	7.83133397714933	-27.7322740280875
flux1:	2.76959798994976	7.45932984098476	-25.6257101075163
flux1:	2.78015075376885	7.2267664697671	-23.622263457033
flux1:	2.79070351758795	7.18269245500045	-21.7170641655684
flux1:	2.80125628140704	7.34130670931211	-19.9101043955727
flux1:	2.81180904522614	7.6925277900074	-18.2073272878532
flux1:	2.82236180904524	8.24736533232635	-16.6121545977762
flux1:	2.83291457286433	8.9872002424741	-15.1241973250617
flux1:	2.84346733668343	9.86701939751794	-13.7395664654667
flux1:	2.85402010050252	10.8587955382433	-12.4506079296281
flux1:	2.86457286432162	11.9075666185398	-11.2546348670534
flux1:	2.87512562814071	12.9383084661634	-10.1538007002729
flux1:	2.88567839195981	13.9068375959998	-9.15019279537252
flux1:	2.8962311557789	14.7609956027354	-8.23998489257952
flux1:	2.906783919598	15.4382009941634	-7.40927200066152
flux1:	2.9173366834171	15.9153557552764	-6.64495878195203
flux1:	2.92788944723619	16.179334670202	-5.94360088505216
flux1:	2.93844221105529	16.2197438456393	-5.30815466272124
flux1:	2.94899497487438	16.0688496658388	-4.73862808624675
flux1:	2.95954773869348	15.7596955675624	-4.22458307731499
flux1:	2.97010050251257	15.2955644000175	-3.75287764956974
flux1:	2.98065326633167	14.6918818933721	-3.31841196696773
flux1:	2.99120603015077	13.9722034039899	-2.92470553958388
flux1:	3.00175879396986	13.1582998463316	-2.57643700127808
flux1:	3.01231155778896	12.2981817343116	-2.26939040985445
flux1:	3.02286432160805	11.4364883156589	-1.9932627640347
flux1:	3.03341708542715	10.5793984783941	-1.74188397253815
flux1:	3.04396984924624	9.72617647948532	-1.51555551618152
flux1:	3.05452261306534	8.88103523598545	-1.3178719065238
flux1:	3.06507537688443	8.04731057130392	-1.14862603709018
flux1:	3.07562814070353	7.24815085527418	-1.00109007546866
flux1:	3.08618090452263	6.51041891111057	-0.868700010613578
flux1:	3.09673366834172	5.83404886859267	-0.749566464538268
flux1:	3.10728643216082	5.21058373768455	-0.645119460443839
flux1:	3.11783919597991	4.63426219835712	-0.556363657265647
flux1:	3.12839195979901	4.0948889742921	-0.481031825092356
flux1:	3.1389447236181	3.59522042996765	-0.414954539338129
flux1:	3.1494974874372	3.14867506326093	-0.35536341414777
flux1:	3.1600502512563	2.75436805136225	-0.302391307462811
flux1:	3.17060301507539	2.4049096623928	-0.257141079815593
flux1:	3.18115577889449	2.09652249789864	-0.219291242579117
flux1:	3.19170854271358	1.8195249648259	-0.187293380132214
flux1:	3.20226130653268	1.56766782772805	-0.159253849488157
flux1:	3.21281407035177	1.34578482077885	-0.134195191749172
flux1:	3.22336683417087	1.15419955626329	-0.112541213237994
flux1:	3.23391959798997	0.987927079713971	-0.0945523184875308
flux1:	3.24447236180906	0.845605839642444	-0.0797406326168275
flux1:	3.25502512562816	0.723036342079284	-0.0673215740824648
flux1:	3.26557788944725	0.613993897897693	-0.056491534901451
flux1:	3.27613065326635	0.518594399444284	-0.047005873717739
flux1:	3.28668341708544	0.437505045260066	-0.039009169806591
flux1:	3.29723618090454	0.368030975950038	-0.0324693518608404
flux1:	3.30778894472363	0.30937970731535	-0.0271375502799094
flux1:	3.31834170854273	0.260623535149577	-0.022652650208515
flux1:	3.32889447236183	0.218532964481779	-0.0187703691407567
flux1:	3.33944723618092	0.182033880209342	-0.0154331033663872
flux1:	3.35000000000002	0.151405853798924	-0.0126489393026639
