# Supplementary material for: Optics of cone photoreceptors in the chicken (Gallus gallus domesticus)
Source: J R Soc Interface. 2015 Oct 6;12(111):20150591. doi: 10.1098/rsif.2015.0591 (PMC4614498; doi:10.1098/rsif.2015.0591)
Supplement: Oil droplet morphological and refractive index measurements [file rsif20150591supp3.gz › Wilbyetal_data_fluxspectra/blue/angle_noellipsoid-theta-15-noellipsoid.dat]

flux1:	1.25	0.0290861622621694	-0.00173320033752025
flux1:	1.2605527638191	0.0359798787797273	-0.00212309004125974
flux1:	1.27110552763819	0.0445265652779658	-0.00262625988965745
flux1:	1.28165829145729	0.054707274524868	-0.00323905397610161
flux1:	1.29221105527638	0.0669027124421344	-0.00399157039996361
flux1:	1.30276381909548	0.0822591680246746	-0.00492808353544961
flux1:	1.31331658291457	0.101093819366774	-0.00611482114759522
flux1:	1.32386934673367	0.12397357676157	-0.00760425337005983
flux1:	1.33442211055276	0.152216123578151	-0.00937648217394169
flux1:	1.34497487437186	0.185550130757834	-0.0114019192594295
flux1:	1.35552763819095	0.224197761645047	-0.0137524829981415
flux1:	1.36608040201005	0.270638240785365	-0.0167162480938114
flux1:	1.37663316582914	0.326109038010192	-0.0205251665360416
flux1:	1.38718592964824	0.392576708272751	-0.0250109623155713
flux1:	1.39773869346734	0.474727650144229	-0.0298087620841581
flux1:	1.40829145728643	0.573671873570063	-0.0346431776531416
flux1:	1.41884422110553	0.688761233599136	-0.0398936403442701
flux1:	1.42939698492462	0.823187058899119	-0.0469550495761802
flux1:	1.43994974874372	0.978667369933237	-0.0570145415306133
flux1:	1.45050251256281	1.15836771129365	-0.0695493841474058
flux1:	1.46105527638191	1.37361393593083	-0.0826908607470949
flux1:	1.471608040201	1.63296004819059	-0.0954203424168674
flux1:	1.4821608040201	1.93978877561069	-0.109477453215833
flux1:	1.49271356783919	2.29940590246689	-0.129237453097186
flux1:	1.50326633165829	2.70968603694249	-0.158671921702739
flux1:	1.51381909547739	3.16842829066942	-0.196074955321269
flux1:	1.52437185929648	3.69322582915207	-0.234066779753572
flux1:	1.53492462311558	4.30663242308417	-0.267751865611849
flux1:	1.54547738693467	5.02952608462824	-0.300896720213192
flux1:	1.55603015075377	5.89071747259971	-0.344663715864216
flux1:	1.56658291457286	6.89498780022626	-0.409592662738414
flux1:	1.57713567839196	8.01728296405036	-0.493712791212152
flux1:	1.58768844221105	9.25261309011298	-0.579805147863635
flux1:	1.59824120603015	10.6186193606108	-0.651656063344632
flux1:	1.60879396984924	12.151596180284	-0.715792021756965
flux1:	1.61934673366834	13.9361655139737	-0.800898811627095
flux1:	1.62989949748744	16.0520771029789	-0.934151126494731
flux1:	1.64045226130653	18.5066656935657	-1.11946276823341
flux1:	1.65100502512563	21.2628433910316	-1.32762390127386
flux1:	1.66155778894472	24.2555449987621	-1.51559137661549
flux1:	1.67211055276382	27.4390106632359	-1.67964054598891
flux1:	1.68266331658291	30.9044578071579	-1.87548864157582
flux1:	1.69321608040201	34.8409481754288	-2.16636906636546
flux1:	1.7037688442211	39.4075219303792	-2.56402903563119
flux1:	1.7143216080402	44.6991331338695	-3.01479004200531
flux1:	1.72487437185929	50.635421499853	-3.42508578355177
flux1:	1.73542713567839	56.9409366082816	-3.74337976983092
flux1:	1.74597989949748	63.4674098509658	-4.04946651653278
flux1:	1.75653266331658	70.3741054849408	-4.49202287833519
flux1:	1.76708542713568	77.9983368796493	-5.12491117102468
flux1:	1.77763819095477	86.7673034553557	-5.86975187715799
flux1:	1.78819095477387	96.9200548596723	-6.57777576409804
flux1:	1.79874371859296	108.149388667318	-7.12618902786597
flux1:	1.80929648241206	119.828089117678	-7.60172900326551
flux1:	1.81984924623115	131.500596637196	-8.30400970502656
flux1:	1.83040201005025	143.234194055583	-9.41025260930639
flux1:	1.84095477386934	155.867720611878	-10.7823293776599
flux1:	1.85150753768844	170.456207869198	-12.1366812161337
flux1:	1.86206030150753	187.262499632066	-13.2383935742998
flux1:	1.87261306532663	205.706786888266	-14.1251293229073
flux1:	1.88316582914573	224.610720369042	-15.2498524734308
flux1:	1.89371859296482	242.526667747547	-16.9987409832944
flux1:	1.90427135678392	259.424481682685	-19.1462860817969
flux1:	1.91482412060301	277.287685365147	-21.1523848843656
flux1:	1.92537688442211	297.765286486079	-22.6582106404012
flux1:	1.9359296482412	320.998351340739	-23.7184322894228
flux1:	1.9464824120603	346.25060778966	-24.9908706080138
flux1:	1.95703517587939	371.134740080293	-27.158490115236
flux1:	1.96758793969849	392.853399119306	-29.9635741298634
flux1:	1.97814070351758	412.198216541138	-32.5565496136165
flux1:	1.98869346733668	432.58828010052	-34.5081882125535
flux1:	1.99924623115577	455.727583309092	-36.0548635595702
flux1:	2.00979899497487	481.476793549426	-38.0388086627589
flux1:	2.02035175879397	508.076505458002	-41.2979262383514
flux1:	2.03090452261306	531.070223782672	-45.4159032629827
flux1:	2.04145728643216	547.690233887606	-49.0778246874171
flux1:	2.05201005025125	561.00424734102	-51.7496872337224
flux1:	2.06256281407035	575.398444002847	-53.9300121671151
flux1:	2.07311557788944	591.973041843569	-56.5604176095636
flux1:	2.08366834170854	609.103858958133	-60.3596456927364
flux1:	2.09422110552764	622.325863149514	-64.6421488270376
flux1:	2.10477386934673	626.589436306482	-67.925889710622
flux1:	2.11532663316583	622.479583561986	-69.9381494896385
flux1:	2.12587939698492	615.444534265536	-71.6021890567111
flux1:	2.13643216080402	608.373396024965	-73.9786910572882
flux1:	2.14698492462311	599.252773289332	-77.4398313673944
flux1:	2.15753768844221	583.652784566753	-80.9721909469326
flux1:	2.16809045226131	557.597337005544	-83.4176230300069
flux1:	2.1786432160804	521.417943055779	-85.1284021788325
flux1:	2.1891959798995	479.503546055502	-87.2815061167713
flux1:	2.19974874371859	433.937276599102	-90.4712692027573
flux1:	2.21030150753769	382.402465693724	-94.0761697905769
flux1:	2.22085427135678	323.478227441522	-96.9207449752052
flux1:	2.23140703517588	259.751289293136	-98.9090494512573
flux1:	2.24195979899497	195.875779758429	-100.888431167763
flux1:	2.25251256281407	136.894849821151	-103.071209552808
flux1:	2.26306532663317	87.9391525578331	-104.967650950016
flux1:	2.27361809045226	52.868172264073	-106.292739106752
flux1:	2.28417085427136	32.0534690681926	-107.146139078206
flux1:	2.29472361809045	22.0320097252427	-107.688657028167
flux1:	2.30527638190955	17.9432465398135	-107.993208041352
flux1:	2.31582914572864	15.9837506284036	-108.133537822436
flux1:	2.32638190954774	14.0331413468944	-108.179855747215
flux1:	2.33693467336684	11.6325681932512	-108.158660713542
flux1:	2.34748743718593	9.49837854086456	-108.09233572248
flux1:	2.35804020100503	8.25212758319581	-107.97704507127
flux1:	2.36859296482412	7.87886159332802	-107.782876795048
flux1:	2.37914572864322	8.13351782026004	-107.470084412476
flux1:	2.38969849246231	8.60684076882567	-106.990902303987
flux1:	2.40025125628141	8.76363513328922	-106.32081493539
flux1:	2.4108040201005	8.33851678024931	-105.422585239403
flux1:	2.4213567839196	7.40815336957639	-104.236088996025
flux1:	2.4319095477387	6.2331666634626	-102.725953272983
flux1:	2.44246231155779	5.14770338373204	-100.882769180931
flux1:	2.45301507537689	4.34023156339891	-98.7306995867192
flux1:	2.46356783919598	3.82196669181157	-96.3166093106661
flux1:	2.47412060301508	3.58624359221639	-93.6922655919089
flux1:	2.48467336683417	3.59475662526973	-90.9231666206633
flux1:	2.49522613065327	3.79199876248305	-88.0644387853672
flux1:	2.50577889447237	4.17301841912118	-85.1559001026277
flux1:	2.51633165829146	4.69234322853593	-82.2281024807894
flux1:	2.52688442211056	5.26087080493621	-79.294603676526
flux1:	2.53743718592965	5.8096354892465	-76.3702561827264
flux1:	2.54798994974875	6.22877049412806	-73.4655005770781
flux1:	2.55854271356784	6.42564346206403	-70.5761616629874
flux1:	2.56909547738694	6.42052626799042	-67.6906284939239
flux1:	2.57964824120604	6.2619866171963	-64.7887608896403
flux1:	2.59020100502513	6.01952792609471	-61.8616226026549
flux1:	2.60075376884423	5.81465884516118	-58.9153770650953
flux1:	2.61130653266332	5.71579737317393	-55.9592599381559
flux1:	2.62185929648242	5.74865943550924	-53.0107826307742
flux1:	2.63241206030151	5.96002256529004	-50.0874452927962
flux1:	2.64296482412061	6.34261144860124	-47.2062356841121
flux1:	2.6535175879397	6.85271314101889	-44.387282715109
flux1:	2.6640703517588	7.46608471765298	-41.6466773148097
flux1:	2.6746231155779	8.10132148280491	-39.0030229354382
flux1:	2.68517587939699	8.64709781519799	-36.4738611137663
flux1:	2.69572864321609	9.04154849877564	-34.0678800138807
flux1:	2.70628140703518	9.21922294231134	-31.7854684365677
flux1:	2.71683417085428	9.14048795394837	-29.6163970059271
flux1:	2.72738693467337	8.85859356962321	-27.5517781564863
flux1:	2.73793969849247	8.43996235388445	-25.5900524918495
flux1:	2.74849246231157	7.9495229557875	-23.7297369074228
flux1:	2.75904522613066	7.49208936315273	-21.9680473949686
flux1:	2.76959798994976	7.13753959374278	-20.2970351376554
flux1:	2.78015075376885	6.91497283339375	-18.7079758564253
flux1:	2.79070351758795	6.87153430125564	-17.1977727741251
flux1:	2.80125628140704	7.02365804881264	-15.76587997048
flux1:	2.81180904522614	7.35797995147242	-14.415410663463
flux1:	2.82236180904524	7.88535676247805	-13.1498478334225
flux1:	2.83291457286433	8.59096893356399	-11.9692228842827
flux1:	2.84346733668343	9.42846679241805	-10.8717680958356
flux1:	2.85402010050252	10.3714933687475	-9.85245360965529
flux1:	2.86457286432162	11.3709441430054	-8.90688672731842
flux1:	2.87512562814071	12.3522771565919	-8.03445534160795
flux1:	2.88567839195981	13.2737418289515	-7.23532154074119
flux1:	2.8962311557789	14.0898416560953	-6.50803103455848
flux1:	2.906783919598	14.7384095514518	-5.84573963784403
flux1:	2.9173366834171	15.1956580924997	-5.23911196689978
flux1:	2.92788944723619	15.4509089887332	-4.68335974204745
flux1:	2.93844221105529	15.4911058994931	-4.17814958428324
flux1:	2.94899497487438	15.3460349633725	-3.72347221336688
flux1:	2.95954773869348	15.0524873355146	-3.31447912208577
flux1:	2.97010050251257	14.6141440128888	-2.94262124755944
flux1:	2.98065326633167	14.0427595570765	-2.60257500976851
flux1:	2.99120603015077	13.360003350547	-2.29434231004769
flux1:	3.00175879396986	12.5838116334587	-2.02034996957405
flux1:	3.01231155778896	11.7587261592008	-1.77935435493624
flux1:	3.02286432160805	10.9322866051845	-1.56466106938551
flux1:	3.03341708542715	10.1136673295348	-1.37034290481822
flux1:	3.04396984924624	9.30111511498702	-1.19476588161974
flux1:	3.05452261306534	8.49717443355607	-1.03959577473702
flux1:	3.06507537688443	7.70180509156651	-0.906118168308955
flux1:	3.07562814070353	6.93499698636772	-0.790951940414972
flux1:	3.08618090452263	6.2258060771226	-0.688497183681462
flux1:	3.09673366834172	5.57757832362463	-0.595791462159348
flux1:	3.10728643216082	4.98233383043781	-0.513064228134659
flux1:	3.11783919597991	4.43421757836352	-0.44175929521608
flux1:	3.12839195979901	3.92122198453025	-0.381661399786094
flux1:	3.1389447236181	3.4428583887717	-0.330028107967947
flux1:	3.1494974874372	3.01329643534906	-0.283885658056843
flux1:	3.1600502512563	2.63465876166571	-0.242230284048611
flux1:	3.17060301507539	2.30004852061709	-0.205776621277803
flux1:	3.18115577889449	2.00590550827866	-0.175053905481773
flux1:	3.19170854271358	1.74287294006391	-0.149469027030593
flux1:	3.20226130653268	1.50273306115775	-0.127615842532874
flux1:	3.21281407035177	1.28944358073622	-0.108168687794001
flux1:	3.22336683417087	1.10522672248966	-0.0908983421845589
flux1:	3.23391959798997	0.945791642463634	-0.076174254205621
flux1:	3.24447236180906	0.809428117778349	-0.0639928684935072
flux1:	3.25502512562816	0.692665840618514	-0.0539696339356994
flux1:	3.26557788944725	0.589044460055483	-0.0454692320592755
flux1:	3.27613065326635	0.497564624065678	-0.0380038105446749
flux1:	3.28668341708544	0.419411673083034	-0.0315368285665676
flux1:	3.29723618090454	0.352703457652981	-0.0261315130156129
flux1:	3.30778894472363	0.296379915583699	-0.0217247971011837
flux1:	3.31834170854273	0.249669704898368	-0.0181199294005017
flux1:	3.32889447236183	0.209671796612386	-0.0150717057503199
flux1:	3.33944723618092	0.174834438843792	-0.0124489612338278
flux1:	3.35000000000002	0.145307195459961	-0.0102154964247702
