# Supplementary material for: Optics of cone photoreceptors in the chicken (Gallus gallus domesticus)
Source: J R Soc Interface. 2015 Oct 6;12(111):20150591. doi: 10.1098/rsif.2015.0591 (PMC4614498; doi:10.1098/rsif.2015.0591)
Supplement: Oil droplet morphological and refractive index measurements [file rsif20150591supp3.gz › Wilbyetal_data_fluxspectra/blue/angle_noellipsoid-theta-20-noellipsoid.dat]

flux1:	1.25	0.028074525075245	-0.00135952019690832
flux1:	1.2605527638191	0.0347685496827329	-0.00166873744913409
flux1:	1.27110552763819	0.0430011349643589	-0.00207836615057917
flux1:	1.28165829145729	0.0527953522654166	-0.00261185516875875
flux1:	1.29221105527638	0.0646245238084541	-0.00327789749210876
flux1:	1.30276381909548	0.0794505811013304	-0.00408840285208628
flux1:	1.31331658291457	0.0975875160260273	-0.00506581745872894
flux1:	1.32386934673367	0.119751748590169	-0.00624668736426908
flux1:	1.33442211055276	0.147071199684266	-0.00770211211595961
flux1:	1.34497487437186	0.17924856910555	-0.0094618690117047
flux1:	1.35552763819095	0.216749123634232	-0.0115403542976233
flux1:	1.36608040201005	0.261833956249898	-0.0140456611809969
flux1:	1.37663316582914	0.315544586255949	-0.0170342331611444
flux1:	1.38718592964824	0.380081320957384	-0.0204467269261492
flux1:	1.39773869346734	0.459907934363424	-0.024233304471963
flux1:	1.40829145728643	0.555858392331039	-0.0284302431983734
flux1:	1.41884422110553	0.667743148967031	-0.033319872729099
flux1:	1.42939698492462	0.798752956335464	-0.0394979370506321
flux1:	1.43994974874372	0.950028612835766	-0.0475264854403132
flux1:	1.45050251256281	1.12483768778083	-0.0572159612969259
flux1:	1.46105527638191	1.33433947469701	-0.067751270443431
flux1:	1.471608040201	1.58635609601378	-0.0790998358342992
flux1:	1.4821608040201	1.88486096112901	-0.0925379600329565
flux1:	1.49271356783919	2.2360229473208	-0.110132144713523
flux1:	1.50326633165829	2.63707936965477	-0.133747096610842
flux1:	1.51381909547739	3.08520132668187	-0.162610678901159
flux1:	1.52437185929648	3.59709891257241	-0.192889879305635
flux1:	1.53492462311558	4.19355728985236	-0.222020367633636
flux1:	1.54547738693467	4.89597137985166	-0.252601360821786
flux1:	1.55603015075377	5.73528278633084	-0.291022658321879
flux1:	1.56658291457286	6.71693890366243	-0.342809488548257
flux1:	1.57713567839196	7.81702741004657	-0.407645482693439
flux1:	1.58768844221105	9.0297267092933	-0.476407129196568
flux1:	1.59824120603015	10.3665007759362	-0.538835331802117
flux1:	1.60879396984924	11.8608902172114	-0.599139552672793
flux1:	1.61934673366834	13.5998650650555	-0.676375378606258
flux1:	1.62989949748744	15.6616823845009	-0.787886547367386
flux1:	1.64045226130653	18.0560348607978	-0.936122871231136
flux1:	1.65100502512563	20.7558017538531	-1.10366390051532
flux1:	1.66155778894472	23.6940591797041	-1.26307615971551
flux1:	1.67211055276382	26.8124481638039	-1.40876993586758
flux1:	1.68266331658291	30.1975674625891	-1.57628054363397
flux1:	1.69321608040201	34.0347323053834	-1.81013093773727
flux1:	1.7037688442211	38.4768397859785	-2.11822286186264
flux1:	1.7143216080402	43.629412708228	-2.46684726855103
flux1:	1.72487437185929	49.4346215076489	-2.79542666286119
flux1:	1.73542713567839	55.6237556166319	-3.05744423100311
flux1:	1.74597989949748	62.0265844675087	-3.29672865670776
flux1:	1.75653266331658	68.7680554014027	-3.62693861031939
flux1:	1.76708542713568	76.1735544732247	-4.10182128440395
flux1:	1.77763819095477	84.6821699808952	-4.67428042388777
flux1:	1.78819095477387	94.5492531257033	-5.24083431400097
flux1:	1.79874371859296	105.515363846624	-5.68992666633247
flux1:	1.80929648241206	117.006425631693	-6.04930940733715
flux1:	1.81984924623115	128.50891997091	-6.55273177016598
flux1:	1.83040201005025	139.967095795752	-7.37668244180569
flux1:	1.84095477386934	152.202004679401	-8.43321560600982
flux1:	1.85150753768844	166.305328249499	-9.5040290508082
flux1:	1.86206030150753	182.548953438572	-10.3746088477815
flux1:	1.87261306532663	200.481857190765	-11.0004872245969
flux1:	1.88316582914573	219.093270272322	-11.7339241368423
flux1:	1.89371859296482	236.803135370833	-12.9739431477862
flux1:	1.90427135678392	253.299099403434	-14.5980966427138
flux1:	1.91482412060301	270.531354568688	-16.1654936881279
flux1:	1.92537688442211	290.217083159171	-17.3392510081864
flux1:	1.9359296482412	312.52910048384	-18.0501010350659
flux1:	1.9464824120603	337.013448831919	-18.815435045523
flux1:	1.95703517587939	361.549774371246	-20.3693997953755
flux1:	1.96758793969849	383.025178660808	-22.5948622589099
flux1:	1.97814070351758	401.788848017315	-24.7170495577914
flux1:	1.98869346733668	421.292145570088	-26.2827449434251
flux1:	1.99924623115577	443.362964456733	-27.3483241421803
flux1:	2.00979899497487	467.983968245947	-28.6146092437023
flux1:	2.02035175879397	493.86084640375	-30.9979527920349
flux1:	2.03090452261306	516.69143714668	-34.2109430239605
flux1:	2.04145728643216	533.082872180898	-37.0432703043711
flux1:	2.05201005025125	545.665725546408	-38.9568598833019
flux1:	2.06256281407035	558.99505525625	-40.2807009189037
flux1:	2.07311557788944	574.367684001286	-41.8871746320291
flux1:	2.08366834170854	590.538562279474	-44.5427706647635
flux1:	2.09422110552764	603.560666222755	-47.6569568292183
flux1:	2.10477386934673	608.092207839093	-49.9582184049313
flux1:	2.11532663316583	603.906014130796	-51.2097861651251
flux1:	2.12587939698492	596.296282796783	-52.1560365034914
flux1:	2.13643216080402	588.518369621718	-53.7230618346173
flux1:	2.14698492462311	578.954675539597	-56.1865873228437
flux1:	2.15753768844221	563.625761159345	-58.6754653387798
flux1:	2.16809045226131	538.513022465452	-60.3480397345495
flux1:	2.1786432160804	503.258122292091	-61.5177415953811
flux1:	2.1891959798995	461.995597211203	-63.027536866238
flux1:	2.19974874371859	417.273094562598	-65.2333768460421
flux1:	2.21030150753769	367.093684383748	-67.6348584946334
flux1:	2.22085427135678	309.9982637819	-69.4908935432864
flux1:	2.23140703517588	248.441224988293	-70.8044482687695
flux1:	2.24195979899497	186.85764729703	-72.0821274819173
flux1:	2.25251256281407	130.122459141738	-73.4346897174099
flux1:	2.26306532663317	83.2636092835117	-74.5871172647503
flux1:	2.27361809045226	49.8819104847259	-75.3954552655964
flux1:	2.28417085427136	30.1375772706227	-75.9421823165098
flux1:	2.29472361809045	20.6703368647943	-76.3291185420573
flux1:	2.30527638190955	16.8303843191663	-76.6071348464933
flux1:	2.31582914572864	14.982481798062	-76.8229275671924
flux1:	2.32638190954774	13.1558693791616	-77.0084943924371
flux1:	2.33693467336684	10.9210584741392	-77.1757479135396
flux1:	2.34748743718593	8.92608011429254	-77.3235989503877
flux1:	2.35804020100503	7.76716086777969	-77.4286735234964
flux1:	2.36859296482412	7.42629364701221	-77.4548404006195
flux1:	2.37914572864322	7.65985540846969	-77.3555634794311
flux1:	2.38969849246231	8.1022644600615	-77.0888872632227
flux1:	2.40025125628141	8.25330363776593	-76.631181665974
flux1:	2.4108040201005	7.85536591134997	-75.9556904697639
flux1:	2.4213567839196	6.99303804283799	-75.0327492524442
flux1:	2.4319095477387	5.90784271426794	-73.8459186805115
flux1:	2.44246231155779	4.90256581897392	-72.402082985558
flux1:	2.45301507537689	4.16077879984826	-70.7360647833107
flux1:	2.46356783919598	3.68993400494576	-68.8961007027743
flux1:	2.47412060301508	3.47792976921872	-66.9368265791489
flux1:	2.48467336683417	3.4948139647223	-64.9114369211405
flux1:	2.49522613065327	3.68529233529883	-62.8567353750472
flux1:	2.50577889447237	4.04244148014079	-60.7940526699931
flux1:	2.51633165829146	4.52929149673719	-58.7299201528194
flux1:	2.52688442211056	5.05772578469582	-56.6626219583727
flux1:	2.53743718592965	5.56296480047526	-54.592062736977
flux1:	2.54798994974875	5.94951948789841	-52.5175805300956
flux1:	2.55854271356784	6.12648233912772	-50.4383887394859
flux1:	2.56909547738694	6.11312899742865	-48.349612349132
flux1:	2.57964824120604	5.96205488883535	-46.2428604894572
flux1:	2.59020100502513	5.73324394153051	-44.1176223013226
flux1:	2.60075376884423	5.53909655374903	-41.9812900531588
flux1:	2.61130653266332	5.44893549627734	-39.8475769774585
flux1:	2.62185929648242	5.4812696116374	-37.7338896638931
flux1:	2.63241206030151	5.6785581106961	-35.6549622468162
flux1:	2.64296482412061	6.03885190913537	-33.6239741706594
flux1:	2.6535175879397	6.51570825233778	-31.651048033149
flux1:	2.6640703517588	7.08556638737812	-29.7432168545678
flux1:	2.6746231155779	7.67768916656089	-27.9079500036764
flux1:	2.68517587939699	8.18296601207307	-26.1515181475249
flux1:	2.69572864321609	8.5431183569722	-24.4783709566678
flux1:	2.70628140703518	8.70357490937721	-22.8877633989552
flux1:	2.71683417085428	8.62337028905236	-21.3720885578261
flux1:	2.72738693467337	8.35124529906204	-19.923131560658
flux1:	2.73793969849247	7.95551705441523	-18.5356702420895
flux1:	2.74849246231157	7.49330058822739	-17.2084000132735
flux1:	2.75904522613066	7.06050111333469	-15.9411451127854
flux1:	2.76959798994976	6.72774069536002	-14.731209092782
flux1:	2.78015075376885	6.51905715544727	-13.5759859426667
flux1:	2.79070351758795	6.47605780715189	-12.4743548512357
flux1:	2.80125628140704	6.61871781897129	-11.4271294076721
flux1:	2.81180904522614	6.93162661343106	-10.4376226153356
flux1:	2.82236180904524	7.42231882764033	-9.50914179953835
flux1:	2.83291457286433	8.08138094992711	-8.64407087005706
flux1:	2.84346733668343	8.86285028893662	-7.84255254186152
flux1:	2.85402010050252	9.7390883237482	-7.10124174292709
flux1:	2.86457286432162	10.6686752420156	-6.41551501732083
flux1:	2.87512562814071	11.5801221714663	-5.78184599363757
flux1:	2.88567839195981	12.4316924849305	-5.19992762352619
flux1:	2.8962311557789	13.1868080310101	-4.67110619721599
flux1:	2.906783919598	13.7877506033682	-4.19304623358274
flux1:	2.9173366834171	14.2081458960351	-3.75841036877704
flux1:	2.92788944723619	14.4401065233347	-3.35893805279879
flux1:	2.93844221105529	14.4699473355053	-2.99145895899607
flux1:	2.94899497487438	14.3223016554029	-2.6586699290103
flux1:	2.95954773869348	14.0383411143159	-2.36224512291049
flux1:	2.97010050251257	13.6261257542129	-2.09794944986645
flux1:	2.98065326633167	13.0922598082965	-1.85817862882794
flux1:	2.99120603015077	12.4543683798574	-1.63818040312832
flux1:	3.00175879396986	11.7266195401494	-1.43908575297531
flux1:	3.01231155778896	10.9480642441087	-1.26379794693221
flux1:	3.02286432160805	10.1692615827749	-1.11128950570185
flux1:	3.03341708542715	9.40475657440621	-0.976372137420138
flux1:	3.04396984924624	8.65009450381273	-0.854310447224749
flux1:	3.05452261306534	7.90417432716763	-0.744082188212036
flux1:	3.06507537688443	7.16386326167012	-0.64700974767474
flux1:	3.07562814070353	6.44482020020392	-0.563525510859367
flux1:	3.08618090452263	5.77872133475803	-0.491267718269449
flux1:	3.09673366834172	5.17433277742249	-0.426777825845051
flux1:	3.10728643216082	4.62229888743	-0.368712795789827
flux1:	3.11783919597991	4.11508032430784	-0.31750254608091
flux1:	3.12839195979901	3.64044575190932	-0.273362469044329
flux1:	3.1389447236181	3.19425430786906	-0.235646462851353
flux1:	3.1494974874372	2.79105081984144	-0.202761721753528
flux1:	3.1600502512563	2.43808573272724	-0.173393059791066
flux1:	3.17060301507539	2.12819570470484	-0.147512375718519
flux1:	3.18115577889449	1.8559834266493	-0.125331306373872
flux1:	3.19170854271358	1.6137210487344	-0.106547946880492
flux1:	3.20226130653268	1.39178544246047	-0.090565741217072
flux1:	3.21281407035177	1.19220902436589	-0.0766895799473208
flux1:	3.22336683417087	1.02026738003528	-0.0645199529226538
flux1:	3.23391959798997	0.872941410152911	-0.0540908263693166
flux1:	3.24447236180906	0.746662387207971	-0.0454166078963599
flux1:	3.25502512562816	0.638919197883526	-0.038207671910328
flux1:	3.26557788944725	0.543974312839836	-0.0320870540690713
flux1:	3.27613065326635	0.459128265745908	-0.0268108200020309
flux1:	3.28668341708544	0.386168580792523	-0.0222701272594982
flux1:	3.29723618090454	0.324672546989065	-0.0184653819178118
flux1:	3.30778894472363	0.272744447141937	-0.0153672289441112
flux1:	3.31834170854273	0.229509884436122	-0.0128091175180919
flux1:	3.32889447236183	0.192951603244444	-0.0106332025605909
flux1:	3.33944723618092	0.160982850001904	-0.00877363163901851
flux1:	3.35000000000002	0.133495884763831	-0.00720183051076726
