# Supplementary material for: Optics of cone photoreceptors in the chicken (Gallus gallus domesticus)
Source: J R Soc Interface. 2015 Oct 6;12(111):20150591. doi: 10.1098/rsif.2015.0591 (PMC4614498; doi:10.1098/rsif.2015.0591)
Supplement: Oil droplet morphological and refractive index measurements [file rsif20150591supp3.gz › Wilbyetal_data_fluxspectra/blue/angle_noellipsoid-theta-25-noellipsoid.dat]

flux1:	1.25	0.0261855340548163	-5.67808480451109e-4
flux1:	1.2605527638191	0.0325071203680226	-6.89373994665322e-4
flux1:	1.27110552763819	0.0401590448102669	-8.65577172941267e-4
flux1:	1.28165829145729	0.0493145755196786	-0.00112247595371786
flux1:	1.29221105527638	0.0604734984988889	-0.00144399251775327
flux1:	1.30276381909548	0.0742840731519477	-0.00181232036337939
flux1:	1.31331658291457	0.0912107940037286	-0.00222343030226269
flux1:	1.32386934673367	0.112046563103843	-0.00269367540202706
flux1:	1.33442211055276	0.137517517462698	-0.00330713565366403
flux1:	1.34497487437186	0.16755216090659	-0.00410026421256129
flux1:	1.35552763819095	0.202832606027869	-0.00503225246884925
flux1:	1.36608040201005	0.245009098521891	-0.00607842130223935
flux1:	1.37663316582914	0.295149023361364	-0.00719099608217992
flux1:	1.38718592964824	0.355650705435604	-0.00838350598313279
flux1:	1.39773869346734	0.430154906337585	-0.00978366203983173
flux1:	1.40829145728643	0.519556159389371	-0.01151728938343
flux1:	1.41884422110553	0.624381063160689	-0.0136541049054744
flux1:	1.42939698492462	0.747098906791317	-0.01621153954449
flux1:	1.43994974874372	0.888532347220102	-0.0192890820102287
flux1:	1.45050251256281	1.0523537242709	-0.0229501713751399
flux1:	1.46105527638191	1.24846783712342	-0.0271663601997234
flux1:	1.471608040201	1.48409790890234	-0.0322430586124699
flux1:	1.4821608040201	1.76440056387879	-0.0386048245075266
flux1:	1.49271356783919	2.09506588850128	-0.046544299641434
flux1:	1.50326633165829	2.47268416722047	-0.0564261585913891
flux1:	1.51381909547739	2.89497072517309	-0.067990510296789
flux1:	1.52437185929648	3.37627270585778	-0.080149000193676
flux1:	1.53492462311558	3.93474731860696	-0.0924892563206242
flux1:	1.54547738693467	4.59311713406087	-0.106395754661552
flux1:	1.55603015075377	5.38267043114011	-0.123998397252415
flux1:	1.56658291457286	6.30906628071178	-0.146389405345235
flux1:	1.57713567839196	7.3522397222316	-0.173165081245844
flux1:	1.58768844221105	8.50391052104676	-0.201999367353181
flux1:	1.59824120603015	9.76547940798561	-0.230640782723548
flux1:	1.60879396984924	11.1667243599491	-0.262525709331069
flux1:	1.61934673366834	12.7942234218208	-0.305630949687699
flux1:	1.62989949748744	14.7246790577946	-0.364243303309967
flux1:	1.64045226130653	16.9788882961715	-0.436444712621213
flux1:	1.65100502512563	19.5436065481525	-0.516399935372096
flux1:	1.66155778894472	22.3423056005193	-0.59631438306582
flux1:	1.67211055276382	25.2961032684972	-0.675309704231026
flux1:	1.68266331658291	28.4806666198182	-0.768312663490989
flux1:	1.69321608040201	32.0740586242164	-0.891165310098332
flux1:	1.7037688442211	36.2341365915779	-1.03921176233553
flux1:	1.7143216080402	41.0941308894597	-1.19438763670024
flux1:	1.72487437185929	46.617933161377	-1.33741864288739
flux1:	1.73542713567839	52.5260554189166	-1.45599038512207
flux1:	1.74597989949748	58.6116129397884	-1.57308122908919
flux1:	1.75653266331658	64.9575072725508	-1.73978592238987
flux1:	1.76708542713568	71.8736897133776	-1.97029694421624
flux1:	1.77763819095477	79.8277944228436	-2.22857415259756
flux1:	1.78819095477387	89.1271003173255	-2.47719816749121
flux1:	1.79874371859296	99.5649306012002	-2.69269304045198
flux1:	1.80929648241206	110.584507908976	-2.89349682700867
flux1:	1.81984924623115	121.591994845511	-3.17919417999861
flux1:	1.83040201005025	132.393380025328	-3.62104496275879
flux1:	1.84095477386934	143.769494989605	-4.14677599544025
flux1:	1.85150753768844	156.900821102019	-4.64486223745115
flux1:	1.86206030150753	172.161113949513	-5.05387746615566
flux1:	1.87261306532663	189.205774376525	-5.37070723710879
flux1:	1.88316582914573	207.116326404985	-5.75051138224739
flux1:	1.89371859296482	224.173423338338	-6.3810531964136
flux1:	1.90427135678392	239.753339087478	-7.17226263856132
flux1:	1.91482412060301	255.758640078196	-7.87648744127002
flux1:	1.92537688442211	274.096654258461	-8.38020323619367
flux1:	1.9359296482412	295.024017746562	-8.72621747673296
flux1:	1.9464824120603	318.263085582605	-9.17947783303214
flux1:	1.95703517587939	341.949943401157	-10.0777840131527
flux1:	1.96758793969849	362.671311751694	-11.3132186905962
flux1:	1.97814070351758	380.224507091768	-12.4399146930434
flux1:	1.98869346733668	398.145981438579	-13.2638353265012
flux1:	1.99924623115577	418.577025311295	-13.9072068543654
flux1:	2.00979899497487	441.584904167948	-14.7444080540874
flux1:	2.02035175879397	466.28037258296	-16.1916127113655
flux1:	2.03090452261306	488.603731736794	-18.0204528772734
flux1:	2.04145728643216	504.416755647986	-19.5247387951251
flux1:	2.05201005025125	515.760284240089	-20.434521594236
flux1:	2.06256281407035	527.584562875174	-21.0155793672726
flux1:	2.07311557788944	541.559014895698	-21.7945429695669
flux1:	2.08366834170854	556.665217357838	-23.1659797811084
flux1:	2.09422110552764	569.439766750401	-24.7402323210071
flux1:	2.10477386934673	574.318092892138	-25.7777778771555
flux1:	2.11532663316583	570.174912501414	-26.1982796758067
flux1:	2.12587939698492	562.207989216157	-26.5271529305777
flux1:	2.13643216080402	554.217637480907	-27.3365941775883
flux1:	2.14698492462311	544.842398974921	-28.7200146110217
flux1:	2.15753768844221	530.348251057658	-30.0964424368253
flux1:	2.16809045226131	506.826346726532	-30.9678820736374
flux1:	2.1786432160804	473.435960358539	-31.5600591911092
flux1:	2.1891959798995	434.020921467556	-32.4103794096651
flux1:	2.19974874371859	391.467153645102	-33.6934618068738
flux1:	2.21030150753769	344.001257874482	-35.023908573538
flux1:	2.22085427135678	290.096068326634	-35.9567385666526
flux1:	2.23140703517588	232.109248216556	-36.5618145211376
flux1:	2.24195979899497	174.201012501403	-37.1605156300525
flux1:	2.25251256281407	120.912654628521	-37.7975060646459
flux1:	2.26306532663317	77.0770415927817	-38.3235794981226
flux1:	2.27361809045226	46.0312363182192	-38.7035114485654
flux1:	2.28417085427136	27.732900969553	-39.0204560143223
flux1:	2.29472361809045	18.9916298720812	-39.3421137099198
flux1:	2.30527638190955	15.4739336418006	-39.6992440523799
flux1:	2.31582914572864	13.7746383175244	-40.1075143129094
flux1:	2.32638190954774	12.1055951630524	-40.5649484916329
flux1:	2.33693467336684	10.0833290164253	-41.0601644848914
flux1:	2.34748743718593	8.26973257729105	-41.564253085373
flux1:	2.35804020100503	7.22163539048782	-42.0276620382001
flux1:	2.36859296482412	6.92369511443487	-42.398664391218
flux1:	2.37914572864322	7.13414200155946	-42.6302708702702
flux1:	2.38969849246231	7.53771680441934	-42.6922158274637
flux1:	2.40025125628141	7.68346871765025	-42.5704858858326
flux1:	2.4108040201005	7.32252741785492	-42.2558135296699
flux1:	2.4213567839196	6.5458830467048	-41.7485004035707
flux1:	2.4319095477387	5.57534629093797	-41.0582846724529
flux1:	2.44246231155779	4.67261124627122	-40.2099740586599
flux1:	2.45301507537689	4.01237264412846	-39.2456983877818
flux1:	2.46356783919598	3.60115977042555	-38.2089051001012
flux1:	2.47412060301508	3.41910306805314	-37.1383618189238
flux1:	2.48467336683417	3.44602216162159	-36.0606931028671
flux1:	2.49522613065327	3.62963740506336	-34.9851390548567
flux1:	2.50577889447237	3.95830681785842	-33.9117482331633
flux1:	2.51633165829146	4.40626696193735	-32.8343680500301
flux1:	2.52688442211056	4.88898083837059	-31.746054744869
flux1:	2.53743718592965	5.34266482163825	-30.6419605428813
flux1:	2.54798994974875	5.69030969431497	-29.5175975020744
flux1:	2.55854271356784	5.84567087569643	-28.3716256387421
flux1:	2.56909547738694	5.82189896121938	-27.2024815227037
flux1:	2.57964824120604	5.67788115590485	-26.0093296745493
flux1:	2.59020100502513	5.46579512609513	-24.7965733860565
flux1:	2.60075376884423	5.28263272210944	-23.5728185530556
flux1:	2.61130653266332	5.20054110953726	-22.3527650281307
flux1:	2.62185929648242	5.23312917009485	-21.1530360971768
flux1:	2.63241206030151	5.41304414824553	-19.9873269277442
flux1:	2.64296482412061	5.74639429638522	-18.8669751827332
flux1:	2.6535175879397	6.18677374288477	-17.7974885671938
flux1:	2.6640703517588	6.70584589645769	-16.7794923991988
flux1:	2.6746231155779	7.2468159804583	-15.8109507524456
flux1:	2.68517587939699	7.70642798665273	-14.8874432938991
flux1:	2.69572864321609	8.02456421379706	-14.0055442878053
flux1:	2.70628140703518	8.16080521880168	-13.1613595445796
flux1:	2.71683417085428	8.07719533806608	-12.3487102725695
flux1:	2.72738693467337	7.81212863188524	-11.5603835549228
flux1:	2.73793969849247	7.43746404599978	-10.7901374474577
flux1:	2.74849246231157	7.00614425032721	-10.0368228015017
flux1:	2.75904522613066	6.59896306416916	-9.30305737329239
flux1:	2.76959798994976	6.28790911634532	-8.59223960548175
flux1:	2.78015075376885	6.09551191855186	-7.90826091629226
flux1:	2.79070351758795	6.05240217005742	-7.25386185300314
flux1:	2.80125628140704	6.18288358253102	-6.63160959574504
flux1:	2.81180904522614	6.47319234237048	-6.04420421247997
flux1:	2.82236180904524	6.92240663382671	-5.49332688976989
flux1:	2.83291457286433	7.52737170822193	-4.98076152833967
flux1:	2.84346733668343	8.24659143867065	-4.50749701591683
flux1:	2.85402010050252	9.04620309508369	-4.07307381278258
flux1:	2.86457286432162	9.89330312263354	-3.67556632080397
flux1:	2.87512562814071	10.7244664245449	-3.31096947066829
flux1:	2.88567839195981	11.4934966597356	-2.97558418535498
flux1:	2.8962311557789	12.1730807971554	-2.6678720594317
flux1:	2.906783919598	12.715872826955	-2.38813182106362
flux1:	2.9173366834171	13.0891755872424	-2.1363395218572
flux1:	2.92788944723619	13.2868217085675	-1.90903215134462
flux1:	2.93844221105529	13.2999897672759	-1.70108852963176
flux1:	2.94899497487438	13.1450156087574	-1.50976371496919
flux1:	2.95954773869348	12.865392553237	-1.3356935901751
flux1:	2.97010050251257	12.4790740442972	-1.18079092535515
flux1:	2.98065326633167	11.9856537286892	-1.04434149860254
flux1:	2.99120603015077	11.3950783484201	-0.922666304922977
flux1:	3.00175879396986	10.7208973809905	-0.812547518968421
flux1:	3.01231155778896	9.99512725239364	-0.71325733871954
flux1:	3.02286432160805	9.26849079584308	-0.625726737053136
flux1:	3.03341708542715	8.56494442403539	-0.549799870861725
flux1:	3.04396984924624	7.8775940145338	-0.483342278032504
flux1:	3.05452261306534	7.19846099253768	-0.424028456377986
flux1:	3.06507537688443	6.52282922605476	-0.370674353798829
flux1:	3.07562814070353	5.86103577658981	-0.323422785967106
flux1:	3.08618090452263	5.24424005721433	-0.282326188176611
flux1:	3.09673366834172	4.68942590557135	-0.246189843016931
flux1:	3.10728643216082	4.18763793814956	-0.213789601241666
flux1:	3.11783919597991	3.72785633072869	-0.184738135550377
flux1:	3.12839195979901	3.29924632577559	-0.159099353024401
flux1:	3.1389447236181	2.89400295233959	-0.136936978720018
flux1:	3.1494974874372	2.52307225200594	-0.11778559137917
flux1:	3.1600502512563	2.19950250266202	-0.100845960583582
flux1:	3.17060301507539	1.91844853630765	-0.0857420832877409
flux1:	3.18115577889449	1.67159224355406	-0.0726053447482701
flux1:	3.19170854271358	1.45352118717955	-0.0615249164163092
flux1:	3.20226130653268	1.25488137907655	-0.052242447787001
flux1:	3.21281407035177	1.07338005817266	-0.0443410066052944
flux1:	3.22336683417087	0.916029507016479	-0.0374305243144469
flux1:	3.23391959798997	0.783017254271872	-0.0313533114678457
flux1:	3.24447236180906	0.668905845816135	-0.0262263746901277
flux1:	3.25502512562816	0.571599244127521	-0.0220431171606559
flux1:	3.26557788944725	0.487378689173871	-0.018581427578008
flux1:	3.27613065326635	0.411519817921559	-0.015627804798434
flux1:	3.28668341708544	0.345049265512718	-0.0130289797215048
flux1:	3.29723618090454	0.289622440589939	-0.0107621459390336
flux1:	3.30778894472363	0.243081712358243	-0.00889037100953391
flux1:	3.31834170854273	0.203981529660136	-0.00739046644555947
flux1:	3.32889447236183	0.171542457316621	-0.00616149782247381
flux1:	3.33944723618092	0.143448991852533	-0.00511300874169816
flux1:	3.35000000000002	0.118727939491536	-0.00420389944326747
