# Supplementary material for: Optics of cone photoreceptors in the chicken (Gallus gallus domesticus)
Source: J R Soc Interface. 2015 Oct 6;12(111):20150591. doi: 10.1098/rsif.2015.0591 (PMC4614498; doi:10.1098/rsif.2015.0591)
Supplement: Oil droplet morphological and refractive index measurements [file rsif20150591supp3.gz › Wilbyetal_data_fluxspectra/blue/angle_noellipsoid-theta-30-noellipsoid.dat]

flux1:	1.25	0.0231737151045745	-2.20393960082165e-4
flux1:	1.2605527638191	0.0288088808009172	-2.74936228417151e-4
flux1:	1.27110552763819	0.0355537643643617	-3.53283345620402e-4
flux1:	1.28165829145729	0.043734205791244	-4.68985409033882e-4
flux1:	1.29221105527638	0.0536724850155419	-6.11120713879617e-4
flux1:	1.30276381909548	0.0657944074444794	-7.68222957278473e-4
flux1:	1.31331658291457	0.0808217150928067	-9.43222039065357e-4
flux1:	1.32386934673367	0.0993939803509589	-0.00113986491490573
flux1:	1.33442211055276	0.121942856385653	-0.00138644193898712
flux1:	1.34497487437186	0.148827856663201	-0.00169277264961165
flux1:	1.35552763819095	0.180487083011818	-0.00202936104044314
flux1:	1.36608040201005	0.217832690801056	-0.00238354002826429
flux1:	1.37663316582914	0.262343311889403	-0.00274397157371195
flux1:	1.38718592964824	0.316224040571537	-0.0031057708905015
flux1:	1.39773869346734	0.382208864732456	-0.00349697324961889
flux1:	1.40829145728643	0.462025897147776	-0.00393966952401238
flux1:	1.41884422110553	0.556364531140895	-0.00445609066301664
flux1:	1.42939698492462	0.666150174090054	-0.00509830191331099
flux1:	1.43994974874372	0.792477079786623	-0.00589771344261132
flux1:	1.45050251256281	0.938852664989578	-0.00679603302044824
flux1:	1.46105527638191	1.11292052139189	-0.00770796011899935
flux1:	1.471608040201	1.32229942797241	-0.00867401183312818
flux1:	1.4821608040201	1.57311350261284	-0.00995479559924849
flux1:	1.49271356783919	1.86937364388113	-0.0119183009700773
flux1:	1.50326633165829	2.2079913709868	-0.0146017213291979
flux1:	1.51381909547739	2.5864982986676	-0.0175084819058194
flux1:	1.52437185929648	3.01465466566023	-0.0200857675777543
flux1:	1.53492462311558	3.5088382111981	-0.022332921353458
flux1:	1.54547738693467	4.0924668037095	-0.0251162780061408
flux1:	1.55603015075377	4.79492141029011	-0.029730418134686
flux1:	1.56658291457286	5.6236757849283	-0.0364996371642178
flux1:	1.57713567839196	6.56178843008571	-0.0441985423360276
flux1:	1.58768844221105	7.59579712756806	-0.0516368914773141
flux1:	1.59824120603015	8.72051884753615	-0.0592124566578414
flux1:	1.60879396984924	9.96221172255228	-0.0689104766616165
flux1:	1.61934673366834	11.4023321581432	-0.0836712963012369
flux1:	1.62989949748744	13.1179810444851	-0.10466406874094
flux1:	1.64045226130653	15.1369945318296	-0.128826423934834
flux1:	1.65100502512563	17.4482665659498	-0.15269888135753
flux1:	1.66155778894472	19.9721806596918	-0.17647682817759
flux1:	1.67211055276382	22.6199723663778	-0.202371952974856
flux1:	1.68266331658291	25.4477554696051	-0.233824539649305
flux1:	1.69321608040201	28.6227081207462	-0.273341324725791
flux1:	1.7037688442211	32.3084170609839	-0.316201018807699
flux1:	1.7143216080402	36.6478969683973	-0.354005602729594
flux1:	1.72487437185929	41.6216954384774	-0.386007223875735
flux1:	1.73542713567839	46.9613757541518	-0.416970217684368
flux1:	1.74597989949748	52.4301193277706	-0.450462122571685
flux1:	1.75653266331658	58.0583331591175	-0.492580942907782
flux1:	1.76708542713568	64.1324851072149	-0.544555672640808
flux1:	1.77763819095477	71.135181746071	-0.595176885929982
flux1:	1.78819095477387	79.4190582876129	-0.641185900158889
flux1:	1.79874371859296	88.8338444798477	-0.690281327762742
flux1:	1.80929648241206	98.8404710367326	-0.742804428176727
flux1:	1.81984924623115	108.792509392062	-0.807043032687568
flux1:	1.83040201005025	118.380548917733	-0.897704277910671
flux1:	1.84095477386934	128.288168746766	-1.000378642096
flux1:	1.85150753768844	139.748318390792	-1.09503755499019
flux1:	1.86206030150753	153.283776695403	-1.18738215265757
flux1:	1.87261306532663	168.627711524412	-1.27308129199091
flux1:	1.88316582914573	184.91074453924	-1.34945166453394
flux1:	1.89371859296482	200.391361441832	-1.45533466661972
flux1:	1.90427135678392	214.154477023693	-1.60296020077519
flux1:	1.91482412060301	227.899534994826	-1.75410479696176
flux1:	1.92537688442211	243.817659959629	-1.90708723104886
flux1:	1.9359296482412	262.427529160682	-2.07066641941665
flux1:	1.9464824120603	283.434972847606	-2.23422878640046
flux1:	1.95703517587939	305.117277440906	-2.45541921712674
flux1:	1.96758793969849	323.968650654478	-2.78267450451253
flux1:	1.97814070351758	339.184999181526	-3.14547733292751
flux1:	1.98869346733668	354.325968440935	-3.48362179068317
flux1:	1.99924623115577	372.236666374911	-3.79818240596289
flux1:	2.00979899497487	393.065786850083	-4.09716448545542
flux1:	2.02035175879397	415.741633410082	-4.45766120932949
flux1:	2.03090452261306	436.411595384964	-4.9315388318814
flux1:	2.04145728643216	450.573468490125	-5.39099657077869
flux1:	2.05201005025125	459.699187773057	-5.69997771267402
flux1:	2.06256281407035	469.314768119139	-5.86647108713194
flux1:	2.07311557788944	481.765707904989	-5.9657714632713
flux1:	2.08366834170854	495.801221419447	-6.11576150116447
flux1:	2.09422110552764	507.903569127361	-6.36675027034754
flux1:	2.10477386934673	512.614163458213	-6.57042094449653
flux1:	2.11532663316583	508.38441693587	-6.60190057204297
flux1:	2.12587939698492	500.445783054224	-6.54398461726642
flux1:	2.13643216080402	493.19280914174	-6.5400237810424
flux1:	2.14698492462311	485.193617347959	-6.66880475917101
flux1:	2.15753768844221	472.472803922753	-6.86621059130053
flux1:	2.16809045226131	451.482998562795	-6.96340222872938
flux1:	2.1786432160804	421.496004219557	-6.94350100367125
flux1:	2.1891959798995	386.04270986465	-6.95346067716108
flux1:	2.19974874371859	347.998381774891	-7.05838583163917
flux1:	2.21030150753769	305.70553795123	-7.18549794698024
flux1:	2.22085427135678	257.594422987672	-7.23923276098039
flux1:	2.23140703517588	205.928096107319	-7.22299677575927
flux1:	2.24195979899497	154.473618153022	-7.21862421959196
flux1:	2.25251256281407	107.119302582445	-7.24797123892022
flux1:	2.26306532663317	68.2133183931624	-7.29202404402602
flux1:	2.27361809045226	40.7657796689818	-7.3690392621633
flux1:	2.28417085427136	24.610092185711	-7.50225640913891
flux1:	2.29472361809045	16.8970084093947	-7.70374947904675
flux1:	2.30527638190955	13.8230729350438	-7.97598350921122
flux1:	2.31582914572864	12.3363531879576	-8.30713087336788
flux1:	2.32638190954774	10.8741265529821	-8.68410623392714
flux1:	2.33693467336684	9.12367845788531	-9.08680109668742
flux1:	2.34748743718593	7.54585590999789	-9.48740665932324
flux1:	2.35804020100503	6.6371938580457	-9.85593334794711
flux1:	2.36859296482412	6.39564824315205	-10.162663866944
flux1:	2.37914572864322	6.58438233764646	-10.3902798176935
flux1:	2.38969849246231	6.93959066649362	-10.5291369843938
flux1:	2.40025125628141	7.07723601219803	-10.5732352988168
flux1:	2.4108040201005	6.75992685263868	-10.5244117669317
flux1:	2.4213567839196	6.07973491932329	-10.3875359516263
flux1:	2.4319095477387	5.24196761843992	-10.1728960033465
flux1:	2.44246231155779	4.45969905674543	-9.89634027803571
flux1:	2.45301507537689	3.89183167210557	-9.57532589871923
flux1:	2.46356783919598	3.54880851602641	-9.22728249422011
flux1:	2.47412060301508	3.40070157848187	-8.8638751822241
flux1:	2.48467336683417	3.43623778774859	-8.49117580598629
flux1:	2.49522613065327	3.61133087529224	-8.1109488221657
flux1:	2.50577889447237	3.90558944949413	-7.72270695259285
flux1:	2.51633165829146	4.30506619182624	-7.32809824081711
flux1:	2.52688442211056	4.73512652461443	-6.92866860232072
flux1:	2.53743718592965	5.12797223453258	-6.52684800137732
flux1:	2.54798994974875	5.42637091449124	-6.12628906268104
flux1:	2.55854271356784	5.5567403477431	-5.72982703479437
flux1:	2.56909547738694	5.51981895704604	-5.34223111470348
flux1:	2.57964824120604	5.37923819610449	-4.96840560575239
flux1:	2.59020100502513	5.18595805769703	-4.61311480766688
flux1:	2.60075376884423	5.01421501234379	-4.28259898307126
flux1:	2.61130653266332	4.93631616021116	-3.9819139075941
flux1:	2.62185929648242	4.9680201789394	-3.71518821335525
flux1:	2.63241206030151	5.1259784634944	-3.48419062456652
flux1:	2.64296482412061	5.42252567411897	-3.28731191472749
flux1:	2.6535175879397	5.81957466711581	-3.12125846914327
flux1:	2.6640703517588	6.27859368087462	-2.98014618217597
flux1:	2.6746231155779	6.75527842786058	-2.85733055230419
flux1:	2.68517587939699	7.16219893708527	-2.74629654098811
flux1:	2.69572864321609	7.43278494812529	-2.64039737863972
flux1:	2.70628140703518	7.53780900801889	-2.53500482807709
flux1:	2.71683417085428	7.45176848484746	-2.42628394305999
flux1:	2.72738693467337	7.19769737562251	-2.31116274006207
flux1:	2.73793969849247	6.84502064356892	-2.1883791055564
flux1:	2.74849246231157	6.4501152735909	-2.05764406460638
flux1:	2.75904522613066	6.07441181716998	-1.9207296794393
flux1:	2.76959798994976	5.78486006356731	-1.78055694103707
flux1:	2.78015075376885	5.60980514011782	-1.63992778087522
flux1:	2.79070351758795	5.56629996260829	-1.50180481992758
flux1:	2.80125628140704	5.6771689357565	-1.36818825375181
flux1:	2.81180904522614	5.93756198314809	-1.240531904021
flux1:	2.82236180904524	6.33632059380899	-1.11991405801578
flux1:	2.83291457286433	6.87082105579902	-1.00668430255462
flux1:	2.84346733668343	7.5117876789889	-0.901440681378504
flux1:	2.85402010050252	8.21872496833732	-0.804646007635561
flux1:	2.86457286432162	8.96129052764536	-0.716521669323731
flux1:	2.87512562814071	9.69211072965594	-0.636896316898796
flux1:	2.88567839195981	10.3615835731261	-0.564469831021165
flux1:	2.8962311557789	10.9448634782412	-0.497978026345793
flux1:	2.906783919598	11.4131283276367	-0.437186012978072
flux1:	2.9173366834171	11.7318084885507	-0.382880996674801
flux1:	2.92788944723619	11.8889052478358	-0.335814737498288
flux1:	2.93844221105529	11.8833833740614	-0.295023776426015
flux1:	2.94899497487438	11.7243871293722	-0.25855529492691
flux1:	2.95954773869348	11.4479931081072	-0.225327992729855
flux1:	2.97010050251257	11.0863393826812	-0.195909034667215
flux1:	2.98065326633167	10.6420475906196	-0.17159891190755
flux1:	2.99120603015077	10.1128524548444	-0.152279581523385
flux1:	3.00175879396986	9.50815941414015	-0.136179113561418
flux1:	3.01231155778896	8.85215494059856	-0.121554179832361
flux1:	3.02286432160805	8.18747973366897	-0.107926747444043
flux1:	3.03341708542715	7.54894179545048	-0.0960202096221835
flux1:	3.04396984924624	6.93869891267826	-0.0863670090311363
flux1:	3.05452261306534	6.342390766504	-0.0783868086973178
flux1:	3.06507537688443	5.74930894662529	-0.0709225528656098
flux1:	3.07562814070353	5.16275286254292	-0.0633005416128912
flux1:	3.08618090452263	4.60700220605154	-0.0558131849570919
flux1:	3.09673366834172	4.10641564525872	-0.049053215928225
flux1:	3.10728643216082	3.66151353771161	-0.0432100687962998
flux1:	3.11783919597991	3.2598994615336	-0.0380149310307971
flux1:	3.12839195979901	2.88869352931463	-0.0330611972812264
flux1:	3.1389447236181	2.53656282130908	-0.0283086412089811
flux1:	3.1494974874372	2.20731647530026	-0.0240090368652171
flux1:	3.1600502512563	1.91655497649002	-0.020327764963354
flux1:	3.17060301507539	1.6673943762625	-0.0172686894731715
flux1:	3.18115577889449	1.45162619080861	-0.0146584015323227
flux1:	3.19170854271358	1.263049780739	-0.0123357035719342
flux1:	3.20226130653268	1.0932457011177	-0.0102857668207879
flux1:	3.21281407035177	0.935589907302061	-0.00851686270951438
flux1:	3.22336683417087	0.795189619322083	-0.00704072441083512
flux1:	3.23391959798997	0.677173600079277	-0.00583109262193935
flux1:	3.24447236180906	0.57768808748182	-0.00481745214237623
flux1:	3.25502512562816	0.493186294226135	-0.00396429166395427
flux1:	3.26557788944725	0.421375718090113	-0.00324102737156378
flux1:	3.27613065326635	0.357082269693676	-0.00262663583314818
flux1:	3.28668341708544	0.298789513846504	-0.00211914634569724
flux1:	3.29723618090454	0.249436240994036	-0.00170521529692593
flux1:	3.30778894472363	0.208881850329847	-0.00137685268795697
flux1:	3.31834170854273	0.17496945283565	-0.00112046868732227
flux1:	3.32889447236183	0.14703330647043	-9.14365932415039e-4
flux1:	3.33944723618092	0.123517510358171	-7.45612601117618e-4
flux1:	3.35000000000002	0.102484866641374	-6.06080615601706e-4
