# Supplementary material for: Optics of cone photoreceptors in the chicken (Gallus gallus domesticus)
Source: J R Soc Interface. 2015 Oct 6;12(111):20150591. doi: 10.1098/rsif.2015.0591 (PMC4614498; doi:10.1098/rsif.2015.0591)
Supplement: Oil droplet morphological and refractive index measurements [file rsif20150591supp3.gz › Wilbyetal_data_fluxspectra/blue/angle_noellipsoid-theta-35-noellipsoid.dat]

flux1:	1.25	0.0193428112543014	-1.11036760289652e-4
flux1:	1.2605527638191	0.0240712659307433	-1.4449533950021e-4
flux1:	1.27110552763819	0.0297015519532953	-1.85552606752362e-4
flux1:	1.28165829145729	0.036518238127375	-2.42116995872262e-4
flux1:	1.29221105527638	0.0448156867944434	-3.16272831416395e-4
flux1:	1.30276381909548	0.0548548734697281	-4.07017644782782e-4
flux1:	1.31331658291457	0.0673355528770201	-5.18385622281286e-4
flux1:	1.32386934673367	0.0828970575182335	-6.44163919111787e-4
flux1:	1.33442211055276	0.101751763037389	-7.77545759874586e-4
flux1:	1.34497487437186	0.124301954653698	-9.20263500874087e-4
flux1:	1.35552763819095	0.150932249736932	-0.00107946133599987
flux1:	1.36608040201005	0.181992674548477	-0.00126911334208171
flux1:	1.37663316582914	0.218887332046206	-0.00149585819828387
flux1:	1.38718592964824	0.263764021361921	-0.00173838879924932
flux1:	1.39773869346734	0.318601537049583	-0.0019537834171551
flux1:	1.40829145728643	0.385330296657956	-0.00212045103360931
flux1:	1.41884422110553	0.464971663817543	-0.00226787014267
flux1:	1.42939698492462	0.55712650395327	-0.00247493999724589
flux1:	1.43994974874372	0.662390549720691	-0.00278708988332082
flux1:	1.45050251256281	0.784294486509622	-0.0031264813171591
flux1:	1.46105527638191	0.928396518481866	-0.00339198795452133
flux1:	1.471608040201	1.10166922008425	-0.00355956909165055
flux1:	1.4821608040201	1.31154592855991	-0.00377149949727065
flux1:	1.49271356783919	1.56051197673217	-0.00436365252069246
flux1:	1.50326633165829	1.84412107251601	-0.00544458517864608
flux1:	1.51381909547739	2.16061938341361	-0.00672369399993318
flux1:	1.52437185929648	2.51672074229943	-0.00791038813881737
flux1:	1.53492462311558	2.9248255022879	-0.00894793293001978
flux1:	1.54547738693467	3.40826450066764	-0.0102144031095145
flux1:	1.55603015075377	3.99462498785031	-0.0124619060785016
flux1:	1.56658291457286	4.68859980163107	-0.0161107378568399
flux1:	1.57713567839196	5.47479231135533	-0.0207249124857067
flux1:	1.58768844221105	6.33965731141671	-0.0255659961978264
flux1:	1.59824120603015	7.2730613197834	-0.0307195274408734
flux1:	1.60879396984924	8.2956117910921	-0.0370195571211072
flux1:	1.61934673366834	9.4814561799661	-0.0454919342055774
flux1:	1.62989949748744	10.9009813754094	-0.0570088143677553
flux1:	1.64045226130653	12.5806148287966	-0.0708810792791002
flux1:	1.65100502512563	14.5100148197896	-0.0854394579821564
flux1:	1.66155778894472	16.6135492772965	-0.100449651645222
flux1:	1.67211055276382	18.806622277933	-0.11650070235195
flux1:	1.68266331658291	21.1318160871308	-0.13398953652898
flux1:	1.69321608040201	23.7321071688259	-0.153371731897282
flux1:	1.7037688442211	26.7630831221743	-0.174060992918997
flux1:	1.7143216080402	30.3648415173765	-0.194220495618704
flux1:	1.72487437185929	34.5108106488971	-0.21271452253049
flux1:	1.73542713567839	38.9562765097903	-0.229766867765315
flux1:	1.74597989949748	43.5001841873708	-0.244775632669921
flux1:	1.75653266331658	48.1441013418139	-0.256438988871013
flux1:	1.76708542713568	53.1074182068611	-0.265437154797434
flux1:	1.77763819095477	58.8550432076374	-0.272629772282242
flux1:	1.78819095477387	65.7346654412872	-0.277806778875152
flux1:	1.79874371859296	73.566222003055	-0.281736239215032
flux1:	1.80929648241206	81.8751732466062	-0.284469104629583
flux1:	1.81984924623115	90.1581535206953	-0.285767722951273
flux1:	1.83040201005025	98.0742734367386	-0.289170020166905
flux1:	1.84095477386934	106.130049822843	-0.299686970440909
flux1:	1.85150753768844	115.524924358946	-0.317609611652887
flux1:	1.86206030150753	126.772267559752	-0.338338917814526
flux1:	1.87261306532663	139.474538369355	-0.358063034672059
flux1:	1.88316582914573	152.943343401521	-0.377622672277132
flux1:	1.89371859296482	165.882559342257	-0.405258391325945
flux1:	1.90427135678392	177.299217241755	-0.454427599803057
flux1:	1.91482412060301	188.480957023848	-0.529808586519604
flux1:	1.92537688442211	201.587411868923	-0.621480066766986
flux1:	1.9359296482412	217.007324423279	-0.720121525379338
flux1:	1.9464824120603	234.151708195288	-0.830960858181016
flux1:	1.95703517587939	251.908580792223	-0.967511806405972
flux1:	1.96758793969849	267.644071104167	-1.14025307982566
flux1:	1.97814070351758	280.211203195787	-1.34915263917696
flux1:	1.98869346733668	292.493551724791	-1.56940709791636
flux1:	1.99924623115577	307.202532538348	-1.77842918511819
flux1:	2.00979899497487	324.089179128584	-1.99584167021287
flux1:	2.02035175879397	342.147558538762	-2.23463799040102
flux1:	2.03090452261306	358.995173300422	-2.48235198086261
flux1:	2.04145728643216	370.955964507107	-2.73838565076722
flux1:	2.05201005025125	378.555355865944	-2.96982388206555
flux1:	2.06256281407035	386.40039613884	-3.14079732713964
flux1:	2.07311557788944	396.443426974569	-3.27897227813055
flux1:	2.08366834170854	407.262726305085	-3.38796110065844
flux1:	2.09422110552764	416.54215747337	-3.44930437500584
flux1:	2.10477386934673	420.556501576828	-3.48176625334567
flux1:	2.11532663316583	417.475984142314	-3.47205400508772
flux1:	2.12587939698492	410.933033614355	-3.40770548630221
flux1:	2.13643216080402	404.632325227918	-3.31695320847841
flux1:	2.14698492462311	397.444184640208	-3.19858293476346
flux1:	2.15753768844221	386.375015533679	-3.05805139200551
flux1:	2.16809045226131	369.146798504703	-2.91841305498792
flux1:	2.1786432160804	344.983220863053	-2.76845011329957
flux1:	2.1891959798995	316.066349570779	-2.60603411696858
flux1:	2.19974874371859	284.75046248334	-2.44635206861749
flux1:	2.21030150753769	250.012400706171	-2.30046359851751
flux1:	2.22085427135678	210.60969543805	-2.1828509545867
flux1:	2.23140703517588	168.429149058427	-2.0896551703747
flux1:	2.24195979899497	126.522208870105	-2.01668093421158
flux1:	2.25251256281407	87.881205436303	-1.97797538634067
flux1:	2.26306532663317	56.087001904443	-1.98028698945904
flux1:	2.27361809045226	33.7225302114356	-2.02829816473896
flux1:	2.28417085427136	20.5767112984608	-2.12758173908795
flux1:	2.29472361809045	14.283564500382	-2.27966172356511
flux1:	2.30527638190955	11.8011502852276	-2.48701626415619
flux1:	2.31582914572864	10.6115348288055	-2.74417319972422
flux1:	2.32638190954774	9.41949549895935	-3.04086186766873
flux1:	2.33693467336684	8.00922507825575	-3.36558400425313
flux1:	2.34748743718593	6.73993406079333	-3.70133262214897
flux1:	2.35804020100503	6.00524735029881	-4.03093920204541
flux1:	2.36859296482412	5.82762347311829	-4.33718203815964
flux1:	2.37914572864322	5.994809993981	-4.60584757308259
flux1:	2.38969849246231	6.28369903890438	-4.82687883283561
flux1:	2.40025125628141	6.40268540206481	-4.99010317862259
flux1:	2.4108040201005	6.14312859684015	-5.08907249107385
flux1:	2.4213567839196	5.57644620042068	-5.1196540556991
flux1:	2.4319095477387	4.89295762644939	-5.08096601975361
flux1:	2.44246231155779	4.25629120185214	-4.97786552820727
flux1:	2.45301507537689	3.79050653316748	-4.81615755532664
flux1:	2.46356783919598	3.51806978134682	-4.60480341277418
flux1:	2.47412060301508	3.40354416002797	-4.35419919146114
flux1:	2.48467336683417	3.43467063759729	-4.07284846158752
flux1:	2.49522613065327	3.58605156851556	-3.77042706588254
flux1:	2.50577889447237	3.82877692692973	-3.45525673898862
flux1:	2.51633165829146	4.15168497296736	-3.13517686269968
flux1:	2.52688442211056	4.5045360963455	-2.81864321908187
flux1:	2.53743718592965	4.81733052743374	-2.51207655522893
flux1:	2.54798994974875	5.04414483350295	-2.2218266838313
flux1:	2.55854271356784	5.1386272152061	-1.95272818763303
flux1:	2.56909547738694	5.0887181331112	-1.70796770686101
flux1:	2.57964824120604	4.94811006247047	-1.49093329682654
flux1:	2.59020100502513	4.77449923624107	-1.30314409642246
flux1:	2.60075376884423	4.61757197261841	-1.14581811447221
flux1:	2.61130653266332	4.5359821235548	-1.01964088324879
flux1:	2.62185929648242	4.55607936938546	-0.923376121289802
flux1:	2.63241206030151	4.67970619410499	-0.855626464254286
flux1:	2.64296482412061	4.91484816472166	-0.813513398971945
flux1:	2.6535175879397	5.24201936033939	-0.793025657904859
flux1:	2.6640703517588	5.6168388538672	-0.790066815052694
flux1:	2.6746231155779	5.99924470532957	-0.799591015665043
flux1:	2.68517587939699	6.32920917400899	-0.816822681436301
flux1:	2.69572864321609	6.54055032546629	-0.837117277914886
flux1:	2.70628140703518	6.60558492645071	-0.856033577662307
flux1:	2.71683417085428	6.51757663565443	-0.870172225323176
flux1:	2.72738693467337	6.28824360260125	-0.876608912247435
flux1:	2.73793969849247	5.97118565461684	-0.873578839990559
flux1:	2.74849246231157	5.62666123640046	-0.860245074575223
flux1:	2.75904522613066	5.30000665304316	-0.83636685581281
flux1:	2.76959798994976	5.04160101196973	-0.802873664946722
flux1:	2.78015075376885	4.88610274682515	-0.761005138153949
flux1:	2.79070351758795	4.84263624557712	-0.712394535131945
flux1:	2.80125628140704	4.92425760946898	-0.659022513344538
flux1:	2.81180904522614	5.13614487143876	-0.602560409201206
flux1:	2.82236180904524	5.46404767983353	-0.544778396095985
flux1:	2.83291457286433	5.89926741561593	-0.487190348093712
flux1:	2.84346733668343	6.42595730706407	-0.431013552410666
flux1:	2.85402010050252	7.00628808581872	-0.377384255600722
flux1:	2.86457286432162	7.6078263000805	-0.327023920646359
flux1:	2.87512562814071	8.1993977219756	-0.280591455514332
flux1:	2.88567839195981	8.73785614156856	-0.23853307828086
flux1:	2.8962311557789	9.19654985335367	-0.201009902681344
flux1:	2.906783919598	9.56234572246087	-0.168126280567888
flux1:	2.9173366834171	9.80964791113971	-0.139592738869612
flux1:	2.92788944723619	9.92063653876409	-0.115117110055396
flux1:	2.93844221105529	9.89704372327434	-0.0945471139644287
flux1:	2.94899497487438	9.7458343649604	-0.0775937341363692
flux1:	2.95954773869348	9.49138072434159	-0.064011749760357
flux1:	2.97010050251257	9.17002589573352	-0.0533108737927733
flux1:	2.98065326633167	8.79321484802406	-0.0448658809944926
flux1:	2.99120603015077	8.35282662261815	-0.0383433418026968
flux1:	3.00175879396986	7.85038241943169	-0.0334963741741698
flux1:	3.01231155778896	7.30189905083391	-0.030074498394977
flux1:	3.02286432160805	6.73924707235508	-0.0276943448592475
flux1:	3.03341708542715	6.19857109188638	-0.0258320659520388
flux1:	3.04396984924624	5.69088223343976	-0.0241763908701446
flux1:	3.05452261306534	5.20275645536263	-0.0226688720464608
flux1:	3.06507537688443	4.71988770048572	-0.0213671992695836
flux1:	3.07562814070353	4.23918091989409	-0.0202494599852005
flux1:	3.08618090452263	3.77660257959387	-0.0191147140651556
flux1:	3.09673366834172	3.35744244192353	-0.0177819664960579
flux1:	3.10728643216082	2.98892082794748	-0.0162257583171732
flux1:	3.11783919597991	2.66022039213678	-0.0145887542919295
flux1:	3.12839195979901	2.3594090232543	-0.0130398246013183
flux1:	3.1389447236181	2.07513586015242	-0.0116088773143925
flux1:	3.1494974874372	1.8051473989225	-0.010244401137779
flux1:	3.1600502512563	1.56304533108908	-0.00889119417518784
flux1:	3.17060301507539	1.35712762658904	-0.00756462487883479
flux1:	3.18115577889449	1.18054938745392	-0.00635701049482408
flux1:	3.19170854271358	1.02675289892708	-0.00531978620208636
flux1:	3.20226130653268	0.89026481474377	-0.00444300094753674
flux1:	3.21281407035177	0.763379405141275	-0.00368084540687601
flux1:	3.22336683417087	0.647597924680188	-0.00299330474983091
flux1:	3.23391959798997	0.549942336248354	-0.00239053941070768
flux1:	3.24447236180906	0.468858836597386	-0.00188766391556953
flux1:	3.25502512562816	0.399719542946156	-0.0014871194369987
flux1:	3.26557788944725	0.341337730339905	-0.00117528776903097
flux1:	3.27613065326635	0.290205475935167	-9.17837172531219e-4
flux1:	3.28668341708544	0.243100253808354	-7.032633724576e-4
flux1:	3.29723618090454	0.202284283943381	-5.34235882554935e-4
flux1:	3.30778894472363	0.16918092797664	-4.05891684800055e-4
flux1:	3.31834170854273	0.141622687410816	-3.14496313343718e-4
flux1:	3.32889447236183	0.118660354232097	-2.48432672368721e-4
flux1:	3.33944723618092	0.0998006197280759	-1.9632571181791e-4
flux1:	3.35000000000002	0.0831404903124663	-1.55390540664323e-4
