# Supplementary material for: Optics of cone photoreceptors in the chicken (Gallus gallus domesticus)
Source: J R Soc Interface. 2015 Oct 6;12(111):20150591. doi: 10.1098/rsif.2015.0591 (PMC4614498; doi:10.1098/rsif.2015.0591)
Supplement: Oil droplet morphological and refractive index measurements [file rsif20150591supp3.gz › Wilbyetal_data_fluxspectra/blue/angle_noellipsoid-theta-40-noellipsoid.dat]

flux1:	1.25	0.0152641378565019	-9.35105135729281e-5
flux1:	1.2605527638191	0.0189735554769154	-1.29689795411768e-4
flux1:	1.27110552763819	0.0233972959049129	-1.75413390204445e-4
flux1:	1.28165829145729	0.0287398078194369	-2.29635214238299e-4
flux1:	1.29221105527638	0.03519376061865	-2.97166983788886e-4
flux1:	1.30276381909548	0.0429756746520014	-3.75631723978647e-4
flux1:	1.31331658291457	0.0527101605614229	-4.69789458611382e-4
flux1:	1.32386934673367	0.0648410252905463	-5.88942527968883e-4
flux1:	1.33442211055276	0.079463489189677	-7.2325923804014e-4
flux1:	1.34497487437186	0.0970559537362982	-8.65768123898605e-4
flux1:	1.35552763819095	0.117764691973976	-0.00101373391240625
flux1:	1.36608040201005	0.141555712636223	-0.0011616156890403
flux1:	1.37663316582914	0.169922271411243	-0.00133126606793886
flux1:	1.38718592964824	0.204541766197522	-0.00153247404228246
flux1:	1.39773869346734	0.246432699622654	-0.00173326862161369
flux1:	1.40829145728643	0.297817369130422	-0.00189694774825875
flux1:	1.41884422110553	0.359603759802087	-0.00197622883329257
flux1:	1.42939698492462	0.430150303557888	-0.00197315692463256
flux1:	1.43994974874372	0.510648723018006	-0.00197051366774984
flux1:	1.45050251256281	0.604428227390102	-0.00200470614380542
flux1:	1.46105527638191	0.713871943347706	-0.00205416810006009
flux1:	1.471608040201	0.845354620848134	-0.00206509634259853
flux1:	1.4821608040201	1.00626197327676	-0.00194570519708211
flux1:	1.49271356783919	1.19583951922463	-0.0017354599104017
flux1:	1.50326633165829	1.41118616155627	-0.00162481666747101
flux1:	1.51381909547739	1.65356181121675	-0.00177086596745061
flux1:	1.52437185929648	1.92427348926943	-0.00224435872519744
flux1:	1.53492462311558	2.23166110308158	-0.00302969185270827
flux1:	1.54547738693467	2.59732523026443	-0.00409587718502607
flux1:	1.55603015075377	3.03937270248821	-0.00550721515704064
flux1:	1.56658291457286	3.56052708693924	-0.00744200500979196
flux1:	1.57713567839196	4.1550343002953	-0.0101673429216916
flux1:	1.58768844221105	4.80962005437346	-0.0139126733255218
flux1:	1.59824120603015	5.51194013140881	-0.0188482954924468
flux1:	1.60879396984924	6.28086527322983	-0.0251597767192569
flux1:	1.61934673366834	7.16823266642336	-0.0329687497072919
flux1:	1.62989949748744	8.22380031467529	-0.0423309287812553
flux1:	1.64045226130653	9.47764215213992	-0.0532397979931207
flux1:	1.65100502512563	10.9232661475956	-0.0657318470811203
flux1:	1.66155778894472	12.500762791259	-0.0800461298973968
flux1:	1.67211055276382	14.1554527558145	-0.0961428870289592
flux1:	1.68266331658291	15.9066994751427	-0.113520410332209
flux1:	1.69321608040201	17.8348035821647	-0.13170864059931
flux1:	1.7037688442211	20.066662869699	-0.150243659311023
flux1:	1.7143216080402	22.7214252824986	-0.169224019795894
flux1:	1.72487437185929	25.7719012751751	-0.18961347477729
flux1:	1.73542713567839	29.0671634405258	-0.210787563580607
flux1:	1.74597989949748	32.4865687421367	-0.229746916700659
flux1:	1.75653266331658	35.9729846959992	-0.24406485999512
flux1:	1.76708542713568	39.6392973973182	-0.25261760662355
flux1:	1.77763819095477	43.8540838145982	-0.255831053468249
flux1:	1.78819095477387	48.8704431674658	-0.257480876030662
flux1:	1.79874371859296	54.5503773966688	-0.260018134756214
flux1:	1.80929648241206	60.6376624879873	-0.2594399292669
flux1:	1.81984924623115	66.8269686165735	-0.251117713922105
flux1:	1.83040201005025	72.7773978547781	-0.234996409799592
flux1:	1.84095477386934	78.7372313762345	-0.214337026276929
flux1:	1.85150753768844	85.5624946177708	-0.196763079239216
flux1:	1.86206030150753	93.655428883833	-0.189332816974276
flux1:	1.87261306532663	102.744540865016	-0.188635190629549
flux1:	1.88316582914573	112.459236088501	-0.188061693582469
flux1:	1.89371859296482	122.062801744068	-0.190270519244568
flux1:	1.90427135678392	130.715570356825	-0.201725501240946
flux1:	1.91482412060301	138.975799588828	-0.229547313286648
flux1:	1.92537688442211	148.376367992979	-0.28190570966101
flux1:	1.9359296482412	159.327113080247	-0.353577507817894
flux1:	1.9464824120603	171.304508802784	-0.434417789095238
flux1:	1.95703517587939	183.824390733709	-0.534426703484807
flux1:	1.96758793969849	195.577647170032	-0.664421565661566
flux1:	1.97814070351758	205.363612523583	-0.820354548909515
flux1:	1.98869346733668	214.497903872369	-1.00185170103547
flux1:	1.99924623115577	224.980510316847	-1.20003616586249
flux1:	2.00979899497487	236.667735039693	-1.39811534133761
flux1:	2.02035175879397	248.732160724084	-1.60539057654899
flux1:	2.03090452261306	260.345442860022	-1.83336573246892
flux1:	2.04145728643216	269.525749250511	-2.06892870055334
flux1:	2.05201005025125	275.745560350483	-2.30238974330427
flux1:	2.06256281407035	281.489916097503	-2.52405295264875
flux1:	2.07311557788944	288.227550546481	-2.71317403002256
flux1:	2.08366834170854	294.919080875763	-2.86392632260536
flux1:	2.09422110552764	300.41276352432	-2.97971208052086
flux1:	2.10477386934673	303.19630470394	-3.05572946736339
flux1:	2.11532663316583	301.81842117155	-3.09393227573986
flux1:	2.12587939698492	297.575435444745	-3.09970360640146
flux1:	2.13643216080402	292.611432269672	-3.06258212956281
flux1:	2.14698492462311	286.433484132212	-2.9669347384197
flux1:	2.15753768844221	277.430301523386	-2.81420134774549
flux1:	2.16809045226131	264.722105937829	-2.62458093692354
flux1:	2.1786432160804	247.802825437838	-2.42108413612687
flux1:	2.1891959798995	227.282838374286	-2.21388588181856
flux1:	2.19974874371859	204.415547944281	-2.00168838140174
flux1:	2.21030150753769	179.024267036109	-1.78903928628321
flux1:	2.22085427135678	150.634889506812	-1.59323130885983
flux1:	2.23140703517588	120.542997229621	-1.42917137551614
flux1:	2.24195979899497	90.7839733200864	-1.29985277549863
flux1:	2.25251256281407	63.33725320961	-1.20717669764422
flux1:	2.26306532663317	40.7224086888183	-1.15920172219771
flux1:	2.27361809045226	24.8746683979386	-1.16102254793008
flux1:	2.28417085427136	15.6117642371242	-1.20955315543697
flux1:	2.29472361809045	11.1760948930247	-1.3017837093593
flux1:	2.30527638190955	9.44721788553459	-1.43776731546365
flux1:	2.31582914572864	8.64246130525053	-1.6151366966806
flux1:	2.32638190954774	7.80475347305849	-1.82868933220226
flux1:	2.33693467336684	6.809569951832	-2.07108457844734
flux1:	2.34748743718593	5.92422114286441	-2.33234424326865
flux1:	2.35804020100503	5.41019537723838	-2.60277163141246
flux1:	2.36859296482412	5.30033806114985	-2.87314075814004
flux1:	2.37914572864322	5.44060954939305	-3.13297831485811
flux1:	2.38969849246231	5.65084486536214	-3.37189450785191
flux1:	2.40025125628141	5.73443274915072	-3.5799323962629
flux1:	2.4108040201005	5.54177986724947	-3.74739578189267
flux1:	2.4213567839196	5.11365636615692	-3.86629013278885
flux1:	2.4319095477387	4.60311807523126	-3.93091332058241
flux1:	2.44246231155779	4.13164002406179	-3.93776606623769
flux1:	2.45301507537689	3.78011476371193	-3.88611918732547
flux1:	2.46356783919598	3.57302736449324	-3.77850010818842
flux1:	2.47412060301508	3.48318656621834	-3.62024911636956
flux1:	2.48467336683417	3.49520870322069	-3.4188140683406
flux1:	2.49522613065327	3.59658035834984	-3.18320935384345
flux1:	2.50577889447237	3.76146351655984	-2.92298477026786
flux1:	2.51633165829146	3.9775288306191	-2.64744171113485
flux1:	2.52688442211056	4.21594023347132	-2.36562576468924
flux1:	2.53743718592965	4.42062960322852	-2.08612672783759
flux1:	2.54798994974875	4.55464323106917	-1.816573038761
flux1:	2.55854271356784	4.59342291835694	-1.56349902762006
flux1:	2.56909547738694	4.52498177708805	-1.33233727836007
flux1:	2.57964824120604	4.38563384276164	-1.12696790768305
flux1:	2.59020100502513	4.22644554932093	-0.949751707211568
flux1:	2.60075376884423	4.08169748212404	-0.801926563977479
flux1:	2.61130653266332	3.99113593949766	-0.683302889733664
flux1:	2.62185929648242	3.9804901289496	-0.592594050638521
flux1:	2.63241206030151	4.04844049260117	-0.527982553018504
flux1:	2.64296482412061	4.19748174470621	-0.486733270527872
flux1:	2.6535175879397	4.41824710936357	-0.465559967890154
flux1:	2.6640703517588	4.67503874348415	-0.46107815456988
flux1:	2.6746231155779	4.93468694583186	-0.469468619257101
flux1:	2.68517587939699	5.15711621892445	-0.486892777609632
flux1:	2.69572864321609	5.2911707556471	-0.509774778441066
flux1:	2.70628140703518	5.31343883862937	-0.534605224758335
flux1:	2.71683417085428	5.22350357906782	-0.558356042356507
flux1:	2.72738693467337	5.02965415231965	-0.578621350094836
flux1:	2.73793969849247	4.76979334105154	-0.593411224583003
flux1:	2.74849246231157	4.49253159774106	-0.601259940416504
flux1:	2.75904522613066	4.2312189221027	-0.60126413989475
flux1:	2.76959798994976	4.02147896113995	-0.593030119847074
flux1:	2.78015075376885	3.89187718037395	-0.576679713832675
flux1:	2.79070351758795	3.84857054169305	-0.55284038418035
flux1:	2.80125628140704	3.89973814836251	-0.522515232077613
flux1:	2.81180904522614	4.05146664915635	-0.486910403344502
flux1:	2.82236180904524	4.29192232875271	-0.447413435275298
flux1:	2.83291457286433	4.61299355530303	-0.405462813720511
flux1:	2.84346733668343	5.00480350051291	-0.362382421335218
flux1:	2.85402010050252	5.43746175871074	-0.319437633325096
flux1:	2.86457286432162	5.88494669859621	-0.277776874675
flux1:	2.87512562814071	6.32572798758041	-0.238314177859019
flux1:	2.88567839195981	6.72518725906917	-0.201778838508091
flux1:	2.8962311557789	7.06103041641229	-0.168679995952476
flux1:	2.906783919598	7.32646749116178	-0.139252625415716
flux1:	2.9173366834171	7.50317763648467	-0.113584559639598
flux1:	2.92788944723619	7.57836924377863	-0.0916746111879783
flux1:	2.93844221105529	7.55620923037584	-0.0733597827191347
flux1:	2.94899497487438	7.43804502371511	-0.0583679069794035
flux1:	2.95954773869348	7.23645516780043	-0.0463682753105621
flux1:	2.97010050251257	6.98075178409913	-0.0369339086073092
flux1:	2.98065326633167	6.68310730531133	-0.029667540164278
flux1:	2.99120603015077	6.34166720339886	-0.024270630001145
flux1:	3.00175879396986	5.96276253089407	-0.0204080755219508
flux1:	3.01231155778896	5.55328810180889	-0.0177269152172043
flux1:	3.02286432160805	5.126929391014	-0.0159228267304543
flux1:	3.03341708542715	4.71038114960027	-0.0147080085510996
flux1:	3.04396984924624	4.3160225437797	-0.0138816292552249
flux1:	3.05452261306534	3.93795658986067	-0.013335996251233
flux1:	3.06507537688443	3.57262846304762	-0.0129384192320799
flux1:	3.07562814070353	3.21700131138659	-0.0125514585170998
flux1:	3.08618090452263	2.87227668983794	-0.0121033335085289
flux1:	3.09673366834172	2.55330854968413	-0.0115705983744434
flux1:	3.10728643216082	2.26910628746824	-0.0109657644296122
flux1:	3.11783919597991	2.01370511946013	-0.0103132139060638
flux1:	3.12839195979901	1.78245676529191	-0.00959966985318771
flux1:	3.1389447236181	1.57104626395104	-0.00879959844554129
flux1:	3.1494974874372	1.37281973602061	-0.00792952640838837
flux1:	3.1600502512563	1.19127047403122	-0.00703220262075265
flux1:	3.17060301507539	1.03344691068361	-0.00615130226290551
flux1:	3.18115577889449	0.896702106532509	-0.00532472674130656
flux1:	3.19170854271358	0.777083867983495	-0.00456081529901714
flux1:	3.20226130653268	0.67317811704005	-0.00384967213881747
flux1:	3.21281407035177	0.579916640025626	-0.00319862933703732
flux1:	3.22336683417087	0.49468027714037	-0.00262074315255221
flux1:	3.23391959798997	0.420608739580064	-0.00211912959992004
flux1:	3.24447236180906	0.357994714622218	-0.00169567193832011
flux1:	3.25502512562816	0.304299432541525	-0.00134480485609316
flux1:	3.26557788944725	0.258912339895705	-0.00105146375539861
flux1:	3.27613065326635	0.220240912550286	-8.08038648591802e-4
flux1:	3.28668341708544	0.185694939193196	-6.13505800573479e-4
flux1:	3.29723618090454	0.155392752558923	-4.61726112971456e-4
flux1:	3.30778894472363	0.129988819520417	-3.45634072004871e-4
flux1:	3.31834170854273	0.108593200361464	-2.59486635335049e-4
flux1:	3.32889447236183	0.0907275321009585	-1.94741871016448e-4
flux1:	3.33944723618092	0.0760478682725346	-1.45411936814634e-4
flux1:	3.35000000000002	0.063447967515857	-1.09772830151623e-4
