# Supplementary material for: Optics of cone photoreceptors in the chicken (Gallus gallus domesticus)
Source: J R Soc Interface. 2015 Oct 6;12(111):20150591. doi: 10.1098/rsif.2015.0591 (PMC4614498; doi:10.1098/rsif.2015.0591)
Supplement: Oil droplet morphological and refractive index measurements [file rsif20150591supp3.gz › Wilbyetal_data_fluxspectra/blue/angle_noellipsoid-theta-45-noellipsoid.dat]

flux1:	1.25	0.0112358240999848	-8.35734080093672e-5
flux1:	1.2605527638191	0.0138914978230154	-1.14030351213556e-4
flux1:	1.27110552763819	0.0171484410628078	-1.54808102788806e-4
flux1:	1.28165829145729	0.0210171408366713	-2.04655554263817e-4
flux1:	1.29221105527638	0.0255712796273536	-2.67408498016118e-4
flux1:	1.30276381909548	0.0311762943505849	-3.42437416165966e-4
flux1:	1.31331658291457	0.0381858073574836	-4.24798486655578e-4
flux1:	1.32386934673367	0.0467577196173864	-5.22501778866296e-4
flux1:	1.33442211055276	0.0571806777248688	-6.37528892334721e-4
flux1:	1.34497487437186	0.0697596125729955	-7.651019008229e-4
flux1:	1.35552763819095	0.0842781441701861	-9.10772368127423e-4
flux1:	1.36608040201005	0.100907772522032	-0.00105972139908281
flux1:	1.37663316582914	0.120935060897207	-0.00119572446935496
flux1:	1.38718592964824	0.145115583350236	-0.0013309147506506
flux1:	1.39773869346734	0.174134434971586	-0.00145903371662478
flux1:	1.40829145728643	0.210067662895553	-0.00157817873173611
flux1:	1.41884422110553	0.253039695911707	-0.0017021672223482
flux1:	1.42939698492462	0.301530886746306	-0.00180215478108025
flux1:	1.43994974874372	0.357417792516786	-0.00186181576534588
flux1:	1.45050251256281	0.422448693221033	-0.00188387033666618
flux1:	1.46105527638191	0.496891022746521	-0.00183740625714906
flux1:	1.471608040201	0.586506329912673	-0.00172426094200769
flux1:	1.4821608040201	0.696149977305942	-0.00156023181791869
flux1:	1.49271356783919	0.823331203406274	-0.00136570454659281
flux1:	1.50326633165829	0.969034127501459	-0.0012365911327815
flux1:	1.51381909547739	1.13528983864248	-0.00124363244581546
flux1:	1.52437185929648	1.31858132222522	-0.0014139893854263
flux1:	1.53492462311558	1.5260730658863	-0.00182892561214744
flux1:	1.54547738693467	1.77375905161496	-0.00258860655465029
flux1:	1.55603015075377	2.06753056137991	-0.00383495954333075
flux1:	1.56658291457286	2.41248367498179	-0.00573677978487591
flux1:	1.57713567839196	2.81261723666123	-0.00835456096563869
flux1:	1.58768844221105	3.25328989580763	-0.0116956275187834
flux1:	1.59824120603015	3.7249472917315	-0.0159156538901383
flux1:	1.60879396984924	4.24436386368741	-0.0213809342788268
flux1:	1.61934673366834	4.83326509324608	-0.0285205923978173
flux1:	1.62989949748744	5.51932566674377	-0.0376585289475236
flux1:	1.64045226130653	6.33829217914873	-0.0487091895935408
flux1:	1.65100502512563	7.28985122053015	-0.0609084420003134
flux1:	1.66155778894472	8.33537544276018	-0.0736153917541923
flux1:	1.67211055276382	9.4482582564658	-0.0872847092900471
flux1:	1.68266331658291	10.6214767300386	-0.102784683856668
flux1:	1.69321608040201	11.8790686100807	-0.120494556264575
flux1:	1.7037688442211	13.3108288627231	-0.140119727383755
flux1:	1.7143216080402	15.0033421947006	-0.159794567728318
flux1:	1.72487437185929	16.9529363812944	-0.176639590926287
flux1:	1.73542713567839	19.1095158713942	-0.190048076757202
flux1:	1.74597989949748	21.396403619973	-0.201930460040519
flux1:	1.75653266331658	23.7142546685423	-0.21341457751561
flux1:	1.76708542713568	26.1055244475096	-0.224416738774648
flux1:	1.77763819095477	28.7781226030388	-0.233945893938979
flux1:	1.78819095477387	31.8657992655044	-0.2388158684955
flux1:	1.79874371859296	35.386205382363	-0.236326019947695
flux1:	1.80929648241206	39.2915033748759	-0.227681199492139
flux1:	1.81984924623115	43.334361074364	-0.215622138185514
flux1:	1.83040201005025	47.2440263751836	-0.201306260113224
flux1:	1.84095477386934	51.1205773850069	-0.184857832243501
flux1:	1.85150753768844	55.3253889396014	-0.166458901214463
flux1:	1.86206030150753	60.1565990036898	-0.146806534898266
flux1:	1.87261306532663	65.7355518829403	-0.129095629775745
flux1:	1.88316582914573	71.8688042776574	-0.118798512160539
flux1:	1.89371859296482	78.0486367214833	-0.118624280761112
flux1:	1.90427135678392	83.7996275763655	-0.129024157516692
flux1:	1.91482412060301	89.1250800582907	-0.152682313648035
flux1:	1.92537688442211	94.6583491588911	-0.190483142799625
flux1:	1.9359296482412	101.052862203723	-0.241536493709999
flux1:	1.9464824120603	108.307986720287	-0.31194745614834
flux1:	1.95703517587939	116.022492869773	-0.409968879059605
flux1:	1.96758793969849	123.565496772958	-0.536066688547008
flux1:	1.97814070351758	130.102024866949	-0.688278638480755
flux1:	1.98869346733668	135.748805620045	-0.861953806990331
flux1:	1.99924623115577	141.761909003262	-1.04219965300524
flux1:	2.00979899497487	148.660759786785	-1.22179493229186
flux1:	2.02035175879397	155.898410970593	-1.41432250661385
flux1:	2.03090452261306	162.938932961051	-1.62699345771043
flux1:	2.04145728643216	168.916114264042	-1.84970665692797
flux1:	2.05201005025125	173.138604767763	-2.07010826041702
flux1:	2.06256281407035	176.557940579838	-2.26878462134073
flux1:	2.07311557788944	180.371702685706	-2.43069275566244
flux1:	2.08366834170854	184.227592181917	-2.56466711663759
flux1:	2.09422110552764	187.231280232405	-2.67848151804388
flux1:	2.10477386934673	188.635974548881	-2.7648806870905
flux1:	2.11532663316583	187.814642384131	-2.81382136924464
flux1:	2.12587939698492	185.269655767742	-2.81412568635655
flux1:	2.13643216080402	182.069212451391	-2.76829723732122
flux1:	2.14698492462311	177.999467629865	-2.69058814862196
flux1:	2.15753768844221	172.071634299584	-2.58120065625992
flux1:	2.16809045226131	163.858175432243	-2.43648375879087
flux1:	2.1786432160804	153.379109067735	-2.25967430159869
flux1:	2.1891959798995	140.905775194965	-2.05496306276163
flux1:	2.19974874371859	126.744054572848	-1.83678446269871
flux1:	2.21030150753769	110.797244261519	-1.62050003824398
flux1:	2.22085427135678	93.1628173371481	-1.41126768344574
flux1:	2.23140703517588	74.7201020435198	-1.21812538202405
flux1:	2.24195979899497	56.5795124414912	-1.05173144328332
flux1:	2.25251256281407	39.9194944063695	-0.918704278904093
flux1:	2.26306532663317	26.2527170761631	-0.827919619254375
flux1:	2.27361809045226	16.7034914565872	-0.785055252091713
flux1:	2.28417085427136	11.1588541256688	-0.79141003299118
flux1:	2.29472361809045	8.53958326219707	-0.849055903551901
flux1:	2.30527638190955	7.53978755898577	-0.957597656413965
flux1:	2.31582914572864	7.09374886473515	-1.1138257354277
flux1:	2.32638190954774	6.61246956333081	-1.31268624228762
flux1:	2.33693467336684	6.0098839192287	-1.54527953730097
flux1:	2.34748743718593	5.47884935975974	-1.80031149138701
flux1:	2.35804020100503	5.18586656782796	-2.06669060760625
flux1:	2.36859296482412	5.13840661033574	-2.33417378626198
flux1:	2.37914572864322	5.24969409007229	-2.59286514901824
flux1:	2.38969849246231	5.39792010285779	-2.83348288101074
flux1:	2.40025125628141	5.44345719175335	-3.04736731145691
flux1:	2.4108040201005	5.30378157892684	-3.22586482915098
flux1:	2.4213567839196	5.00778351512654	-3.36212162841065
flux1:	2.4319095477387	4.64803088025736	-3.45176037037991
flux1:	2.44246231155779	4.31508961041811	-3.4918098600695
flux1:	2.45301507537689	4.06415375906085	-3.48154252349129
flux1:	2.46356783919598	3.90477411922403	-3.42239868728497
flux1:	2.47412060301508	3.82503907356277	-3.31709463655748
flux1:	2.48467336683417	3.81425248036413	-3.16985432940222
flux1:	2.49522613065327	3.85726557328517	-2.98642301863201
flux1:	2.50577889447237	3.94013674970315	-2.77361714695168
flux1:	2.51633165829146	4.05399840687979	-2.53875148571329
flux1:	2.52688442211056	4.17500905701087	-2.28979660170331
flux1:	2.53743718592965	4.27007134871202	-2.03485943275657
flux1:	2.54798994974875	4.31580410581684	-1.78111637174809
flux1:	2.55854271356784	4.29225334075929	-1.53552642033699
flux1:	2.56909547738694	4.19553077169426	-1.30434553356467
flux1:	2.57964824120604	4.05298326329676	-1.09227616829199
flux1:	2.59020100502513	3.89575498309619	-0.903543804986836
flux1:	2.60075376884423	3.74923225744444	-0.741149512791676
flux1:	2.61130653266332	3.64334462411083	-0.606325869717672
flux1:	2.62185929648242	3.59222904977636	-0.499630063162156
flux1:	2.63241206030151	3.59541977387483	-0.420270999857211
flux1:	2.64296482412061	3.65765201437233	-0.366093869277321
flux1:	2.6535175879397	3.76961991254135	-0.334529027036928
flux1:	2.6640703517588	3.90617045076506	-0.322214012307859
flux1:	2.6746231155779	4.04781052833785	-0.325256254857775
flux1:	2.68517587939699	4.16476345581922	-0.339855174767522
flux1:	2.69572864321609	4.21999731180933	-0.362151130319797
flux1:	2.70628140703518	4.2007006065348	-0.388414291051784
flux1:	2.71683417085428	4.10561986612895	-0.415431532986151
flux1:	2.72738693467337	3.93816770835033	-0.440539571517917
flux1:	2.73793969849247	3.72768528961783	-0.461543665144838
flux1:	2.74849246231157	3.50805292218786	-0.476857069407326
flux1:	2.75904522613066	3.299698890852	-0.48551542840195
flux1:	2.76959798994976	3.12956848076984	-0.486954934701384
flux1:	2.78015075376885	3.01834600338385	-0.481136106958669
flux1:	2.79070351758795	2.96769930912267	-0.468506095240008
flux1:	2.80125628140704	2.98503794355268	-0.44970341230096
flux1:	2.81180904522614	3.07589992558423	-0.425618514777743
flux1:	2.82236180904524	3.22929788202638	-0.397328624713988
flux1:	2.83291457286433	3.44058783301986	-0.365893368749607
flux1:	2.84346733668343	3.70455263385945	-0.332377532289632
flux1:	2.85402010050252	3.99763666674237	-0.297847205185544
flux1:	2.86457286432162	4.30204283689489	-0.263291570453512
flux1:	2.87512562814071	4.60461409828148	-0.229581179251762
flux1:	2.88567839195981	4.87779829278464	-0.197498970767775
flux1:	2.8962311557789	5.10417505655874	-0.167648491447947
flux1:	2.906783919598	5.28090755221587	-0.140361644883315
flux1:	2.9173366834171	5.39519575784232	-0.115889834222675
flux1:	2.92788944723619	5.44023447291639	-0.0944054820119556
flux1:	2.93844221105529	5.42277127020355	-0.0759129499117474
flux1:	2.94899497487438	5.34005337157124	-0.0603816760254555
flux1:	2.95954773869348	5.19407377176477	-0.0476446871746394
flux1:	2.97010050251257	5.00455120817701	-0.0373643746346085
flux1:	2.98065326633167	4.78307315817483	-0.0292508717319456
flux1:	2.99120603015077	4.53392178536451	-0.0230213530266619
flux1:	3.00175879396986	4.26765943924095	-0.0183664418900618
flux1:	3.01231155778896	3.98638939446947	-0.0150369776736803
flux1:	3.02286432160805	3.68944138170362	-0.0127714236409318
flux1:	3.03341708542715	3.39081509829712	-0.0112827841740934
flux1:	3.04396984924624	3.10239251940859	-0.0103353735103287
flux1:	3.05452261306534	2.82545752425788	-0.00974578392176512
flux1:	3.06507537688443	2.5637787484032	-0.00936688870283679
flux1:	3.07562814070353	2.31749408336004	-0.00909137691319986
flux1:	3.08618090452263	2.08027410377396	-0.00884986033946043
flux1:	3.09673366834172	1.85445337119383	-0.00858648214815153
flux1:	3.10728643216082	1.64717858028858	-0.00825984481173193
flux1:	3.11783919597991	1.45882414519063	-0.00786218501908716
flux1:	3.12839195979901	1.2889648358725	-0.00739611699331239
flux1:	3.1389447236181	1.13774103621647	-0.00686905725784914
flux1:	3.1494974874372	1.00042408816019	-0.0063025456274442
flux1:	3.1600502512563	0.873562591155983	-0.00571211790161319
flux1:	3.17060301507539	0.758995571725479	-0.00510830993882594
flux1:	3.18115577889449	0.657740637605062	-0.00450692933582387
flux1:	3.19170854271358	0.56882042532688	-0.00392150677292867
flux1:	3.20226130653268	0.491694698331661	-0.00336384625609159
flux1:	3.21281407035177	0.424758099746144	-0.00284813825673154
flux1:	3.22336683417087	0.365463457954153	-0.00238438692606671
flux1:	3.23391959798997	0.312580257171233	-0.00197272706384489
flux1:	3.24447236180906	0.266012764643336	-0.00161224347579026
flux1:	3.25502512562816	0.225797761627493	-0.00130280073345715
flux1:	3.26557788944725	0.191606791182837	-0.00103779300624497
flux1:	3.27613065326635	0.162524673511093	-8.13912074213416e-4
flux1:	3.28668341708544	0.137712253332637	-6.31665298796283e-4
flux1:	3.29723618090454	0.116463854321904	-4.84786139151533e-4
flux1:	3.30778894472363	0.0978536647759114	-3.68053821984932e-4
flux1:	3.31834170854273	0.0816370997975643	-2.78447671924404e-4
flux1:	3.32889447236183	0.0681456934951181	-2.09153101745076e-4
flux1:	3.33944723618092	0.0569336236824707	-1.55858685896029e-4
flux1:	3.35000000000002	0.0473792552053412	-1.16550085647215e-4
