# Supplementary material for: Optics of cone photoreceptors in the chicken (Gallus gallus domesticus)
Source: J R Soc Interface. 2015 Oct 6;12(111):20150591. doi: 10.1098/rsif.2015.0591 (PMC4614498; doi:10.1098/rsif.2015.0591)
Supplement: Oil droplet morphological and refractive index measurements [file rsif20150591supp3.gz › Wilbyetal_data_fluxspectra/blue/angle_noellipsoid-theta-5-noellipsoid.dat]

flux1:	1.25	0.029595229939634	-0.00254827904532798
flux1:	1.2605527638191	0.0366299309320967	-0.00310746746920359
flux1:	1.27110552763819	0.0452056197162898	-0.00380438839599835
flux1:	1.28165829145729	0.0555750847214317	-0.00467330471376748
flux1:	1.29221105527638	0.0679990017447969	-0.0057936869637388
flux1:	1.30276381909548	0.0833926352103581	-0.00722539612822697
flux1:	1.31331658291457	0.102492222174759	-0.00901894751521438
flux1:	1.32386934673367	0.125732512362213	-0.0111848588684186
flux1:	1.33442211055276	0.154051271285964	-0.0137036443100995
flux1:	1.34497487437186	0.18780023615427	-0.0166505639907511
flux1:	1.35552763819095	0.227063742940582	-0.0202336306729301
flux1:	1.36608040201005	0.273652984554478	-0.0248367949625969
flux1:	1.37663316582914	0.329688931828085	-0.0306104662905421
flux1:	1.38718592964824	0.397131788519708	-0.0371373968534211
flux1:	1.39773869346734	0.479630249897091	-0.0439807179343336
flux1:	1.40829145728643	0.579432075851094	-0.0511393913257783
flux1:	1.41884422110553	0.696027155114872	-0.0595468648155338
flux1:	1.42939698492462	0.830943767979436	-0.0710897514745649
flux1:	1.43994974874372	0.987372397663217	-0.0868716422302578
flux1:	1.45050251256281	1.16935205223346	-0.105761358976996
flux1:	1.46105527638191	1.38611775872354	-0.125411240304604
flux1:	1.471608040201	1.64766188262117	-0.145378191453702
flux1:	1.4821608040201	1.95836269250094	-0.169052197784915
flux1:	1.49271356783919	2.32015743234391	-0.202251634753225
flux1:	1.50326633165829	2.73227652741082	-0.249156267586635
flux1:	1.51381909547739	3.19546746519408	-0.306359928853197
flux1:	1.52437185929648	3.72498582317426	-0.363882069517242
flux1:	1.53492462311558	4.34499496535558	-0.416582779052718
flux1:	1.54547738693467	5.07889654387255	-0.471290802649802
flux1:	1.55603015075377	5.95042156538626	-0.54326997555628
flux1:	1.56658291457286	6.96352829431649	-0.645197683642468
flux1:	1.57713567839196	8.09612219268788	-0.772217682319674
flux1:	1.58768844221105	9.34130921903497	-0.89960284676155
flux1:	1.59824120603015	10.7224626221899	-1.00662152710827
flux1:	1.60879396984924	12.2832958871274	-1.10641496112698
flux1:	1.61934673366834	14.1020893789715	-1.24131546597687
flux1:	1.62989949748744	16.2564368118143	-1.44751480824915
flux1:	1.64045226130653	18.7541097294715	-1.72617045724687
flux1:	1.65100502512563	21.544899824682	-2.03145183889749
flux1:	1.66155778894472	24.5675104210451	-2.30354597283367
flux1:	1.67211055276382	27.7993730936229	-2.54650683103294
flux1:	1.68266331658291	31.3337693644808	-2.84683124733217
flux1:	1.69321608040201	35.3583498421026	-3.29236980897361
flux1:	1.7037688442211	40.0399152634309	-3.88999761627333
flux1:	1.7143216080402	45.4497281360866	-4.54894522275644
flux1:	1.72487437185929	51.4787785585766	-5.12911766566395
flux1:	1.73542713567839	57.8660080355759	-5.57171317542109
flux1:	1.74597989949748	64.4888307913085	-6.01581848859116
flux1:	1.75653266331658	71.5297470310675	-6.6823788361248
flux1:	1.76708542713568	79.3526154347922	-7.63493344542798
flux1:	1.77763819095477	88.3737886169591	-8.73556500331544
flux1:	1.78819095477387	98.7885466955024	-9.74699567002513
flux1:	1.79874371859296	110.244063245838	-10.5081552628144
flux1:	1.80929648241206	122.076322875808	-11.2014727105126
flux1:	1.81984924623115	133.885358576087	-12.2913915729127
flux1:	1.83040201005025	145.87814387668	-14.0067047694516
flux1:	1.84095477386934	158.928817724516	-16.0912212949666
flux1:	1.85150753768844	174.037303276981	-18.0863348288222
flux1:	1.86206030150753	191.440120475378	-19.6605314517083
flux1:	1.87261306532663	210.401617005858	-20.9559367132519
flux1:	1.88316582914573	229.548581184556	-22.7084150539487
flux1:	1.89371859296482	247.633801071154	-25.436424794702
flux1:	1.90427135678392	264.983197027494	-28.6891575422151
flux1:	1.91482412060301	283.573694535913	-31.6037109113954
flux1:	1.92537688442211	305.001678583007	-33.6738198344152
flux1:	1.9359296482412	329.432585473547	-35.0959392608184
flux1:	1.9464824120603	355.686952410009	-36.9806581584945
flux1:	1.95703517587939	380.965273624679	-40.3136851833019
flux1:	1.96758793969849	402.932523047514	-44.5148768150951
flux1:	1.97814070351758	422.906066700977	-48.2106731151498
flux1:	1.98869346733668	444.248428477446	-50.8421502629111
flux1:	1.99924623115577	468.776504909235	-52.9084666342977
flux1:	2.00979899497487	496.315043338215	-55.8331244403946
flux1:	2.02035175879397	524.193651855149	-60.8649201783347
flux1:	2.03090452261306	547.515259578114	-67.0471921375494
flux1:	2.04145728643216	564.304560179984	-72.2210866529117
flux1:	2.05201005025125	578.208432980777	-75.7758027661361
flux1:	2.06256281407035	593.686023341161	-78.6460413666358
flux1:	2.07311557788944	611.983801772708	-82.4357166543848
flux1:	2.08366834170854	630.80129267101	-88.2204728781824
flux1:	2.09422110552764	644.483045030413	-94.5088830751731
flux1:	2.10477386934673	648.242692896411	-98.9176392560858
flux1:	2.11532663316583	643.907339315946	-101.37805603846
flux1:	2.12587939698492	637.345159141472	-103.527956831097
flux1:	2.13643216080402	631.19996519839	-107.119173282639
flux1:	2.14698492462311	622.876014494972	-112.503710126066
flux1:	2.15753768844221	607.004177297628	-117.672265765672
flux1:	2.16809045226131	579.603966715201	-121.005791121663
flux1:	2.1786432160804	542.165290522011	-123.508183387421
flux1:	2.1891959798995	499.514312667197	-127.078754921988
flux1:	2.19974874371859	453.041897523732	-132.358667146044
flux1:	2.21030150753769	399.943814201147	-137.963619824024
flux1:	2.22085427135678	338.857257758261	-142.135715140111
flux1:	2.23140703517588	272.623804518556	-145.193134528334
flux1:	2.24195979899497	206.208322215538	-148.439463429325
flux1:	2.25251256281407	144.762040377152	-151.880421526922
flux1:	2.26306532663317	93.4621256020534	-154.694082785067
flux1:	2.27361809045226	56.4937834148913	-156.560562515014
flux1:	2.28417085427136	34.4739273318355	-157.719969547593
flux1:	2.29472361809045	23.8102388808037	-158.407155802279
flux1:	2.30527638190955	19.4342395669786	-158.738913492713
flux1:	2.31582914572864	17.3543928354701	-158.861087315042
flux1:	2.32638190954774	15.2593804113386	-158.865122184075
flux1:	2.33693467336684	12.6665206143493	-158.801481117974
flux1:	2.34748743718593	10.3708020821172	-158.71339840655
flux1:	2.35804020100503	9.01604005857674	-158.580077228013
flux1:	2.36859296482412	8.6042049091525	-158.351096498699
flux1:	2.37914572864322	8.88760620220009	-157.933907826775
flux1:	2.38969849246231	9.39777912890892	-157.240754564827
flux1:	2.40025125628141	9.56521216618575	-156.229141642294
flux1:	2.4108040201005	9.11052853773098	-154.821552044958
flux1:	2.4213567839196	8.09418546076051	-152.936879324321
flux1:	2.4319095477387	6.80737888740757	-150.530411616042
flux1:	2.44246231155779	5.62069520737104	-147.605016787074
flux1:	2.45301507537689	4.72541429638318	-144.231799404261
flux1:	2.46356783919598	4.14386868552673	-140.501812693927
flux1:	2.47412060301508	3.87449023417041	-136.527931785323
flux1:	2.48467336683417	3.86633629445911	-132.428991930274
flux1:	2.49522613065327	4.06725151655488	-128.283982554876
flux1:	2.50577889447237	4.47192521382867	-124.149170010269
flux1:	2.51633165829146	5.02386533505853	-120.044639926175
flux1:	2.52688442211056	5.63613133967376	-115.971622398224
flux1:	2.53743718592965	6.23135938134059	-111.937973915929
flux1:	2.54798994974875	6.6827592421417	-107.932940894373
flux1:	2.55854271356784	6.89898924215035	-103.937162097505
flux1:	2.56909547738694	6.89740025786038	-99.9168449243132
flux1:	2.57964824120604	6.7223750589948	-95.8340959692866
flux1:	2.59020100502513	6.45848904017341	-91.680613182771
flux1:	2.60075376884423	6.2341812743163	-87.4607660379298
flux1:	2.61130653266332	6.11760322497505	-83.1934087459312
flux1:	2.62185929648242	6.14641600931678	-78.908215900039
flux1:	2.63241206030151	6.36857233730488	-74.6319206264007
flux1:	2.64296482412061	6.77169620706899	-70.4004800366176
flux1:	2.6535175879397	7.31834871446675	-66.2460930272973
flux1:	2.6640703517588	7.97899542038287	-62.1992085393357
flux1:	2.6746231155779	8.66097022743607	-58.29416431001
flux1:	2.68517587939699	9.2532862946362	-54.5529447794114
flux1:	2.69572864321609	9.68476989240045	-50.9883341660646
flux1:	2.70628140703518	9.8785168429993	-47.5967016623588
flux1:	2.71683417085428	9.80018270165273	-44.3636354691076
flux1:	2.72738693467337	9.50352944570836	-41.2841394933272
flux1:	2.73793969849247	9.05379304796505	-38.3553551637353
flux1:	2.74849246231157	8.52893268771562	-35.5741813896874
flux1:	2.75904522613066	8.03970077530427	-32.9317639804856
flux1:	2.76959798994976	7.65574883298135	-30.4119710735765
flux1:	2.78015075376885	7.41576753480691	-28.0067575158228
flux1:	2.79070351758795	7.36924450543189	-25.7147428958366
flux1:	2.80125628140704	7.52907660159727	-23.541119483941
flux1:	2.81180904522614	7.88755202638067	-21.4956623784976
flux1:	2.82236180904524	8.45496200391795	-19.5826110842104
flux1:	2.83291457286433	9.21041778004686	-17.8026807031923
flux1:	2.84346733668343	10.1100327929434	-16.1505686466905
flux1:	2.85402010050252	11.124008929333	-14.6179463495384
flux1:	2.86457286432162	12.1941261760668	-13.2023043279355
flux1:	2.87512562814071	13.2456939818337	-11.9037985305375
flux1:	2.88567839195981	14.2326277766132	-10.7221863394665
flux1:	2.8962311557789	15.0994073406004	-9.64951158671232
flux1:	2.906783919598	15.7841448395709	-8.66929698019603
flux1:	2.9173366834171	16.2639527870989	-7.76988678352441
flux1:	2.92788944723619	16.5251233457766	-6.94869493622172
flux1:	2.93844221105529	16.5599187830426	-6.20706988035524
flux1:	2.94899497487438	16.4014479564915	-5.54019545046342
flux1:	2.95954773869348	16.0802791855601	-4.93401801579758
flux1:	2.97010050251257	15.5993660017802	-4.37749071739499
flux1:	2.98065326633167	14.975468935091	-3.86911548700603
flux1:	2.99120603015077	14.2340710574957	-3.41299867714166
flux1:	3.00175879396986	13.4003501480984	-3.00957828770428
flux1:	3.01231155778896	12.5233577293517	-2.64988016945748
flux1:	3.02286432160805	11.64529449935	-2.32425943207635
flux1:	3.03341708542715	10.7703655190707	-2.02991691014456
flux1:	3.04396984924624	9.89734214351184	-1.76898863681026
flux1:	3.05452261306534	9.03181223302692	-1.54316190594161
flux1:	3.06507537688443	8.18031759423671	-1.34772311668261
flux1:	3.07562814070353	7.36724421156528	-1.17432547130534
flux1:	3.08618090452263	6.61800093138226	-1.01819968955319
flux1:	3.09673366834172	5.93112288059252	-0.879372351596399
flux1:	3.10728643216082	5.29666564669903	-0.759506849901829
flux1:	3.11783919597991	4.70819780919939	-0.657554263034106
flux1:	3.12839195979901	4.15758066391272	-0.569156650935752
flux1:	3.1389447236181	3.64935279244832	-0.490097828464634
flux1:	3.1494974874372	3.19630361451185	-0.418915948534611
flux1:	3.1600502512563	2.79676380223269	-0.356733856148565
flux1:	3.17060301507539	2.44255556978637	-0.304258315201757
flux1:	3.18115577889449	2.12868870909263	-0.260100308975884
flux1:	3.19170854271358	1.84595955413875	-0.22197426796933
flux1:	3.20226130653268	1.58964666227017	-0.18808549720736
flux1:	3.21281407035177	1.36465030003061	-0.158194951158496
flux1:	3.22336683417087	1.17068789334914	-0.132914632332417
flux1:	3.23391959798997	1.00254952811672	-0.112110124762799
flux1:	3.24447236180906	0.858312042879418	-0.0948668527445521
flux1:	3.25502512562816	0.733454408645458	-0.0800524321980476
flux1:	3.26557788944725	0.62235570325942	-0.0670004288882397
flux1:	3.27613065326635	0.525544149501921	-0.0557469241258603
flux1:	3.28668341708544	0.443440976082057	-0.0464029220194805
flux1:	3.29723618090454	0.373173189126965	-0.0388110045881832
flux1:	3.30778894472363	0.313870023159321	-0.0325297971287269
flux1:	3.31834170854273	0.264403027058325	-0.0271057522348586
flux1:	3.32889447236183	0.221541196716323	-0.0223899963705726
flux1:	3.33944723618092	0.184431559061938	-0.0183842650749489
flux1:	3.35000000000002	0.153409401414139	-0.0151025156876251
