# Supplementary material for: Optics of cone photoreceptors in the chicken (Gallus gallus domesticus)
Source: J R Soc Interface. 2015 Oct 6;12(111):20150591. doi: 10.1098/rsif.2015.0591 (PMC4614498; doi:10.1098/rsif.2015.0591)
Supplement: Oil droplet morphological and refractive index measurements [file rsif20150591supp3.gz › Wilbyetal_data_fluxspectra/blue/angle_os-theta-0-os.dat]

flux1:	1.25	0.0194039311317533	-0.0334487208093649
flux1:	1.2605527638191	0.0240381011394656	-0.0409091663008081
flux1:	1.27110552763819	0.0297165876021684	-0.0498142996361239
flux1:	1.28165829145729	0.0366596170271101	-0.060500655486292
flux1:	1.29221105527638	0.0451303486009022	-0.0734312973075567
flux1:	1.30276381909548	0.0554424872064786	-0.0892306516911396
flux1:	1.31331658291457	0.0679690780170102	-0.108714398760625
flux1:	1.32386934673367	0.0831526004282535	-0.132908483800283
flux1:	1.33442211055276	0.101516612242707	-0.163050951503962
flux1:	1.34497487437186	0.123679051339038	-0.20057100129423
flux1:	1.35552763819095	0.150367380878817	-0.2470449284182
flux1:	1.36608040201005	0.182435882838266	-0.304131012502779
flux1:	1.37663316582914	0.220885196579507	-0.373493206794232
flux1:	1.38718592964824	0.266884374152816	-0.456730765500882
flux1:	1.39773869346734	0.321795778356415	-0.555335939862198
flux1:	1.40829145728643	0.387202892286791	-0.670711198325277
flux1:	1.41884422110553	0.464941402158621	-0.804275195039523
flux1:	1.42939698492462	0.55713384241538	-0.957682363307886
flux1:	1.43994974874372	0.666227831793695	-1.13316797120163
flux1:	1.45050251256281	0.795038344457026	-1.33400279167662
flux1:	1.46105527638191	0.946794191658815	-1.56501990203746
flux1:	1.471608040201	1.12518869877019	-1.83314439627968
flux1:	1.4821608040201	1.33443505884491	-2.14783453345168
flux1:	1.49271356783919	1.57932630668963	-2.52133384185604
flux1:	1.50326633165829	1.86529982340547	-2.96862386627231
flux1:	1.51381909547739	2.19850676058165	-3.50699229057943
flux1:	1.52437185929648	2.5858859324111	-4.15516973363286
flux1:	1.53492462311558	3.03524196564292	-4.93206003178791
flux1:	1.54547738693467	3.55532783740388	-5.85520109909124
flux1:	1.55603015075377	4.15593084650052	-6.93919317951852
flux1:	1.56658291457286	4.84796171313532	-8.19443463036783
flux1:	1.57713567839196	5.64354653396575	-9.62654521158423
flux1:	1.58768844221105	6.55612010221047	-11.2368203467962
flux1:	1.59824120603015	7.60052017684744	-13.0239791493665
flux1:	1.60879396984924	8.79308173834456	-14.9872936537909
flux1:	1.61934673366834	10.1517290667424	-17.1309907296293
flux1:	1.62989949748744	11.6960649006896	-19.4695672247611
flux1:	1.64045226130653	13.4474546376392	-22.033344741576
flux1:	1.65100502512563	15.4291027422455	-24.8733212255291
flux1:	1.66155778894472	17.6661203022627	-28.0641455941672
flux1:	1.67211055276382	20.1855807163503	-31.7040430106003
flux1:	1.68266331658291	23.0165606483435	-35.9108197689438
flux1:	1.69321608040201	26.1901652824342	-40.8136230301149
flux1:	1.7037688442211	29.7395342714569	-46.5409330832598
flux1:	1.7143216080402	33.6998259719084	-53.2060364536714
flux1:	1.72487437185929	38.1081788150227	-60.8919073103303
flux1:	1.73542713567839	43.0036452583072	-69.6379585237148
flux1:	1.74597989949748	48.4270961014008	-79.4313683937898
flux1:	1.75653266331658	54.4210931805004	-90.2057379324469
flux1:	1.76708542713568	61.0297252099879	-101.849354952476
flux1:	1.77763819095477	68.2984057485268	-114.224188322538
flux1:	1.78819095477387	76.2736317160229	-127.194932556311
flux1:	1.79874371859296	85.0026989881148	-140.665035399867
flux1:	1.80929648241206	94.5333774311976	-154.614477928123
flux1:	1.81984924623115	104.913545408749	-169.132637262049
flux1:	1.83040201005025	116.190782825519	-184.439276655001
flux1:	1.84095477386934	128.411927228725	-200.887780006464
flux1:	1.85150753768844	141.622592164326	-218.946608292588
flux1:	1.86206030150753	155.866647447771	-239.157605747753
flux1:	1.87261306532663	171.185665999035	-262.073036217283
flux1:	1.88316582914573	187.61833570367	-288.177011052156
flux1:	1.89371859296482	205.199839590083	-317.801309310079
flux1:	1.90427135678392	223.961213114486	-351.049200916883
flux1:	1.91482412060301	243.928681942181	-387.742644865356
flux1:	1.92537688442211	265.122992135331	-427.40686714795
flux1:	1.9359296482412	287.558746692992	-469.301286564519
flux1:	1.9464824120603	311.243754717485	-512.49845362436
flux1:	1.95703517587939	336.178407192621	-556.004398511882
flux1:	1.96758793969849	362.355088429881	-598.906414270048
flux1:	1.97814070351758	389.757624030759	-640.52877112505
flux1:	1.98869346733668	418.36077575605	-680.572920303574
flux1:	1.99924623115577	448.1297871733	-719.217284995557
flux1:	2.00979899497487	479.019982956123	-757.153313420894
flux1:	2.02035175879397	510.976439113634	-795.540649241979
flux1:	2.03090452261306	543.933734227691	-835.876027234193
flux1:	2.04145728643216	577.815795282933	-879.785833567846
flux1:	2.05201005025125	612.535861083692	-928.76835152747
flux1:	2.06256281407035	647.996569376029	-983.923886432743
flux1:	2.07311557788944	684.090174197081	-1045.71609366111
flux1:	2.08366834170854	720.698899314212	-1113.80584462371
flux1:	2.09422110552764	757.695412751614	-1186.99042396632
flux1:	2.10477386934673	794.94341537699	-1263.2681865418
flux1:	2.11532663316583	832.298338252864	-1340.03270354831
flux1:	2.12587939698492	869.608133393959	-1414.38094431962
flux1:	2.13643216080402	906.714163789125	-1483.49938172567
flux1:	2.14698492462311	943.452199336753	-1545.07291419926
flux1:	2.15753768844221	979.653517133051	-1597.65026262321
flux1:	2.16809045226131	1015.14611991427	-1640.90079394794
flux1:	2.1786432160804	1049.75606807871	-1675.71214549585
flux1:	2.1891959798995	1083.3089042057	-1704.10335019299
flux1:	2.19974874371859	1115.63115519793	-1728.95747071481
flux1:	2.21030150753769	1146.55187268588	-1753.60566765605
flux1:	2.22085427135678	1175.90417112619	-1781.31802177743
flux1:	2.23140703517588	1203.52674214315	-1814.77285167886
flux1:	2.24195979899497	1229.26531323004	-1855.58530367132
flux1:	2.25251256281407	1252.97403885743	-1903.97405137055
flux1:	2.26306532663317	1274.51683177137	-1958.62907749953
flux1:	2.27361809045226	1293.76862612016	-2016.81401014712
flux1:	2.28417085427136	1310.61657662153	-2074.69676049686
flux1:	2.29472361809045	1324.96119215424	-2127.86218385213
flux1:	2.30527638190955	1336.71737101873	-2171.92915620097
flux1:	2.31582914572864	1345.81531424912	-2203.17771114444
flux1:	2.32638190954774	1352.2012839527	-2219.0916672356
flux1:	2.33693467336684	1355.83816279252	-2218.7346104548
flux1:	2.34748743718593	1356.70580444492	-2202.90001114994
flux1:	2.35804020100503	1354.80116925362	-2174.00754125832
flux1:	2.36859296482412	1350.13824805235	-2135.75496607629
flux1:	2.37914572864322	1342.74781092832	-2092.57540973925
flux1:	2.38969849246231	1332.67700430996	-2048.98444997721
flux1:	2.40025125628141	1319.98881547169	-2008.92198277512
flux1:	2.4108040201005	1304.76143091131	-1975.19416507686
flux1:	2.4213567839196	1287.0874806879	-1949.10030452714
flux1:	2.4319095477387	1267.07315854043	-1930.29603996661
flux1:	2.44246231155779	1244.837217282	-1916.90542447595
flux1:	2.45301507537689	1220.5098225703	-1905.85795827012
flux1:	2.46356783919598	1194.23127458135	-1893.39618173591
flux1:	2.47412060301508	1166.15062702047	-1875.67540996727
flux1:	2.48467336683417	1136.42422543416	-1849.36300066079
flux1:	2.49522613065327	1105.2142119317	-1812.14335531282
flux1:	2.50577889447237	1072.68703958787	-1763.04999630553
flux1:	2.51633165829146	1039.01201553318	-1702.57758495539
flux1:	2.52688442211056	1004.35989917505	-1632.56683811019
flux1:	2.53743718592965	968.901559803381	-1555.89471922351
flux1:	2.54798994974875	932.806679925889	-1476.03135080339
flux1:	2.55854271356784	896.242508813244	-1396.53914645099
flux1:	2.56909547738694	859.372661429287	-1320.59087973943
flux1:	2.57964824120604	822.35596438852	-1250.57442764921
flux1:	2.59020100502513	785.345376502927	-1187.83640918085
flux1:	2.60075376884423	748.487000284641	-1132.59574383243
flux1:	2.61130653266332	711.919205262558	-1084.03129059884
flux1:	2.62185929648242	675.771890712168	-1040.51926607512
flux1:	2.63241206030151	640.165888316615	-999.97117890262
flux1:	2.64296482412061	605.212503534263	-960.208663448547
flux1:	2.6535175879397	571.01319161441	-919.311740250059
flux1:	2.6640703517588	537.659343474667	-875.889385142659
flux1:	2.6746231155779	505.232169566071	-829.241249853564
flux1:	2.68517587939699	473.802674765249	-779.400024702823
flux1:	2.69572864321609	443.431710660042	-727.061539642624
flux1:	2.70628140703518	414.17011067876	-673.423870746549
flux1:	2.71683417085428	386.058911654456	-619.967061026171
flux1:	2.72738693467337	359.129656203793	-568.211961272909
flux1:	2.73793969849247	333.404780098233	-519.497995435586
flux1:	2.74849246231157	308.898075693905	-474.813597332531
flux1:	2.75904522613066	285.615213679526	-434.700726779782
flux1:	2.76959798994976	263.554313799241	-399.23875571123
flux1:	2.78015075376885	242.706544991479	-368.098291350322
flux1:	2.79070351758795	223.056737991693	-340.645657251672
flux1:	2.80125628140704	204.584005823455	-316.074545664127
flux1:	2.81180904522614	187.262361252519	-293.542108367109
flux1:	2.82236180904524	171.061326846001	-272.289858893358
flux1:	2.83291457286433	155.94653985987	-251.734267809108
flux1:	2.84346733668343	141.880344605866	-231.517669356155
flux1:	2.85402010050252	128.822369566645	-211.516718272848
flux1:	2.86457286432162	116.730087041319	-191.812977757508
flux1:	2.87512562814071	105.55934445456	-172.636295987769
flux1:	2.88567839195981	95.2648632150463	-154.294920089216
flux1:	2.8962311557789	85.8007013883305	-137.106248991219
flux1:	2.906783919598	77.1206730095391	-121.338995054751
flux1:	2.9173366834171	69.1787257364265	-107.173260899514
flux1:	2.92788944723619	61.9292776759942	-94.6808779318916
flux1:	2.93844221105529	55.3275123339365	-83.8250470297195
flux1:	2.94899497487438	49.3296369396563	-74.4761088103171
flux1:	2.95954773869348	43.8931054539396	-66.4385593781076
flux1:	2.97010050251257	38.9768061972099	-59.4834564514415
flux1:	2.98065326633167	34.541218162637	-53.3802509955551
flux1:	2.99120603015077	30.5485356727847	-47.9229525438129
flux1:	3.00175879396986	26.9627618120108	-42.9474770074662
flux1:	3.01231155778896	23.7497745300421	-38.3392287238618
flux1:	3.02286432160805	20.8773659000988	-34.0319295291342
flux1:	3.03341708542715	18.3152572125611	-29.9999577025056
flux1:	3.04396984924624	16.0350944681846	-26.2468206856724
flux1:	3.05452261306534	14.0104255315171	-22.7922962640836
flux1:	3.06507537688443	12.2166622626757	-19.6603463639916
flux1:	3.07562814070353	10.6310310604819	-16.8693792237104
flux1:	3.08618090452263	9.2325124482272	-14.4258750358
flux1:	3.09673366834172	8.00177238197196	-12.3216728772329
flux1:	3.10728643216082	6.92108731540578	-10.534573770934
flux1:	3.11783919597991	5.97426336093661	-9.03138723788417
flux1:	3.12839195979901	5.14655195294287	-7.77228277438338
flux1:	3.1389447236181	4.42456341992737	-6.71538968425035
flux1:	3.1494974874372	3.79617900798743	-5.82082107270973
flux1:	3.1600502512563	3.25046347513451	-5.0536434073247
flux1:	3.17060301507539	2.77757901860297	-4.38561379995229
flux1:	3.18115577889449	2.3687009263062	-3.79570888894159
flux1:	3.19170854271358	2.01593637040261	-3.26964436484655
flux1:	3.20226130653268	1.71224640981614	-2.79867015520067
flux1:	3.21281407035177	1.45137137131208	-2.37798329091222
flux1:	3.22336683417087	1.22776042465118	-2.00510150876495
flux1:	3.23391959798997	1.03650506342156	-1.67845685870818
flux1:	3.24447236180906	0.873276620510256	-1.39637469496584
flux1:	3.25502512562816	0.734268256124158	-1.15648153351889
flux1:	3.26557788944725	0.616141005989851	-0.955495785841299
flux1:	3.27613065326635	0.515973982789353	-0.789314998417049
flux1:	3.28668341708544	0.431218843330395	-0.65328697031712
flux1:	3.29723618090454	0.359658036176042	-0.542566217613242
flux1:	3.30778894472363	0.299366845841483	-0.452470857981957
flux1:	3.31834170854273	0.248679110938946	-0.378773344732316
flux1:	3.32889447236183	0.206156148464767	-0.317891425470801
flux1:	3.33944723618092	0.170558862401722	-0.266965992139169
flux1:	3.35000000000002	0.140822805645717	-0.223840001528124
