# Supplementary material for: Optics of cone photoreceptors in the chicken (Gallus gallus domesticus)
Source: J R Soc Interface. 2015 Oct 6;12(111):20150591. doi: 10.1098/rsif.2015.0591 (PMC4614498; doi:10.1098/rsif.2015.0591)
Supplement: Oil droplet morphological and refractive index measurements [file rsif20150591supp3.gz › Wilbyetal_data_fluxspectra/blue/angle_os-theta-10-os.dat]

flux1:	1.25	0.0193933596118503	-0.03122150405702
flux1:	1.2605527638191	0.0240377357154168	-0.038408971691705
flux1:	1.27110552763819	0.029731058002798	-0.0471432854940681
flux1:	1.28165829145729	0.0366948364798269	-0.0577939392412405
flux1:	1.29221105527638	0.0451937854260923	-0.0708328433662281
flux1:	1.30276381909548	0.0555434613502837	-0.0868513192964536
flux1:	1.31331658291457	0.0681190835469544	-0.106572142371472
flux1:	1.32386934673367	0.0833656881191293	-0.130854275106415
flux1:	1.33442211055276	0.101809780846614	-0.160688981094332
flux1:	1.34497487437186	0.124072660561428	-0.197188137121737
flux1:	1.35552763819095	0.150885603911474	-0.241568187205217
flux1:	1.36608040201005	0.183107113082732	-0.295135742147637
flux1:	1.37663316582914	0.221742430896641	-0.359283710334271
flux1:	1.38718592964824	0.267965547904231	-0.435508643591597
flux1:	1.39773869346734	0.323143926047859	-0.525460878534992
flux1:	1.40829145728643	0.388866160626308	-0.63103780701772
flux1:	1.41884422110553	0.466972818797181	-0.754525327687667
flux1:	1.42939698492462	0.559590674233673	-0.898784109855772
flux1:	1.43994974874372	0.669170548685612	-1.06746511591224
flux1:	1.45050251256281	0.798528977595914	-1.26522653742265
flux1:	1.46105527638191	0.950893872418873	-1.49791587647678
flux1:	1.471608040201	1.12995433744063	-1.77267776212876
flux1:	1.4821608040201	1.33991478284484	-2.09795395688877
flux1:	1.49271356783919	1.58555339566641	-2.4833544819877
flux1:	1.50326633165829	1.87228500488627	-2.93939805603058
flux1:	1.51381909547739	2.20622831789027	-3.47714769200226
flux1:	1.52437185929648	2.59427738245167	-4.10780007396689
flux1:	1.53492462311558	3.04417708959464	-4.84232501166635
flux1:	1.54547738693467	3.56460241576965	-5.69128106754655
flux1:	1.55603015075377	4.16524094940007	-6.66493985551186
flux1:	1.56658291457286	4.85687820433365	-7.77382425769761
flux1:	1.57713567839196	5.65148504642807	-9.02969699727664
flux1:	1.58768844221105	6.56230640270665	-10.4469427794328
flux1:	1.59824120603015	7.60395037427895	-12.0441894051657
flux1:	1.60879396984924	8.79247662406413	-13.8459289633683
flux1:	1.61934673366834	10.1454827609029	-15.8838457803535
flux1:	1.62989949748744	11.6821873554799	-18.1975288081864
flux1:	1.64045226130653	13.4235078877816	-20.8342576246051
flux1:	1.65100502512563	15.3921318168958	-23.8476274064456
flux1:	1.66155778894472	17.6125788455046	-27.2949436746224
flux1:	1.67211055276382	20.1112521082271	-31.2335886966132
flux1:	1.68266331658291	22.9164760587105	-35.7168819100599
flux1:	1.69321608040201	26.0585187416754	-40.7902337480536
flux1:	1.7037688442211	29.5695959000389	-46.4885200313247
flux1:	1.7143216080402	33.4838546149157	-52.835512106002
flux1:	1.72487437185929	37.8373340511798	-59.8459218036487
flux1:	1.73542713567839	42.6679007244655	-67.5302246278435
flux1:	1.74597989949748	48.0151560331686	-75.9019791665075
flux1:	1.75653266331658	53.9203135162864	-84.9868873293689
flux1:	1.76708542713568	60.4260432859093	-94.8323082004009
flux1:	1.77763819095477	67.5762815665803	-105.515418534753
flux1:	1.78819095477387	75.4160030770612	-117.147875713405
flux1:	1.79874371859296	83.9909545544227	-129.874948976596
flux1:	1.80929648241206	93.3473486326232	-143.867848384468
flux1:	1.81984924623115	103.531517417015	-159.309306455912
flux1:	1.83040201005025	114.589526263257	-176.374022072165
flux1:	1.84095477386934	126.566749147006	-195.206880770191
flux1:	1.85150753768844	139.50740692577	-215.902583795842
flux1:	1.86206030150753	153.454070905234	-238.490450894993
flux1:	1.87261306532663	168.447134318212	-262.927838389628
flux1:	1.88316582914573	184.524254022308	-289.104932144182
flux1:	1.89371859296482	201.71976616056	-316.862455132898
flux1:	1.90427135678392	220.06407982575	-346.02176057214
flux1:	1.91482412060301	239.583053537339	-376.423924463391
flux1:	1.92537688442211	260.297361945186	-407.971417811868
flux1:	1.9359296482412	282.22186079447	-440.663886229551
flux1:	1.9464824120603	305.364959505971	-474.619529487264
flux1:	1.95703517587939	329.728012610801	-510.075744263164
flux1:	1.96758793969849	355.304739905055	-547.366380249033
flux1:	1.97814070351758	382.080684993561	-586.876937710771
flux1:	1.98869346733668	410.032721520966	-628.98248555215
flux1:	1.99924623115577	439.128613393432	-673.97598812904
flux1:	2.00979899497487	469.326635613937	-721.997359537355
flux1:	2.02035175879397	500.57526261363	-772.975789031117
flux1:	2.03090452261306	532.812929987493	-826.598525166667
flux1:	2.04145728643216	565.967878834103	-882.316801600972
flux1:	2.05201005025125	599.958092976938	-939.393344706478
flux1:	2.06256281407035	634.691338564049	-996.987110278737
flux1:	2.07311557788944	670.06531726096	-1054.26243684639
flux1:	2.08366834170854	705.967940598157	-1110.50447144206
flux1:	2.09422110552764	742.277728308285	-1165.22159251262
flux1:	2.10477386934673	778.864331574829	-1218.21774644786
flux1:	2.11532663316583	815.589175708348	-1269.62131964791
flux1:	2.12587939698492	852.306213929477	-1319.86169351766
flux1:	2.13643216080402	888.862785422429	-1369.59083359622
flux1:	2.14698492462311	925.100568798964	-1419.55621459779
flux1:	2.15753768844221	960.856625457047	-1470.44249422647
flux1:	2.16809045226131	995.9645311791	-1522.70920953978
flux1:	2.1786432160804	1030.25559154084	-1576.45593983083
flux1:	2.1891959798995	1063.56013733981	-1631.34231049744
flux1:	2.19974874371859	1095.70889258329	-1686.57911858787
flux1:	2.21030150753769	1126.53439811333	-1740.99324674034
flux1:	2.22085427135678	1155.87247117825	-1793.15727641189
flux1:	2.23140703517588	1183.56367592878	-1841.56643379306
flux1:	2.24195979899497	1209.45477546369	-1884.83945443041
flux1:	2.25251256281407	1233.40014211571	-1921.91440698685
flux1:	2.26306532663317	1255.26310525013	-1952.20649934969
flux1:	2.27361809045226	1274.9172204688	-1975.6961038706
flux1:	2.28417085427136	1292.24745404604	-1992.92515975438
flux1:	2.29472361809045	1307.15127604494	-2004.89833258612
flux1:	2.30527638190955	1319.5396553764	-2012.90615273861
flux1:	2.31582914572864	1329.33795061208	-2018.30322960603
flux1:	2.32638190954774	1336.48668092846	-2022.28067492651
flux1:	2.33693467336684	1340.9421589815	-2025.66867830224
flux1:	2.34748743718593	1342.67696849868	-2028.79748340767
flux1:	2.35804020100503	1341.68026655586	-2031.43680411205
flux1:	2.36859296482412	1337.95789979408	-2032.82530063657
flux1:	2.37914572864322	1331.5323333856	-2031.79042329428
flux1:	2.38969849246231	1322.44239596726	-2026.9430795799
flux1:	2.40025125628141	1310.74285572098	-2016.91435856498
flux1:	2.4108040201005	1296.50384587979	-2000.58985898315
flux1:	2.4213567839196	1279.81015418496	-1977.29722985117
flux1:	2.4319095477387	1260.76039263647	-1946.91503162849
flux1:	2.44246231155779	1239.46605629666	-1909.89016538745
flux1:	2.45301507537689	1216.05047369495	-1867.16899086051
flux1:	2.46356783919598	1190.64765504874	-1820.05893658646
flux1:	2.47412060301508	1163.40104230968	-1770.04344690842
flux1:	2.48467336683417	1134.46216982681	-1718.57714790264
flux1:	2.49522613065327	1103.98925537642	-1666.89194204521
flux1:	2.50577889447237	1072.14574249877	-1615.84621822333
flux1:	2.51633165829146	1039.09882082379	-1565.84415791701
flux1:	2.52688442211056	1005.017954694	-1516.83833168364
flux1:	2.53743718592965	970.073442271857	-1468.40996979965
flux1:	2.54798994974875	934.435025211812	-1419.90459157686
flux1:	2.55854271356784	898.270563955766	-1370.5923186714
flux1:	2.56909547738694	861.744783756849	-1319.82336753607
flux1:	2.57964824120604	825.018097969107	-1267.15607751003
flux1:	2.59020100502513	788.245514136093	-1212.44245204161
flux1:	2.60075376884423	751.575626444134	-1155.86221098539
flux1:	2.61130653266332	715.149705359065	-1097.90206268864
flux1:	2.62185929648242	679.100894837727	-1039.28458083288
flux1:	2.63241206030151	643.553525579883	-980.860553642172
flux1:	2.64296482412061	608.622555298535	-923.486742650771
flux1:	2.6535175879397	574.413139478662	-867.913468558313
flux1:	2.6640703517588	541.020330600313	-814.701728449894
flux1:	2.6746231155779	508.528902683377	-764.180015351192
flux1:	2.68517587939699	477.013290371276	-716.441137481876
flux1:	2.69572864321609	446.537631267986	-671.372702715647
flux1:	2.70628140703518	417.155902993779	-628.712050021232
flux1:	2.71683417085428	388.912143778736	-588.115444045278
flux1:	2.72738693467337	361.840749575666	-549.230568168366
flux1:	2.73793969849247	335.966843202415	-511.760719518674
flux1:	2.74849246231157	311.306707836116	-475.510172100551
flux1:	2.75904522613066	287.868279511101	-440.404111535121
flux1:	2.76959798994976	265.65169150425	-406.4826519251
flux1:	2.78015075376885	244.649858991186	-373.874413855351
flux1:	2.79070351758795	224.849094234836	-342.758563029341
flux1:	2.80125628140704	206.229740768672	-313.324322393584
flux1:	2.81180904522614	188.76681399155	-285.734868781455
flux1:	2.82236180904524	172.430640029843	-260.099970085886
flux1:	2.83291457286433	157.187484528444	-236.459830172553
flux1:	2.84346733668343	143.00016436656	-214.781235330712
flux1:	2.85402010050252	129.828639215326	-194.965541258563
flux1:	2.86457286432162	117.630578403191	-176.866058468672
flux1:	2.87512562814071	106.361899398678	-160.31054142239
flux1:	2.88567839195981	95.9772759701491	-145.123728330198
flux1:	2.8962311557789	86.430611764886	-131.145665403557
flux1:	2.906783919598	77.6754763947173	-118.243447685051
flux1:	2.9173366834171	69.6655025334695	-106.316055917458
flux1:	2.92788944723619	62.3547414044973	-95.2933318758274
flux1:	2.93844221105529	55.6979766039719	-85.1306544759693
flux1:	2.94899497487438	49.6509973724651	-75.8009186024122
flux1:	2.95954773869348	44.1708317860074	-67.2853951663263
flux1:	2.97010050251257	39.2159425240387	-59.5650852105318
flux1:	2.98065326633167	34.746387717602	-52.614054390908
flux1:	2.99120603015077	30.7239485097764	-46.3957445029666
flux1:	3.00175879396986	27.1122263657729	-40.8624632981432
flux1:	3.01231155778896	23.8767122797681	-35.957456358701
flux1:	3.02286432160805	20.9848296016754	-31.6185069808374
flux1:	3.03341708542715	18.405953447073	-27.7819935559231
flux1:	3.04396984924624	16.1114088041144	-24.3866137337559
flux1:	3.05452261306534	14.0744496031646	-21.3763201286622
flux1:	3.06507537688443	12.2702219021909	-18.7022422810042
flux1:	3.07562814070353	10.6757133665384	-16.3235066747692
flux1:	3.08618090452263	9.26969144013518	-14.2069925530084
flux1:	3.09673366834172	8.0326328812534	-12.3262206308771
flux1:	3.10728643216082	6.9466462873387	-10.6597265933314
flux1:	3.11783919597991	5.99538949229246	-9.18933374678148
flux1:	3.12839195979901	5.16398366268365	-7.89867367621026
flux1:	3.1389447236181	4.43892511723193	-6.77214803101108
flux1:	3.1494974874372	3.80799628386007	-5.79436049819003
flux1:	3.1600502512563	3.26017701312033	-4.94994471233155
flux1:	3.17060301507539	2.78555693848999	-4.22367859039829
flux1:	3.18115577889449	2.37524994301563	-3.60077925957431
flux1:	3.19170854271358	2.02131145047494	-3.06728179411011
flux1:	3.20226130653268	1.71665890880788	-2.61040785696952
flux1:	3.21281407035177	1.45499609897049	-2.21884155528529
flux1:	3.22336683417087	1.23074150936803	-1.88285921927638
flux1:	3.23391959798997	1.0389608498273	-1.59430356833448
flux1:	3.24447236180906	0.875303976817037	-1.34643392841323
flux1:	3.25502512562816	0.735946161221618	-1.133704861732
flux1:	3.26557788944725	0.617533620795761	-0.951524079778687
flux1:	3.27613065326635	0.517133370583362	-0.79602553113302
flux1:	3.28668341708544	0.432187173543034	-0.663877314928718
flux1:	3.29723618090454	0.360469445165516	-0.552133770650415
flux1:	3.30778894472363	0.300049021753296	-0.458134734381112
flux1:	3.31834170854273	0.24925450077042	-0.379449525125451
flux1:	3.32889447236183	0.206642968855302	-0.313857099416601
flux1:	3.33944723618092	0.170971939016436	-0.259348657856699
flux1:	3.35000000000002	0.141174193112299	-0.21413807109477
