# Supplementary material for: Optics of cone photoreceptors in the chicken (Gallus gallus domesticus)
Source: J R Soc Interface. 2015 Oct 6;12(111):20150591. doi: 10.1098/rsif.2015.0591 (PMC4614498; doi:10.1098/rsif.2015.0591)
Supplement: Oil droplet morphological and refractive index measurements [file rsif20150591supp3.gz › Wilbyetal_data_fluxspectra/blue/angle_os-theta-15-os.dat]

flux1:	1.25	0.0191539629034226	-0.0283689909239824
flux1:	1.2605527638191	0.0237524314130209	-0.0349753158650115
flux1:	1.27110552763819	0.0293916766775215	-0.0430409214431796
flux1:	1.28165829145729	0.036291790585992	-0.0529018161886313
flux1:	1.29221105527638	0.0447157964944234	-0.0649730054048627
flux1:	1.30276381909548	0.0549772186835693	-0.0797586972745111
flux1:	1.31331658291457	0.0674488190717927	-0.0978593472070614
flux1:	1.32386934673367	0.0825726435508289	-0.119974809072436
flux1:	1.33442211055276	0.100871534930299	-0.146903899606508
flux1:	1.34497487437186	0.122962285591358	-0.179542111233992
flux1:	1.35552763819095	0.149570604580423	-0.218880782924928
flux1:	1.36608040201005	0.181548091081796	-0.266012281492773
flux1:	1.37663316582914	0.219891417702152	-0.322146960717186
flux1:	1.38718592964824	0.26576392236395	-0.388648241980683
flux1:	1.39773869346734	0.320519825386407	-0.467091772906956
flux1:	1.40829145728643	0.385731288500253	-0.559352658056734
flux1:	1.41884422110553	0.463218518719061	-0.667719971139686
flux1:	1.42939698492462	0.555083134614247	-0.795031001580765
flux1:	1.43994974874372	0.663744992880354	-0.944809986825157
flux1:	1.45050251256281	0.791982647987974	-1.12139000269845
flux1:	1.46105527638191	0.942977623488762	-1.32999520158037
flux1:	1.471608040201	1.12036262452149	-1.57676369891595
flux1:	1.4821608040201	1.32827378344653	-1.86869933077257
flux1:	1.49271356783919	1.57140701793305	-2.21355159292788
flux1:	1.50326633165829	1.85507849168261	-2.61963678065393
flux1:	1.51381909547739	2.18528911619164	-3.09563183110695
flux1:	1.52437185929648	2.56879298688214	-3.6503939687527
flux1:	1.53492462311558	3.01316950929661	-4.2928802215526
flux1:	1.54547738693467	3.52689890688341	-5.0322507957559
flux1:	1.55603015075377	4.1194407124738	-5.87822647771623
flux1:	1.56658291457286	4.80131466428597	-6.84172949108142
flux1:	1.57713567839196	5.58418336293452	-7.93577487320839
flux1:	1.58768844221105	6.48093590900105	-9.17651380809532
flux1:	1.59824120603015	7.50577153622973	-10.5842795114146
flux1:	1.60879396984924	8.67428220460457	-12.1844552001182
flux1:	1.61934673366834	10.0035329280974	-14.0079715355691
flux1:	1.62989949748744	11.5121384060277	-16.0912428984807
flux1:	1.64045226130653	13.2203344899622	-18.4753809884073
flux1:	1.65100502512563	15.1500427695154	-21.2046101237066
flux1:	1.66155778894472	17.324926387022	-24.3239680236594
flux1:	1.67211055276382	19.7704351789173	-27.8765944972617
flux1:	1.68266331658291	22.5138379695246	-31.9011189500641
flux1:	1.69321608040201	25.5842397854098	-36.4297655802754
flux1:	1.7037688442211	29.0125818162281	-41.4877494032198
flux1:	1.7143216080402	32.831621723526	-47.0943466629844
flux1:	1.72487437185929	37.0758920267708	-53.2657660249642
flux1:	1.73542713567839	41.7816344055558	-60.0196878977931
flux1:	1.74597989949748	46.9867075823283	-67.3810781908079
flux1:	1.75653266331658	52.7304667371534	-75.3885755248575
flux1:	1.76708542713568	59.0536124933333	-84.1003743976494
flux1:	1.77763819095477	65.9980074224432	-93.5981918159507
flux1:	1.78819095477387	73.6064585192936	-103.987837987508
flux1:	1.79874371859296	81.9224642575967	-115.395311798547
flux1:	1.80929648241206	90.9899250678501	-127.958220217772
flux1:	1.81984924623115	100.852816962946	-141.813405178247
flux1:	1.83040201005025	111.554828376507	-157.082558134898
flux1:	1.84095477386934	123.138960881295	-173.858054365407
flux1:	1.85150753768844	135.647095492408	-192.191275424605
flux1:	1.86206030150753	149.119526450643	-212.085559055648
flux1:	1.87261306532663	163.594465013986	-233.49575401804
flux1:	1.88316582914573	179.107516570866	-256.335963336171
flux1:	1.89371859296482	195.691134311246	-280.496021212003
flux1:	1.90427135678392	213.374053500481	-305.865347485449
flux1:	1.91482412060301	232.180711224958	-332.360480598385
flux1:	1.92537688442211	252.130656717574	-359.950785312501
flux1:	1.9359296482412	273.237958834158	-388.676519113435
flux1:	1.9464824120603	295.510618231162	-418.654859586561
flux1:	1.95703517587939	318.949992163645	-450.071907490634
flux1:	1.96758793969849	343.5502411218	-483.160974926306
flux1:	1.97814070351758	369.297806490407	-518.169044108321
flux1:	1.98869346733668	396.170927899483	-555.314494038976
flux1:	1.99924623115577	424.139209269513	-594.740888955453
flux1:	2.00979899497487	453.16324146338	-636.473995054562
flux1:	2.02035175879397	483.194288881134	-680.391144435041
flux1:	2.03090452261306	514.174047887771	-726.211751296801
flux1:	2.04145728643216	546.034484280582	-773.514089036292
flux1:	2.05201005025125	578.697757451725	-821.777261412634
flux1:	2.06256281407035	612.076239685961	-870.441250795822
flux1:	2.07311557788944	646.072637885375	-918.974570303382
flux1:	2.08366834170854	680.580224637331	-966.939049039625
flux1:	2.09422110552764	715.483184235831	-1014.04302431504
flux1:	2.10477386934673	750.657076032091	-1060.17552202085
flux1:	2.11532663316583	785.9694156634	-1105.41432112581
flux1:	2.12587939698492	821.280372123	-1150.00191838663
flux1:	2.13643216080402	856.443575632739	-1194.28783700141
flux1:	2.14698492462311	891.307030711259	-1238.64383178809
flux1:	2.15753768844221	925.714127455032	-1283.36735110564
flux1:	2.16809045226131	959.504742819816	-1328.59342479538
flux1:	2.1786432160804	992.516424044642	-1374.23305543817
flux1:	2.1891959798995	1024.5856444879	-1419.94855471351
flux1:	2.19974874371859	1055.54912016329	-1465.16765640005
flux1:	2.21030150753769	1085.24517394495	-1509.13276936417
flux1:	2.22085427135678	1113.51513094064	-1550.9798003055
flux1:	2.23140703517588	1140.20472654422	-1589.83936717431
flux1:	2.24195979899497	1165.16550805958	-1624.94878818706
flux1:	2.25251256281407	1188.25620937548	-1655.75658618101
flux1:	2.26306532663317	1209.34407949394	-1681.99713648808
flux1:	2.27361809045226	1228.30614771426	-1703.71660950774
flux1:	2.28417085427136	1245.03040915132	-1721.24316059833
flux1:	2.29472361809045	1259.41691698273	-1735.10927034052
flux1:	2.30527638190955	1271.37876930177	-1745.94480686203
flux1:	2.31582914572864	1280.84297849237	-1754.36164128468
flux1:	2.32638190954774	1287.75121264735	-1760.84656571358
flux1:	2.33693467336684	1292.06039874741	-1765.67458800045
flux1:	2.34748743718593	1293.743177564	-1768.85335294034
flux1:	2.35804020100503	1292.78820270424	-1770.10997498859
flux1:	2.36859296482412	1289.20027756916	-1768.92869221778
flux1:	2.37914572864322	1283.00032628207	-1764.63798714611
flux1:	2.38969849246231	1274.22519844822	-1756.53167148021
flux1:	2.40025125628141	1262.92730968232	-1743.9973559057
flux1:	2.4108040201005	1249.17412278405	-1726.62441792983
flux1:	2.4213567839196	1233.04747773063	-1704.27248825565
flux1:	2.4319095477387	1214.64277992456	-1677.09453358965
flux1:	2.44246231155779	1194.06805845186	-1645.51825108874
flux1:	2.45301507537689	1171.44290811685	-1610.19262724384
flux1:	2.46356783919598	1146.89732940895	-1571.906280685
flux1:	2.47412060301508	1120.57048227265	-1531.48598020541
flux1:	2.48467336683417	1092.60937043825	-1489.68947067906
flux1:	2.49522613065327	1063.1674728144	-1447.11273851221
flux1:	2.50577889447237	1032.40333955731	-1404.13196425469
flux1:	2.51633165829146	1000.47917042385	-1360.89186169556
flux1:	2.52688442211056	967.55939256783	-1317.33837564104
flux1:	2.53743718592965	933.809255773785	-1273.28212349853
flux1:	2.54798994974875	899.393462473336	-1228.47497704003
flux1:	2.55854271356784	864.474848999735	-1182.68544391784
flux1:	2.56909547738694	829.213134179671	-1135.76404492602
flux1:	2.57964824120604	793.763749050674	-1087.69285344258
flux1:	2.59020100502513	758.276759233587	-1038.61315284784
flux1:	2.60075376884423	722.895889550396	-988.825233410945
flux1:	2.61130653266332	687.757657177542	-938.758269896596
flux1:	2.62185929648242	652.990617474847	-888.915913302258
flux1:	2.63241206030151	618.714725188674	-839.810652042402
flux1:	2.64296482412061	585.040811702692	-791.902511413362
flux1:	2.6535175879397	552.070178457327	-745.553925725518
flux1:	2.6640703517588	519.894306038706	-701.005493351922
flux1:	2.6746231155779	488.594676794707	-658.371323626687
flux1:	2.68517587939699	458.242707978158	-617.650348040027
flux1:	2.69572864321609	428.89979073137	-578.750341305806
flux1:	2.70628140703518	400.617427913386	-541.521690554832
flux1:	2.71683417085428	373.437462688162	-505.796449449246
flux1:	2.72738693467337	347.392388397293	-471.425830230692
flux1:	2.73793969849247	322.505729284627	-438.30848669276
flux1:	2.74849246231157	298.792482188216	-406.404264949421
flux1:	2.75904522613066	276.259609439292	-375.732703368225
flux1:	2.76959798994976	254.906573678503	-346.35989709367
flux1:	2.78015075376885	234.725906356952	-318.379241925801
flux1:	2.79070351758795	215.703801603119	-291.890840252101
flux1:	2.80125628140704	197.820727198916	-266.982509063314
flux1:	2.81180904522614	181.052044721631	-243.71407997274
flux1:	2.82236180904524	165.368630452322	-222.106503884652
flux1:	2.83291457286433	150.737489013185	-202.137336054627
flux1:	2.84346733668343	137.122352509896	-183.743443302285
flux1:	2.85402010050252	124.484258424246	-166.83008371312
flux1:	2.86457286432162	112.782100876373	-151.283739745427
flux1:	2.87512562814071	101.973151209261	-136.985341103072
flux1:	2.88567839195981	92.0135446263195	-123.821161438475
flux1:	2.8962311557789	82.858730863175	-111.690131019581
flux1:	2.906783919598	74.4638875855332	-100.507601647766
flux1:	2.9173366834171	66.7842954591107	-90.2061557565891
flux1:	2.92788944723619	59.775674571519	-80.7340161391709
flux1:	2.93844221105529	53.3944821766339	-72.0515110136668
flux1:	2.94899497487438	47.5981719971239	-64.1262335722361
flux1:	2.95954773869348	42.3454160881467	-56.9278950872576
flux1:	2.97010050251257	37.5962905809762	-50.42402140977
flux1:	2.98065326633167	33.3124270104659	-44.5773442075141
flux1:	2.99120603015077	29.4571315303738	-39.3451073406399
flux1:	3.00175879396986	25.995474360875	-34.6799092916613
flux1:	3.01231155778896	22.8943519553269	-30.5314325785236
flux1:	3.02286432160805	20.1225245632256	-26.8484895725007
flux1:	3.03341708542715	17.6506316250679	-23.581040509798
flux1:	3.04396984924624	15.4511874515185	-20.6819956485823
flux1:	3.05452261306534	13.498559661973	-18.1086381926835
flux1:	3.06507537688443	11.768932615003	-15.8234919790025
flux1:	3.07562814070353	10.2402581095922	-13.7945195917605
flux1:	3.08618090452263	8.89219557529357	-11.9946922868874
flux1:	3.09673366834172	7.7060437252351	-10.4011377878601
flux1:	3.10728643216082	6.66466563381375	-8.99414422973091
flux1:	3.11783919597991	5.75240901156314	-7.75625077241787
flux1:	3.12839195979901	4.95502318650982	-6.67154027223961
flux1:	3.1389447236181	4.25957423582308	-5.72514896347327
flux1:	3.1494974874372	3.65435947642658	-4.90296594717294
flux1:	3.1600502512563	3.12882231913526	-4.19149656011184
flux1:	3.17060301507539	2.67346843233947	-3.5778699778713
flux1:	3.18115577889449	2.27978394873687	-3.04995807754982
flux1:	3.19170854271358	1.94015631707033	-2.59654821751191
flux1:	3.20226130653268	1.64779834380347	-2.20750195553833
flux1:	3.21281407035177	1.39667578486307	-1.87384726404761
flux1:	3.22336683417087	1.18143876691913	-1.58778574193769
flux1:	3.23391959798997	0.997357258591398	-1.3426277178947
flux1:	3.24447236180906	0.840260668228736	-1.13268209735452
flux1:	3.25502512562816	0.706481610291361	-0.953125225670038
flux1:	3.26557788944725	0.59280383290208	-0.799863842700129
flux1:	3.27613065326635	0.496414205121276	-0.669401451744481
flux1:	3.28668341708544	0.414858662043412	-0.558716897088911
flux1:	3.29723618090454	0.346001966749005	-0.465164073007688
flux1:	3.30778894472363	0.287991096034887	-0.386398724235566
flux1:	3.31834170854273	0.239222074063644	-0.320331917795266
flux1:	3.32889447236183	0.198310048336449	-0.265103674151981
flux1:	3.33944723618092	0.164062382758127	-0.219067859553793
flux1:	3.35000000000002	0.135454567067618	-0.180780905318226
