# Supplementary material for: Optics of cone photoreceptors in the chicken (Gallus gallus domesticus)
Source: J R Soc Interface. 2015 Oct 6;12(111):20150591. doi: 10.1098/rsif.2015.0591 (PMC4614498; doi:10.1098/rsif.2015.0591)
Supplement: Oil droplet morphological and refractive index measurements [file rsif20150591supp3.gz › Wilbyetal_data_fluxspectra/blue/angle_os-theta-20-os.dat]

flux1:	1.25	0.0186934371735676	-0.0230756394845152
flux1:	1.2605527638191	0.0231916734372075	-0.0285514994391536
flux1:	1.27110552763819	0.0287098269813226	-0.03525567222025
flux1:	1.28165829145729	0.0354637745885337	-0.0434588923318318
flux1:	1.29221105527638	0.0437114794938335	-0.0534900840137568
flux1:	1.30276381909548	0.0537603912020393	-0.0657450280572996
flux1:	1.31331658291457	0.0659759783264067	-0.0806942994643489
flux1:	1.32386934673367	0.0807915331081834	-0.0988901822879127
flux1:	1.33442211055276	0.0987193972568679	-0.120972766226231
flux1:	1.34497487437186	0.12036377391881	-0.147676006838232
flux1:	1.35552763819095	0.146435295803581	-0.179835003261935
flux1:	1.36608040201005	0.177767530764931	-0.218396345206928
flux1:	1.37663316582914	0.21533561835433	-0.264433923012329
flux1:	1.38718592964824	0.260277230671989	-0.319173229810325
flux1:	1.39773869346734	0.313916059589367	-0.384027564748994
flux1:	1.40829145728643	0.377788036831697	-0.460648792895949
flux1:	1.41884422110553	0.453670483816332	-0.550993323881931
flux1:	1.42939698492462	0.543614390109748	-0.657400530823556
flux1:	1.43994974874372	0.649980009593805	-0.782677132486395
flux1:	1.45050251256281	0.775475939573067	-0.930178754270047
flux1:	1.46105527638191	0.923201837408983	-1.10387932690993
flux1:	1.471608040201	1.09669489747613	-1.3084204530064
flux1:	1.4821608040201	1.2999801675049	-1.54913488453234
flux1:	1.49271356783919	1.53762475300026	-1.83204028268405
flux1:	1.50326633165829	1.814795896647	-2.16380329916012
flux1:	1.51381909547739	2.13732285192967	-2.55168120502315
flux1:	1.52437185929648	2.51176241469058	-3.00346030676679
flux1:	1.53492462311558	2.94546788030995	-3.52742358907761
flux1:	1.54547738693467	3.4466611030756	-4.13238674641423
flux1:	1.55603015075377	4.02450725139939	-4.82783630845782
flux1:	1.56658291457286	4.68919172193182	-5.62418417894095
flux1:	1.57713567839196	5.45199856496956	-6.53312788836402
flux1:	1.58768844221105	6.32538966339063	-7.56808597040907
flux1:	1.59824120603015	7.32308374804948	-8.74466677871379
flux1:	1.60879396984924	8.46013421415508	-10.0811223774153
flux1:	1.61934673366834	9.75300457524376	-11.5987243991056
flux1:	1.62989949748744	11.2196402221865	-13.3219744209215
flux1:	1.64045226130653	12.8795350488952	-15.278545231647
flux1:	1.65100502512563	14.7537913730855	-17.4988679436121
flux1:	1.66155778894472	16.8651714194008	-20.0153521003555
flux1:	1.67211055276382	19.23813855086	-22.8613330824086
flux1:	1.68266331658291	21.8988863029771	-26.0699338076334
flux1:	1.69321608040201	24.8753531470776	-29.673060220207
flux1:	1.7037688442211	28.1972208806481	-33.7007131987833
flux1:	1.7143216080402	31.8958944514713	-38.1807403258037
flux1:	1.72487437185929	36.0044609874566	-43.1391253903962
flux1:	1.73542713567839	40.557625873038	-48.6009273145944
flux1:	1.74597989949748	45.591623700058	-54.5919697110729
flux1:	1.75653266331658	51.1441020096902	-61.1412517575675
flux1:	1.76708542713568	57.2539759038016	-68.2837820477115
flux1:	1.77763819095477	63.961251672055	-76.0632408210406
flux1:	1.78819095477387	71.3068178153742	-84.5337395006078
flux1:	1.79874371859296	79.3322021350138	-93.7600996116725
flux1:	1.80929648241206	88.0792938010373	-103.816448350155
flux1:	1.81984924623115	97.5900298145548	-114.783297202641
flux1:	1.83040201005025	107.906045794651	-126.743425674431
flux1:	1.84095477386934	119.068291529294	-139.776835575002
flux1:	1.85150753768844	131.116612484353	-153.95502108591
flux1:	1.86206030150753	144.089299088887	-169.335071610446
flux1:	1.87261306532663	158.022606212732	-185.954662978294
flux1:	1.88316582914573	172.950246013617	-203.829411581212
flux1:	1.89371859296482	188.902857845294	-222.953866358261
flux1:	1.90427135678392	205.907459502656	-243.306455201909
flux1:	1.91482412060301	223.986884824573	-264.857420513581
flux1:	1.92537688442211	243.159213191428	-287.57792643103
flux1:	1.9359296482412	263.437197193485	-311.448578722204
flux1:	1.9464824120603	284.827695540844	-336.46630715796
flux1:	1.95703517587939	307.331118771376	-362.649119441603
flux1:	1.96758793969849	330.940895976441	-390.038028657283
flux1:	1.97814070351758	355.642971187292	-418.694710522183
flux1:	1.98869346733668	381.415338108702	-448.693197648442
flux1:	1.99924623115577	408.227622111965	-480.105091322367
flux1:	2.00979899497487	436.04071827604	-512.980211742643
flux1:	2.02035175879397	464.806493992947	-547.326928573263
flux1:	2.03090452261306	494.467564668686	-583.096968172381
flux1:	2.04145728643216	524.957150629665	-620.17781455722
flux1:	2.05201005025125	556.199022872829	-658.39313623454
flux1:	2.06256281407035	588.107544845779	-697.509964833132
flux1:	2.07311557788944	620.587816255427	-737.251630807836
flux1:	2.08366834170854	653.535923683536	-777.316717414214
flux1:	2.09422110552764	686.839301391886	-817.404352036845
flux1:	2.10477386934673	720.377203726711	-857.243735818353
flux1:	2.11532663316583	754.021288971945	-896.622050862391
flux1:	2.12587939698492	787.636312877486	-935.402765079256
flux1:	2.13643216080402	821.080928265265	-973.528220380819
flux1:	2.14698492462311	854.208585888378	-1011.00572414406
flux1:	2.15753768844221	886.868530108628	-1047.88186633833
flux1:	2.16809045226131	918.906881165698	-1084.21194478737
flux1:	2.1786432160804	950.167794422578	-1120.02950624896
flux1:	2.1891959798995	980.494685011793	-1155.3178226945
flux1:	2.19974874371859	1009.73150467271	-1189.98429961135
flux1:	2.21030150753769	1037.72405659787	-1223.84148684699
flux1:	2.22085427135678	1064.32133291181	-1256.60172810767
flux1:	2.23140703517588	1089.3768591075	-1287.89216824686
flux1:	2.24195979899497	1112.75002986262	-1317.29097207828
flux1:	2.25251256281407	1134.30742025586	-1344.37704739865
flux1:	2.26306532663317	1153.92405659035	-1368.77999459491
flux1:	2.27361809045226	1171.4846307768	-1390.21824789942
flux1:	2.28417085427136	1186.88464145008	-1408.52010938988
flux1:	2.29472361809045	1200.03144516038	-1423.62919923377
flux1:	2.30527638190955	1210.84520110291	-1435.59791852325
flux1:	2.31582914572864	1219.25969370771	-1444.56982330731
flux1:	2.32638190954774	1225.22301994624	-1450.74894595247
flux1:	2.33693467336684	1228.69813071481	-1454.35589334605
flux1:	2.34748743718593	1229.66321882945	-1455.57726991657
flux1:	2.35804020100503	1228.11194974325	-1454.52160099001
flux1:	2.36859296482412	1224.05353320368	-1451.19544435322
flux1:	2.37914572864322	1217.51263606731	-1445.50613227402
flux1:	2.38969849246231	1208.52913800764	-1437.28707370219
flux1:	2.40025125628141	1197.15773225125	-1426.33480439304
flux1:	2.4108040201005	1183.46737503934	-1412.44767378381
flux1:	2.4213567839196	1167.54058947665	-1395.46167758949
flux1:	2.4319095477387	1149.47263153955	-1375.28334836649
flux1:	2.44246231155779	1129.37052968931	-1351.91872150335
flux1:	2.45301507537689	1107.35201260447	-1325.49283439787
flux1:	2.46356783919598	1083.54434181264	-1296.25158684228
flux1:	2.47412060301508	1058.08306825798	-1264.54132513234
flux1:	2.48467336683417	1031.11073203266	-1230.76998800002
flux1:	2.49522613065327	1002.7755238583	-1195.36122450661
flux1:	2.50577889447237	973.229926379337	-1158.71416628623
flux1:	2.51633165829146	942.629351589906	-1121.17610884869
flux1:	2.52688442211056	911.130789733379	-1083.02796472349
flux1:	2.53743718592965	878.891484776116	-1044.47859235591
flux1:	2.54798994974875	846.067650602809	-1005.66563923124
flux1:	2.55854271356784	812.813242008081	-966.664142692943
flux1:	2.56909547738694	779.278794213227	-927.505063091766
flux1:	2.57964824120604	745.610343033346	-888.202407874094
flux1:	2.59020100502513	711.948436656761	-848.782402553596
flux1:	2.60075376884423	678.427247985575	-809.305872230219
flux1:	2.61130653266332	645.173793733957	-769.877880659292
flux1:	2.62185929648242	612.307264640147	-730.644717003844
flux1:	2.63241206030151	579.938468809516	-691.783106823995
flux1:	2.64296482412061	548.169388054832	-653.487107950703
flux1:	2.6535175879397	517.09284605764	-615.95528490862
flux1:	2.6640703517588	486.792285615352	-579.377793459822
flux1:	2.6746231155779	457.341651091856	-543.922706433258
flux1:	2.68517587939699	428.805371650083	-509.723086610503
flux1:	2.69572864321609	401.238439537499	-476.868390701152
flux1:	2.70628140703518	374.686576854939	-445.403373665206
flux1:	2.71683417085428	349.186483636142	-415.334711154525
flux1:	2.72738693467337	324.766158875116	-386.642288291925
flux1:	2.73793969849247	301.445285690811	-359.290889923018
flux1:	2.74849246231157	279.235671517237	-333.239417291756
flux1:	2.75904522613066	258.14173367464	-308.447222374452
flux1:	2.76959798994976	238.161020981434	-284.878628800047
flux1:	2.78015075376885	219.284762317191	-262.506393635613
flux1:	2.79070351758795	201.498433233452	-241.313638484873
flux1:	2.80125628140704	184.782332547456	-221.293166120178
flux1:	2.81180904522614	169.112161403377	-202.443801518192
flux1:	2.82236180904524	154.459597846378	-184.764828331657
flux1:	2.83291457286433	140.792860902094	-168.250501936574
flux1:	2.84346733668343	128.077258688608	-152.886301621683
flux1:	2.85402010050252	116.275715724298	-138.64739872047
flux1:	2.86457286432162	105.349275430845	-125.498749986037
flux1:	2.87512562814071	95.2575743035576	-113.395967156921
flux1:	2.88567839195981	85.959284905382	-102.286571456439
flux1:	2.8962311557789	77.4125256043927	-92.1117688644896
flux1:	2.906783919598	69.5752354762276	-82.8089358832707
flux1:	2.9173366834171	62.4055135185283	-74.3145996370717
flux1:	2.92788944723619	55.8619219761015	-66.5672697898187
flux1:	2.93844221105529	49.9037539980661	-59.5094465293014
flux1:	2.94899497487438	44.4912664020236	-53.0885167606676
flux1:	2.95954773869348	39.5858786876559	-47.256734663214
flux1:	2.97010050251257	35.1503396585541	-41.9707225354879
flux1:	2.98065326633167	31.1488633302708	-37.1908371430859
flux1:	2.99120603015077	27.5472359558641	-32.8805110189763
flux1:	3.00175879396986	24.3128961169781	-29.0055407311742
flux1:	3.01231155778896	21.4149900254447	-25.5333371533171
flux1:	3.02286432160805	18.8244042353023	-22.4322752022487
flux1:	3.03341708542715	16.5137780194648	-19.6713251898013
flux1:	3.04396984924624	14.4574977309921	-17.2200543849313
flux1:	3.05452261306534	12.6316754003168	-15.0489299972917
flux1:	3.06507537688443	11.0141137595427	-13.1297504624278
flux1:	3.07562814070353	9.58425980798264	-11.4360399647038
flux1:	3.08618090452263	8.32314887562875	-9.94332572010511
flux1:	3.09673366834172	7.21334102097656	-8.62929744531671
flux1:	3.10728643216082	6.2388514693406	-7.47387499091042
flux1:	3.11783919597991	5.38507663368451	-6.45919221345488
flux1:	3.12839195979901	4.63871713317458	-5.56948607116911
flux1:	3.1389447236181	3.98769908229024	-4.79088968172123
flux1:	3.1494974874372	3.42109476509069	-4.11115894641999
flux1:	3.1600502512563	2.92904367576234	-3.51938686245561
flux1:	3.17060301507539	2.50267476147749	-3.00575717097746
flux1:	3.18115577889449	2.13403056031766	-2.56136310220684
flux1:	3.19170854271358	1.81599380722693	-2.17808824687004
flux1:	3.20226130653268	1.54221696225593	-1.8485313537462
flux1:	3.21281407035177	1.30705500789081	-1.56595782501597
flux1:	3.22336683417087	1.10550177373107	-1.32426837383403
flux1:	3.23391959798997	0.933129963226772	-1.11797952695255
flux1:	3.24447236180906	0.786034982578049	-0.94220950445911
flux1:	3.25502512562816	0.66078261075186	-0.792660452237514
flux1:	3.26557788944725	0.554360494497418	-0.665589023734225
flux1:	3.27613065326635	0.464133403491257	-0.557762653096155
flux1:	3.28668341708544	0.387802144144157	-0.466404903777469
flux1:	3.29723618090454	0.323366000326802	-0.389136615683833
flux1:	3.30778894472363	0.269088542995871	-0.323919050803649
flux1:	3.31834170854273	0.223466635303225	-0.269002537938701
flux1:	3.32889447236183	0.185202447995688	-0.22288175211811
flux1:	3.33944723618092	0.153178289691087	-0.184257669852171
flux1:	3.35000000000002	0.126434055532318	-0.152006131168319
