# Supplementary material for: Optics of cone photoreceptors in the chicken (Gallus gallus domesticus)
Source: J R Soc Interface. 2015 Oct 6;12(111):20150591. doi: 10.1098/rsif.2015.0591 (PMC4614498; doi:10.1098/rsif.2015.0591)
Supplement: Oil droplet morphological and refractive index measurements [file rsif20150591supp3.gz › Wilbyetal_data_fluxspectra/blue/angle_os-theta-25-os.dat]

flux1:	1.25	0.0179583964403761	-0.0181721618953831
flux1:	1.2605527638191	0.0222853395997705	-0.0224989876608786
flux1:	1.27110552763819	0.0275939776453432	-0.0277919564713077
flux1:	1.28165829145729	0.0340920494048798	-0.0342571301926111
flux1:	1.29221105527638	0.0420277432455123	-0.0421438401714582
flux1:	1.30276381909548	0.0516967933604973	-0.0517523178547292
flux1:	1.31331658291457	0.0634506588540058	-0.0634414726250847
flux1:	1.32386934673367	0.077705918715541	-0.0776365370901337
flux1:	1.33442211055276	0.0949550255280848	-0.0948364590582063
flux1:	1.34497487437186	0.11577857399565	-0.115621124407434
flux1:	1.35552763819095	0.140859247665843	-0.140658742942346
flux1:	1.36608040201005	0.170997616331568	-0.170714140291738
flux1:	1.37663316582914	0.207129967075235	-0.206659300433592
flux1:	1.38718592964824	0.250348354548494	-0.249488261686265
flux1:	1.39773869346734	0.301923061421601	-0.300339062052059
flux1:	1.40829145728643	0.363327663335095	-0.36052534068506
flux1:	1.41884422110553	0.436266886926055	-0.431579202925773
flux1:	1.42939698492462	0.522707446521065	-0.515305145412001
flux1:	1.43994974874372	0.62491203593684	-0.61384286511407
flux1:	1.45050251256281	0.745476632838629	-0.729735383340254
flux1:	1.46105527638191	0.887371255599579	-0.865998178378293
flux1:	1.471608040201	1.05398428479389	-1.02618457943309
flux1:	1.4821608040201	1.24917042416718	-1.21444197931318
flux1:	1.49271356783919	1.47730233822824	-1.43555277173486
flux1:	1.50326633165829	1.7433259537066	-1.69495498919319
flux1:	1.51381909547739	2.05281935427278	-1.99874199847811
flux1:	1.52437185929648	2.41205513755956	-2.3536483920929
flux1:	1.53492462311558	2.82806603110608	-2.76703757627292
flux1:	1.54547738693467	3.30871348296742	-3.24691079688645
flux1:	1.55603015075377	3.86275885586772	-3.80195470878238
flux1:	1.56658291457286	4.49993675574381	-4.4416364627143
flux1:	1.57713567839196	5.23102991556088	-5.17634711110266
flux1:	1.58768844221105	6.06794493915795	-6.01759077597849
flux1:	1.59824120603015	7.02378808757761	-6.97821693105196
flux1:	1.60879396984924	8.11294015330247	-8.07268909819548
flux1:	1.61934673366834	9.35112933240026	-9.31736807588217
flux1:	1.62989949748744	10.7555008679578	-10.7307639026784
flux1:	1.64045226130653	12.3446820802548	-12.3336934690606
flux1:	1.65100502512563	14.1388412545538	-14.1492874841289
flux1:	1.66155778894472	16.1597387099579	-16.2028263604466
flux1:	1.67211055276382	18.4307682012813	-18.5214324081628
flux1:	1.68266331658291	20.9769866772783	-21.1336756144499
flux1:	1.69321608040201	23.8251302927915	-24.0691460959423
flux1:	1.7037688442211	27.0036144443695	-27.358022085778
flux1:	1.7143216080402	30.5425155629118	-31.0306553953848
flux1:	1.72487437185929	34.4735323606995	-35.1172327997327
flux1:	1.73542713567839	38.8299242176624	-39.6476311562143
flux1:	1.74597989949748	43.6464245003195	-44.6516057835653
flux1:	1.75653266331658	48.9591266782715	-50.1593815460617
flux1:	1.76708542713568	54.8053412304042	-56.2025650842469
flux1:	1.77763819095477	61.2234215990834	-62.8151536691055
flux1:	1.78819095477387	68.2525576477662	-70.0343833753728
flux1:	1.79874371859296	75.9325354037009	-77.9012641350696
flux1:	1.80929648241206	84.3034623337893	-86.4608022699884
flux1:	1.81984924623115	93.4054577576603	-95.7619694432161
flux1:	1.83040201005025	103.278308549663	-105.857379817301
flux1:	1.84095477386934	113.961090891288	-116.802480748528
flux1:	1.85150753768844	125.491759276331	-128.654041622339
flux1:	1.86206030150753	137.906704663445	-141.467955872425
flux1:	1.87261306532663	151.240284315374	-155.296740707841
flux1:	1.88316582914573	165.524326346417	-170.187341310802
flux1:	1.89371859296482	180.787612813068	-186.179689056658
flux1:	1.90427135678392	197.055345805045	-203.305987581261
flux1:	1.91482412060301	214.348601491647	-221.590269824472
flux1:	1.92537688442211	232.683777906157	-241.047759691796
flux1:	1.9359296482412	252.072042672395	-261.684027411146
flux1:	1.9464824120603	272.518787259243	-283.494455349444
flux1:	1.95703517587939	294.023095040923	-306.464604712122
flux1:	1.96758793969849	316.577230614542	-330.571526430064
flux1:	1.97814070351758	340.166158223029	-355.78530053821
flux1:	1.98869346733668	364.767097817606	-382.069815732034
flux1:	1.99924623115577	390.349127378397	-409.382371070917
flux1:	2.00979899497487	416.872840578318	-437.672697191115
flux1:	2.02035175879397	444.290069274072	-466.882564259522
flux1:	2.03090452261306	472.543679823562	-496.946642837085
flux1:	2.04145728643216	501.567452063496	-527.794002477187
flux1:	2.05201005025125	531.286049053231	-559.348655071018
flux1:	2.06256281407035	561.615084085695	-591.527846412069
flux1:	2.07311557788944	592.461290459844	-624.238320726326
flux1:	2.08366834170854	623.722797911099	-657.372357942287
flux1:	2.09422110552764	655.289517715725	-690.805665306929
flux1:	2.10477386934673	687.043637611081	-724.397896134309
flux1:	2.11532663316583	718.860226066279	-757.994780693108
flux1:	2.12587939698492	750.607943828423	-791.430216879177
flux1:	2.13643216080402	782.149859758333	-824.527835700518
flux1:	2.14698492462311	813.344365762756	-857.103485023924
flux1:	2.15753768844221	844.046183609497	-888.970841838106
flux1:	2.16809045226131	874.107454880533	-919.9508754879
flux1:	2.1786432160804	903.378902648954	-949.883026578594
flux1:	2.1891959798995	931.711051900607	-978.634010623079
flux1:	2.19974874371859	958.955494822479	-1006.10083278086
flux1:	2.21030150753769	984.966185454854	-1032.20752948145
flux1:	2.22085427135678	1009.60074812338	-1056.89803870468
flux1:	2.23140703517588	1032.72178397157	-1080.12820095894
flux1:	2.24195979899497	1054.19815890683	-1101.85802781668
flux1:	2.25251256281407	1073.9062566727	-1122.04312171952
flux1:	2.26306532663317	1091.73118051156	-1140.62397940539
flux1:	2.27361809045226	1107.56788623946	-1157.51440550481
flux1:	2.28417085427136	1121.32223073582	-1172.59333601707
flux1:	2.29472361809045	1132.91192036286	-1185.7050718184
flux1:	2.30527638190955	1142.26734471437	-1196.6700385103
flux1:	2.31582914572864	1149.33228366594	-1205.30348605393
flux1:	2.32638190954774	1154.06447704974	-1211.43636430716
flux1:	2.33693467336684	1156.43604817197	-1214.93305785838
flux1:	2.34748743718593	1156.43377532867	-1215.70384199114
flux1:	2.35804020100503	1154.05920693909	-1213.71280138548
flux1:	2.36859296482412	1149.32861851776	-1208.9821425247
flux1:	2.37914572864322	1142.27281306588	-1201.59171725394
flux1:	2.38969849246231	1132.93676848086	-1191.67090617026
flux1:	2.40025125628141	1121.37913890547	-1179.38131533155
flux1:	2.4108040201005	1107.67161990809	-1164.89286297782
flux1:	2.4213567839196	1091.89818849464	-1148.35989423652
flux1:	2.4319095477387	1074.15423087834	-1129.90476961172
flux1:	2.44246231155779	1054.54557162108	-1109.61314459479
flux1:	2.45301507537689	1033.18741715248	-1087.54018579744
flux1:	2.46356783919598	1010.20322755391	-1063.72362504928
flux1:	2.47412060301508	985.723530571422	-1038.1994897775
flux1:	2.48467336683417	959.884691860519	-1011.01835177611
flux1:	2.49522613065327	932.827657180123	-982.261319874963
flux1:	2.50577889447237	904.696682631075	-952.054214918889
flux1:	2.51633165829146	875.638069152764	-920.576375447093
flux1:	2.52688442211056	845.798918049239	-888.059833818832
flux1:	2.53743718592965	815.325922658628	-854.776795569881
flux1:	2.54798994974875	784.364209569374	-821.017606715849
flux1:	2.55854271356784	753.056241481356	-787.065041031598
flux1:	2.56909547738694	721.540791174166	-753.171498085895
flux1:	2.57964824120604	689.951994668512	-719.543462417429
flux1:	2.59020100502513	658.418490964797	-686.334291683253
flux1:	2.60075376884423	627.062654102953	-653.644293229571
flux1:	2.61130653266332	595.999922775714	-621.526811810171
flux1:	2.62185929648242	565.338231803404	-589.999606358695
flux1:	2.63241206030151	535.177547549787	-559.060594657941
flux1:	2.64296482412061	505.609507964993	-528.705657069501
flux1:	2.6535175879397	476.717165918031	-498.944667536548
flux1:	2.6640703517588	448.574832060072	-469.811770341377
flux1:	2.6746231155779	421.248012540398	-441.367693513105
flux1:	2.68517587939699	394.793435742563	-413.694655268886
flux1:	2.69572864321609	369.259161308748	-386.886564215419
flux1:	2.70628140703518	344.68476502518	-361.037725512764
flux1:	2.71683417085428	321.101592670927	-336.232398579904
flux1:	2.72738693467337	298.533075525309	-312.536390068097
flux1:	2.73793969849247	276.995100396728	-289.991282606757
flux1:	2.74849246231157	256.496426288127	-268.611907644723
flux1:	2.75904522613066	237.039139498244	-248.387629719933
flux1:	2.76959798994976	218.619139216525	-229.287385489565
flux1:	2.78015075376885	201.226645371851	-211.267345552036
flux1:	2.79070351758795	184.846720941322	-194.279209435133
flux1:	2.80125628140704	169.459801677064	-178.277101633389
flux1:	2.81180904522614	155.042226407714	-163.221827899839
flux1:	2.82236180904524	141.56676188016	-149.082337328401
flux1:	2.83291457286433	129.003116834365	-135.83499565299
flux1:	2.84346733668343	117.318440270628	-123.461464197149
flux1:	2.85402010050252	106.477799722696	-111.945809108158
flux1:	2.86457286432162	96.4446359980557	-101.271307599143
flux1:	2.87512562814071	87.1811912521499	-91.4174443090821
flux1:	2.88567839195981	78.6489081778778	-82.3576787390826
flux1:	2.8962311557789	70.8087986557974	-74.0584827801263
flux1:	2.906783919598	63.6217806235779	-66.4798117002964
flux1:	2.9173366834171	57.0489826661108	-59.5767323681702
flux1:	2.92788944723619	51.0520161501858	-53.3016349854198
flux1:	2.93844221105529	45.5932150386747	-47.6064375321714
flux1:	2.94899497487438	40.6358440760578	-42.4443963831659
flux1:	2.95954773869348	36.1442762352525	-37.7713849864473
flux1:	2.97010050251257	32.0841406197432	-33.5466542900011
flux1:	2.98065326633167	28.4224424422289	-29.7331269096935
flux1:	2.99120603015077	25.1276567870756	-26.2972765922324
flux1:	3.00175879396986	22.1697980621702	-23.2086754424367
flux1:	3.01231155778896	19.520467236095	-20.439354350232
flux1:	3.02286432160805	17.1528788669413	-17.9631632769036
flux1:	3.03341708542715	15.0418699855037	-15.7552916602855
flux1:	3.04396984924624	13.1638929098069	-13.7920218435608
flux1:	3.05452261306534	11.4969939176643	-12.0506911747084
flux1:	3.06507537688443	10.0207797195672	-10.5097819600273
flux1:	3.07562814070353	8.71637361689182	-9.1490566269369
flux1:	3.08618090452263	7.56636307342977	-7.94968525221294
flux1:	3.09673366834172	6.55474039819724	-6.8943412773396
flux1:	3.10728643216082	5.66683810412894	-5.96725302631691
flux1:	3.11783919597991	4.88926032672246	-5.1541999812296
flux1:	3.12839195979901	4.20981160699927	-4.44244738527343
flux1:	3.1389447236181	3.61742417426102	-3.82062608230187
flux1:	3.1494974874372	3.10208470380512	-3.27857980405707
flux1:	3.1600502512563	2.65476144417086	-2.80720873385441
flux1:	3.17060301507539	2.26733245601756	-2.3983322464254
flux1:	3.18115577889449	1.93251558468674	-2.0445803267951
flux1:	3.19170854271358	1.64380071512345	-1.73931115518935
flux1:	3.20226130653268	1.39538472533538	-1.47654720945015
flux1:	3.21281407035177	1.18210946311815	-1.25092311896124
flux1:	3.22336683417087	0.999403003758632	-1.05764129699298
flux1:	3.23391959798997	0.843224340922345	-0.892432774521383
flux1:	3.24447236180906	0.710011603114302	-0.751520375285572
flux1:	3.25502512562816	0.596633839268042	-0.631581214157983
flux1:	3.26557788944725	0.500346346251693	-0.529706657989162
flux1:	3.27613065326635	0.418749480530987	-0.443360063690876
flux1:	3.28668341708544	0.349750865128557	-0.370334431469711
flux1:	3.29723618090454	0.291530860417624	-0.308712488946883
flux1:	3.30778894472363	0.242511156079662	-0.256830851388997
flux1:	3.31834170854273	0.201326324069784	-0.213248628834583
flux1:	3.32889447236183	0.166798151646967	-0.176720017199793
flux1:	3.33944723618092	0.137912575962138	-0.146170264850543
flux1:	3.35000000000002	0.113799035885797	-0.120674567987789
