# Supplementary material for: Optics of cone photoreceptors in the chicken (Gallus gallus domesticus)
Source: J R Soc Interface. 2015 Oct 6;12(111):20150591. doi: 10.1098/rsif.2015.0591 (PMC4614498; doi:10.1098/rsif.2015.0591)
Supplement: Oil droplet morphological and refractive index measurements [file rsif20150591supp3.gz › Wilbyetal_data_fluxspectra/blue/angle_os-theta-30-os.dat]

flux1:	1.25	0.0169148509231594	-0.0152333720335248
flux1:	1.2605527638191	0.0209916270515555	-0.0189102640911857
flux1:	1.27110552763819	0.0259931268194549	-0.0234135427871968
flux1:	1.28165829145729	0.0321148791863197	-0.0289174899805408
flux1:	1.29221105527638	0.039590436509734	-0.0356316477622223
flux1:	1.30276381909548	0.0486980347115366	-0.0438067370176074
flux1:	1.31331658291457	0.0597682680374084	-0.0537407574823791
flux1:	1.32386934673367	0.0731929041484438	-0.0657851525087778
flux1:	1.33442211055276	0.0894349717415323	-0.0803510457997336
flux1:	1.34497487437186	0.109040267522873	-0.0979157412730326
flux1:	1.35552763819095	0.132650436368772	-0.119029851712565
flux1:	1.36608040201005	0.161017783956549	-0.144325719483031
flux1:	1.37663316582914	0.195021994935516	-0.174528133908776
flux1:	1.38718592964824	0.235688931045202	-0.210468637926004
flux1:	1.39773869346734	0.284211686050228	-0.253104806857161
flux1:	1.40829145728643	0.341974083738844	-0.303545425769063
flux1:	1.41884422110553	0.410576796815681	-0.363081599720883
flux1:	1.42939698492462	0.491866261057259	-0.433222719290852
flux1:	1.43994974874372	0.587966558907627	-0.515735303138067
flux1:	1.45050251256281	0.701314423487516	-0.612682577609796
flux1:	1.46105527638191	0.834697500899541	-0.726463019966339
flux1:	1.471608040201	0.991295993008208	-0.859846778069197
flux1:	1.4821608040201	1.17472776042942	-1.01600956766122
flux1:	1.49271356783919	1.38909693980982	-1.19856432463
flux1:	1.50326633165829	1.63904609258429	-1.41159234876922
flux1:	1.51381909547739	1.92981183675397	-1.65967791188097
flux1:	1.52437185929648	2.26728387069915	-1.94795255505208
flux1:	1.53492462311558	2.65806723096145	-2.28215571237393
flux1:	1.54547738693467	3.10954753003499	-2.66871472705789
flux1:	1.55603015075377	3.62995885289565	-3.1148401967124
flux1:	1.56658291457286	4.2284538830022	-3.62862448249628
flux1:	1.57713567839196	4.91517569857319	-4.21912627414899
flux1:	1.58768844221105	5.70133058560195	-4.89642515396297
flux1:	1.59824120603015	6.59926106329762	-5.67163555375374
flux1:	1.60879396984924	7.62251816160473	-6.55687588186264
flux1:	1.61934673366834	8.78593187552549	-7.5651931125987
flux1:	1.62989949748744	10.1056785341573	-8.71044736592894
flux1:	1.64045226130653	11.5993436585174	-10.0071705723182
flux1:	1.65100502512563	13.2859787637982	-11.4704301213144
flux1:	1.66155778894472	15.1861503659008	-13.1157465791629
flux1:	1.67211055276382	17.3219793279545	-14.9591202929512
flux1:	1.68266331658291	19.7171686079235	-17.0172023781398
flux1:	1.69321608040201	22.3970173220041	-19.307603444374
flux1:	1.7037688442211	25.3884190172819	-21.8492862544297
flux1:	1.7143216080402	28.7198420531128	-24.6629600916941
flux1:	1.72487437185929	32.4212899249267	-27.7713958101039
flux1:	1.73542713567839	36.5242394643456	-31.1995987109783
flux1:	1.74597989949748	41.0615549306946	-34.9747892881347
flux1:	1.75653266331658	46.0673760418082	-39.1261401808757
flux1:	1.76708542713568	51.5769782397216	-43.6842216317734
flux1:	1.77763819095477	57.626603667183	-48.6801542488419
flux1:	1.78819095477387	64.2532615124691	-54.1445704179561
flux1:	1.79874371859296	71.4944967894	-60.1066084481753
flux1:	1.80929648241206	79.3881268675291	-66.593231178777
flux1:	1.81984924623115	87.9719453518349	-73.6291126120687
flux1:	1.83040201005025	97.283393382569	-81.237182583491
flux1:	1.84095477386934	107.359198661169	-89.4397408043046
flux1:	1.85150753768844	118.23498290209	-98.2599392179
flux1:	1.86206030150753	129.944839008233	-107.723408479869
flux1:	1.87261306532663	142.520879674716	-117.859802518862
flux1:	1.88316582914573	155.992759881167	-128.70396871118
flux1:	1.89371859296482	170.387176640981	-140.296317629002
flux1:	1.90427135678392	185.727350066598	-152.681888582424
flux1:	1.91482412060301	202.032490859782	-165.90775098331
flux1:	1.92537688442211	219.317260270185	-180.01879609036
flux1:	1.9359296482412	237.591229186964	-195.052507666928
flux1:	1.9464824120603	256.858343967527	-211.033675889371
flux1:	1.95703517587939	277.116407223997	-227.970036795269
flux1:	1.96758793969849	298.356582193692	-245.849523675484
flux1:	1.97814070351758	320.562930066931	-264.639451662936
flux1:	1.98869346733668	343.711989892262	-284.287749447702
flux1:	1.99924623115577	367.772410763054	-304.726293989719
flux1:	2.00979899497487	392.704646176379	-325.876251893379
flux1:	2.02035175879397	418.460719819471	-347.654866430314
flux1:	2.03090452261306	444.984071253643	-369.982435919081
flux1:	2.04145728643216	472.209489115346	-392.78773038233
flux1:	2.05201005025125	500.063137858255	-416.010252248407
flux1:	2.06256281407035	528.46268274515	-439.598651320822
flux1:	2.07311557788944	557.317516554309	-463.505830916618
flux1:	2.08366834170854	586.529089778442	-487.68217533362
flux1:	2.09422110552764	615.991344935393	-512.068505474921
flux1:	2.10477386934673	645.591254264859	-536.590012179945
flux1:	2.11532663316583	675.209458256528	-561.152054438084
flux1:	2.12587939698492	704.721001061508	-585.638693872111
flux1:	2.13643216080402	733.996157063273	-609.914969011608
flux1:	2.14698492462311	762.901341008459	-633.833605723244
flux1:	2.15753768844221	791.300092991533	-657.245747081981
flux1:	2.16809045226131	819.054128336565	-680.013692693906
flux1:	2.1786432160804	846.024441489865	-702.022477499001
flux1:	2.1891959798995	872.072452707205	-723.187215222909
flux1:	2.19974874371859	897.061185454894	-743.454510641806
flux1:	2.21030150753769	920.856461642178	-762.798089502951
flux1:	2.22085427135678	943.328101092753	-781.210071900437
flux1:	2.23140703517588	964.351110389206	-798.689593644332
flux1:	2.24195979899497	983.806845470634	-815.230214497955
flux1:	2.25251256281407	1001.58413213844	-830.807536090449
flux1:	2.26306532663317	1017.58032859957	-845.368998703045
flux1:	2.27361809045226	1031.7023152021	-858.828390036583
flux1:	2.28417085427136	1043.86739797271	-871.067241100884
flux1:	2.29472361809045	1054.00411395776	-881.943603493237
flux1:	2.30527638190955	1062.05292812789	-891.306334911899
flux1:	2.31582914572864	1067.96681299888	-899.011269770336
flux1:	2.32638190954774	1071.71170317226	-904.935496913334
flux1:	2.33693467336684	1073.2668183708	-908.987286416909
flux1:	2.34748743718593	1072.62484991766	-911.110952918196
flux1:	2.35804020100503	1069.7920073425	-911.287025233909
flux1:	2.36859296482412	1064.78792426322	-909.528257640334
flux1:	2.37914572864322	1057.64542528183	-905.871931670058
flux1:	2.38969849246231	1048.41015828896	-900.369360110026
flux1:	2.40025125628141	1037.14009913386	-893.07461307834
flux1:	2.4108040201005	1023.9049374562	-884.035444545937
flux1:	2.4213567839196	1008.78535371677	-873.289201975482
flux1:	2.4319095477387	991.872198320638	-860.864888420204
flux1:	2.44246231155779	973.265584148587	-846.790297345257
flux1:	2.45301507537689	953.073904243128	-831.101530371921
flux1:	2.46356783919598	931.412787104695	-813.852023361748
flux1:	2.47412060301508	908.404002794452	-795.119183815151
flux1:	2.48467336683417	884.174333815368	-775.00792496667
flux1:	2.49522613065327	858.854425439344	-753.650965378093
flux1:	2.50577889447237	832.577630269021	-731.205737151305
flux1:	2.51633165829146	805.478861442964	-707.847764531254
flux1:	2.52688442211056	777.693468194415	-683.761006673408
flux1:	2.53743718592965	749.35614630575	-659.126789452194
flux1:	2.54798994974875	720.599894815002	-634.11381440824
flux1:	2.55854271356784	691.555029361195	-608.871569675173
flux1:	2.56909547738694	662.348261464286	-583.52821682206
flux1:	2.57964824120604	633.101852065229	-558.192394059948
flux1:	2.59020100502513	603.932846647121	-532.957295838661
flux1:	2.60075376884423	574.952397746145	-507.90531464465
flux1:	2.61130653266332	546.265179051142	-483.112161646466
flux1:	2.62185929648242	517.968893542376	-458.65004009963
flux1:	2.63241206030151	490.153876139127	-434.589670719967
flux1:	2.64296482412061	462.902789786347	-411.000862478192
flux1:	2.6535175879397	436.290412653986	-387.951340697064
flux1:	2.6640703517588	410.383513015092	-365.503983268223
flux1:	2.6746231155779	385.240807793339	-343.713311873444
flux1:	2.68517587939699	360.913000183418	-322.622539568719
flux1:	2.69572864321609	337.442891045215	-302.262300876455
flux1:	2.70628140703518	314.865558296599	-282.651453609364
flux1:	2.71683417085428	293.20859784466	-263.79949957144
flux1:	2.72738693467337	272.492418976766	-245.70970951265
flux1:	2.73793969849247	252.730586937347	-228.382108297304
flux1:	2.74849246231157	233.930205233189	-211.815846763268
flux1:	2.75904522613066	216.092330336265	-196.010806725687
flux1:	2.76959798994976	199.212411907909	-180.968380121653
flux1:	2.78015075376885	183.280751948198	-166.691334121354
flux1:	2.79070351758795	168.28297667342	-153.182735101458
flux1:	2.80125628140704	154.200515338443	-140.444140087487
flux1:	2.81180904522614	141.011080376304	-128.473550549746
flux1:	2.82236180904524	128.689143561586	-117.263741443293
flux1:	2.83291457286433	117.206403291909	-106.801417725717
flux1:	2.84346733668343	106.532238407632	-97.0673053475065
flux1:	2.85402010050252	96.6341445750195	-88.0369634522255
flux1:	2.86457286432162	87.4781498583115	-79.6819706988361
flux1:	2.87512562814071	79.0292066301664	-71.9711948784913
flux1:	2.88567839195981	71.2515576325691	-64.8719822629923
flux1:	2.8962311557789	64.1090745094149	-58.351184860467
flux1:	2.906783919598	57.5655675625691	-52.3759533005423
flux1:	2.9173366834171	51.5850660073572	-46.9142199730474
flux1:	2.92788944723619	46.132068393267	-41.9348451975536
flux1:	2.93844221105529	41.171763252517	-37.4074970804156
flux1:	2.94899497487438	36.6702205020437	-33.3024226720611
flux1:	2.95954773869348	32.5945544444469	-29.5902810358048
flux1:	2.97010050251257	28.9130595267314	-26.2421399048458
flux1:	2.98065326633167	25.5953203031083	-23.2296371874013
flux1:	2.99120603015077	22.6122971795201	-20.5252386693001
flux1:	3.00175879396986	19.936389650678	-18.1025121318524
flux1:	3.01231155778896	17.5414788403772	-15.9363673005115
flux1:	3.02286432160805	15.4029511681157	-14.0032424407421
flux1:	3.03341708542715	13.4977050193237	-12.2812300718092
flux1:	3.04396984924624	11.8041423223966	-10.7501312578636
flux1:	3.05452261306534	10.3021469046744	-9.39142928500524
flux1:	3.06507537688443	8.97305149135114	-8.18818923827556
flux1:	3.07562814070353	7.79959514912897	-7.12491167744932
flux1:	3.08618090452263	6.76587286744063	-6.18738026326874
flux1:	3.09673366834172	5.85727887404702	-5.36253591366571
flux1:	3.10728643216082	5.060445145536	-4.63838959737207
flux1:	3.11783919597991	4.36317642807202	-4.00396632442885
flux1:	3.12839195979901	3.75438296472065	-3.44926430347675
flux1:	3.1389447236181	3.22401198894934	-2.96521595266547
flux1:	3.1494974874372	2.76297891657217	-2.54364450913284
flux1:	3.1600502512563	2.36309905959146	-2.17721459948503
flux1:	3.17060301507539	2.01702056150454	-1.85937601232588
flux1:	3.18115577889449	1.71815913962708	-1.58429972211961
flux1:	3.19170854271358	1.46063511758795	-1.34680677455847
flux1:	3.20226130653268	1.23921312248417	-1.14229392265852
flux1:	3.21281407035177	1.0492447288719	-0.966662352247223
flux1:	3.22336683417087	0.886614252987064	-0.816255485524145
flux1:	3.23391959798997	0.74768782405279	-0.687808835306308
flux1:	3.24447236180906	0.629265799653997	-0.578411181036919
flux1:	3.25502512562816	0.528538541891367	-0.485474065379035
flux1:	3.26557788944725	0.443045522781783	-0.406706289052133
flux1:	3.27613065326635	0.370637690935825	-0.340090977305082
flux1:	3.28668341708544	0.309443000851696	-0.283863798297379
flux1:	3.29723618090454	0.257834977921248	-0.236491437846654
flux1:	3.30778894472363	0.214404173835494	-0.196649727440916
flux1:	3.31834170854273	0.177932353388102	-0.163201212814975
flux1:	3.32889447236183	0.147369242802723	-0.135172517800952
flux1:	3.33944723618092	0.121811666158755	-0.111732380743717
flux1:	3.35000000000002	0.100484895396889	-0.0921713657590664
