# Supplementary material for: Optics of cone photoreceptors in the chicken (Gallus gallus domesticus)
Source: J R Soc Interface. 2015 Oct 6;12(111):20150591. doi: 10.1098/rsif.2015.0591 (PMC4614498; doi:10.1098/rsif.2015.0591)
Supplement: Oil droplet morphological and refractive index measurements [file rsif20150591supp3.gz › Wilbyetal_data_fluxspectra/blue/angle_os-theta-35-os.dat]

flux1:	1.25	0.0155379432013997	-0.0103351577127629
flux1:	1.2605527638191	0.0192813690444854	-0.0128440761585447
flux1:	1.27110552763819	0.0238732705791561	-0.0159250726421692
flux1:	1.28165829145729	0.0294928544715201	-0.0196989729850729
flux1:	1.29221105527638	0.0363541274625159	-0.0243089990235518
flux1:	1.30276381909548	0.0447119848837126	-0.0299236092874562
flux1:	1.31331658291457	0.0548692270153459	-0.0367394290745073
flux1:	1.32386934673367	0.0671846191490137	-0.0449844286407171
flux1:	1.33442211055276	0.0820821186790453	-0.0549216397319959
flux1:	1.34497487437186	0.100061403965673	-0.0668538255373291
flux1:	1.35552763819095	0.121709848511969	-0.0811296174508095
flux1:	1.36608040201005	0.147716090319246	-0.0981517092355819
flux1:	1.37663316582914	0.178885356937729	-0.11838771222518
flux1:	1.38718592964824	0.216156711770511	-0.14238416250445
flux1:	1.39773869346734	0.260622390204522	-0.170783874704898
flux1:	1.40829145728643	0.313549401052279	-0.204346335593612
flux1:	1.41884422110553	0.376403566233515	-0.243970277044888
flux1:	1.42939698492462	0.450876168270824	-0.290717181578114
flux1:	1.43994974874372	0.53891337395619	-0.345834475770227
flux1:	1.45050251256281	0.642748587525855	-0.410777654425386
flux1:	1.46105527638191	0.764937873078271	-0.487231370895605
flux1:	1.471608040201	0.908398570713165	-0.577130431117448
flux1:	1.4821608040201	1.07645119752432	-0.682682477341679
flux1:	1.49271356783919	1.27286469546403	-0.806394915176392
flux1:	1.50326633165829	1.50190505050705	-0.951109363323976
flux1:	1.51381909547739	1.76838724864014	-1.12004718874969
flux1:	1.52437185929648	2.07773048264915	-1.31686888865052
flux1:	1.53492462311558	2.43601645443584	-1.54574756355781
flux1:	1.54547738693467	2.85005052811179	-1.81145253306296
flux1:	1.55603015075377	3.32742541127439	-2.11943465758559
flux1:	1.56658291457286	3.87658693734066	-2.47590202510495
flux1:	1.57713567839196	4.50690140542545	-2.88787485138852
flux1:	1.58768844221105	5.22872383335572	-3.36321169209355
flux1:	1.59824120603015	6.05346634388831	-3.91060365396834
flux1:	1.60879396984924	6.99366577197432	-4.53953771082337
flux1:	1.61934673366834	8.06304946421048	-5.26023412487524
flux1:	1.62989949748744	9.27659808697174	-6.08356753530315
flux1:	1.64045226130653	10.6506041321391	-7.0209873606001
flux1:	1.65100502512563	12.2027246952923	-8.08445849242659
flux1:	1.66155778894472	13.9520269578066	-9.28644330235649
flux1:	1.67211055276382	15.9190247167725	-10.6399366367494
flux1:	1.68266331658291	18.1257042214805	-12.158547924882
flux1:	1.69321608040201	20.5955374719056	-13.8566070098844
flux1:	1.7037688442211	23.3534810988211	-15.7492626493212
flux1:	1.7143216080402	26.4259588793481	-17.8525496565407
flux1:	1.72487437185929	29.8408258711165	-20.183416909722
flux1:	1.73542713567839	33.6273121463357	-22.7597219338108
flux1:	1.74597989949748	37.8159440584306	-25.6002010843362
flux1:	1.75653266331658	42.4384409760518	-28.7244208113672
flux1:	1.76708542713568	47.5275855117894	-32.1527171692896
flux1:	1.77763819095477	53.1170653434392	-35.9061450306138
flux1:	1.78819095477387	59.2412849264788	-40.0064759358219
flux1:	1.79874371859296	65.9351456844959	-44.4762831241929
flux1:	1.80929648241206	73.2337935481323	-49.3391182835238
flux1:	1.81984924623115	81.1723331689221	-54.6197268651143
flux1:	1.83040201005025	89.7855086310729	-60.3442028380059
flux1:	1.84095477386934	99.1073510124831	-66.5399838848819
flux1:	1.85150753768844	109.170793885392	-73.2356390443355
flux1:	1.86206030150753	120.007258595383	-80.4604673883921
flux1:	1.87261306532663	131.646212001764	-88.2439607679883
flux1:	1.88316582914573	144.114700384397	-96.6151687922038
flux1:	1.89371859296482	157.43686413443	-105.601969536805
flux1:	1.90427135678392	171.633438797731	-115.230246925651
flux1:	1.91482412060301	186.721248956332	-125.523024398787
flux1:	1.92537688442211	202.712702048375	-136.499661509422
flux1:	1.9359296482412	219.615289804831	-148.175212673369
flux1:	1.9464824120603	237.431105347104	-160.5599404906
flux1:	1.95703517587939	256.156384037837	-173.658824709821
flux1:	1.96758793969849	275.781076239599	-187.470827836266
flux1:	1.97814070351758	296.288459908794	-201.987753056761
flux1:	1.98869346733668	317.65480049673	-217.19273375626
flux1:	1.99924623115577	339.849065213299	-233.058597367131
flux1:	2.00979899497487	362.832697951531	-249.546422448343
flux1:	2.02035175879397	386.559460381813	-266.604540466951
flux1:	2.03090452261306	410.975344080937	-284.168128259148
flux1:	2.04145728643216	436.018557725782	-302.159519663662
flux1:	2.05201005025125	461.619592823617	-320.489445984837
flux1:	2.06256281407035	487.701371040659	-339.059460504746
flux1:	2.07311557788944	514.179475549628	-357.765648612968
flux1:	2.08366834170854	540.962468358955	-376.503344388142
flux1:	2.09422110552764	567.952294857823	-395.172143426209
flux1:	2.10477386934673	595.044775666746	-413.680283856936
flux1:	2.11532663316583	622.130184847494	-431.947606015826
flux1:	2.12587939698492	649.093912154648	-449.906701368743
flux1:	2.13643216080402	675.817205587009	-467.502269118343
flux1:	2.14698492462311	702.177989449706	-484.688922666996
flux1:	2.15753768844221	728.051751852878	-501.427750825902
flux1:	2.16809045226131	753.312494403355	-517.682025126113
flux1:	2.1786432160804	777.833735776539	-533.412688405874
flux1:	2.1891959798995	801.489559238207	-548.574565676924
flux1:	2.19974874371859	824.155692640314	-563.114329639175
flux1:	2.21030150753769	845.710607869104	-576.970910346971
flux1:	2.22085427135678	866.036625009491	-590.078320285721
flux1:	2.23140703517588	885.021005510547	-602.370110076858
flux1:	2.24195979899497	902.557018108896	-613.784248429201
flux1:	2.25251256281407	918.544961143629	-624.267269610842
flux1:	2.26306532663317	932.893125714601	-633.77688473537
flux1:	2.27361809045226	945.518685145105	-642.282622815244
flux1:	2.28417085427136	956.348497455956	-649.764314862956
flux1:	2.29472361809045	965.319809344264	-656.20845905448
flux1:	2.30527638190955	972.380851800348	-661.602891200055
flux1:	2.31582914572864	977.491319429791	-665.930750275707
flux1:	2.32638190954774	980.622727914706	-669.165224566574
flux1:	2.33693467336684	981.758646243983	-671.266638546249
flux1:	2.34748743718593	980.894802818903	-672.182924873494
flux1:	2.35804020100503	978.039067001344	-671.853596165249
flux1:	2.36859296482412	973.21130956229	-670.216403333813
flux1:	2.37914572864322	966.443147244992	-667.215310093953
flux1:	2.38969849246231	957.777577886057	-662.808326651918
flux1:	2.40025125628141	947.268513122345	-656.973966771393
flux1:	2.4108040201005	934.980216250097	-649.715399410306
flux1:	2.4213567839196	920.986653021387	-641.061678237213
flux1:	2.4319095477387	905.370763290202	-631.065830571595
flux1:	2.44246231155779	888.223661916992	-619.800160686837
flux1:	2.45301507537689	869.643777832926	-607.349795019499
flux1:	2.46356783919598	849.735940844566	-593.806009028017
flux1:	2.47412060301508	828.610426682585	-579.260945360913
flux1:	2.48467336683417	806.38197145175	-563.804864154301
flux1:	2.49522613065327	783.168767152026	-547.526234509302
flux1:	2.50577889447237	759.091450214131	-530.514124932927
flux1:	2.51633165829146	734.272094749332	-512.861783825797
flux1:	2.52688442211056	708.833221786403	-494.670130905307
flux1:	2.53743718592965	682.89683517812	-476.050026210087
flux1:	2.54798994974875	656.583494074109	-457.122496039568
flux1:	2.55854271356784	630.011431174569	-438.016483140876
flux1:	2.56909547738694	603.295725267095	-418.864145501158
flux1:	2.57964824120604	576.547535691375	-399.79425738203
flux1:	2.59020100502513	549.873405463878	-380.924787989493
flux1:	2.60075376884423	523.374638641029	-362.356074553428
flux1:	2.61130653266332	497.14675611314	-344.165992352179
flux1:	2.62185929648242	471.279032595923	-326.408103411613
flux1:	2.63241206030151	445.854116126382	-309.113067623185
flux1:	2.64296482412061	420.94773001437	-292.292872529115
flux1:	2.6535175879397	396.628456101875	-275.946912327907
flux1:	2.6640703517588	372.957597254405	-260.068724775673
flux1:	2.6746231155779	349.989116239695	-244.652238040826
flux1:	2.68517587939699	327.769647523928	-229.696586593015
flux1:	2.69572864321609	306.338577892468	-215.20885138709
flux1:	2.70628140703518	285.728191192341	-201.204447505082
flux1:	2.71683417085428	265.963871952092	-187.705313981266
flux1:	2.72738693467337	247.06436212536	-174.736495894941
flux1:	2.73793969849247	229.042064812835	-162.322027579696
flux1:	2.74849246231157	211.903388587563	-150.481107976786
flux1:	2.75904522613066	195.649125903251	-139.225370332939
flux1:	2.76959798994976	180.274859032692	-128.557670672132
flux1:	2.78015075376885	165.771387039405	-118.472405083332
flux1:	2.79070351758795	152.125167358966	-108.957048917121
flux1:	2.80125628140704	139.318765728247	-99.9944431825251
flux1:	2.81180904522614	127.331308456829	-91.5653110122256
flux1:	2.82236180904524	116.138931370101	-83.650522854942
flux1:	2.83291457286433	105.715220237835	-76.2327197982975
flux1:	2.84346733668343	96.0316380828347	-69.29705392949
flux1:	2.85402010050252	87.0579353904022	-62.8310077093316
flux1:	2.86457286432162	78.7625399131959	-56.8234698157862
flux1:	2.87512562814071	71.1129233986443	-51.2634045523567
flux1:	2.88567839195981	64.075943142699	-46.1385010009647
flux1:	2.8962311557789	57.6181568189852	-41.4341226912011
flux1:	2.906783919598	51.7061095131381	-37.1327440282211
flux1:	2.9173366834171	46.306592350059	-33.2139182905596
flux1:	2.92788944723619	41.3868725514768	-29.6547150903846
flux1:	2.93844221105529	36.9148951679804	-26.4304998821298
flux1:	2.94899497487438	32.8594571137066	-23.5158935451299
flux1:	2.95954773869348	29.1903544647209	-20.8857386277073
flux1:	2.97010050251257	25.8785042407487	-18.5159145573444
flux1:	2.98065326633167	22.8960421000895	-16.3838923200524
flux1:	2.99120603015077	20.2163975230016	-14.4689912885555
flux1:	3.00175879396986	17.8143481573249	-12.7523739756975
flux1:	3.01231155778896	15.6660550774052	-11.2168631001093
flux1:	3.02286432160805	13.7490807471771	-9.84667771653832
flux1:	3.03341708542715	12.0423915005443	-8.62716851547205
flux1:	3.04396984924624	10.5263463539784	-7.54460363705532
flux1:	3.05452261306534	9.1826739300137	-6.58602972593021
flux1:	3.06507537688443	7.99443921836139	-5.73921294417661
flux1:	3.07562814070353	6.94600182333669	-4.99264894482611
flux1:	3.08618090452263	6.02296724478316	-4.33561786885517
flux1:	3.09673366834172	5.21213263901427	-3.75825246158691
flux1:	3.10728643216082	4.50142839125838	-3.25158832713696
flux1:	3.11783919597991	3.87985671317983	-2.80757577415561
flux1:	3.12839195979901	3.33742836852891	-2.41904797215304
flux1:	3.1389447236181	2.86509850728037	-2.07965346969902
flux1:	3.1494974874372	2.45470247051276	-1.78376778940021
flux1:	3.1600502512563	2.0988923147396	-1.52639871592034
flux1:	3.17060301507539	1.79107468336364	-1.3030962222455
flux1:	3.18115577889449	1.52535054569884	-1.10987387645109
flux1:	3.19170854271358	1.29645722322162	-0.943145403582297
flux1:	3.20226130653268	1.09971302394015	-0.799677416320265
flux1:	3.21281407035177	0.930964726031286	-0.676556621510617
flux1:	3.22336683417087	0.786538076867554	-0.571167456741668
flux1:	3.23391959798997	0.663191404734453	-0.481174976557346
flux1:	3.24447236180906	0.558072388170966	-0.404508451970584
flux1:	3.25502512562816	0.468677976720295	-0.339343090531483
flux1:	3.26557788944725	0.392817414189495	-0.284079392864318
flux1:	3.27613065326635	0.328578285282821	-0.237321045656907
flux1:	3.28668341708544	0.274295476227767	-0.197852640551358
flux1:	3.29723618090454	0.22852291944981	-0.16461829087917
flux1:	3.30778894472363	0.190007979575011	-0.136701877684676
flux1:	3.31834170854273	0.15766832460426	-0.113309389465856
flux1:	3.32889447236183	0.130571121296788	-0.0937536079441619
flux1:	3.33944723618092	0.107914392091347	-0.0774411176075225
flux1:	3.35000000000002	0.0890103685003438	-0.0638613134026468
