# Supplementary material for: Optics of cone photoreceptors in the chicken (Gallus gallus domesticus)
Source: J R Soc Interface. 2015 Oct 6;12(111):20150591. doi: 10.1098/rsif.2015.0591 (PMC4614498; doi:10.1098/rsif.2015.0591)
Supplement: Oil droplet morphological and refractive index measurements [file rsif20150591supp3.gz › Wilbyetal_data_fluxspectra/blue/angle_os-theta-40-os.dat]

flux1:	1.25	0.0138173220122424	-0.00513454460221625
flux1:	1.2605527638191	0.0171410003704126	-0.00644388706354485
flux1:	1.27110552763819	0.0212166324615853	-0.00807068039535917
flux1:	1.28165829145729	0.02620273449875	-0.0100848858513345
flux1:	1.29221105527638	0.0322885635640703	-0.0125690429213377
flux1:	1.30276381909548	0.0396995005105637	-0.0156196679598085
flux1:	1.31331658291457	0.048703258645082	-0.019348726311948
flux1:	1.32386934673367	0.05961702257386	-0.0238852468602782
flux1:	1.33442211055276	0.0728156298707541	-0.0293771712923104
flux1:	1.34497487437186	0.0887409181045588	-0.0359935503415815
flux1:	1.35552763819095	0.107912367716829	-0.0439272236429893
flux1:	1.36608040201005	0.130939178509905	-0.0533981722127548
flux1:	1.37663316582914	0.158533926043972	-0.0646577824854774
flux1:	1.38718592964824	0.191527949173418	-0.0779943022344686
flux1:	1.39773869346734	0.230888623921808	-0.0937397864879757
flux1:	1.40829145728643	0.27773868360031	-0.112278820765076
flux1:	1.41884422110553	0.333377743874272	-0.134059335543657
flux1:	1.42939698492462	0.399306189481468	-0.159605876125418
flux1:	1.43994974874372	0.477251576911736	-0.189535730825735
flux1:	1.45050251256281	0.569197695994477	-0.224578254533649
flux1:	1.46105527638191	0.677416421859154	-0.26559740936827
flux1:	1.471608040201	0.804502474253254	-0.313617036619587
flux1:	1.4821608040201	0.953411174059737	-0.369847794957426
flux1:	1.49271356783919	1.12749926092177	-0.435714247247892
flux1:	1.50326633165829	1.33056880220454	-0.512880419044119
flux1:	1.51381909547739	1.56691417403646	-0.603272147921988
flux1:	1.52437185929648	1.84137204905264	-0.70909462992261
flux1:	1.53492462311558	2.15937426463805	-0.832843806441856
flux1:	1.54547738693467	2.52700336838215	-0.977310907954577
flux1:	1.55603015075377	2.95105056687215	-1.14558106511575
flux1:	1.56658291457286	3.43907571094641	-1.3410292410316
flux1:	1.57713567839196	3.99946884690878	-1.56731896661495
flux1:	1.58768844221105	4.64151277005451	-1.82841011600285
flux1:	1.59824120603015	5.37544589461903	-2.12858008965085
flux1:	1.60879396984924	6.21252463344894	-2.47245858972088
flux1:	1.61934673366834	7.16508437014089	-2.86507100726471
flux1:	1.62989949748744	8.24659795987282	-3.31188089017795
flux1:	1.64045226130653	9.4717305651821	-3.81881882887825
flux1:	1.65100502512563	10.8563895061027	-4.39228288961971
flux1:	1.66155778894472	12.4177676414146	-5.03909459644315
flux1:	1.67211055276382	14.1743786750375	-5.76639626237524
flux1:	1.68266331658291	16.1460826559618	-6.58148355684337
flux1:	1.69321608040201	18.3540997970688	-7.49158403841825
flux1:	1.7037688442211	20.8210106645542	-8.5036153344972
flux1:	1.7143216080402	23.5707407065424	-9.62397785724444
flux1:	1.72487437185929	26.6285270227509	-10.8584466391047
flux1:	1.73542713567839	30.02086530533	-12.2122191535526
flux1:	1.74597989949748	33.7754348988075	-13.6901532161116
flux1:	1.75653266331658	37.9210000175863	-15.2971984610387
flux1:	1.76708542713568	42.4872853672012	-17.0389927394283
flux1:	1.77763819095477	47.5048246215765	-18.9225622345022
flux1:	1.78819095477387	53.0047805419083	-20.9570295410831
flux1:	1.79874371859296	59.0187359517542	-23.1542026453179
flux1:	1.80929648241206	65.5784551931884	-25.5289052993001
flux1:	1.81984924623115	72.7156162376323	-28.0989352098994
flux1:	1.83040201005025	80.4615141973093	-30.8846085279098
flux1:	1.84095477386934	88.8467375215891	-33.907949740089
flux1:	1.85150753768844	97.9008188312492	-37.191678390541
flux1:	1.86206030150753	107.651862946098	-40.758192594626
flux1:	1.87261306532663	118.126155210813	-44.6287419475397
flux1:	1.88316582914573	129.34775382392	-48.8229350977878
flux1:	1.89371859296482	141.338070263873	-53.3586629707094
flux1:	1.90427135678392	154.115442204628	-58.2524455463265
flux1:	1.91482412060301	167.694703576379	-63.5201178695166
flux1:	1.92537688442211	182.086756459024	-69.1776536015394
flux1:	1.9359296482412	197.298149582213	-75.2418108158425
flux1:	1.9464824120603	213.33066834109	-81.7302365434515
flux1:	1.95703517587939	230.180941299971	-88.6607404015201
flux1:	1.96758793969849	247.840068444839	-96.0496449866003
flux1:	1.97814070351758	266.293276755355	-103.909370368446
flux1:	1.98869346733668	285.519608913056	-112.24561186298
flux1:	1.99924623115577	305.491651370367	-121.05456093098
flux1:	2.00979899497487	326.175308259236	-130.320608747682
flux1:	2.02035175879397	347.529627796478	-140.01491678815
flux1:	2.03090452261306	369.506688101595	-150.095169033536
flux1:	2.04145728643216	392.051549315856	-160.506706008165
flux1:	2.05201005025125	415.102278760507	-171.185026672823
flux1:	2.06256281407035	438.590055523061	-182.059332258446
flux1:	2.07311557788944	462.439359919864	-193.056485594896
flux1:	2.08366834170854	486.568252008752	-204.104631228144
flux1:	2.09422110552764	510.888741582154	-215.135860304701
flux1:	2.10477386934673	535.307249784038	-226.087651331421
flux1:	2.11532663316583	559.725160180116	-236.903190420645
flux1:	2.12587939698492	584.039454692028	-247.530903806915
flux1:	2.13643216080402	608.143427469025	-257.923584833428
flux1:	2.14698492462311	631.927467920309	-268.037463823009
flux1:	2.15753768844221	655.279902468332	-277.83156248301
flux1:	2.16809045226131	678.087883295684	-287.267688039282
flux1:	2.1786432160804	700.238311575239	-296.311336303518
flux1:	2.1891959798995	721.618782061251	-304.933484889267
flux1:	2.19974874371859	742.118535824774	-313.112824091552
flux1:	2.21030150753769	761.629408328391	-320.837618927737
flux1:	2.22085427135678	780.046760707624	-328.106352538455
flux1:	2.23140703517588	797.270383345672	-334.92662131552
flux1:	2.24195979899497	813.205362228554	-341.312262035006
flux1:	2.25251256281407	827.76289987711	-347.279126617039
flux1:	2.26306532663317	840.861084004657	-352.840136223719
flux1:	2.27361809045226	852.425598007475	-358.000294742381
flux1:	2.28417085427136	862.390368034289	-362.75236414753
flux1:	2.29472361809045	870.698141932352	-367.073952905108
flux1:	2.30527638190955	877.300995577372	-370.926727301697
flux1:	2.31582914572864	882.160762288211	-374.258163054588
flux1:	2.32638190954774	885.249381266931	-377.005694655157
flux1:	2.33693467336684	886.549161068303	-379.102497096683
flux1:	2.34748743718593	886.052954342663	-380.483751410393
flux1:	2.35804020100503	883.764240416219	-381.092268915889
flux1:	2.36859296482412	879.697112651134	-380.882695804378
flux1:	2.37914572864322	873.876168339787	-379.823946703781
flux1:	2.38969849246231	866.336299909523	-377.899829462593
flux1:	2.40025125628141	857.122387490393	-375.108019918805
flux1:	2.4108040201005	846.288894524805	-371.457743968096
flux1:	2.4213567839196	833.89936965877	-366.966788127404
flux1:	2.4319095477387	820.025859751933	-361.658686583011
flux1:	2.44246231155779	804.748240446238	-355.560921709772
flux1:	2.45301507537689	788.153472102943	-348.704625548669
flux1:	2.46356783919598	770.334790354665	-341.125701697867
flux1:	2.47412060301508	751.39084188994	-332.866776741587
flux1:	2.48467336683417	731.424777231311	-323.979174652404
flux1:	2.49522613065327	710.543313348255	-314.524218328145
flux1:	2.50577889447237	688.855779594819	-304.573444992179
flux1:	2.51633165829146	666.473160626078	-294.207589649772
flux1:	2.52688442211056	643.507149772152	-283.514368697156
flux1:	2.53743718592965	620.069225590797	-272.585240175902
flux1:	2.54798994974875	596.269763252825	-261.511497846773
flux1:	2.55854271356784	572.217191198084	-250.380251251536
flux1:	2.56909547738694	548.01720199235	-239.270940517038
flux1:	2.57964824120604	523.772024838515	-228.252929432174
flux1:	2.59020100502513	499.579765689461	-217.38442723016
flux1:	2.60075376884423	475.533819264572	-206.712638305236
flux1:	2.61130653266332	451.722355798323	-196.274783486272
flux1:	2.62185929648242	428.227883917782	-186.099553419119
flux1:	2.63241206030151	405.126889732611	-176.208612241853
flux1:	2.64296482412061	382.48955129798	-166.61788863678
flux1:	2.6535175879397	360.379526848331	-157.338514352892
flux1:	2.6640703517588	338.853814672302	-148.3773865657
flux1:	2.6746231155779	317.962682228361	-139.73744750615
flux1:	2.68517587939699	297.749661750106	-131.417873651876
flux1:	2.69572864321609	278.251609263651	-123.414404830084
flux1:	2.70628140703518	259.498823577677	-115.719990028272
flux1:	2.71683417085428	241.515221230182	-108.325795247468
flux1:	2.72738693467337	224.318562833419	-101.222468804589
flux1:	2.73793969849247	207.920725698738	-94.401454053679
flux1:	2.74849246231157	192.328017020735	-87.8561100530774
flux1:	2.75904522613066	177.541521500037	-81.5824398457847
flux1:	2.76959798994976	163.557476966604	-75.5793046237229
flux1:	2.78015075376885	150.367671366171	-69.8480972172105
flux1:	2.79070351758795	137.959854545394	-64.3919464019449
flux1:	2.80125628140704	126.318158446501	-59.2146113523284
flux1:	2.81180904522614	115.423519663668	-54.3192849103362
flux1:	2.82236180904524	105.254098855852	-49.7075341753407
flux1:	2.83291457286433	95.7856920628335	-45.3785611353923
flux1:	2.84346733668343	86.9921295999538	-41.3288796174913
flux1:	2.85402010050252	78.8456588699886	-37.5524062785473
flux1:	2.86457286432162	71.3173079957356	-34.0408818060208
flux1:	2.87512562814071	64.3772277524555	-30.7844890610719
flux1:	2.88567839195981	57.9950098201575	-27.7725199520803
flux1:	2.8962311557789	52.1399798385449	-24.9939581054835
flux1:	2.906783919598	46.7814642420782	-22.4378826648317
flux1:	2.9173366834171	41.8890303095619	-20.0936521392082
flux1:	2.92788944723619	37.4326992675753	-17.9508841772892
flux1:	2.93844221105529	33.3831327012169	-15.9992931771371
flux1:	2.94899497487438	29.7117928672464	-14.2284718690917
flux1:	2.95954773869348	26.3910777900106	-12.6277013814209
flux1:	2.97010050251257	23.3944322893918	-11.1858522877899
flux1:	2.98065326633167	20.6964362850441	-9.89140685466305
flux1:	2.99120603015077	18.2728718815695	-8.73259976492474
flux1:	3.00175879396986	16.1007708813746	-7.69764819018753
flux1:	3.01231155778896	14.158444452531	-6.77502559981459
flux1:	3.02286432160805	12.4254967338028	-5.95372884676809
flux1:	3.03341708542715	10.8828241849613	-5.2234948080866
flux1:	3.04396984924624	9.51260246274736	-4.5749383671906
flux1:	3.05452261306534	8.29826255673793	-3.99960323947749
flux1:	3.06507537688443	7.2244578499042	-3.48993525397327
flux1:	3.07562814070353	6.27702366856017	-3.03919986022386
flux1:	3.08618090452263	5.44293078454582	-2.64137043224276
flux1:	3.09673366834172	4.71023422019963	-2.29101218218753
flux1:	3.10728643216082	4.06801858159587	-1.98318056294709
flux1:	3.11783919597991	3.50634102612243	-1.71334514824651
flux1:	3.12839195979901	3.01617284734156	-1.47734183524241
flux1:	3.1389447236181	2.58934053457684	-1.27134937607098
flux1:	3.1494974874372	2.21846705019623	-1.09188175251153
flux1:	3.1600502512563	1.89691395636207	-0.935786480561997
flux1:	3.17060301507539	1.61872491730638	-0.800240400839212
flux1:	3.18115577889449	1.37857101104711	-0.682737776737349
flux1:	3.19170854271358	1.1716981975568	-0.581069270169703
flux1:	3.20226130653268	0.993877210221034	-0.493293359338611
flux1:	3.21281407035177	0.841356068967453	-0.417703467974157
flux1:	3.22336683417087	0.71081534931985	-0.352794554028742
flux1:	3.23391959798997	0.599326284469323	-0.29723242423688
flux1:	3.24447236180906	0.504311730795616	-0.249828024502094
flux1:	3.25502512562816	0.423509984615519	-0.209517690756066
flux1:	3.26557788944725	0.354941402407055	-0.175349103357786
flux1:	3.27613065326635	0.296877749769572	-0.146471762219659
flux1:	3.28668341708544	0.247814180045572	-0.122130323148282
flux1:	3.29723618090454	0.206443725374374	-0.101659163200223
flux1:	3.30778894472363	0.171634170762729	-0.084476940466696
flux1:	3.31834170854273	0.142407171075204	-0.0700804554302833
flux1:	3.32889447236183	0.117919465426984	-0.0580376437448917
flux1:	3.33944723618092	0.0974460417254621	-0.0479799009383165
flux1:	3.35000000000002	0.0803651030483889	-0.0395941413978979
