# Supplementary material for: Optics of cone photoreceptors in the chicken (Gallus gallus domesticus)
Source: J R Soc Interface. 2015 Oct 6;12(111):20150591. doi: 10.1098/rsif.2015.0591 (PMC4614498; doi:10.1098/rsif.2015.0591)
Supplement: Oil droplet morphological and refractive index measurements [file rsif20150591supp3.gz › Wilbyetal_data_fluxspectra/blue/angle_os-theta-45-os.dat]

flux1:	1.25	0.0117929464301241	-0.00255953277926333
flux1:	1.2605527638191	0.0146195308229716	-0.00322119046863955
flux1:	1.27110552763819	0.0180833626778243	-0.00403825382386266
flux1:	1.28165829145729	0.0223184082725067	-0.00504112803810294
flux1:	1.29221105527638	0.0274845908607769	-0.00626457407890069
flux1:	1.30276381909548	0.0337723458463709	-0.00774808982415086
flux1:	1.31331658291457	0.0414078785272993	-0.009536286808671
flux1:	1.32386934673367	0.0506592140417029	-0.011679207412706
flux1:	1.33442211055276	0.061843135728849	-0.0142325011495074
flux1:	1.34497487437186	0.0753331167627905	-0.0172573653063451
flux1:	1.35552763819095	0.0915683572291288	-0.0208201911777837
flux1:	1.36608040201005	0.111064044532612	-0.0249919433416605
flux1:	1.37663316582914	0.134422962979219	-0.0298474369795422
flux1:	1.38718592964824	0.162348583840728	-0.0354648621023631
flux1:	1.39773869346734	0.195659770473757	-0.0419260902231596
flux1:	1.40829145728643	0.235307239006062	-0.0493184878526494
flux1:	1.41884422110553	0.282391916507845	-0.0577390978287418
flux1:	1.42939698492462	0.33818533717069	-0.067302069573771
flux1:	1.43994974874372	0.404152218530615	-0.0781500704598112
flux1:	1.45050251256281	0.481975353033154	-0.0904699936598608
flux1:	1.46105527638191	0.573582940377738	-0.104512645723866
flux1:	1.471608040201	0.681178478303739	-0.120615361572191
flux1:	1.4821608040201	0.807273307742751	-0.139225824086987
flux1:	1.49271356783919	0.954721883931436	-0.160924988684407
flux1:	1.50326633165829	1.12675981981156	-0.186446950188789
flux1:	1.51381909547739	1.32704470178416	-0.216693853000652
flux1:	1.52437185929648	1.55969963144795	-0.252744524792845
flux1:	1.53492462311558	1.8293593943713	-0.295856391020669
flux1:	1.54547738693467	2.1412190786876	-0.347461520849559
flux1:	1.55603015075377	2.50108489481098	-0.409159163598688
flux1:	1.56658291457286	2.91542686450922	-0.482708384401731
flux1:	1.57713567839196	3.39143294067441	-0.570024730853997
flux1:	1.58768844221105	3.937064029177	-0.673183660018994
flux1:	1.59824120603015	4.56110927488785	-0.794430932244464
flux1:	1.60879396984924	5.27324084767096	-0.936197094445443
flux1:	1.61934673366834	6.08406736221651	-1.10111052879993
flux1:	1.62989949748744	7.00518493494556	-1.29200193034786
flux1:	1.64045226130653	8.04922475042546	-1.51189223303652
flux1:	1.65100502512563	9.22989591330511	-1.76395576647735
flux1:	1.66155778894472	10.5620222395055	-2.05145125487426
flux1:	1.67211055276382	12.0615715518621	-2.3776165198935
flux1:	1.68266331658291	13.7456760016573	-2.74552967009461
flux1:	1.69321608040201	15.6326418762846	-3.15794919220264
flux1:	1.7037688442211	17.7419473526531	-3.61715445457633
flux1:	1.7143216080402	20.0942266860922	-4.1248124694602
flux1:	1.72487437185929	22.7112393349749	-4.68189419190397
flux1:	1.73542713567839	25.6158225994826	-5.28865619243075
flux1:	1.74597989949748	28.8318264342817	-5.94469549752562
flux1:	1.75653266331658	32.3840291637534	-6.64907989369177
flux1:	1.76708542713568	36.2980329676308	-7.40055197210767
flux1:	1.77763819095477	40.6001381245314	-8.19779877041157
flux1:	1.78819095477387	45.3171951246449	-9.03976865521439
flux1:	1.79874371859296	50.4764339494561	-9.92600728965319
flux1:	1.80929648241206	56.1052699777065	-10.8569832520795
flux1:	1.81984924623115	62.2310861842525	-11.8343850956403
flux1:	1.83040201005025	68.8809915894216	-12.861388953367
flux1:	1.84095477386934	76.0815562311225	-13.9429052568845
flux1:	1.85150753768844	83.8585233539444	-15.0858035057451
flux1:	1.86206030150753	92.236500019123	-16.299088465349
flux1:	1.87261306532663	101.238627875629	-17.5939765829023
flux1:	1.88316582914573	110.886236429197	-18.9838151576332
flux1:	1.89371859296482	121.198481740355	-20.4838026980578
flux1:	1.90427135678392	132.191974048176	-22.1104936320361
flux1:	1.91482412060301	143.880398377203	-23.8810887464989
flux1:	1.92537688442211	156.274132727673	-25.812524293127
flux1:	1.9359296482412	169.379868991192	-27.9203938602979
flux1:	1.9464824120603	183.200242255659	-30.2177828689134
flux1:	1.95703517587939	197.733474653113	-32.7141548891294
flux1:	1.96758793969849	212.973040299212	-35.4144634730212
flux1:	1.97814070351758	228.907358074425	-38.318634769866
flux1:	1.98869346733668	245.519519027677	-41.4214721261549
flux1:	1.99924623115577	262.78705495359	-44.7129187776909
flux1:	2.00979899497487	280.681754197664	-48.1785388375311
flux1:	2.02035175879397	299.169530132643	-51.8000691626888
flux1:	2.03090452261306	318.210346922331	-55.5559332416734
flux1:	2.04145728643216	337.75820623474	-59.4216461169839
flux1:	2.05201005025125	357.761197616709	-63.3700580435695
flux1:	2.06256281407035	378.161614080749	-67.3714146023177
flux1:	2.07311557788944	398.89613326199	-71.3932967730869
flux1:	2.08366834170854	419.896063373594	-75.4006425164433
flux1:	2.09422110552764	441.087651946621	-79.3561628530505
flux1:	2.10477386934673	462.392454377304	-83.221447388393
flux1:	2.11532663316583	483.727758635097	-86.958868797627
flux1:	2.12587939698492	505.0070619299	-90.5341182767723
flux1:	2.13643216080402	526.140595059952	-93.9189778305593
flux1:	2.14698492462311	547.035890247917	-97.0938614823288
flux1:	2.15753768844221	567.598388313561	-100.049721981617
flux1:	2.16809045226131	587.732081349876	-102.789023250807
flux1:	2.1786432160804	607.340187212216	-105.325546235915
flux1:	2.1891959798995	626.325852129484	-107.682857164683
flux1:	2.19974874371859	644.592877912383	-109.891422925252
flux1:	2.21030150753769	662.046469994521	-111.984658801297
flux1:	2.22085427135678	678.594002057555	-113.994545697749
flux1:	2.23140703517588	694.145792356337	-115.947658731938
flux1:	2.24195979899497	708.615885507404	-117.862356800319
flux1:	2.25251256281407	721.922831937943	-119.747521102661
flux1:	2.26306532663317	733.990455600929	-121.602794336817
flux1:	2.27361809045226	744.74859877401	-123.41996980106
flux1:	2.28417085427136	754.133831580771	-125.185076315255
flux1:	2.29472361809045	762.090113277028	-126.880708517769
flux1:	2.30527638190955	768.569392102143	-128.488140134772
flux1:	2.31582914572864	773.532131120564	-129.988725118663
flux1:	2.32638190954774	776.94774853075	-131.364162494566
flux1:	2.33693467336684	778.794962264875	-132.59548925506
flux1:	2.34748743718593	779.062030843609	-133.66112631964
flux1:	2.35804020100503	777.746884949173	-134.534716606124
flux1:	2.36859296482412	774.857147078428	-135.183627125088
flux1:	2.37914572864322	770.41004011325	-135.568774674318
flux1:	2.38969849246231	764.432188892099	-135.646025091194
flux1:	2.40025125628141	756.959321708824	-135.369038842997
flux1:	2.4108040201005	748.035880956116	-134.693213839051
flux1:	2.4213567839196	737.714553236219	-133.580261576491
flux1:	2.4319095477387	726.055729499962	-132.002834070318
flux1:	2.44246231155779	713.126905434558	-129.9484769891
flux1:	2.45301507537689	699.002031354867	-127.422141269593
flux1:	2.46356783919598	683.760819905948	-124.446686928369
flux1:	2.47412060301508	667.488019165808	-121.061263117026
flux1:	2.48467336683417	650.272658077829	-117.317967166415
flux1:	2.49522613065327	632.207270879341	-113.277526664497
flux1:	2.50577889447237	613.387107195305	-109.00478866191
flux1:	2.51633165829146	593.909334453833	-104.564613722022
flux1:	2.52688442211056	573.872239506943	-100.018539541395
flux1:	2.53743718592965	553.374436630716	-95.4224221833597
flux1:	2.54798994974875	532.514089233769	-90.8251623544761
flux1:	2.55854271356784	511.388152883998	-86.2684855161914
flux1:	2.56909547738694	490.091647462044	-81.7875349587915
flux1:	2.57964824120604	468.716966206487	-77.4118430430142
flux1:	2.59020100502513	447.353229376973	-73.1662047207636
flux1:	2.60075376884423	426.085689965982	-69.071141022375
flux1:	2.61130653266332	404.995198238713	-65.142916292144
flux1:	2.62185929648242	384.157731127483	-61.3932964845676
flux1:	2.63241206030151	363.643991394261	-57.8292985323727
flux1:	2.64296482412061	343.519080057908	-54.4531069059713
flux1:	2.6535175879397	323.84224418084	-51.2622309620333
flux1:	2.6640703517588	304.666700517642	-48.2499280821328
flux1:	2.6746231155779	286.039533938145	-45.4059157639674
flux1:	2.68517587939699	268.001668207536	-42.7173734897256
flux1:	2.69572864321609	250.587905371761	-40.1701542902981
flux1:	2.70628140703518	233.827028868513	-37.7500245914467
flux1:	2.71683417085428	217.741964676561	-35.443709225605
flux1:	2.72738693467337	202.349994053109	-33.2395819535457
flux1:	2.73793969849247	187.663010952323	-31.1279744819502
flux1:	2.74849246231157	173.687817071578	-29.1011943554417
flux1:	2.75904522613066	160.426447390584	-27.153382026987
flux1:	2.76959798994976	147.876519296169	-25.2803037872196
flux1:	2.78015075376885	136.031598776697	-23.4791245106023
flux1:	2.79070351758795	124.881577523097	-21.7481788789223
flux1:	2.80125628140704	114.413055311807	-20.0867643394905
flux1:	2.81180904522614	104.609722576851	-18.4949825963611
flux1:	2.82236180904524	95.4527385349644	-16.9736336339673
flux1:	2.83291457286433	86.9211008229565	-15.5241269667275
flux1:	2.84346733668343	78.9920031329685	-14.148351387836
flux1:	2.85402010050252	71.6411778061748	-12.8484596191468
flux1:	2.86457286432162	64.8432209085991	-11.6265698507804
flux1:	2.87512562814071	58.5718977579676	-10.4844304060625
flux1:	2.88567839195981	52.800427284209	-9.4231106099799
flux1:	2.8962311557789	47.5017440692213	-8.44276792313426
flux1:	2.906783919598	42.6487372621163	-7.54251568733235
flux1:	2.9173366834171	38.2144659263333	-6.72039599410891
flux1:	2.92788944723619	34.1723507564057	-5.97345227457923
flux1:	2.93844221105529	30.4963423789235	-5.29788904824568
flux1:	2.94899497487438	27.161066740978	-4.68929522895875
flux1:	2.95954773869348	24.1419483540076	-4.14289466793343
flux1:	2.97010050251257	21.415312331631	-3.653782543763
flux1:	2.98065326633167	18.9584663466248	-3.21711442679574
flux1:	2.99120603015077	16.7497637824008	-2.82823308103201
flux1:	3.00175879396986	14.7686494434324	-2.48273681543136
flux1:	3.01231155778896	12.995689296487	-2.17650407206627
flux1:	3.02286432160805	11.4125857755933	-1.90569085481916
flux1:	3.03341708542715	10.0021801985325	-1.6667146707642
flux1:	3.04396984924624	8.74844386068345	-1.45623540110342
flux1:	3.05452261306534	7.6364593382435	-1.27114130180814
flux1:	3.06507537688443	6.65239346982748	-1.10854541154356
flux1:	3.07562814070353	5.7834634242305	-0.965792974630377
flux1:	3.08618090452263	5.01789716416675	-0.840475219189243
flux1:	3.09673366834172	4.34488951121984	-0.730441571317868
flux1:	3.10728643216082	3.75455491916598	-0.633802987157332
flux1:	3.11783919597991	3.23787794468554	-0.548922727654407
flux1:	3.12839195979901	2.78666229395815	-0.474395282175831
flux1:	3.1389447236181	2.39347922185197	-0.409017105381636
flux1:	3.1494974874372	2.05161595091907	-0.351753652069943
flux1:	3.1600502512563	1.7550246820565	-0.301706686925962
flux1:	3.17060301507539	1.49827268170233	-0.258084910972368
flux1:	3.18115577889449	1.27649384215111	-0.220180050101369
flux1:	3.19170854271358	1.08534203739531	-0.187349600063222
flux1:	3.20226130653268	0.920946528529347	-0.159006208497696
flux1:	3.21281407035177	0.77986960593616	-0.134612474837477
flux1:	3.22336683417087	0.659066601074109	-0.113679152552099
flux1:	3.23391959798997	0.555848350739103	-0.0957646417887668
flux1:	3.24447236180906	0.46784615046946	-0.08047420968967
flux1:	3.25502512562816	0.392979198271151	-0.0674581493195306
flux1:	3.26557788944725	0.329424497808271	-0.0564087660194652
flux1:	3.27613065326635	0.275589162564624	-0.047056479309377
flux1:	3.28668341708544	0.230085043039855	-0.0391654732438796
flux1:	3.29723618090454	0.191705581655344	-0.0325293510844905
flux1:	3.30778894472363	0.159404786607061	-0.0269671782856891
flux1:	3.31834170854273	0.132278208084293	-0.0223201701304676
flux1:	3.32889447236183	0.109545793396202	-0.0184491098300659
flux1:	3.33944723618092	0.0905364939660183	-0.0152324020391283
flux1:	3.35000000000002	0.0746744970644683	-0.0125645582751357
