# Supplementary material for: Optics of cone photoreceptors in the chicken (Gallus gallus domesticus)
Source: J R Soc Interface. 2015 Oct 6;12(111):20150591. doi: 10.1098/rsif.2015.0591 (PMC4614498; doi:10.1098/rsif.2015.0591)
Supplement: Oil droplet morphological and refractive index measurements [file rsif20150591supp3.gz › Wilbyetal_data_fluxspectra/blue/angle_os-theta-5-os.dat]

flux1:	1.25	0.0194851123981483	-0.033113792412268
flux1:	1.2605527638191	0.024143505192025	-0.0406004788154554
flux1:	1.27110552763819	0.0298526248778736	-0.0495961321414225
flux1:	1.28165829145729	0.0368342011378749	-0.0604554811176516
flux1:	1.29221105527638	0.0453532200233012	-0.0736529132526147
flux1:	1.30276381909548	0.0557255843951373	-0.0898108823698861
flux1:	1.31331658291457	0.0683269671583446	-0.109723293125971
flux1:	1.32386934673367	0.0836030049005246	-0.134368931618664
flux1:	1.33442211055276	0.102081008736722	-0.164910227238645
flux1:	1.34497487437186	0.124383365723012	-0.202674661732869
flux1:	1.35552763819095	0.151242821187709	-0.249119330573827
flux1:	1.36608040201005	0.183519863353133	-0.305782986340899
flux1:	1.37663316582914	0.22222241452271	-0.374235346909595
flux1:	1.38718592964824	0.26852805882607	-0.456038286597582
flux1:	1.39773869346734	0.323809059492291	-0.55273853113447
flux1:	1.40829145728643	0.389660381807317	-0.665914757874423
flux1:	1.41884422110553	0.467930975049562	-0.797300177553093
flux1:	1.42939698492462	0.560758568681618	-0.948995267871762
flux1:	1.43994974874372	0.670608181490813	-1.12377065694278
flux1:	1.45050251256281	0.800314595079995	-1.3254405405574
flux1:	1.46105527638191	0.953129007142778	-1.55926665662178
flux1:	1.471608040201	1.13277000647857	-1.83233331998253
flux1:	1.4821608040201	1.34347907316976	-2.15382352037165
flux1:	1.49271356783919	1.5900807029057	-2.53512279507106
flux1:	1.50326633165829	1.87804716384525	-2.98968483797029
flux1:	1.51381909547739	2.21356794315196	-3.53261628193278
flux1:	1.52437185929648	2.60362373847141	-4.17997647166801
flux1:	1.53492462311558	3.0560647623262	-4.94785039308325
flux1:	1.54547738693467	3.57969315351873	-5.85132846720716
flux1:	1.55603015075377	4.18434899643345	-6.90359827091833
flux1:	1.56658291457286	4.88099941689612	-8.11540199509508
flux1:	1.57713567839196	5.68183021199619	-9.49510816337525
flux1:	1.58768844221105	6.60033909145323	-11.0495888039512
flux1:	1.59824120603015	7.65142964269733	-12.7859887888622
flux1:	1.60879396984924	8.85150499838132	-14.7143354795512
flux1:	1.61934673366834	10.2185596958906	-16.8507885858277
flux1:	1.62989949748744	11.7722683076721	-19.2211613928895
flux1:	1.64045226130653	13.5340691101898	-21.8641743928847
flux1:	1.65100502512563	15.527240566919	-24.8337618994909
flux1:	1.66155778894472	17.7769686609077	-28.1996950343093
flux1:	1.67211055276382	20.3104027245667	-32.0459043007425
flux1:	1.68266331658291	23.1566971587319	-36.466198141217
flux1:	1.69321608040201	26.3470369450423	-41.557551772399
flux1:	1.7037688442211	29.9146443618962	-47.4116759111014
flux1:	1.7143216080402	33.8947642854419	-54.1060145870743
flux1:	1.72487437185929	38.3246259419729	-61.6956121416859
flux1:	1.73542713567839	43.2433781391656	-70.2073965967962
flux1:	1.74597989949748	48.6919951495995	-79.6383742736457
flux1:	1.75653266331658	54.7131507812106	-89.9590073792306
flux1:	1.76708542713568	61.351057281011	-101.122511167974
flux1:	1.77763819095477	68.6512665908661	-113.079898186199
flux1:	1.78819095477387	76.6604321478507	-125.799331523185
flux1:	1.79874371859296	85.4260291135534	-139.286997991344
flux1:	1.80929648241206	94.9960327888748	-153.605754884791
flux1:	1.81984924623115	105.418555591016	-168.8875718659
flux1:	1.83040201005025	116.741442726145	-185.3364341672
flux1:	1.84095477386934	129.011828505258	-203.219657359457
flux1:	1.85150753768844	142.275654681403	-222.847107316083
flux1:	1.86206030150753	156.577151631526	-244.539469703534
flux1:	1.87261306532663	171.958284939954	-268.588431964415
flux1:	1.88316582914573	188.458169058109	-295.213555687727
flux1:	1.89371859296482	206.112450659891	-324.522508734783
flux1:	1.90427135678392	224.952667474244	-356.482455319172
flux1:	1.91482412060301	245.005588498407	-390.909987504457
flux1:	1.92537688442211	266.292544293189	-427.484476795294
flux1:	1.9359296482412	288.828758978874	-465.78557620925
flux1:	1.9464824120603	312.622694079989	-505.351033866688
flux1:	1.95703517587939	337.675415655774	-545.747191683579
flux1:	1.96758793969849	363.979995482844	-586.642306423078
flux1:	1.97814070351758	391.520952949322	-627.871872960299
flux1:	1.98869346733668	420.273745112864	-669.484968287792
flux1:	1.99924623115577	450.204311217297	-711.761366634532
flux1:	2.00979899497487	481.268676433943	-755.191483630704
flux1:	2.02035175879397	513.41262438227	-800.416167477862
flux1:	2.03090452261306	546.571449029829	-848.130820686712
flux1:	2.04145728643216	580.669797683771	-898.966530875448
flux1:	2.05201005025125	615.621621073802	-953.367155535115
flux1:	2.06256281407035	651.330242718416	-1011.48324373026
flux1:	2.07311557788944	687.688556013257	-1073.10110635497
flux1:	2.08366834170854	724.579354954623	-1137.61983482439
flux1:	2.09422110552764	761.875794826144	-1204.08261503513
flux1:	2.10477386934673	799.441975403086	-1271.26241543851
flux1:	2.11532663316583	837.133638727824	-1337.79527774811
flux1:	2.12587939698492	874.798969910924	-1402.34631922095
flux1:	2.13643216080402	912.279495148066	-1463.78501176076
flux1:	2.14698492462311	949.411076447695	-1521.34016551185
flux1:	2.15753768844221	986.02500251189	-1574.70515381029
flux1:	2.16809045226131	1021.94918005611	-1624.07168857766
flux1:	2.1786432160804	1057.0094260601	-1670.08397406372
flux1:	2.1891959798995	1091.03085134585	-1713.71984407384
flux1:	2.19974874371859	1123.83932092822	-1756.1169770487
flux1:	2.21030150753769	1155.26296505277	-1798.36916319183
flux1:	2.22085427135678	1185.13370711623	-1841.32095869989
flux1:	2.23140703517588	1213.28877814024	-1885.39063959629
flux1:	2.24195979899497	1239.5721880687	-1930.45107176228
flux1:	2.25251256281407	1263.83613273432	-1975.7931274974
flux1:	2.26306532663317	1285.94232901512	-2020.18447302132
flux1:	2.27361809045226	1305.76327396991	-2062.01870164284
flux1:	2.28417085427136	1323.18342881179	-2099.53077175721
flux1:	2.29472361809045	1338.1003280956	-2131.04137910196
flux1:	2.30527638190955	1350.42560164073	-2155.18913772639
flux1:	2.31582914572864	1360.08589018129	-2171.11487051475
flux1:	2.32638190954774	1367.02362827377	-2178.57270323808
flux1:	2.33693467336684	1371.19766109633	-2177.9536439372
flux1:	2.34748743718593	1372.58367087627	-2170.21794319783
flux1:	2.35804020100503	1371.17439835045	-2156.74386881635
flux1:	2.36859296482412	1366.97965632098	-2139.1137741417
flux1:	2.37914572864322	1360.02615154683	-2118.87151548246
flux1:	2.38969849246231	1350.35713798793	-2097.29316109572
flux1:	2.40025125628141	1338.03192585105	-2075.21126452588
flux1:	2.4108040201005	1323.12527048489	-2052.92095178064
flux1:	2.4213567839196	1305.72665079783	-2030.17808788199
flux1:	2.4319095477387	1285.93943637476	-2006.28253621921
flux1:	2.44246231155779	1263.87993803489	-1980.22730523355
flux1:	2.45301507537689	1239.67633073696	-1950.88802851119
flux1:	2.46356783919598	1213.46744644471	-1917.22432418349
flux1:	2.47412060301508	1185.40144794869	-1878.46326969441
flux1:	2.48467336683417	1155.63440372762	-1834.23651649641
flux1:	2.49522613065327	1124.32879874494	-1784.64858359454
flux1:	2.50577889447237	1091.65202109909	-1730.26603993186
flux1:	2.51633165829146	1057.77485879322	-1672.03323825461
flux1:	2.52688442211056	1022.87003647763	-1611.13471049514
flux1:	2.53743718592965	987.110807970605	-1548.83266877389
flux1:	2.54798994974875	950.669606972402	-1486.30834119928
flux1:	2.55854271356784	913.716755527646	-1424.53040149065
flux1:	2.56909547738694	876.419225838608	-1364.16626405631
flux1:	2.57964824120604	838.939455652471	-1305.54478182298
flux1:	2.59020100502513	801.43422891548	-1248.67228432773
flux1:	2.60075376884423	764.053637496546	-1193.29663749137
flux1:	2.61130653266332	726.940145703081	-1139.00615569871
flux1:	2.62185929648242	690.227780843289	-1085.34380660069
flux1:	2.63241206030151	654.041463446228	-1031.9147696088
flux1:	2.64296482412061	618.496483803254	-978.468734915521
flux1:	2.6535175879397	583.698121889673	-924.945970171923
flux1:	2.6640703517588	549.741396541498	-871.484973533966
flux1:	2.6746231155779	516.710929179241	-818.396594184868
flux1:	2.68517587939699	484.680907391942	-766.113380484476
flux1:	2.69572864321609	453.715135716341	-715.124519573808
flux1:	2.70628140703518	423.867169588269	-665.907259359734
flux1:	2.71683417085428	395.180530869606	-618.865561125322
flux1:	2.72738693467337	367.689004197613	-574.285497117247
flux1:	2.73793969849247	341.41701493446	-532.313623317314
flux1:	2.74849246231157	316.38008311952	-492.95960690792
flux1:	2.75904522613066	292.585343257205	-456.119222259382
flux1:	2.76959798994976	270.032117607971	-421.610183260999
flux1:	2.78015075376885	248.712525715971	-389.212350111978
flux1:	2.79070351758795	228.612114579465	-358.705112688025
flux1:	2.80125628140704	209.710497509943	-329.897044151115
flux1:	2.81180904522614	191.981990932652	-302.645128517544
flux1:	2.82236180904524	175.396243844021	-276.862491898381
flux1:	2.83291457286433	159.918857191776	-252.515054736432
flux1:	2.84346733668343	145.511989520527	-229.609071566959
flux1:	2.85402010050252	132.134946974381	-208.173000192344
flux1:	2.86457286432162	119.744753801992	-188.238040332316
flux1:	2.87512562814071	108.296697112588	-169.821389603011
flux1:	2.88567839195981	97.744841019399	-152.914954515424
flux1:	2.8962311557789	88.0425043819763	-137.480462786972
flux1:	2.906783919598	79.1426973433306	-123.450372125567
flux1:	2.9173366834171	70.9985154169112	-110.733156898318
flux1:	2.92788944723619	63.5634902844341	-99.2213116512594
flux1:	2.93844221105529	56.7918983051128	-88.8004958011276
flux1:	2.94899497487438	50.6390297084667	-79.3583797410733
flux1:	2.95954773869348	45.0614201343183	-70.7918880837238
flux1:	2.97010050251257	40.0170467320371	-63.0118847155149
flux1:	2.98065326633167	35.4654911443942	-55.9448928456816
flux1:	2.99120603015077	31.3680700685881	-49.5321146153782
flux1:	3.00175879396986	27.6879350519471	-43.7265684529257
flux1:	3.01231155778896	24.3901434300013	-38.4893598687737
flux1:	3.02286432160805	21.4417018084821	-33.7859983840532
flux1:	3.03341708542715	18.8115850537114	-29.5833645128783
flux1:	3.04396984924624	16.4707337469466	-25.8476151758126
flux1:	3.05452261306534	14.392032640816	-22.5431116388557
flux1:	3.06507537688443	12.5502735320291	-19.6323063561106
flux1:	3.07562814070353	10.9221051114105	-17.0764278431378
flux1:	3.08618090452263	9.48597182907221	-14.8367012550492
flux1:	3.09673366834172	8.22204423785638	-12.8757639091251
flux1:	3.10728643216082	7.11214233726573	-11.1589484701243
flux1:	3.11783919597991	6.13965336579079	-9.65518753128532
flux1:	3.12839195979901	5.28944588858694	-8.33743780579199
flux1:	3.1389447236181	4.54778131873999	-7.18265773072146
flux1:	3.1494974874372	3.90222422562788	-6.17144659259188
flux1:	3.1600502512563	3.34155292463896	-5.28748369545185
flux1:	3.17060301507539	2.85567115279375	-4.51688728446874
flux1:	3.18115577889449	2.43552182673442	-3.84758859012483
flux1:	3.19170854271358	2.07300373501586	-3.26879671419168
flux1:	3.20226130653268	1.7608914523044	-2.77060072688004
flux1:	3.21281407035177	1.49275900003448	-2.34373096242485
flux1:	3.22336683417087	1.26290756636052	-1.97946712760997
flux1:	3.23391959798997	1.06629727754897	-1.66965302102798
flux1:	3.24447236180906	0.898483288268214	-1.40676878865217
flux1:	3.25502512562816	0.755556228569909	-1.18401191378538
flux1:	3.26557788944725	0.634086892638834	-0.995355304021115
flux1:	3.27613065326635	0.531075267097349	-0.835567180239461
flux1:	3.28668341708544	0.443903743172713	-0.700188905331433
flux1:	3.29723618090454	0.370294309016352	-0.585477355144355
flux1:	3.30778894472363	0.308269660136143	-0.488320349480717
flux1:	3.31834170854273	0.256117946531033	-0.406137091179347
flux1:	3.32889447236183	0.212360918685407	-0.336776612998771
flux1:	3.33944723618092	0.175725327129174	-0.27842434418386
flux1:	3.35000000000002	0.145117269788649	-0.22952525946141
